# Supplementary material for: Subgingival bacterial colonization profiles correlate with gingival tissue gene expression
Source: BMC Microbiol. 2009 Oct 18;9:221. doi: 10.1186/1471-2180-9-221 (PMC2771036; doi:10.1186/1471-2180-9-221)
Supplement: Additional file 1 — Table S1. Statistically significantly differentially expressed probe sets in the gingival tissues according to levels of A. actinomycetemcomitans in the adjacent pockets. [file 1471-2180-9-221-S1.ZIP › Aa_GeneList_complete.xls]

## Sheet: Aa Gene List
Aggregatibacter actinomycetemcomitans Gene List
Probe	Gene	Description	Fold Change	Absolute Fold Change	False Discovery Rate	p-value
223565_at	MGC29506	hypothetical protein MGC29506	5.76013	5.76013	0	0
206641_at	TNFRSF17	tumor necrosis factor receptor superfamily, member 17	4.22869	4.22869	0	0
219888_at	SPAG4	sperm associated antigen 4	4.00759	4.00759	0	0
214916_x_at	IFI6|IGH@|IGHA1|IGHG1|IGHM	interferon, alpha-inducible protein 6|immunoglobulin heavy locus|immunoglobulin heavy constant alpha 1|immunoglobulin heavy constant gamma 1 (G1m marker)|immunoglobulin heavy constant mu	3.91098	3.91098	0	0
205267_at	POU2AF1	POU domain, class 2, associating factor 1	3.86437	3.86437	0	0
205049_s_at	CD79A	CD79a molecule, immunoglobulin-associated alpha	3.65168	3.65168	0	0
219118_at	FKBP11	FK506 binding protein 11, 19 kDa	3.57616	3.57616	0	0
221286_s_at	MGC29506	hypothetical protein MGC29506	3.55536	3.55536	0	0
224342_x_at	IGL@|IGLC1|X57820	immunoglobulin lambda locus|immunoglobulin lambda constant 1 (Mcg marker)	3.4951	3.4951	0	0
211650_x_at	IGHA1	immunoglobulin heavy constant alpha 1	3.46554	3.46554	0	0
212311_at	KIAA0746	KIAA0746 protein	3.41439	3.41439	0	0
1555779_a_at	CD79A	CD79a molecule, immunoglobulin-associated alpha	3.38966	3.38966	0	0
226811_at	FAM46C	family with sequence similarity 46, member C	3.34089	3.34089	0	0
211881_x_at			3.33633	3.33633	0	0
211908_x_at	IFI6|IGH@|IGHA1|IGHG1	interferon, alpha-inducible protein 6|immunoglobulin heavy locus|immunoglobulin heavy constant alpha 1|immunoglobulin heavy constant gamma 1 (G1m marker)	3.25715	3.25715	0	0
205903_s_at	KCNN3	potassium intermediate/small conductance calcium-activated channel, subfamily N, member 3	3.20271	3.20271	0	0
216853_x_at	IGL@|IGLC1|IGLV3-25|IGLJ3|BC012876|X57820|BC064491	immunoglobulin lambda locus|immunoglobulin lambda constant 1 (Mcg marker)|immunoglobulin lambda variable 3-25|immunoglobulin lambda joining 3	3.16121	3.16121	0	0
212314_at	KIAA0746	KIAA0746 protein	3.11849	3.11849	0	0
222838_at	SLAMF7	SLAM family member 7	3.11186	3.11186	0	0
234419_x_at	IFI6|IGHA1|IGHG1	interferon, alpha-inducible protein 6|immunoglobulin heavy constant alpha 1|immunoglobulin heavy constant gamma 1 (G1m marker)	3.03356	3.03356	0	0
219117_s_at	FKBP11	FK506 binding protein 11, 19 kDa	3.0139	3.0139	0	0
204120_s_at	ADK	adenosine kinase	0.33376	2.99612	0	0
205547_s_at	TAGLN	transgelin	2.97716	2.97716	0	0
220306_at	FAM46C	family with sequence similarity 46, member C	2.9468	2.9468	0	0
207734_at	LAX1	lymphocyte transmembrane adaptor 1	2.8981	2.8981	0	0
206150_at	CD27|U80760	CD27 molecule	2.88574	2.88574	0	0
206574_s_at	PTP4A3	protein tyrosine phosphatase type IVA, member 3	2.80417	2.80417	0	0
219505_at	CECR1	cat eye syndrome chromosome region, candidate 1	2.77305	2.77305	0	0
219551_at	EAF2	ELL associated factor 2	2.71151	2.71151	0	0
207677_s_at	NCF4	neutrophil cytosolic factor 4, 40kDa	2.64637	2.64637	0	0
203921_at	CHST2	carbohydrate (N-acetylglucosamine-6-O) sulfotransferase 2	2.63102	2.63102	0	0
201998_at	ST6GAL1	ST6 beta-galactosamide alpha-2,6-sialyltranferase 1	2.52618	2.52618	0	0
213620_s_at	ICAM2	intercellular adhesion molecule 2	2.49203	2.49203	0	0
226051_at	SELM	selenoprotein M	2.48034	2.48034	0	0
227189_at	CPNE5	copine V	2.46947	2.46947	0	0
204949_at	ICAM3	intercellular adhesion molecule 3	2.46636	2.46636	0	0
1558828_s_at			2.42072	2.42072	0	0
207522_s_at	ATP2A3	ATPase, Ca++ transporting, ubiquitous	2.40252	2.40252	0	0
1558397_at			2.37143	2.37143	0	0
228518_at	IFI6|IGH@|IGHA1|IGHG1	interferon, alpha-inducible protein 6|immunoglobulin heavy locus|immunoglobulin heavy constant alpha 1|immunoglobulin heavy constant gamma 1 (G1m marker)	2.36885	2.36885	0	0
1555724_s_at	TAGLN	transgelin	2.36279	2.36279	0	0
219454_at	EGFL6	EGF-like-domain, multiple 6	2.3599	2.3599	0	0
221004_s_at	ITM2C	integral membrane protein 2C	2.35776	2.35776	0	0
205671_s_at	HLA-DOB	major histocompatibility complex, class II, DO beta	2.3378	2.3378	0	0
208983_s_at	PECAM1	platelet/endothelial cell adhesion molecule (CD31 antigen)	2.33526	2.33526	0	0
225382_at			2.33416	2.33416	0	0
204912_at	IL10RA	interleukin 10 receptor, alpha	2.2945	2.2945	0	0
210785_s_at	C1orf38	chromosome 1 open reading frame 38	2.28481	2.28481	0	0
202667_s_at	SLC39A7	solute carrier family 39 (zinc transporter), member 7	2.25392	2.25392	0	0
214298_x_at		septin 6	2.25345	2.25345	0	0
220937_s_at	ST6GALNAC4|FLJ10232	ST6 (alpha-N-acetyl-neuraminyl-2,3-beta-galactosyl-1,3)-N-acetylgalactosaminide alpha-2,6-sialyltransferase 4|hypothetical protein FLJ10232	2.25167	2.25167	0	0
206896_s_at	GNG7	guanine nucleotide binding protein (G protein), gamma 7	2.23702	2.23702	0	0
217168_s_at	HERPUD1	homocysteine-inducible, endoplasmic reticulum stress-inducible, ubiquitin-like domain member 1	2.22172	2.22172	0	0
215209_at	SEC24D	SEC24 related gene family, member D (S. cerevisiae)	2.20175	2.20175	0	0
203666_at	CXCL12	chemokine (C-X-C motif) ligand 12 (stromal cell-derived factor 1)	2.19545	2.19545	0	0
204683_at	ICAM2	intercellular adhesion molecule 2	2.15048	2.15048	0	0
202856_s_at	SLC16A3	solute carrier family 16, member 3 (monocarboxylic acid transporter 4)	2.12739	2.12739	0	0
225383_at			2.12605	2.12605	0	0
213125_at	OLFML2B	olfactomedin-like 2B	2.12333	2.12333	0	0
220495_s_at	C5orf14	chromosome 5 open reading frame 14	2.11683	2.11683	0	0
201313_at	ENO2	enolase 2 (gamma, neuronal)	2.10431	2.10431	0	0
228003_at	RAB30	RAB30, member RAS oncogene family	2.06813	2.06813	0	0
208981_at	PECAM1	platelet/endothelial cell adhesion molecule (CD31 antigen)	2.04279	2.04279	0	0
213170_at	GPX7	glutathione peroxidase 7	2.04196	2.04196	0	0
202957_at	HCLS1	hematopoietic cell-specific Lyn substrate 1	2.03857	2.03857	0	0
207571_x_at	C1orf38	chromosome 1 open reading frame 38	2.02931	2.02931	0	0
209200_at			1.98901	1.98901	0	0
217239_x_at	IFI6|IGHA1|IGHG1	interferon, alpha-inducible protein 6|immunoglobulin heavy constant alpha 1|immunoglobulin heavy constant gamma 1 (G1m marker)	1.96547	1.96547	0	0
212886_at	CCDC69	coiled-coil domain containing 69	1.95959	1.95959	0	0
208091_s_at	ECOP	EGFR-coamplified and overexpressed protein	1.95737	1.95737	0	0
225090_at	SYVN1	synovial apoptosis inhibitor 1, synoviolin	1.95405	1.95405	0	0
226906_s_at	ARHGAP9	Rho GTPase activating protein 9	1.94778	1.94778	0	0
201236_s_at	BTG2	BTG family, member 2	1.93577	1.93577	0	0
204158_s_at	TCIRG1	T-cell, immune regulator 1, ATPase, H+ transporting, lysosomal V0 subunit A3	1.93348	1.93348	0	0
1554168_a_at	SH3KBP1	SH3-domain kinase binding protein 1	1.90124	1.90124	0	0
200982_s_at	ANXA6	annexin A6	1.89687	1.89687	0	0
208982_at	PECAM1	platelet/endothelial cell adhesion molecule (CD31 antigen)	1.87562	1.87562	0	0
224451_x_at	ARHGAP9	Rho GTPase activating protein 9	1.87121	1.87121	0	0
212890_at	MGC15523	hypothetical protein MGC15523	1.83167	1.83167	0	0
215035_at			1.82811	1.82811	0	0
203857_s_at	PDIA5	protein disulfide isomerase family A, member 5	1.81954	1.81954	0	0
210627_s_at	GCS1	glucosidase I	1.81945	1.81945	0	0
221029_s_at	WNT5B	wingless-type MMTV integration site family, member 5B	1.79777	1.79777	0	0
230925_at	APBB1IP	amyloid beta (A4) precursor protein-binding, family B, member 1 interacting protein	1.79701	1.79701	0	0
224807_at	GRAMD1A	GRAM domain containing 1A	1.77413	1.77413	0	0
205467_at	CASP10	caspase 10, apoptosis-related cysteine peptidase	1.76307	1.76307	0	0
209473_at			1.74734	1.74734	0	0
228831_s_at	GNG7	guanine nucleotide binding protein (G protein), gamma 7	1.73174	1.73174	0	0
209121_x_at	NR2F2	nuclear receptor subfamily 2, group F, member 2	1.72308	1.72308	0	0
223041_at	CD99L2	CD99 molecule-like 2	1.71827	1.71827	0	0
231991_at	C20orf160	chromosome 20 open reading frame 160	1.69814	1.69814	0	0
202295_s_at	CTSH	cathepsin H	1.68816	1.68816	0	0
216177_at			0.59885	1.66987	0	0
202273_at	PDGFRB	platelet-derived growth factor receptor, beta polypeptide	1.668	1.668	0	0
202828_s_at	MMP14	matrix metallopeptidase 14 (membrane-inserted)	1.65468	1.65468	0	0
214129_at	PDE4DIP	phosphodiesterase 4D interacting protein (myomegalin)	1.65153	1.65153	0	0
210657_s_at		septin 4	1.65089	1.65089	0	0
220906_at	LDB2	LIM domain binding 2	1.63875	1.63875	0	0
204153_s_at	MFNG	manic fringe homolog (Drosophila)	1.63705	1.63705	0	0
217949_s_at	VKORC1	vitamin K epoxide reductase complex, subunit 1	1.62788	1.62788	0	0
241474_at			0.62109	1.61008	0	0
219213_at	JAM2	junctional adhesion molecule 2	1.6049	1.6049	0	0
228618_at			1.59701	1.59701	0	0
221249_s_at	FAM117A	family with sequence similarity 117, member A	1.5732	1.5732	0	0
212960_at	TBC1D9	TBC1 domain family, member 9 (with GRAM domain)	1.57248	1.57248	0	0
201288_at	ARHGDIB	Rho GDP dissociation inhibitor (GDI) beta	1.55785	1.55785	0	0
229336_at			1.52928	1.52928	0	0
216331_at	ITGA7	integrin, alpha 7	1.49686	1.49686	0	0
227279_at	TCEAL3|TCEAL6|TCEAL5	transcription elongation factor A (SII)-like 3|transcription elongation factor A (SII)-like 6|transcription elongation factor A (SII)-like 5	1.48827	1.48827	0	0
227946_at	OSBPL7	oxysterol binding protein-like 7	1.45205	1.45205	0	0
226086_at	SYT13	synaptotagmin XIII	0.7105	1.40746	0	0
211441_x_at	CYP3A43	cytochrome P450, family 3, subfamily A, polypeptide 43	0.71184	1.40481	0	0
234549_at			0.71459	1.3994	0	0
1559715_at			0.7177	1.39333	0	0
201910_at	FARP1	FERM, RhoGEF (ARHGEF) and pleckstrin domain protein 1 (chondrocyte-derived)	1.39082	1.39082	0	0
1553639_a_at	PPARGC1B	peroxisome proliferator-activated receptor gamma, coactivator 1 beta	0.72511	1.3791	0	0
216557_x_at	IFI6|IGH@|IGHA1|IGHG1|IGHV1-69	interferon, alpha-inducible protein 6|immunoglobulin heavy locus|immunoglobulin heavy constant alpha 1|immunoglobulin heavy constant gamma 1 (G1m marker)|immunoglobulin heavy variable 1-69	3.77197	3.77197	0	1.11022e-16
234884_x_at	IGL@|IGLC1|IGLV4-3|IGLV3-25|IGLJ3|BC012876|X57820|BC064491	immunoglobulin lambda locus|immunoglobulin lambda constant 1 (Mcg marker)|immunoglobulin lambda variable 4-3|immunoglobulin lambda variable 3-25|immunoglobulin lambda joining 3	3.49829	3.49829	0	1.11022e-16
211639_x_at	IGHA1	immunoglobulin heavy constant alpha 1	3.32263	3.32263	0	1.11022e-16
242020_s_at	ZBP1	Z-DNA binding protein 1	2.66432	2.66432	0	1.11022e-16
209606_at	PSCDBP	pleckstrin homology, Sec7 and coiled-coil domains, binding protein	2.44454	2.44454	0	1.11022e-16
204620_s_at	CSPG2	chondroitin sulfate proteoglycan 2 (versican)	2.18835	2.18835	0	1.11022e-16
228275_at			2.11318	2.11318	0	1.11022e-16
226935_s_at	CLPTM1L|AK126225	CLPTM1-like	1.8254	1.8254	0	1.11022e-16
1566785_x_at	NSF	N-ethylmaleimide-sensitive factor	0.55523	1.80105	0	1.11022e-16
211913_s_at	MERTK	c-mer proto-oncogene tyrosine kinase	1.76946	1.76946	0	1.11022e-16
216745_x_at			0.67947	1.47174	0	1.11022e-16
209374_s_at	IFI6|IGH@|IGHA1|IGHG1|IGHM	interferon, alpha-inducible protein 6|immunoglobulin heavy locus|immunoglobulin heavy constant alpha 1|immunoglobulin heavy constant gamma 1 (G1m marker)|immunoglobulin heavy constant mu	4.28283	4.28283	0	2.22045e-16
237625_s_at	IGKC|IGKV1-5|IGKV2-24	immunoglobulin kappa constant|immunoglobulin kappa variable 1-5|immunoglobulin kappa variable 2-24	4.01771	4.01771	0	2.22045e-16
211633_x_at	IFI6|IGH@|IGHA1|IGHG1	interferon, alpha-inducible protein 6|immunoglobulin heavy locus|immunoglobulin heavy constant alpha 1|immunoglobulin heavy constant gamma 1 (G1m marker)	3.49002	3.49002	0	2.22045e-16
224404_s_at	FCRL5	Fc receptor-like 5	3.40301	3.40301	0	2.22045e-16
215949_x_at	IFI6|IGH@|IGHA1|IGHG1|IGHV1-69	interferon, alpha-inducible protein 6|immunoglobulin heavy locus|immunoglobulin heavy constant alpha 1|immunoglobulin heavy constant gamma 1 (G1m marker)|immunoglobulin heavy variable 1-69	3.36986	3.36986	0	2.22045e-16
211798_x_at			3.35075	3.35075	0	2.22045e-16
204562_at	IRF4	interferon regulatory factor 4	3.01006	3.01006	0	2.22045e-16
227210_at			2.35144	2.35144	0	2.22045e-16
209695_at	PTP4A3	protein tyrosine phosphatase type IVA, member 3	2.33175	2.33175	0	2.22045e-16
217529_at			2.28162	2.28162	0	2.22045e-16
214130_s_at	PDE4DIP	phosphodiesterase 4D interacting protein (myomegalin)	2.11704	2.11704	0	2.22045e-16
227552_at	SEPT1|AK123224	septin 1	2.09997	2.09997	0	2.22045e-16
220377_at			2.0497	2.0497	0	2.22045e-16
213160_at	DOCK2|AK130744	dedicator of cytokinesis 2	1.98873	1.98873	0	2.22045e-16
201923_at	PRDX4	peroxiredoxin 4	1.97547	1.97547	0	2.22045e-16
214084_x_at	FKBP6|NCF1	FK506 binding protein 6, 36kDa|neutrophil cytosolic factor 1, (chronic granulomatous disease, autosomal 1)	1.95008	1.95008	0	2.22045e-16
219541_at	LIME1	Lck interacting transmembrane adaptor 1	1.90776	1.90776	0	2.22045e-16
225763_at	RCSD1	RCSD domain containing 1	1.89846	1.89846	0	2.22045e-16
209496_at	RARRES2	retinoic acid receptor responder (tazarotene induced) 2	1.85137	1.85137	0	2.22045e-16
206481_s_at	LDB2	LIM domain binding 2	1.78669	1.78669	0	2.22045e-16
224630_at	C2orf30	chromosome 2 open reading frame 30	1.7461	1.7461	0	2.22045e-16
214366_s_at	ALOX5	arachidonate 5-lipoxygenase	1.74092	1.74092	0	2.22045e-16
219478_at	WFDC1	WAP four-disulfide core domain 1	1.68984	1.68984	0	2.22045e-16
204735_at	PDE4A	phosphodiesterase 4A, cAMP-specific (phosphodiesterase E2 dunce homolog, Drosophila)	1.63615	1.63615	0	2.22045e-16
230376_at			0.61909	1.61527	0	2.22045e-16
219359_at	ATHL1	ATH1, acid trehalase-like 1 (yeast)	1.58384	1.58384	0	2.22045e-16
202709_at	FMOD	fibromodulin	1.57572	1.57572	0	2.22045e-16
226469_s_at	GGTL3	gamma-glutamyltransferase-like 3	1.41428	1.41428	0	2.22045e-16
217281_x_at	IFI6|IGH@|IGHA1|IGHG1	interferon, alpha-inducible protein 6|immunoglobulin heavy locus|immunoglobulin heavy constant alpha 1|immunoglobulin heavy constant gamma 1 (G1m marker)	3.67984	3.67984	0	3.33067e-16
235965_at			2.80909	2.80909	0	3.33067e-16
228897_at	DERL3	Der1-like domain family, member 3	2.12106	2.12106	0	3.33067e-16
221253_s_at	TXNDC5	thioredoxin domain containing 5	1.83476	1.83476	0	3.33067e-16
202998_s_at	LOXL2	lysyl oxidase-like 2	1.81014	1.81014	0	3.33067e-16
219135_s_at			1.67553	1.67553	0	3.33067e-16
216430_x_at	IGL@|IGLC1|BC012876|X57820	immunoglobulin lambda locus|immunoglobulin lambda constant 1 (Mcg marker)	2.69508	2.69508	0	4.44089e-16
202177_at	GAS6	growth arrest-specific 6	2.0256	2.0256	0	4.44089e-16
209827_s_at	IL16	interleukin 16 (lymphocyte chemoattractant factor)	1.98564	1.98564	0	4.44089e-16
204613_at	PLCG2	phospholipase C, gamma 2 (phosphatidylinositol-specific)	1.89636	1.89636	0	4.44089e-16
204677_at	CDH5	cadherin 5, type 2, VE-cadherin (vascular epithelium)	1.79878	1.79878	0	4.44089e-16
221739_at	C19orf10	chromosome 19 open reading frame 10	1.7364	1.7364	0	4.44089e-16
212739_s_at	NME4	non-metastatic cells 4, protein expressed in	1.71525	1.71525	0	4.44089e-16
202391_at	BASP1	brain abundant, membrane attached signal protein 1	1.59166	1.59166	0	4.44089e-16
209474_s_at	ENTPD1	ectonucleoside triphosphate diphosphohydrolase 1	2.12724	2.12724	0	5.55111e-16
1555526_a_at		septin 6	2.03499	2.03499	0	5.55111e-16
213042_s_at	ATP2A3	ATPase, Ca++ transporting, ubiquitous	1.88884	1.88884	0	5.55111e-16
218746_at	TAPBPL|U80760	TAP binding protein-like	1.82513	1.82513	0	5.55111e-16
225214_at			1.80164	1.80164	0	5.55111e-16
219315_s_at	C16orf30	chromosome 16 open reading frame 30	1.55572	1.55572	0	5.55111e-16
203986_at	GENX-3414	genethonin 1	1.54878	1.54878	0	5.55111e-16
211634_x_at	IGHV1-69	immunoglobulin heavy variable 1-69	3.95739	3.95739	0	6.66134e-16
217258_x_at	IGL@|IGLC1|BC012876|X57820	immunoglobulin lambda locus|immunoglobulin lambda constant 1 (Mcg marker)	3.25608	3.25608	0	6.66134e-16
204198_s_at	RUNX3	runt-related transcription factor 3	2.09502	2.09502	0	6.66134e-16
221024_s_at	SLC2A10	solute carrier family 2 (facilitated glucose transporter), member 10	1.95533	1.95533	0	6.66134e-16
212415_at		septin 6	1.95421	1.95421	0	6.66134e-16
207777_s_at	SP140	SP140 nuclear body protein	1.92719	1.92719	0	6.66134e-16
213036_x_at	ATP2A3	ATPase, Ca++ transporting, ubiquitous	1.9008	1.9008	0	6.66134e-16
223325_at	TXNDC11	thioredoxin domain containing 11	1.87393	1.87393	0	6.66134e-16
218418_s_at	ANKRD25	ankyrin repeat domain 25	1.67104	1.67104	0	6.66134e-16
223991_s_at	GALNT2	UDP-N-acetyl-alpha-D-galactosamine:polypeptide N-acetylgalactosaminyltransferase 2 (GalNAc-T2)	1.53787	1.53787	0	6.66134e-16
212975_at	DENND3	DENN/MADD domain containing 3	1.51811	1.51811	0	6.66134e-16
211702_s_at	USP32	ubiquitin specific peptidase 32	0.68538	1.45904	0	6.66134e-16
219167_at	RASL12	RAS-like, family 12	1.43389	1.43389	0	6.66134e-16
209354_at	TNFRSF14	tumor necrosis factor receptor superfamily, member 14 (herpesvirus entry mediator)	1.3965	1.3965	0	6.66134e-16
203756_at	ARHGEF17	Rho guanine nucleotide exchange factor (GEF) 17	1.27132	1.27132	0	6.66134e-16
218927_s_at	CHST12	carbohydrate (chondroitin 4) sulfotransferase 12	1.53298	1.53298	0	7.77156e-16
216491_x_at	IFI6|IGH@|IGHA1|IGHG1|IGHV1-69	interferon, alpha-inducible protein 6|immunoglobulin heavy locus|immunoglobulin heavy constant alpha 1|immunoglobulin heavy constant gamma 1 (G1m marker)|immunoglobulin heavy variable 1-69	4.01059	4.01059	0	8.88178e-16
215118_s_at	IGH@	immunoglobulin heavy locus	2.46405	2.46405	0	8.88178e-16
209035_at	MDK	midkine (neurite growth-promoting factor 2)	1.81593	1.81593	0	8.88178e-16
1570251_at			0.60247	1.65983	0	8.88178e-16
234807_x_at			0.60671	1.64824	0	8.88178e-16
201911_s_at	FARP1	FERM, RhoGEF (ARHGEF) and pleckstrin domain protein 1 (chondrocyte-derived)	1.55503	1.55503	0	8.88178e-16
203632_s_at	GPRC5B	G protein-coupled receptor, family C, group 5, member B	1.5392	1.5392	0	8.88178e-16
240710_at	GOLGA1	golgi autoantigen, golgin subfamily a, 1	0.77648	1.28787	0	8.88178e-16
206478_at	KIAA0125	KIAA0125	3.44949	3.44949	0	9.99201e-16
229686_at	P2RY8	purinergic receptor P2Y, G-protein coupled, 8	2.17707	2.17707	0	9.99201e-16
203697_at	FRZB	frizzled-related protein	1.99003	1.99003	0	9.99201e-16
211637_x_at	IFI6|IGH@|IGHA1|IGHG1|IGHV1-69	interferon, alpha-inducible protein 6|immunoglobulin heavy locus|immunoglobulin heavy constant alpha 1|immunoglobulin heavy constant gamma 1 (G1m marker)|immunoglobulin heavy variable 1-69	3.76193	3.76193	0	1.11022e-15
215946_x_at	IGLL1|CTA-246H3.1	immunoglobulin lambda-like polypeptide 1|similar to omega protein	1.90255	1.90255	0	1.11022e-15
210006_at	ABHD14A	abhydrolase domain containing 14A	1.83326	1.83326	0	1.11022e-15
242155_x_at			0.58215	1.71776	0	1.11022e-15
226751_at	C2orf32	chromosome 2 open reading frame 32	1.68469	1.68469	0	1.11022e-15
221581_s_at	LAT2	linker for activation of T cells family, member 2	1.65708	1.65708	0	1.11022e-15
229587_at			0.67935	1.47199	0	1.11022e-15
238660_at	WDFY3	WD repeat and FYVE domain containing 3	0.50394	1.98438	0	1.22124e-15
223164_at	CCM2	cerebral cavernous malformation 2	1.61219	1.61219	0	1.22124e-15
214768_x_at	IGKC|IGKV1-5	immunoglobulin kappa constant|immunoglobulin kappa variable 1-5	3.94236	3.94236	0	1.33227e-15
214973_x_at	IFI6|IGH@|IGHA1|IGHG1	interferon, alpha-inducible protein 6|immunoglobulin heavy locus|immunoglobulin heavy constant alpha 1|immunoglobulin heavy constant gamma 1 (G1m marker)	3.68402	3.68402	0	1.33227e-15
202083_s_at	SEC14L1	SEC14-like 1 (S. cerevisiae)	2.24356	2.24356	0	1.33227e-15
212013_at			2.17896	2.17896	0	1.33227e-15
1553102_a_at	CCDC69	coiled-coil domain containing 69	1.98322	1.98322	0	1.33227e-15
205297_s_at	CD79B	CD79b molecule, immunoglobulin-associated beta	1.918	1.918	0	1.33227e-15
212235_at	PLXND1	plexin D1	1.62711	1.62711	0	1.33227e-15
223061_at	CHID1	chitinase domain containing 1	1.58898	1.58898	0	1.33227e-15
203066_at	GALNAC4S-6ST	B cell RAG associated protein	1.5202	1.5202	0	1.33227e-15
1555270_a_at	WFS1	Wolfram syndrome 1 (wolframin)	1.82291	1.82291	0	1.44329e-15
217179_x_at	IGLC1|X57820	immunoglobulin lambda constant 1 (Mcg marker)	3.22259	3.22259	0	1.55431e-15
234366_x_at	IGL@|IGLC1|IGLV4-3|IGLV3-25|IGLJ3|BC012876|X57820|BC064491	immunoglobulin lambda locus|immunoglobulin lambda constant 1 (Mcg marker)|immunoglobulin lambda variable 4-3|immunoglobulin lambda variable 3-25|immunoglobulin lambda joining 3	2.9094	2.9094	0	1.55431e-15
221551_x_at	ST6GALNAC4|FLJ10232	ST6 (alpha-N-acetyl-neuraminyl-2,3-beta-galactosyl-1,3)-N-acetylgalactosaminide alpha-2,6-sialyltransferase 4|hypothetical protein FLJ10232	2.24337	2.24337	0	1.55431e-15
218747_s_at	TAPBPL|U80760	TAP binding protein-like	1.84099	1.84099	0	1.55431e-15
204360_s_at	NAGLU	N-acetylglucosaminidase, alpha- (Sanfilippo disease IIIB)	1.70713	1.70713	0	1.55431e-15
1558273_a_at			0.73631	1.35812	0	1.55431e-15
219396_s_at	NEIL1	nei endonuclease VIII-like 1 (E. coli)	1.33364	1.33364	0	1.55431e-15
210889_s_at	FCGR2B	Fc fragment of IgG, low affinity IIb, receptor (CD32)	2.23098	2.23098	0	1.66534e-15
205504_at	BTK	Bruton agammaglobulinemia tyrosine kinase	1.72024	1.72024	0	1.66534e-15
211635_x_at			3.26349	3.26349	0	1.77636e-15
205692_s_at	CD38	CD38 molecule	2.42318	2.42318	0	1.77636e-15
201058_s_at	MYL9	myosin, light chain 9, regulatory	2.19597	2.19597	0	1.77636e-15
244808_at	GRAMD1A	GRAM domain containing 1A	1.83087	1.83087	0	1.77636e-15
219371_s_at	KLF2	Kruppel-like factor 2 (lung)	1.69754	1.69754	0	1.77636e-15
217320_at			4.51449	4.51449	0	1.9984e-15
226150_at	PPAPDC1B	phosphatidic acid phosphatase type 2 domain containing 1B	2.39718	2.39718	0	1.9984e-15
220214_at	ZNF215	zinc finger protein 215	2.20283	2.20283	0	1.9984e-15
204552_at			1.9568	1.9568	0	1.9984e-15
217861_s_at	PREB	prolactin regulatory element binding	1.65038	1.65038	0	1.9984e-15
222125_s_at	PH-4	hypoxia-inducible factor prolyl 4-hydroxylase	1.49714	1.49714	0	1.9984e-15
229721_x_at	DERL3	Der1-like domain family, member 3	2.42374	2.42374	0	2.10942e-15
217148_x_at	IGL@|IGLC1|IGLV3-25|IGLJ3|BC012876|X57820|BC064491	immunoglobulin lambda locus|immunoglobulin lambda constant 1 (Mcg marker)|immunoglobulin lambda variable 3-25|immunoglobulin lambda joining 3	3.27268	3.27268	0	2.22045e-15
202161_at	PKN1|X80229	protein kinase N1	1.88792	1.88792	0	2.22045e-15
226440_at	DUSP22	dual specificity phosphatase 22	1.58816	1.58816	0	2.22045e-15
228856_at			1.54396	1.54396	0	2.22045e-15
201749_at			1.45358	1.45358	0	2.22045e-15
228372_at	C10orf128	chromosome 10 open reading frame 128	1.44268	1.44268	0	2.22045e-15
208087_s_at	ZBP1	Z-DNA binding protein 1	1.74158	1.74158	0	2.33147e-15
227580_s_at			1.58347	1.58347	0	2.33147e-15
209581_at	HRASLS3	HRAS-like suppressor 3	1.57739	1.57739	0	2.33147e-15
216560_x_at	IGL@|IGLC1|IGLV3-25|IGLJ3|BC012876|X57820|BC064491	immunoglobulin lambda locus|immunoglobulin lambda constant 1 (Mcg marker)|immunoglobulin lambda variable 3-25|immunoglobulin lambda joining 3	3.41081	3.41081	0	2.44249e-15
216542_x_at	IFI6|IGHA1|IGHG1	interferon, alpha-inducible protein 6|immunoglobulin heavy constant alpha 1|immunoglobulin heavy constant gamma 1 (G1m marker)	2.94416	2.94416	0	2.44249e-15
218681_s_at	SDF2L1	stromal cell-derived factor 2-like 1	2.19925	2.19925	0	2.44249e-15
211833_s_at	BAX	BCL2-associated X protein	2.14733	2.14733	0	2.44249e-15
217360_x_at	IGHA1	immunoglobulin heavy constant alpha 1	2.09622	2.09622	0	2.44249e-15
1552623_at			1.91477	1.91477	0	2.44249e-15
224628_at	C2orf30	chromosome 2 open reading frame 30	1.87882	1.87882	0	2.44249e-15
202185_at	PLOD3	procollagen-lysine, 2-oxoglutarate 5-dioxygenase 3	1.57913	1.57913	0	2.44249e-15
235400_at	FCRLA	Fc receptor-like A	3.33471	3.33471	0	2.66453e-15
215777_at	IGLC1	immunoglobulin lambda constant 1 (Mcg marker)	2.34507	2.34507	0	2.66453e-15
204998_s_at	ATF5	activating transcription factor 5	2.04464	2.04464	0	2.66453e-15
201204_s_at	RRBP1	ribosome binding protein 1 homolog 180kDa (dog)	1.76947	1.76947	0	2.66453e-15
1555852_at			1.72836	1.72836	0	2.66453e-15
218999_at	TMEM140	transmembrane protein 140	1.64174	1.64174	0	2.66453e-15
221799_at	CSGlcA-T	chondroitin sulfate glucuronyltransferase	1.50567	1.50567	0	2.66453e-15
207490_at	TUBA4	tubulin, alpha 4	0.68798	1.45354	0	2.66453e-15
217346_at			0.76567	1.30604	0	2.66453e-15
226244_at	CLEC14A	C-type lectin domain family 14, member A	1.43114	1.43114	0	2.77556e-15
217028_at	CXCR4	chemokine (C-X-C motif) receptor 4	2.60725	2.60725	0	2.88658e-15
227043_at	AK127284		1.48501	1.48501	0	2.88658e-15
208962_s_at	FADS1	fatty acid desaturase 1	1.75693	1.75693	0	3.10862e-15
201095_at	DAP|BC080565	death-associated protein	1.60271	1.60271	0	3.10862e-15
209687_at	CXCL12	chemokine (C-X-C motif) ligand 12 (stromal cell-derived factor 1)	2.09482	2.09482	0	3.21965e-15
220532_s_at	TMEM176B	transmembrane protein 176B	2.11079	2.11079	0	3.33067e-15
232204_at	EBF1	early B-cell factor 1	1.75794	1.75794	0	3.33067e-15
224733_at	CMTM3	CKLF-like MARVEL transmembrane domain containing 3	1.54106	1.54106	0	3.33067e-15
210340_s_at	CSF2RA	colony stimulating factor 2 receptor, alpha, low-affinity (granulocyte-macrophage)	1.49703	1.49703	0	3.33067e-15
204044_at	QPRT	quinolinate phosphoribosyltransferase (nicotinate-nucleotide pyrophosphorylase (carboxylating))	1.71872	1.71872	0	3.55271e-15
204164_at	SIPA1	signal-induced proliferation-associated gene 1	1.60802	1.60802	0	3.55271e-15
221731_x_at	CSPG2	chondroitin sulfate proteoglycan 2 (versican)	2.05373	2.05373	0	3.77476e-15
227923_at			1.71433	1.71433	0	3.9968e-15
225706_at			2.30228	2.30228	0	4.21885e-15
206106_at	MAPK12	mitogen-activated protein kinase 12	1.4882	1.4882	0	4.32987e-15
229723_at	TAGAP	T-cell activation GTPase activating protein	2.20566	2.20566	0	4.44089e-15
205902_at	KCNN3	potassium intermediate/small conductance calcium-activated channel, subfamily N, member 3	1.99163	1.99163	0	4.44089e-15
1555032_at	RGS12	regulator of G-protein signalling 12	0.60709	1.64721	0	4.44089e-15
202665_s_at	WIPF1	WAS/WASL interacting protein family, member 1	1.53889	1.53889	0	4.55191e-15
205901_at	PNOC	prepronociceptin	2.3996	2.3996	0	4.88498e-15
213502_x_at			1.88471	1.88471	0	4.88498e-15
244876_at	EBF1	early B-cell factor 1	1.67663	1.67663	0	4.996e-15
221814_at	GPR124	G protein-coupled receptor 124	1.62732	1.62732	0	4.996e-15
235474_at			1.51892	1.51892	0	4.996e-15
215214_at	IGL@|IGLC1|IGLV4-3|IGLV3-25|IGLJ3|BC012876|X57820|BC064491|AJ319669|hsa-mir-650	immunoglobulin lambda locus|immunoglobulin lambda constant 1 (Mcg marker)|immunoglobulin lambda variable 4-3|immunoglobulin lambda variable 3-25|immunoglobulin lambda joining 3	3.31698	3.31698	0	5.10703e-15
223299_at	SEC11L3	SEC11-like 3 (S. cerevisiae)	2.05826	2.05826	0	5.10703e-15
223058_at	FAM107B	family with sequence similarity 107, member B	1.8	1.8	0	5.10703e-15
228390_at			2.25859	2.25859	0	5.32907e-15
227860_at	CPXM1	carboxypeptidase X (M14 family), member 1	2.11129	2.11129	0	5.32907e-15
206398_s_at	CD19	CD19 molecule	1.86877	1.86877	0	5.32907e-15
225700_at			2.3642	2.3642	0	5.55112e-15
205414_s_at	KIAA0672	KIAA0672 gene product	1.49868	1.49868	0	5.9952e-15
234381_at	IGL@|IGLC1|IGLV4-3|IGLV3-25|IGLJ3|BC012876|X57820|BC064491	immunoglobulin lambda locus|immunoglobulin lambda constant 1 (Mcg marker)|immunoglobulin lambda variable 4-3|immunoglobulin lambda variable 3-25|immunoglobulin lambda joining 3	1.70437	1.70437	0	6.21725e-15
216365_x_at	IGL@|IGLC1|IGLV3-25|IGLJ3|BC012876|X57820|BC064491	immunoglobulin lambda locus|immunoglobulin lambda constant 1 (Mcg marker)|immunoglobulin lambda variable 3-25|immunoglobulin lambda joining 3	2.71406	2.71406	0	6.43929e-15
218162_at	OLFML3	olfactomedin-like 3	1.92693	1.92693	0	6.43929e-15
224132_at	MGC13008|FLCN	hypothetical protein MGC13008|folliculin	0.64061	1.56101	0	6.43929e-15
204604_at	PFTK1	PFTAIRE protein kinase 1	1.77086	1.77086	0	6.77236e-15
217235_x_at	IGL@|IGLC1|IGLV3-25|IGLJ3|GGTL4|BC012876|X57820|BC064491	immunoglobulin lambda locus|immunoglobulin lambda constant 1 (Mcg marker)|immunoglobulin lambda variable 3-25|immunoglobulin lambda joining 3|gamma-glutamyltransferase-like 4	3.30672	3.30672	0	7.10543e-15
216541_x_at	IGHV1-69	immunoglobulin heavy variable 1-69	3.0752	3.0752	0	7.10543e-15
226546_at			1.48953	1.48953	0	7.10543e-15
205316_at			2.21481	2.21481	0	7.43849e-15
212419_at	C10orf56	chromosome 10 open reading frame 56	1.58846	1.58846	0	7.66054e-15
211640_x_at	IGHV1-69	immunoglobulin heavy variable 1-69	3.2509	3.2509	0	7.77156e-15
217984_at	RNASET2|AK124363	ribonuclease T2	1.54341	1.54341	0	7.77156e-15
217191_x_at	GSPT1	G1 to S phase transition 1	0.80466	1.24277	0	7.88258e-15
216984_x_at	IGL@|IGLC1|IGLV3-25|IGLJ3|BC012876|X57820|BC064491	immunoglobulin lambda locus|immunoglobulin lambda constant 1 (Mcg marker)|immunoglobulin lambda variable 3-25|immunoglobulin lambda joining 3	3.02284	3.02284	0	7.99361e-15
219021_at	RNF121	ring finger protein 121	1.51352	1.51352	0	7.99361e-15
216829_at	IGKC|IGKV1-5|IGKV2-24	immunoglobulin kappa constant|immunoglobulin kappa variable 1-5|immunoglobulin kappa variable 2-24	3.25188	3.25188	0	8.21565e-15
228258_at	TBC1D10C	TBC1 domain family, member 10C	1.59976	1.59976	0	8.65974e-15
217853_at	TNS3	tensin 3	1.68976	1.68976	0	9.4369e-15
212771_at	C10orf38	chromosome 10 open reading frame 38	1.6632	1.6632	0	9.76996e-15
1570130_at	SPATS2	spermatogenesis associated, serine-rich 2	2.02527	2.02527	0	9.99201e-15
206116_s_at	TPM1	tropomyosin 1 (alpha)	1.9359	1.9359	0	1.0103e-14
216510_x_at	IGHA1	immunoglobulin heavy constant alpha 1	3.84438	3.84438	0	1.0214e-14
227391_x_at	KCNMB3	potassium large conductance calcium-activated channel, subfamily M beta member 3	0.58696	1.7037	0	1.0214e-14
216058_s_at	CYP2C19	cytochrome P450, family 2, subfamily C, polypeptide 19	0.6957	1.43739	0	1.04361e-14
211835_at			2.09816	2.09816	0	1.06581e-14
241089_at			0.73411	1.36219	0	1.06581e-14
211868_x_at			2.36797	2.36797	0	1.08802e-14
224663_s_at	CFL2	cofilin 2 (muscle)	1.62906	1.62906	0	1.08802e-14
237238_at	WWC1	WW, C2 and coiled-coil domain containing 1	0.65891	1.51765	0	1.08802e-14
205352_at	SERPINI1	serpin peptidase inhibitor, clade I (neuroserpin), member 1	2.02267	2.02267	0	1.11022e-14
223569_at	PPAPDC1B	phosphatidic acid phosphatase type 2 domain containing 1B	2.07359	2.07359	0	1.13243e-14
225119_at	FBXO34|CHMP4B	F-box protein 34|chromatin modifying protein 4B	2.02554	2.02554	0	1.13243e-14
202369_s_at	TRAM2	translocation associated membrane protein 2	1.91731	1.91731	0	1.15463e-14
204382_at	NAT9	N-acetyltransferase 9	1.38814	1.38814	0	1.17684e-14
227749_at			1.7685	1.7685	0	1.19904e-14
216705_s_at	ADA	adenosine deaminase	1.71737	1.71737	0	1.19904e-14
217227_x_at	IGL@|IGLC1|BC012876|X57820	immunoglobulin lambda locus|immunoglobulin lambda constant 1 (Mcg marker)	2.71245	2.71245	0	1.22124e-14
218740_s_at	CDK5RAP3	CDK5 regulatory subunit associated protein 3	1.58994	1.58994	0	1.24345e-14
227755_at			2.15844	2.15844	0	1.28786e-14
202947_s_at	GYPC	glycophorin C (Gerbich blood group)	1.59887	1.59887	0	1.28786e-14
216547_at			0.62681	1.59539	0	1.28786e-14
203110_at	PTK2B	PTK2B protein tyrosine kinase 2 beta	1.54381	1.54381	0	1.28786e-14
216497_at			0.55906	1.78872	0	1.32116e-14
201354_s_at	BAZ2A	bromodomain adjacent to zinc finger domain, 2A	1.36622	1.36622	0	1.34337e-14
239367_at	BDNF	brain-derived neurotrophic factor	0.71275	1.40301	0	1.36557e-14
236677_at	NGB	neuroglobin	0.72088	1.3872	0	1.36557e-14
213603_s_at	RAC2	ras-related C3 botulinum toxin substrate 2 (rho family, small GTP binding protein Rac2)	1.76983	1.76983	0	1.39888e-14
204269_at	PIM2	pim-2 oncogene	2.09061	2.09061	0	1.42109e-14
223499_at	C1QTNF5	C1q and tumor necrosis factor related protein 5	1.6567	1.6567	0	1.45439e-14
204394_at	SLC43A1	solute carrier family 43, member 1	1.36719	1.36719	0	1.45439e-14
216207_x_at	IGKC|IGKV1-5|IGKV2-24	immunoglobulin kappa constant|immunoglobulin kappa variable 1-5|immunoglobulin kappa variable 2-24	2.89697	2.89697	0	1.4766e-14
242548_x_at			1.3149	1.3149	0	1.4877e-14
203028_s_at	CYBA	cytochrome b-245, alpha polypeptide	2.46281	2.46281	0	1.5099e-14
1553564_at	C20orf133	chromosome 20 open reading frame 133	0.79297	1.26109	0	1.5099e-14
222753_s_at	SPCS3	signal peptidase complex subunit 3 homolog (S. cerevisiae)	1.78831	1.78831	0	1.55431e-14
203556_at	ZHX2	zinc fingers and homeoboxes 2	1.46074	1.46074	0	1.55431e-14
203698_s_at	FRZB	frizzled-related protein	2.02291	2.02291	0	1.57652e-14
227294_at			1.50924	1.50924	0	1.59872e-14
204468_s_at	TIE1	tyrosine kinase with immunoglobulin-like and EGF-like domains 1	2.03648	2.03648	0	1.63203e-14
205147_x_at	NCF4	neutrophil cytosolic factor 4, 40kDa	1.82897	1.82897	0	1.64313e-14
223568_s_at	PPAPDC1B	phosphatidic acid phosphatase type 2 domain containing 1B	1.93204	1.93204	0	1.67644e-14
1567286_at	OR5L2|OR5L1	olfactory receptor, family 5, subfamily L, member 2|olfactory receptor, family 5, subfamily L, member 1	0.64207	1.55745	0	1.75415e-14
212788_x_at	FTL	ferritin, light polypeptide	1.36796	1.36796	0	1.77636e-14
222692_s_at	FNDC3B	fibronectin type III domain containing 3B	1.58961	1.58961	0	1.84297e-14
41577_at	PPP1R16B	protein phosphatase 1, regulatory (inhibitor) subunit 16B	1.71347	1.71347	0	1.86517e-14
224794_s_at	CEECAM1	cerebral endothelial cell adhesion molecule 1	1.65327	1.65327	0	1.96509e-14
208926_at	NEU1|BC011600	sialidase 1 (lysosomal sialidase)	1.83036	1.83036	0	1.9873e-14
205237_at	FCN1|CR749452	ficolin (collagen/fibrinogen domain containing) 1	1.77147	1.77147	0	2.04281e-14
1554177_a_at	ATP5S	ATP synthase, H+ transporting, mitochondrial F0 complex, subunit s (factor B)	0.7798	1.28238	0	2.05391e-14
207691_x_at	ENTPD1	ectonucleoside triphosphate diphosphohydrolase 1	1.88885	1.88885	0	2.10942e-14
228776_at			1.91667	1.91667	0	2.15383e-14
211641_x_at	IFI6|IGHA1|IGHG1	interferon, alpha-inducible protein 6|immunoglobulin heavy constant alpha 1|immunoglobulin heavy constant gamma 1 (G1m marker)	3.07182	3.07182	0	2.23155e-14
228528_at	hsa-mir-29c		1.84032	1.84032	0	2.29816e-14
227710_s_at	AF318337|AK127569		1.55557	1.55557	0	2.39808e-14
234875_at			0.60918	1.64156	0	2.4647e-14
211555_s_at	GUCY1B3	guanylate cyclase 1, soluble, beta 3	1.5595	1.5595	0	2.4647e-14
203143_s_at	KIAA0040	KIAA0040	1.42986	1.42986	0	2.4647e-14
210714_at	R3HDM1	R3H domain containing 1	1.38713	1.38713	0	2.4647e-14
211649_x_at	IFI6|IGH@|IGHA1|IGHG1	interferon, alpha-inducible protein 6|immunoglobulin heavy locus|immunoglobulin heavy constant alpha 1|immunoglobulin heavy constant gamma 1 (G1m marker)	2.33804	2.33804	0	2.4869e-14
216573_at	IGL@|IGLC1|BC012876|X57820	immunoglobulin lambda locus|immunoglobulin lambda constant 1 (Mcg marker)	2.29733	2.29733	0	2.498e-14
1569040_s_at			3.65523	3.65523	0	2.53131e-14
221059_s_at	COTL1	coactosin-like 1 (Dictyostelium)	1.72473	1.72473	0	2.57572e-14
203570_at	LOXL1	lysyl oxidase-like 1	2.06572	2.06572	0	2.59792e-14
208782_at	FSTL1	follistatin-like 1	1.50249	1.50249	0	2.59792e-14
205326_at	RAMP3	receptor (calcitonin) activity modifying protein 3	1.58251	1.58251	0	2.62013e-14
226771_at	ATP8B2	ATPase, Class I, type 8B, member 2	1.80494	1.80494	0	2.63123e-14
202027_at	C22orf5	chromosome 22 open reading frame 5	1.44794	1.44794	0	2.63123e-14
1562099_at			0.71733	1.39405	0	2.70894e-14
228622_s_at	DNAJC4	DnaJ (Hsp40) homolog, subfamily C, member 4	1.87824	1.87824	0	2.72005e-14
203988_s_at	FUT8	fucosyltransferase 8 (alpha (1,6) fucosyltransferase)	2.01355	2.01355	0	2.73115e-14
218921_at	SIGIRR	single immunoglobulin and toll-interleukin 1 receptor (TIR) domain	1.87682	1.87682	0	2.73115e-14
204961_s_at	FKBP6|NCF1	FK506 binding protein 6, 36kDa|neutrophil cytosolic factor 1, (chronic granulomatous disease, autosomal 1)	1.87025	1.87025	0	2.73115e-14
218825_at	EGFL7	EGF-like-domain, multiple 7	1.54715	1.54715	0	2.73115e-14
238479_at			0.6259	1.59771	0	2.78666e-14
208384_s_at	MID2	midline 2	0.71316	1.40222	0	2.79776e-14
1554240_a_at	ITGAL	integrin, alpha L (antigen CD11A (p180), lymphocyte function-associated antigen 1; alpha polypeptide)	2.03619	2.03619	0	2.81997e-14
223837_at	GULP1	GULP, engulfment adaptor PTB domain containing 1	0.72191	1.38521	0	2.9754e-14
46142_at			1.99792	1.99792	0	2.9976e-14
202084_s_at	SEC14L1	SEC14-like 1 (S. cerevisiae)	1.49364	1.49364	0	3.13083e-14
238184_at			0.83444	1.19841	0	3.19744e-14
217336_at	TUFT1|FLJ20294|C20orf133	tuftelin 1|hypothetical protein FLJ20294|chromosome 20 open reading frame 133	0.54438	1.83696	0	3.21965e-14
218436_at	SIL1	SIL1 homolog, endoplasmic reticulum chaperone (S. cerevisiae)	1.63022	1.63022	0	3.26406e-14
227873_at	C5orf14	chromosome 5 open reading frame 14	1.63687	1.63687	0	3.28626e-14
236191_at	CD38	CD38 molecule	2.72829	2.72829	0	3.41949e-14
223462_at	TMEM175	transmembrane protein 175	1.55772	1.55772	0	3.4861e-14
214777_at			3.58698	3.58698	0	3.50831e-14
219845_at	BARX1	BarH-like homeobox 1	1.47143	1.47143	0	3.81917e-14
217198_x_at	IGHA1	immunoglobulin heavy constant alpha 1	2.57435	2.57435	0	3.83027e-14
218546_at	C1orf115	chromosome 1 open reading frame 115	1.48197	1.48197	0	3.91909e-14
202409_at	IGF2	insulin-like growth factor 2 (somatomedin A)	1.94194	1.94194	0	3.95239e-14
225701_at	AKNA	AT-hook transcription factor	1.68117	1.68117	0	3.95239e-14
201782_s_at	AIP	aryl hydrocarbon receptor interacting protein	1.52354	1.52354	0	4.11893e-14
208657_s_at		septin 9	1.96924	1.96924	0	4.13003e-14
230011_at	RP5-821D11.2	meiosis defective 1	2.10431	2.10431	0	4.15223e-14
227654_at	C20orf175	chromosome 20 open reading frame 175	1.55925	1.55925	0	4.15223e-14
228658_at			1.76818	1.76818	0	4.24105e-14
204999_s_at	ATF5	activating transcription factor 5	2.40112	2.40112	0	4.25215e-14
217103_at	LDLR	low density lipoprotein receptor (familial hypercholesterolemia)	1.23426	1.23426	0	4.30767e-14
235401_s_at	FCRLA	Fc receptor-like A	2.98165	2.98165	0	4.32987e-14
218958_at	FLJ20850	hypothetical protein FLJ20850	1.80373	1.80373	0	4.37428e-14
1557710_at			1.50125	1.50125	0	4.38538e-14
209356_x_at	EFEMP2	EGF-containing fibulin-like extracellular matrix protein 2	1.63856	1.63856	0	4.42979e-14
234666_at	RAB38	RAB38, member RAS oncogene family	0.77039	1.29804	0	4.44089e-14
216576_x_at	IGKC|IGKV1-5|IGKV2-24	immunoglobulin kappa constant|immunoglobulin kappa variable 1-5|immunoglobulin kappa variable 2-24	3.09781	3.09781	0	4.5075e-14
216412_x_at	IGL@|IGLC1|BC012876|X57820	immunoglobulin lambda locus|immunoglobulin lambda constant 1 (Mcg marker)	2.65791	2.65791	0	4.59632e-14
216401_x_at	IGKC|IGKV1-5|IGKV2-24	immunoglobulin kappa constant|immunoglobulin kappa variable 1-5|immunoglobulin kappa variable 2-24	2.95512	2.95512	0	4.60743e-14
202175_at	CHPF	chondroitin polymerizing factor	1.51031	1.51031	0	4.62963e-14
203252_at	CDK2AP2	CDK2-associated protein 2	1.84685	1.84685	0	4.74065e-14
226303_at	PGM5	phosphoglucomutase 5	1.87349	1.87349	0	4.86278e-14
218282_at	EDEM2	ER degradation enhancer, mannosidase alpha-like 2	1.67367	1.67367	0	4.92939e-14
222411_s_at	SSR3|GIPC2	signal sequence receptor, gamma (translocon-associated protein gamma)|GIPC PDZ domain containing family, member 2	1.62253	1.62253	0	4.996e-14
204805_s_at	H1FX	H1 histone family, member X	2.10536	2.10536	0	5.06262e-14
222593_s_at	SPATS2	spermatogenesis associated, serine-rich 2	2.10772	2.10772	0	5.08482e-14
211647_x_at			2.05907	2.05907	0	5.35128e-14
203668_at	MAN2C1	mannosidase, alpha, class 2C, member 1	1.55087	1.55087	0	5.35128e-14
227002_at	FAM78A	family with sequence similarity 78, member A	1.54974	1.54974	0	5.35128e-14
227125_at			1.6799	1.6799	0	5.4623e-14
213869_x_at	THY1	Thy-1 cell surface antigen	1.43513	1.43513	0	5.55112e-14
220091_at	SLC2A6	solute carrier family 2 (facilitated glucose transporter), member 6	1.54983	1.54983	0	5.59552e-14
51200_at	FLJ20850	hypothetical protein FLJ20850	1.69743	1.69743	0	5.75096e-14
243889_at			1.41456	1.41456	0	5.75096e-14
226519_s_at	AGXT2L2	alanine-glyoxylate aminotransferase 2-like 2	1.38458	1.38458	0	5.75096e-14
219159_s_at	SLAMF7	SLAM family member 7	2.79499	2.79499	0	5.79536e-14
234764_x_at	IGL@|IGLC1|BC012876|X57820	immunoglobulin lambda locus|immunoglobulin lambda constant 1 (Mcg marker)	3.39558	3.39558	0	5.88418e-14
218130_at	C17orf62	chromosome 17 open reading frame 62	1.54101	1.54101	0	5.88418e-14
203382_s_at	APOE	apolipoprotein E	1.89086	1.89086	0	5.9619e-14
243810_at			2.41525	2.41525	0	5.973e-14
209199_s_at	MEF2C	MADS box transcription enhancer factor 2, polypeptide C (myocyte enhancer factor 2C)	1.78707	1.78707	0	6.06182e-14
206028_s_at	MERTK	c-mer proto-oncogene tyrosine kinase	1.74595	1.74595	0	6.07292e-14
215565_at			2.65184	2.65184	0	6.19504e-14
214800_x_at	BTF3	basic transcription factor 3	0.71882	1.39118	0	6.36158e-14
241917_at	FCHSD2	FCH and double SH3 domains 2	1.62376	1.62376	0	6.4615e-14
207419_s_at	RAC2	ras-related C3 botulinum toxin substrate 2 (rho family, small GTP binding protein Rac2)	2.01456	2.01456	0	6.85008e-14
234792_x_at	IFI6|IGH@|IGHA1|IGHG1	interferon, alpha-inducible protein 6|immunoglobulin heavy locus|immunoglobulin heavy constant alpha 1|immunoglobulin heavy constant gamma 1 (G1m marker)	3.4013	3.4013	0	6.92779e-14
226703_at	KIAA1787	KIAA1787 protein	1.51241	1.51241	0	7.06102e-14
223622_s_at	HYI|AK096244	hydroxypyruvate isomerase homolog (E. coli)	1.69409	1.69409	0	7.10543e-14
1557038_s_at			0.70578	1.41688	0	7.19424e-14
1563913_at			0.64431	1.55204	0	7.31637e-14
208056_s_at	CBFA2T3	core-binding factor, runt domain, alpha subunit 2; translocated to, 3	1.5962	1.5962	0	7.494e-14
211644_x_at	IGKC|IGKV1-5|IGKV2-24|LOC285074	immunoglobulin kappa constant|immunoglobulin kappa variable 1-5|immunoglobulin kappa variable 2-24|hypothetical protein LOC285074	3.11621	3.11621	0	7.66054e-14
228593_at			1.36312	1.36312	0	7.66054e-14
226384_at	PPAPDC1B	phosphatidic acid phosphatase type 2 domain containing 1B	2.08789	2.08789	0	7.67164e-14
230763_at	SPATA17	spermatogenesis associated 17	0.84379	1.18513	0	7.72715e-14
216958_s_at			1.55215	1.55215	0	7.74936e-14
204088_at	P2RX4	purinergic receptor P2X, ligand-gated ion channel, 4	1.65422	1.65422	0	7.9381e-14
222594_s_at	SPATS2	spermatogenesis associated, serine-rich 2	1.64041	1.64041	0	8.12683e-14
209359_x_at	RUNX1	runt-related transcription factor 1 (acute myeloid leukemia 1; aml1 oncogene)	1.43927	1.43927	0	8.14904e-14
225224_at			1.66165	1.66165	0	8.19345e-14
219025_at	CD248	CD248 molecule, endosialin	1.48341	1.48341	0	8.39329e-14
224550_s_at	MRVI1	murine retrovirus integration site 1 homolog	1.80398	1.80398	0	8.4488e-14
232472_at	FNDC3B	fibronectin type III domain containing 3B	1.99787	1.99787	0	8.52651e-14
217384_x_at	IGHA1	immunoglobulin heavy constant alpha 1	2.2726	2.2726	0	8.60423e-14
210876_at			0.68212	1.46602	0	8.61533e-14
201206_s_at	RRBP1	ribosome binding protein 1 homolog 180kDa (dog)	1.59313	1.59313	0	8.72635e-14
38149_at	ARHGAP25	Rho GTPase activating protein 25	1.40956	1.40956	0	9.09273e-14
209978_s_at	LPA|PLG	lipoprotein, Lp(a)|plasminogen	0.74931	1.33455	0	9.34808e-14
237759_at	CD48	CD48 molecule	1.56505	1.56505	0	9.63674e-14
212561_at	RAB6IP1	RAB6 interacting protein 1	1.45445	1.45445	0	9.70335e-14
1555348_at	TFAP2E	transcription factor AP-2 epsilon (activating enhancer binding protein 2 epsilon)	0.78499	1.2739	0	9.74776e-14
212914_at	CBX7	chromobox homolog 7	1.45786	1.45786	0	1.03251e-13
219700_at	PLXDC1	plexin domain containing 1	1.59176	1.59176	0	1.04472e-13
1563876_at	C1orf49|FLJ35530	chromosome 1 open reading frame 49|FLJ35530 protein	0.84471	1.18383	0	1.05249e-13
234350_at			2.00257	2.00257	0	1.05693e-13
211829_s_at	GPR30	G protein-coupled receptor 30	1.42842	1.42842	0	1.06359e-13
228167_at	KLHL6	kelch-like 6 (Drosophila)	2.52487	2.52487	0	1.06803e-13
223423_at	GPR160	G protein-coupled receptor 160	2.0748	2.0748	0	1.0747e-13
211645_x_at	IGKC|IGKV1-5|IGKV2-24	immunoglobulin kappa constant|immunoglobulin kappa variable 1-5|immunoglobulin kappa variable 2-24	3.32134	3.32134	0	1.07914e-13
228837_at			1.6489	1.6489	0	1.0858e-13
222373_at			0.70849	1.41146	0	1.0969e-13
219249_s_at	FKBP10	FK506 binding protein 10, 65 kDa	1.53443	1.53443	0	1.108e-13
220998_s_at			1.4959	1.4959	0	1.15241e-13
219191_s_at	TFCP2|BIN2	transcription factor CP2|bridging integrator 2	1.54081	1.54081	0	1.15574e-13
204698_at	ISG20|AK128478	interferon stimulated exonuclease gene 20kDa	2.2104	2.2104	0	1.16907e-13
217480_x_at	IGKC|IGKV1-5|IGKV2-24	immunoglobulin kappa constant|immunoglobulin kappa variable 1-5|immunoglobulin kappa variable 2-24	2.54638	2.54638	0	1.17684e-13
220017_x_at	CYP2C9	cytochrome P450, family 2, subfamily C, polypeptide 9	0.64905	1.54071	0	1.18017e-13
213566_at	RNASE6	ribonuclease, RNase A family, k6	1.85725	1.85725	0	1.19682e-13
227779_at			1.4683	1.4683	0	1.2057e-13
224577_at	ERGIC1	endoplasmic reticulum-golgi intermediate compartment (ERGIC) 1	1.60925	1.60925	0	1.23457e-13
210986_s_at	TPM1	tropomyosin 1 (alpha)	1.82063	1.82063	0	1.25011e-13
219993_at	SOX17	SRY (sex determining region Y)-box 17	1.49321	1.49321	0	1.26454e-13
231900_at			1.46865	1.46865	0	1.30562e-13
203919_at	TCEA2	transcription elongation factor A (SII), 2	1.53346	1.53346	0	1.31228e-13
215058_at	MGC24039	hypothetical protein MGC24039	1.93548	1.93548	0	1.32561e-13
1554225_a_at			0.87943	1.1371	0	1.33671e-13
228082_at	ASAM	adipocyte-specific adhesion molecule	1.54926	1.54926	0	1.35225e-13
213475_s_at	ITGAL	integrin, alpha L (antigen CD11A (p180), lymphocyte function-associated antigen 1; alpha polypeptide)	1.4973	1.4973	0	1.36557e-13
242304_at	WIBG	within bgcn homolog (Drosophila)	0.71161	1.40526	0	1.37224e-13
220169_at	TMEM156	transmembrane protein 156	1.64887	1.64887	0	1.42109e-13
213290_at	COL6A2|AK128695	collagen, type VI, alpha 2	1.65344	1.65344	0	1.44107e-13
206782_s_at	DNAJC4	DnaJ (Hsp40) homolog, subfamily C, member 4	1.87468	1.87468	0	1.44329e-13
211440_x_at	CYP3A43	cytochrome P450, family 3, subfamily A, polypeptide 43	0.68836	1.45274	0	1.48104e-13
202061_s_at	SEL1L	sel-1 suppressor of lin-12-like (C. elegans)	1.97268	1.97268	0	1.4877e-13
235745_at	ERN1	endoplasmic reticulum to nucleus signalling 1	1.93984	1.93984	0	1.52656e-13
210243_s_at	B4GALT3	UDP-Gal:betaGlcNAc beta 1,4- galactosyltransferase, polypeptide 3	1.43679	1.43679	0	1.52656e-13
204265_s_at	GPSM3	G-protein signalling modulator 3 (AGS3-like, C. elegans)	1.6299	1.6299	0	1.52767e-13
230405_at	LOC441108	hypothetical gene supported by AK128882	1.49758	1.49758	0	1.52767e-13
213422_s_at	MXRA8	matrix-remodelling associated 8	1.47961	1.47961	0	1.55431e-13
209149_s_at	TM9SF1	transmembrane 9 superfamily member 1	1.63541	1.63541	0	1.58318e-13
220011_at	C1orf135	chromosome 1 open reading frame 135	0.68949	1.45035	0	1.59428e-13
206176_at	BMP6	bone morphogenetic protein 6	1.97453	1.97453	0	1.59761e-13
202857_at	TMEM4	transmembrane protein 4	1.46547	1.46547	0	1.59872e-13
215121_x_at	IGL@|IGLC1|IGLV4-3|IGLV3-25|IGLJ3|BC012876|X57820|BC064491|AJ319669	immunoglobulin lambda locus|immunoglobulin lambda constant 1 (Mcg marker)|immunoglobulin lambda variable 4-3|immunoglobulin lambda variable 3-25|immunoglobulin lambda joining 3	1.74017	1.74017	0	1.62204e-13
218831_s_at	FCGRT	Fc fragment of IgG, receptor, transporter, alpha	1.47018	1.47018	0	1.63425e-13
204446_s_at	ALOX5	arachidonate 5-lipoxygenase	1.8933	1.8933	0	1.64868e-13
217157_x_at	IGKC|IGKV1-5|IGKV2-24	immunoglobulin kappa constant|immunoglobulin kappa variable 1-5|immunoglobulin kappa variable 2-24	2.61865	2.61865	0	1.65534e-13
235030_at	FAM55C	family with sequence similarity 55, member C	2.13417	2.13417	0	1.6831e-13
211643_x_at	IGKC|IGKV1-5|IGKV2-24	immunoglobulin kappa constant|immunoglobulin kappa variable 1-5|immunoglobulin kappa variable 2-24	3.29903	3.29903	0	1.68976e-13
222444_at	ARMCX3	armadillo repeat containing, X-linked 3	1.80192	1.80192	0	1.69642e-13
202908_at	WFS1	Wolfram syndrome 1 (wolframin)	1.64444	1.64444	0	1.71085e-13
214853_s_at	MUC1|SHC1	mucin 1, cell surface associated|SHC (Src homology 2 domain containing) transforming protein 1	1.52523	1.52523	0	1.76747e-13
240118_at	TXNDC11	thioredoxin domain containing 11	2.5212	2.5212	0	1.78968e-13
214995_s_at	APOBEC3G|APOBEC3F	apolipoprotein B mRNA editing enzyme, catalytic polypeptide-like 3G|apolipoprotein B mRNA editing enzyme, catalytic polypeptide-like 3F	1.78121	1.78121	0	1.81299e-13
232607_at	ALOX5	arachidonate 5-lipoxygenase	1.36293	1.36293	0	1.85185e-13
240037_at	KIAA1754L	KIAA1754-like	0.65835	1.51894	0	1.85629e-13
213541_s_at	ERG	v-ets erythroblastosis virus E26 oncogene homolog (avian)	1.61532	1.61532	0	1.8785e-13
212736_at	C16orf45	chromosome 16 open reading frame 45	1.42307	1.42307	0	1.89182e-13
210220_at	FZD2	frizzled homolog 2 (Drosophila)	1.76008	1.76008	0	1.91402e-13
1558540_s_at	SLC2A11	solute carrier family 2 (facilitated glucose transporter), member 11	1.65888	1.65888	0	1.94067e-13
235666_at			1.54046	1.54046	0	1.94511e-13
201272_at	AKR1B1	aldo-keto reductase family 1, member B1 (aldose reductase)	1.59948	1.59948	0	1.94955e-13
227006_at	PPP1R14A	protein phosphatase 1, regulatory (inhibitor) subunit 14A	1.63603	1.63603	0	1.95621e-13
1555173_at	STX19	syntaxin 19	0.67195	1.48821	0	1.96287e-13
228042_at	ADPRH	ADP-ribosylarginine hydrolase	1.39049	1.39049	0	1.98841e-13
222011_s_at	TCP1	t-complex 1	0.58712	1.70322	0	2.03615e-13
241742_at	PRAM1	PML-RARA regulated adaptor molecule 1	1.48563	1.48563	0	2.14273e-13
221529_s_at	PLVAP	plasmalemma vesicle associated protein	1.78013	1.78013	0	2.14717e-13
203562_at	FEZ1	fasciculation and elongation protein zeta 1 (zygin I)	1.59522	1.59522	0	2.14939e-13
224710_at	RAB34	RAB34, member RAS oncogene family	1.52126	1.52126	0	2.15605e-13
224406_s_at	FCRL5|AK090475	Fc receptor-like 5	2.33967	2.33967	0	2.25375e-13
243877_at	C1orf25	chromosome 1 open reading frame 25	0.77657	1.28771	0	2.26263e-13
215346_at	CD40	CD40 molecule, TNF receptor superfamily member 5	1.42751	1.42751	0	2.27152e-13
219402_s_at	DERL1	Der1-like domain family, member 1	1.50825	1.50825	0	2.28928e-13
214650_x_at	MOG	myelin oligodendrocyte glycoprotein	0.73429	1.36185	0	2.32703e-13
201407_s_at	PPP1CB	protein phosphatase 1, catalytic subunit, beta isoform	0.53344	1.87463	0	2.34035e-13
225157_at			1.52791	1.52791	0	2.34035e-13
200974_at	ACTA2|AK127229	actin, alpha 2, smooth muscle, aorta	1.85982	1.85982	0	2.35589e-13
242670_at	LGI4	leucine-rich repeat LGI family, member 4	1.42196	1.42196	0	2.35589e-13
225912_at	TP53INP1	tumor protein p53 inducible nuclear protein 1	1.8545	1.8545	0	2.36033e-13
212413_at		septin 6	1.62378	1.62378	0	2.37588e-13
241060_x_at	TSPAN5	tetraspanin 5	0.50955	1.9625	0	2.4114e-13
212045_at	GLG1	golgi apparatus protein 1	1.40577	1.40577	0	2.4114e-13
216025_x_at	CYP2C9	cytochrome P450, family 2, subfamily C, polypeptide 9	0.6428	1.55569	0	2.41363e-13
208018_s_at	HCK	hemopoietic cell kinase	1.58771	1.58771	0	2.43139e-13
217858_s_at	ARMCX3	armadillo repeat containing, X-linked 3	1.9134	1.9134	0	2.43472e-13
212956_at	TBC1D9	TBC1 domain family, member 9 (with GRAM domain)	1.67863	1.67863	0	2.44582e-13
224885_s_at	MUC1|KRTCAP2	mucin 1, cell surface associated|keratinocyte associated protein 2	1.80305	1.80305	0	2.44804e-13
1562933_at			0.7624	1.31164	0	2.46914e-13
1561673_at			0.74693	1.33881	0	2.4758e-13
229670_at			1.72091	1.72091	0	2.47802e-13
238327_at	LOC440836	similar to MGC52679 protein	1.88426	1.88426	0	2.49467e-13
201185_at	HTRA1	HtrA serine peptidase 1	1.63576	1.63576	0	2.53686e-13
220750_s_at	LEPRE1	leucine proline-enriched proteoglycan (leprecan) 1	1.34548	1.34548	0	2.54796e-13
227345_at	TNFRSF10D	tumor necrosis factor receptor superfamily, member 10d, decoy with truncated death domain	1.55564	1.55564	0	2.64233e-13
225282_at	SMAP1L	stromal membrane-associated protein 1-like	1.76241	1.76241	0	2.64788e-13
227677_at	JAK3	Janus kinase 3 (a protein tyrosine kinase, leukocyte)	1.8696	1.8696	0	2.76224e-13
213670_x_at	NSUN5|NSUN5B|NSUN5C|LOC442582	NOL1/NOP2/Sun domain family, member 5|NOL1/NOP2/Sun domain family, member 5B|NOL1/NOP2/Sun domain family, member 5C|STAG3-like	1.47327	1.47327	0	2.77334e-13
207738_s_at	NCKAP1	NCK-associated protein 1	0.6031	1.6581	0	2.79554e-13
203906_at			1.35421	1.35421	0	2.81886e-13
244034_at	ZCCHC2	zinc finger, CCHC domain containing 2	0.73585	1.35898	0	2.83884e-13
205632_s_at	PIP5K1B	phosphatidylinositol-4-phosphate 5-kinase, type I, beta	2.40294	2.40294	0	2.84439e-13
221171_at	RP4-692D3.1	prefoldin subunit 6-like	0.67574	1.47986	0	2.85882e-13
222054_at			1.43064	1.43064	0	2.86438e-13
203158_s_at	GLS	glutaminase	1.53636	1.53636	0	2.86993e-13
220092_s_at	ANTXR1	anthrax toxin receptor 1	1.51869	1.51869	0	2.89102e-13
222212_s_at	LASS2	LAG1 homolog, ceramide synthase 2 (S. cerevisiae)	1.41488	1.41488	0	2.93432e-13
213474_at			1.43622	1.43622	0	2.97318e-13
229937_x_at			1.99458	1.99458	0	2.98428e-13
212116_at	TRIM27	tripartite motif-containing 27	1.43678	1.43678	0	3.01426e-13
227646_at			2.10798	2.10798	0	3.05755e-13
213464_at			1.37151	1.37151	0	3.06644e-13
210987_x_at	TPM1	tropomyosin 1 (alpha)	1.61741	1.61741	0	3.0953e-13
229367_s_at	GIMAP6	GTPase, IMAP family member 6	1.51666	1.51666	0	3.12195e-13
215783_s_at	ALPL	alkaline phosphatase, liver/bone/kidney	1.91089	1.91089	0	3.15969e-13
212552_at	HPCAL1	hippocalcin-like 1	1.39903	1.39903	0	3.27294e-13
216080_s_at	FADS3	fatty acid desaturase 3	1.4831	1.4831	0	3.41283e-13
1294_at	UBE1L	ubiquitin-activating enzyme E1-like	1.39427	1.39427	0	3.45723e-13
243856_at			0.6144	1.62759	0	3.47056e-13
209288_s_at	CDC42EP3	CDC42 effector protein (Rho GTPase binding) 3	1.6572	1.6572	0	3.47611e-13
224486_s_at	C15orf41	chromosome 15 open reading frame 41	0.74039	1.35065	0	3.49054e-13
204079_at	TPST2	tyrosylprotein sulfotransferase 2	1.66845	1.66845	0	3.53051e-13
209406_at	BAG2	BCL2-associated athanogene 2	1.88932	1.88932	0	3.55716e-13
242285_at			0.7989	1.25171	0	3.56159e-13
218723_s_at	RGC32	response gene to complement 32	1.75284	1.75284	0	3.64264e-13
204220_at	GMFG	glia maturation factor, gamma	1.50083	1.50083	0	3.6704e-13
208454_s_at	PGCP	plasma glutamate carboxypeptidase	1.54932	1.54932	0	3.68372e-13
234050_at	TAGAP	T-cell activation GTPase activating protein	1.74567	1.74567	0	3.68816e-13
211526_s_at	RTEL1|ALPK1	regulator of telomere elongation helicase 1|alpha-kinase 1	1.44168	1.44168	0	3.69038e-13
1563253_s_at	ERBB3	v-erb-b2 erythroblastic leukemia viral oncogene homolog 3 (avian)	0.62528	1.59929	0	3.6926e-13
217378_x_at	IGKC|IGKV1-5|IGKV2-24	immunoglobulin kappa constant|immunoglobulin kappa variable 1-5|immunoglobulin kappa variable 2-24	2.80914	2.80914	0	3.72591e-13
38671_at	PLXND1	plexin D1	1.48749	1.48749	0	3.74367e-13
1558176_at			2.03457	2.03457	0	3.757e-13
234122_at	FAM59A	family with sequence similarity 59, member A	0.75622	1.32236	0	3.77698e-13
242506_at	SND1	staphylococcal nuclease domain containing 1	1.42644	1.42644	0	3.78253e-13
222450_at	TMEPAI	transmembrane, prostate androgen induced RNA	1.6586	1.6586	0	3.79696e-13
214605_x_at	GPR1	G protein-coupled receptor 1	0.70691	1.41461	0	3.79918e-13
241891_at	DOCK8	dedicator of cytokinesis 8	2.11816	2.11816	0	3.93241e-13
210541_s_at	TRIM27	tripartite motif-containing 27	1.72127	1.72127	0	3.96794e-13
201508_at	IGFBP4	insulin-like growth factor binding protein 4	2.28031	2.28031	0	4.27658e-13
210640_s_at	GPR30	G protein-coupled receptor 30	1.34458	1.34458	0	4.32321e-13
219563_at	C14orf139	chromosome 14 open reading frame 139	1.61686	1.61686	0	4.34985e-13
234182_at	MLL3	myeloid/lymphoid or mixed-lineage leukemia 3	0.60013	1.6663	0	4.3987e-13
235292_at			1.71146	1.71146	0	4.53415e-13
204588_s_at	SLC7A7	solute carrier family 7 (cationic amino acid transporter, y+ system), member 7	1.5811	1.5811	0	4.5608e-13
1557628_s_at			0.67329	1.48525	0	4.59188e-13
203558_at	CUL7	cullin 7	1.42139	1.42139	0	4.65405e-13
1561269_at	RAPGEF5	Rap guanine nucleotide exchange factor (GEF) 5	0.72286	1.38339	0	4.69069e-13
217236_x_at			2.08365	2.08365	0	4.71845e-13
200757_s_at	CALU	calumenin	1.42964	1.42964	0	4.75064e-13
240690_at			0.51738	1.93281	0	4.8006e-13
239042_at			0.71028	1.4079	0	4.82503e-13
203508_at	TNFRSF1B	tumor necrosis factor receptor superfamily, member 1B	1.61328	1.61328	0	4.94271e-13
200770_s_at	LAMC1	laminin, gamma 1 (formerly LAMB2)	1.32914	1.32914	0	4.94937e-13
229230_at	OSTalpha	organic solute transporter alpha	0.67311	1.48563	0	4.95382e-13
209436_at			1.55134	1.55134	0	4.9627e-13
209663_s_at	ITGA7	integrin, alpha 7	1.5184	1.5184	0	4.98934e-13
205885_s_at	ITGA4	integrin, alpha 4 (antigen CD49D, alpha 4 subunit of VLA-4 receptor)	1.799	1.799	0	5.16032e-13
200652_at	SSR2	signal sequence receptor, beta (translocon-associated protein beta)	1.43913	1.43913	0	5.19362e-13
205312_at	SPI1	spleen focus forming virus (SFFV) proviral integration oncogene spi1	1.74991	1.74991	0	5.20473e-13
237213_at			0.88594	1.12875	0	5.26024e-13
1554314_at	C6orf141	chromosome 6 open reading frame 141	0.73577	1.35913	0	5.5278e-13
218463_s_at	MUS81	MUS81 endonuclease homolog (S. cerevisiae)	1.29646	1.29646	0	5.5711e-13
214994_at	APOBEC3G|APOBEC3F	apolipoprotein B mRNA editing enzyme, catalytic polypeptide-like 3G|apolipoprotein B mRNA editing enzyme, catalytic polypeptide-like 3F	1.75243	1.75243	0	5.57776e-13
209216_at	WDR45	WD repeat domain 45	1.69422	1.69422	0	5.62106e-13
227429_at	EFCAB4A|AK127926	EF-hand calcium binding domain 4A	1.43695	1.43695	0	5.75984e-13
219670_at	C1orf165|AGBL4	chromosome 1 open reading frame 165|ATP/GTP binding protein-like 4	1.4524	1.4524	0	5.79092e-13
216558_x_at			1.61975	1.61975	0	5.84643e-13
223744_s_at	SIAE	sialic acid acetylesterase	0.69862	1.4314	0	5.8531e-13
227557_at	SCARF2	scavenger receptor class F, member 2	1.59382	1.59382	0	5.90195e-13
1555935_s_at	HUNK	hormonally upregulated Neu-associated kinase	0.76378	1.30928	0	5.90417e-13
240189_at			1.51776	1.51776	0	6.00298e-13
209578_s_at	POFUT2	protein O-fucosyltransferase 2	1.45036	1.45036	0	6.01297e-13
219105_x_at	ORC6L	origin recognition complex, subunit 6 like (yeast)	0.73267	1.36487	0	6.07847e-13
226777_at			1.98847	1.98847	0	6.11067e-13
206584_at	LY96	lymphocyte antigen 96	1.82275	1.82275	0	6.20171e-13
232543_x_at	ARHGAP9	Rho GTPase activating protein 9	1.68169	1.68169	0	6.28608e-13
213261_at			1.38486	1.38486	0	6.30829e-13
205247_at	NOTCH4|GPSM3	Notch homolog 4 (Drosophila)|G-protein signalling modulator 3 (AGS3-like, C. elegans)	1.42838	1.42838	0	6.32383e-13
217405_x_at	GPLD1	glycosylphosphatidylinositol specific phospholipase D1	0.78172	1.27923	0	6.35048e-13
234477_at	IFI6|IGH@|IGHA1|IGHG1	interferon, alpha-inducible protein 6|immunoglobulin heavy locus|immunoglobulin heavy constant alpha 1|immunoglobulin heavy constant gamma 1 (G1m marker)	2.78957	2.78957	0	6.42264e-13
243205_at			0.72262	1.38386	0	6.44818e-13
209263_x_at	TSPAN4	tetraspanin 4	1.47002	1.47002	0	6.51257e-13
226436_at	RASSF4	Ras association (RalGDS/AF-6) domain family 4	1.87012	1.87012	0	6.73905e-13
239098_at	KCNRG	potassium channel regulator	0.73821	1.35462	0	6.74794e-13
1559680_at			0.85593	1.16832	0	6.76237e-13
203089_s_at	HTRA2	HtrA serine peptidase 2	1.5266	1.5266	0	6.79457e-13
203823_at	RGS3	regulator of G-protein signalling 3	1.50072	1.50072	0	6.80456e-13
1570185_at			0.72077	1.38741	0	6.85341e-13
223845_at	FLJ20674	hypothetical protein FLJ20674	0.76125	1.31364	0	6.87228e-13
233725_at			0.73877	1.3536	0	6.90115e-13
238668_at			1.78846	1.78846	0	6.93667e-13
202700_s_at	TMEM63A	transmembrane protein 63A	1.4804	1.4804	0	7.04659e-13
221530_s_at	BHLHB3	basic helix-loop-helix domain containing, class B, 3	1.89983	1.89983	0	7.081e-13
228519_x_at	CIRBP	cold inducible RNA binding protein	1.40147	1.40147	0	7.18203e-13
203456_at	PRAF2	PRA1 domain family, member 2	1.31368	1.31368	0	7.18869e-13
217092_x_at	UNQ9217	AASA9217	0.83258	1.20108	0	7.24976e-13
215379_x_at			1.67483	1.67483	0	7.41407e-13
211648_at			2.77941	2.77941	0	7.4496e-13
212912_at	RPS6KA2	ribosomal protein S6 kinase, 90kDa, polypeptide 2	1.64257	1.64257	0	7.59615e-13
223120_at	FUCA2	fucosidase, alpha-L- 2, plasma	1.56594	1.56594	0	7.63611e-13
207831_x_at	DHPS	deoxyhypusine synthase	1.43506	1.43506	0	7.65388e-13
204163_at	EMILIN1	elastin microfibril interfacer 1	1.92979	1.92979	0	7.71827e-13
229062_at			0.72527	1.37879	0	7.72937e-13
236013_at	CACNA1E	calcium channel, voltage-dependent, alpha 1E subunit	0.70379	1.42088	0	7.73825e-13
219636_s_at	ARMC9	armadillo repeat containing 9	1.3686	1.3686	0	7.776e-13
218232_at	C1QA	complement component 1, q subcomponent, A chain	1.88231	1.88231	0	7.99028e-13
1563488_at			0.82743	1.20856	0	8.0691e-13
229009_at	SIX5	sine oculis homeobox homolog 5 (Drosophila)	1.47661	1.47661	0	8.08464e-13
1558407_at			0.70266	1.42315	0	8.1446e-13
1566623_at			0.66319	1.50786	0	8.23563e-13
205025_at	ZBTB48	zinc finger and BTB domain containing 48	1.69546	1.69546	0	8.24008e-13
201004_at	SSR4	signal sequence receptor, delta (translocon-associated protein delta)	1.76904	1.76904	0	8.2423e-13
213544_at			0.74984	1.33361	0	8.33222e-13
212315_s_at	NUP210	nucleoporin 210kDa	1.52341	1.52341	0	8.42881e-13
214428_x_at	C4A|C4B|C4B	complement component 4A (Rodgers blood group)|complement component 4B (Childo blood group)	1.99667	1.99667	0	8.612e-13
203391_at	FKBP2	FK506 binding protein 2, 13kDa	1.704	1.704	0	8.87623e-13
1555233_at			1.92574	1.92574	0	8.92175e-13
202291_s_at	MGP	matrix Gla protein	1.89948	1.89948	0	8.9273e-13
40446_at	PHF1	PHD finger protein 1	1.39649	1.39649	0	9.23484e-13
207077_at	ELA2B	elastase 2B	1.39397	1.39397	0	9.24594e-13
233058_at			0.75127	1.33107	0	9.25371e-13
236261_at			0.69072	1.44777	0	9.5568e-13
38241_at	BTN3A3	butyrophilin, subfamily 3, member A3	2.27637	2.27637	0	9.62563e-13
204875_s_at	GMDS	GDP-mannose 4,6-dehydratase	1.96359	1.96359	0	9.62674e-13
242029_at	FNDC3B	fibronectin type III domain containing 3B	1.69235	1.69235	0	1.00164e-12
207191_s_at	ISLR	immunoglobulin superfamily containing leucine-rich repeat	1.59832	1.59832	0	1.01275e-12
1555041_a_at	NAGA	N-acetylgalactosaminidase, alpha-	1.37507	1.37507	0	1.03673e-12
1557584_at			0.64733	1.5448	0	1.04639e-12
221710_x_at	C1orf78	chromosome 1 open reading frame 78	1.58325	1.58325	0	1.05138e-12
234306_s_at	SLAMF7	SLAM family member 7	2.19427	2.19427	0	1.05782e-12
205546_s_at	TYK2	tyrosine kinase 2	1.4346	1.4346	0	1.05993e-12
223072_s_at	WBP1	WW domain binding protein 1	1.37182	1.37182	0	1.06048e-12
223091_x_at	C2orf33	chromosome 2 open reading frame 33	1.41298	1.41298	0	1.06737e-12
226055_at	ARRDC2	arrestin domain containing 2	1.48832	1.48832	0	1.06937e-12
210291_s_at	ZNF174	zinc finger protein 174	1.47775	1.47775	0	1.09135e-12
1561669_at			0.89457	1.11786	0	1.09379e-12
227087_at			1.92243	1.92243	0	1.11355e-12
220118_at	ZBTB32	zinc finger and BTB domain containing 32	1.51129	1.51129	0	1.12987e-12
242414_at			1.36028	1.36028	0	1.14664e-12
201640_x_at	CLPTM1	cleft lip and palate associated transmembrane protein 1	1.50453	1.50453	0	1.14675e-12
1568970_at	ADAM18	ADAM metallopeptidase domain 18	0.85803	1.16546	0	1.1473e-12
228399_at	OSR1	odd-skipped related 1 (Drosophila)	1.45456	1.45456	0	1.15063e-12
231704_at	ZNF498	zinc finger protein 498	0.74534	1.34166	0	1.1513e-12
231641_at			0.80183	1.24715	0	1.16085e-12
237873_s_at			0.86244	1.1595	0	1.1785e-12
1565000_a_at	TCP11L2	t-complex 11 (mouse) like 2	0.7447	1.34283	0	1.18594e-12
226378_s_at	C19orf25	chromosome 19 open reading frame 25	1.55982	1.55982	0	1.18683e-12
218213_s_at	C11orf10	chromosome 11 open reading frame 10	1.49865	1.49865	0	1.18761e-12
209770_at	BTN3A1	butyrophilin, subfamily 3, member A1	1.49399	1.49399	0	1.2006e-12
222561_at	LANCL2	LanC lantibiotic synthetase component C-like 2 (bacterial)	0.77148	1.29621	0	1.2037e-12
202855_s_at	SLC16A3	solute carrier family 16, member 3 (monocarboxylic acid transporter 4)	1.65067	1.65067	0	1.21525e-12
202887_s_at	DDIT4	DNA-damage-inducible transcript 4	1.77645	1.77645	0	1.22236e-12
213592_at	AGTRL1	angiotensin II receptor-like 1	1.69675	1.69675	0	1.22435e-12
201792_at	AEBP1	AE binding protein 1	1.90957	1.90957	0	1.26776e-12
241753_at			0.80904	1.23603	0	1.27021e-12
204150_at	STAB1	stabilin 1	1.62543	1.62543	0	1.27065e-12
208588_at			0.76156	1.3131	0	1.27765e-12
211642_at	IFI6|IGHA1|IGHG1	interferon, alpha-inducible protein 6|immunoglobulin heavy constant alpha 1|immunoglobulin heavy constant gamma 1 (G1m marker)	2.57318	2.57318	0	1.28209e-12
205153_s_at	CD40	CD40 molecule, TNF receptor superfamily member 5	1.39392	1.39392	0	1.31228e-12
230805_at			1.46185	1.46185	0	1.31661e-12
209721_s_at	HOM-TES-103	hypothetical protein LOC25900, isoform 3	1.30269	1.30269	0	1.33404e-12
215630_at	RFTN1	raftlin, lipid raft linker 1	1.61865	1.61865	0	1.33782e-12
230836_at	ST8SIA4	ST8 alpha-N-acetyl-neuraminide alpha-2,8-sialyltransferase 4	2.22226	2.22226	0	1.3497e-12
220326_s_at	FLJ10357	hypothetical protein FLJ10357	1.40734	1.40734	0	1.35403e-12
231124_x_at	LY9	lymphocyte antigen 9	1.79868	1.79868	0	1.3598e-12
203878_s_at	MMP11	matrix metallopeptidase 11 (stromelysin 3)	1.3499	1.3499	0	1.37312e-12
218711_s_at	SDPR	serum deprivation response (phosphatidylserine binding protein)	1.4402	1.4402	0	1.3769e-12
208492_at	RFXAP	regulatory factor X-associated protein	1.42392	1.42392	0	1.3809e-12
212494_at	TENC1	tensin like C1 domain containing phosphatase (tensin 2)	1.5862	1.5862	0	1.41498e-12
212873_at	HMHA1	histocompatibility (minor) HA-1	1.51322	1.51322	0	1.41576e-12
209928_s_at	MSC	musculin (activated B-cell factor-1)	1.63397	1.63397	0	1.41753e-12
217266_at			0.6933	1.44237	0	1.42331e-12
224925_at	PREX1	phosphatidylinositol 3,4,5-trisphosphate-dependent RAC exchanger 1	1.45598	1.45598	0	1.4313e-12
232507_at	C15orf41	chromosome 15 open reading frame 41	0.8658	1.155	0	1.45817e-12
202465_at	PCOLCE	procollagen C-endopeptidase enhancer	1.90454	1.90454	0	1.45994e-12
204115_at	GNG11	guanine nucleotide binding protein (G protein), gamma 11	1.92668	1.92668	0	1.49047e-12
242732_at	MTSS1	metastasis suppressor 1	0.63397	1.57735	0	1.49125e-12
222831_at			2.03415	2.03415	0	1.51346e-12
218573_at	MAGEH1	melanoma antigen family H, 1	1.50791	1.50791	0	1.56608e-12
204974_at	RAB3A	RAB3A, member RAS oncogene family	1.41984	1.41984	0	1.5693e-12
218615_s_at	TMEM39A	transmembrane protein 39A	1.48977	1.48977	0	1.63647e-12
227870_at	NOPE	likely ortholog of mouse neighbor of Punc E11	2.13368	2.13368	0	1.64246e-12
225364_at	STK4	serine/threonine kinase 4	1.36025	1.36025	0	1.64513e-12
235489_at	RHOJ	ras homolog gene family, member J	1.76976	1.76976	0	1.666e-12
215467_x_at			0.80236	1.24632	0	1.67599e-12
214505_s_at	FHL1	four and a half LIM domains 1	1.64408	1.64408	0	1.6831e-12
242531_at	RRAGC	Ras-related GTP binding C	0.65097	1.53616	0	1.70686e-12
1557638_at			0.75427	1.32578	0	1.71263e-12
201262_s_at	BGN	biglycan	2.01399	2.01399	0	1.71352e-12
202112_at	VWF	von Willebrand factor	1.63722	1.63722	0	1.71396e-12
244062_at	DAAM1	dishevelled associated activator of morphogenesis 1	0.70211	1.42429	0	1.73106e-12
206687_s_at	PTPN6	protein tyrosine phosphatase, non-receptor type 6	1.59316	1.59316	0	1.75215e-12
239838_at			0.77302	1.29362	0	1.79468e-12
215797_at	TRA@|TRAJ17|MGC40069	T cell receptor alpha locus|T cell receptor alpha joining 17|hypothetical protein MGC40069	0.78452	1.27467	0	1.79701e-12
202997_s_at	LOXL2	lysyl oxidase-like 2	1.53025	1.53025	0	1.79789e-12
216060_s_at	DAAM1	dishevelled associated activator of morphogenesis 1	0.606	1.65017	0	1.80167e-12
1554903_at	FKSG44	FKSG44 gene	0.68323	1.46364	0	1.81233e-12
1561705_at			0.78867	1.26796	0	1.82887e-12
225442_at	BX537651		1.55746	1.55746	0	1.8443e-12
201278_at			1.47297	1.47297	0	1.85429e-12
210858_x_at	ATM	ataxia telangiectasia mutated (includes complementation groups A, C and D)	1.62385	1.62385	0	1.87583e-12
208747_s_at	C1S	complement component 1, s subcomponent	1.55627	1.55627	0	1.88505e-12
209477_at	EMD	emerin (Emery-Dreifuss muscular dystrophy)	1.47792	1.47792	0	1.91713e-12
202743_at	PIK3R3	phosphoinositide-3-kinase, regulatory subunit 3 (p55, gamma)	1.40213	1.40213	0	1.94056e-12
209764_at			1.36822	1.36822	0	1.98019e-12
208658_at	PDIA4	protein disulfide isomerase family A, member 4	1.51022	1.51022	0	2.00395e-12
214228_x_at	TNFRSF4	tumor necrosis factor receptor superfamily, member 4	1.48608	1.48608	0	2.01506e-12
243629_x_at			1.30956	1.30956	0	2.02738e-12
204116_at	IL2RG	interleukin 2 receptor, gamma (severe combined immunodeficiency)	1.66025	1.66025	0	2.02971e-12
1569257_at	FMNL1	formin-like 1	1.53865	1.53865	0	2.03326e-12
205298_s_at	BTN2A2	butyrophilin, subfamily 2, member A2	1.45916	1.45916	0	2.04881e-12
1556183_at	KIAA1641	KIAA1641	2.27031	2.27031	0	2.07923e-12
1558885_at	C9orf24	chromosome 9 open reading frame 24	0.74069	1.35009	0	2.08011e-12
204233_s_at	CHKA	choline kinase alpha	1.25657	1.25657	0	2.0941e-12
244643_at			0.8252	1.21182	0	2.11253e-12
216787_at			0.6481	1.54297	0	2.11719e-12
222245_s_at	FER1L4	fer-1-like 4 (C. elegans)	1.91076	1.91076	0	2.1767e-12
244029_at	CPNE5|AK124222	copine V	1.87099	1.87099	0	2.19247e-12
210191_s_at	PHTF1	putative homeodomain transcription factor 1	1.6501	1.6501	0	2.22422e-12
211742_s_at	EVI2B	ecotropic viral integration site 2B	1.86246	1.86246	0	2.22822e-12
202878_s_at	CD93	CD93 molecule	1.69675	1.69675	0	2.2532e-12
240149_at			0.83478	1.19793	0	2.25753e-12
210517_s_at	AKAP12	A kinase (PRKA) anchor protein (gravin) 12	1.75898	1.75898	0	2.2593e-12
1555183_at	TERF2	telomeric repeat binding factor 2	0.85166	1.17418	0	2.26097e-12
205131_x_at	CLEC11A	C-type lectin domain family 11, member A	1.53366	1.53366	0	2.28395e-12
230980_x_at			1.41977	1.41977	0	2.29061e-12
226121_at	DHRS13	dehydrogenase/reductase (SDR family) member 13	1.43404	1.43404	0	2.30638e-12
230142_s_at	CIRBP	cold inducible RNA binding protein	1.69381	1.69381	0	2.30682e-12
211571_s_at	CSPG2	chondroitin sulfate proteoglycan 2 (versican)	2.41411	2.41411	0	2.30793e-12
242408_at	STYX	serine/threonine/tyrosine interacting protein	0.57349	1.74372	0	2.34868e-12
240260_at	PTPN1	protein tyrosine phosphatase, non-receptor type 1	1.64002	1.64002	0	2.41218e-12
209447_at	SYNE1	spectrin repeat containing, nuclear envelope 1	1.60483	1.60483	0	2.43694e-12
227346_at			1.87119	1.87119	0	2.44971e-12
208451_s_at	C4A|C4B|C4B	complement component 4A (Rodgers blood group)|complement component 4B (Childo blood group)	2.18753	2.18753	0	2.4547e-12
228008_at			1.52217	1.52217	0	2.45937e-12
1565535_x_at			1.80873	1.80873	0	2.46314e-12
232836_at			0.65079	1.53658	0	2.48423e-12
215822_x_at	MYT1	myelin transcription factor 1	0.72976	1.37031	0	2.49067e-12
238406_x_at	SEZ6L2|LOC440354|BOLA2	seizure related 6 homolog (mouse)-like 2|PI-3-kinase-related kinase SMG-1 pseudogene|bolA homolog 2 (E. coli)	1.42355	1.42355	0	2.51032e-12
33579_i_at	GALR3	galanin receptor 3	0.5508	1.81555	0	2.52054e-12
202558_s_at	STCH	stress 70 protein chaperone, microsome-associated, 60kDa	2.27547	2.27547	0	2.5342e-12
205213_at	CENTB1	centaurin, beta 1	1.63714	1.63714	0	2.5866e-12
204051_s_at	SFRP4	secreted frizzled-related protein 4	2.67153	2.67153	0	2.60014e-12
226985_at	FGD5	FYVE, RhoGEF and PH domain containing 5	1.39952	1.39952	0	2.62057e-12
1555916_at	RPUSD3	RNA pseudouridylate synthase domain containing 3	0.79637	1.2557	0	2.66853e-12
214677_x_at	IGL@|IGLC1|IGLV4-3|IGLV3-25|IGLJ3|BC012876|X57820|BC064491|AJ319669	immunoglobulin lambda locus|immunoglobulin lambda constant 1 (Mcg marker)|immunoglobulin lambda variable 4-3|immunoglobulin lambda variable 3-25|immunoglobulin lambda joining 3	1.73736	1.73736	0	2.70317e-12
203907_s_at	IQSEC1	IQ motif and Sec7 domain 1	1.3321	1.3321	0	2.781e-12
212118_at	TRIM27	tripartite motif-containing 27	1.38099	1.38099	0	2.80054e-12
203434_s_at	MME	membrane metallo-endopeptidase (neutral endopeptidase, enkephalinase)	2.07858	2.07858	0	2.80065e-12
209417_s_at	IFI35	interferon-induced protein 35	1.65538	1.65538	0	2.80576e-12
205200_at	CLEC3B	C-type lectin domain family 3, member B	1.90469	1.90469	0	2.8122e-12
218358_at	CRELD2	cysteine-rich with EGF-like domains 2	1.69647	1.69647	0	2.83606e-12
213181_s_at	MOCS1	molybdenum cofactor synthesis 1	1.49402	1.49402	0	2.84972e-12
219638_at	FBXO22	F-box protein 22	0.7705	1.29786	0	2.88058e-12
228551_at			1.94024	1.94024	0	2.89591e-12
209879_at	SELPLG	selectin P ligand	1.52792	1.52792	0	2.91511e-12
228678_at			1.61937	1.61937	0	2.91833e-12
241526_at			0.72349	1.3822	0	2.93032e-12
221460_at			0.6545	1.52788	0	2.97318e-12
243606_at			1.71015	1.71015	0	2.97651e-12
1562052_at			0.70927	1.40989	0	3.02536e-12
202767_at	ACP2	acid phosphatase 2, lysosomal	1.39061	1.39061	0	3.03913e-12
234761_at	KIAA1530	KIAA1530 protein	0.6865	1.45665	0	3.05223e-12
233510_s_at	PARVG	parvin, gamma	1.47048	1.47048	0	3.08686e-12
1552977_a_at	TNRC5	trinucleotide repeat containing 5	1.72943	1.72943	0	3.12017e-12
211748_x_at	PTGDS	prostaglandin D2 synthase 21kDa (brain)	1.84378	1.84378	0	3.12028e-12
210658_s_at	GGA2	golgi associated, gamma adaptin ear containing, ARF binding protein 2	1.44806	1.44806	0	3.13127e-12
242517_at	KISS1R	KISS1 receptor	1.94957	1.94957	0	3.1366e-12
219634_at	CHST11	carbohydrate (chondroitin 4) sulfotransferase 11	1.56351	1.56351	0	3.20532e-12
203813_s_at	SLIT3	slit homolog 3 (Drosophila)	1.76559	1.76559	0	3.22076e-12
1567257_at	OR1J2	olfactory receptor, family 1, subfamily J, member 2	0.50597	1.97639	0	3.24696e-12
216650_at			0.68918	1.451	0	3.29847e-12
202910_s_at	CD97	CD97 molecule	1.61138	1.61138	0	3.30891e-12
233394_at			0.80281	1.24563	0	3.36509e-12
239113_at			0.809	1.2361	0	3.38607e-12
242396_at	NR2F2	nuclear receptor subfamily 2, group F, member 2	1.27658	1.27658	0	3.38884e-12
1569698_s_at			0.81907	1.2209	0	3.39939e-12
201235_s_at	BTG2	BTG family, member 2	1.93164	1.93164	0	3.42926e-12
222240_s_at	ISYNA1	myo-inositol 1-phosphate synthase A1	1.42352	1.42352	0	3.44924e-12
220336_s_at	GP6	glycoprotein VI (platelet)	0.79019	1.26552	0	3.45668e-12
208289_s_at			0.77491	1.29048	0	3.46068e-12
235989_at			0.78583	1.27254	0	3.476e-12
219490_s_at	DCLRE1B	DNA cross-link repair 1B (PSO2 homolog, S. cerevisiae)	0.82423	1.21326	0	3.49121e-12
208268_at	ADAM28	ADAM metallopeptidase domain 28	1.9004	1.9004	0	3.54383e-12
200827_at	PLOD1|AK124035	procollagen-lysine 1, 2-oxoglutarate 5-dioxygenase 1	1.4418	1.4418	0	3.5576e-12
214456_x_at			1.69067	1.69067	0	3.56182e-12
239258_at	RHOQ	ras homolog gene family, member Q	2.07167	2.07167	0	3.59945e-12
203329_at	PTPRM	protein tyrosine phosphatase, receptor type, M	1.37504	1.37504	0	3.62288e-12
1569147_at			0.78231	1.27826	0	3.62421e-12
209685_s_at	PRKCB1	protein kinase C, beta 1	1.78332	1.78332	0	3.74834e-12
217734_s_at	WDR6	WD repeat domain 6	1.57535	1.57535	0	3.78764e-12
205817_at	SIX1	sine oculis homeobox homolog 1 (Drosophila)	1.46707	1.46707	0	3.8789e-12
239896_at			1.73866	1.73866	0	3.89333e-12
220565_at	CCR10	chemokine (C-C motif) receptor 10	1.52685	1.52685	0	3.89488e-12
239269_at			0.70121	1.42611	0	3.9222e-12
242031_at			1.61138	1.61138	0	3.93485e-12
209818_s_at	HABP4	hyaluronan binding protein 4	1.25207	1.25207	0	3.94684e-12
226160_at	H6PD	hexose-6-phosphate dehydrogenase (glucose 1-dehydrogenase)	1.55137	1.55137	0	4.00413e-12
201598_s_at	INPPL1	inositol polyphosphate phosphatase-like 1	1.41523	1.41523	0	4.00724e-12
1566664_at			0.8167	1.22443	0	4.09073e-12
241981_at			1.7903	1.7903	0	4.11782e-12
203523_at	LSP1	lymphocyte-specific protein 1	1.73863	1.73863	0	4.11915e-12
203325_s_at	COL5A1	collagen, type V, alpha 1	1.53065	1.53065	0	4.13469e-12
241869_at	APOL6	apolipoprotein L, 6	1.85042	1.85042	0	4.15423e-12
202368_s_at	TRAM2	translocation associated membrane protein 2	2.03076	2.03076	0	4.15556e-12
1552718_at	HARS2	histidyl-tRNA synthetase 2	0.71842	1.39194	0	4.16212e-12
241355_at	HR	hairless homolog (mouse)	0.69343	1.4421	0	4.16955e-12
222146_s_at	TCF4	transcription factor 4	1.68232	1.68232	0	4.18687e-12
232210_at	BCL2	B-cell CLL/lymphoma 2	1.99666	1.99666	0	4.21907e-12
1558906_a_at			1.35366	1.35366	0	4.23217e-12
220215_at	ZNF669	zinc finger protein 669	0.70552	1.41738	0	4.27369e-12
211148_s_at	ANGPT2	angiopoietin 2	1.64372	1.64372	0	4.37783e-12
216483_s_at	C19orf10	chromosome 19 open reading frame 10	1.85386	1.85386	0	4.39415e-12
219995_s_at	ZNF750	zinc finger protein 750	0.63634	1.57149	0	4.47331e-12
206656_s_at	C20orf3	chromosome 20 open reading frame 3	1.3925	1.3925	0	4.48264e-12
218433_at	PANK3	pantothenate kinase 3	0.77666	1.28756	0	4.54459e-12
1554187_at			0.7829	1.2773	0	4.59932e-12
1556867_at			0.81811	1.22233	0	4.72933e-12
1556582_at			0.6852	1.45942	0	4.74576e-12
203179_at	GALT	galactose-1-phosphate uridylyltransferase	1.40335	1.40335	0	4.7935e-12
236957_at	CDCA2|AK130123	cell division cycle associated 2	0.64847	1.5421	0	4.82769e-12
205997_at	ADAM28	ADAM metallopeptidase domain 28	1.92791	1.92791	0	4.84157e-12
217102_at			0.76895	1.30048	0	4.9285e-12
1562691_at			0.73082	1.36833	0	5.00888e-12
204197_s_at	RUNX3	runt-related transcription factor 3	1.40186	1.40186	0	5.06972e-12
1553901_x_at	ZNF486	zinc finger protein 486	0.85053	1.17574	0	5.09526e-12
208130_s_at	TBXAS1	thromboxane A synthase 1 (platelet, cytochrome P450, family 5, subfamily A)	1.4806	1.4806	0	5.10747e-12
204425_at	ARHGAP4	Rho GTPase activating protein 4	1.38096	1.38096	0	5.11458e-12
229449_at			1.57326	1.57326	0	5.12868e-12
225277_at	SLC39A13	solute carrier family 39 (zinc transporter), member 13	1.43396	1.43396	0	5.12901e-12
236395_at	MEF2C	MADS box transcription enhancer factor 2, polypeptide C (myocyte enhancer factor 2C)	1.80236	1.80236	0	5.17675e-12
212299_at			1.30319	1.30319	0	5.22094e-12
205619_s_at	MEOX1	mesenchyme homeobox 1	1.55342	1.55342	0	5.24136e-12
209488_s_at	RBPMS|SDHAL2	RNA binding protein with multiple splicing|succinate dehydrogenase complex, subunit A, flavoprotein-like 2	1.74691	1.74691	0	5.26157e-12
1553983_at	DTYMK|AK126180	deoxythymidylate kinase (thymidylate kinase)	0.78536	1.2733	0	5.28777e-12
229338_at			1.32609	1.32609	0	5.38247e-12
225272_at	SAT2	spermidine/spermine N1-acetyltransferase 2	1.50987	1.50987	0	5.40434e-12
208496_x_at	HIST1H1C|HIST1H1D|HIST1H1T|HIST1H2AD|HIST1H2BB|HIST1H2AB|HIST1H2BG|HIST1H2BC|HIST1H3D|HIST1H3G|HIST1H3B|HIST1H4D|HIST1H4G|HIST1H3F	histone cluster 1, H1c|histone cluster 1, H1d|histone cluster 1, H1t|histone cluster 1, H2ad|histone cluster 1, H2bb|histone cluster 1, H2ab|histone cluster 1, H2bg|histone cluster 1, H2bc|histone cluster 1, H3d|histone cluster 1, H3g|histone cluster 1, H	0.69167	1.44577	0	5.44731e-12
233535_at	ATP13A4	ATPase type 13A4	0.7017	1.42511	0	5.51581e-12
209435_s_at	ARHGEF2	rho/rac guanine nucleotide exchange factor (GEF) 2	1.3534	1.3534	0	5.61184e-12
205059_s_at	IDUA	iduronidase, alpha-L-	1.70016	1.70016	0	5.62372e-12
203425_s_at	IGFBP5	insulin-like growth factor binding protein 5	1.73459	1.73459	0	5.6416e-12
204650_s_at	APBB3	amyloid beta (A4) precursor protein-binding, family B, member 3	1.28641	1.28641	0	5.64238e-12
202519_at	MLXIP	MLX interacting protein	1.76952	1.76952	0	5.67257e-12
224124_at	ZRANB3	zinc finger, RAN-binding domain containing 3	0.79845	1.25243	0	5.80458e-12
231647_s_at	FCRL5	Fc receptor-like 5	2.98329	2.98329	0	5.81135e-12
203416_at	CD53	CD53 molecule	1.56322	1.56322	0	5.81779e-12
212012_at			1.6576	1.6576	0	5.87819e-12
214421_x_at	CYP2C9	cytochrome P450, family 2, subfamily C, polypeptide 9	0.63497	1.57487	0	5.88163e-12
210380_s_at	CACNA1G	calcium channel, voltage-dependent, alpha 1G subunit	1.40515	1.40515	0	5.93081e-12
218223_s_at	PLEKHO1	pleckstrin homology domain containing, family O member 1	1.63475	1.63475	0	5.95968e-12
211981_at	COL4A1	collagen, type IV, alpha 1	1.93913	1.93913	0	5.96701e-12
1561093_at	LOC387601|BC101314	putative UST1-like organic anion transporter	0.52986	1.88728	0	5.99232e-12
228761_at	SCRT1	scratch homolog 1, zinc finger protein (Drosophila)	0.76997	1.29876	0	6.00697e-12
211238_at	ADAM7	ADAM metallopeptidase domain 7	0.74945	1.33431	0	6.00708e-12
205913_at	PLIN	perilipin	0.68282	1.46452	0	6.03439e-12
204581_at	CD22	CD22 molecule	1.32044	1.32044	0	6.05616e-12
210044_s_at	LYL1	lymphoblastic leukemia derived sequence 1	1.36214	1.36214	0	6.06615e-12
1560297_at	HM13	histocompatibility (minor) 13	1.90116	1.90116	0	6.07814e-12
229147_at			2.09572	2.09572	0	6.07847e-12
226047_at			1.3505	1.3505	0	6.08114e-12
242866_x_at			1.48411	1.48411	0	6.0939e-12
214438_at	HLX1	H2.0-like homeobox 1 (Drosophila)	1.56387	1.56387	0	6.1362e-12
1557636_a_at			0.68996	1.44935	0	6.13864e-12
241894_at	VMO1	vitelline membrane outer layer 1 homolog (chicken)	1.43087	1.43087	0	6.17151e-12
231823_s_at	SH3PXD2B	SH3 and PX domains 2B	1.40747	1.40747	0	6.18106e-12
238905_at	RHOJ	ras homolog gene family, member J	1.38038	1.38038	0	6.19482e-12
202842_s_at	DNAJB9	DnaJ (Hsp40) homolog, subfamily B, member 9	1.97552	1.97552	0	6.25144e-12
232645_at	LOC153684	hypothetical protein LOC153684	1.43053	1.43053	0	6.31539e-12
216250_s_at	LPXN	leupaxin	1.60107	1.60107	0	6.32072e-12
212414_s_at		septin 6	1.9294	1.9294	0	6.32838e-12
238591_at			1.34623	1.34623	0	6.34925e-12
1557900_at	SIM2	single-minded homolog 2 (Drosophila)	0.77788	1.28555	0	6.3558e-12
1569346_a_at	P2RX1	purinergic receptor P2X, ligand-gated ion channel, 1	1.57324	1.57324	0	6.3749e-12
224313_at			0.82451	1.21284	0	6.38645e-12
1564654_at	COL4A6	collagen, type IV, alpha 6	0.75218	1.32947	0	6.46372e-12
65718_at	GPR124	G protein-coupled receptor 124	1.29788	1.29788	0	6.46572e-12
227525_at			2.15251	2.15251	0	6.48626e-12
244227_at	SYT6	synaptotagmin VI	0.79561	1.2569	0	6.55831e-12
214647_s_at	HFE	hemochromatosis	1.3384	1.3384	0	6.58862e-12
219488_at	A4GALT	alpha 1,4-galactosyltransferase (globotriaosylceramide synthase)	1.45619	1.45619	0	6.60405e-12
213416_at	ITGA4	integrin, alpha 4 (antigen CD49D, alpha 4 subunit of VLA-4 receptor)	1.68668	1.68668	0	6.7204e-12
209209_s_at	PLEKHC1	pleckstrin homology domain containing, family C (with FERM domain) member 1	1.6753	1.6753	0	6.74838e-12
217210_at			0.73772	1.35552	0	6.811e-12
209282_at	PRKD2	protein kinase D2	1.67248	1.67248	0	6.87916e-12
204359_at	FLRT2	fibronectin leucine rich transmembrane protein 2	1.49122	1.49122	0	6.9329e-12
241655_at			0.87426	1.14382	0	6.97531e-12
203088_at	FBLN5	fibulin 5	1.56705	1.56705	0	6.98841e-12
232126_at	COQ2|CR597797	coenzyme Q2 homolog, prenyltransferase (yeast)	0.82172	1.21696	0	7.11686e-12
222786_at	CHST12	carbohydrate (chondroitin 4) sulfotransferase 12	1.54519	1.54519	0	7.12741e-12
240481_at	TRAF3IP3	TRAF3 interacting protein 3	1.60151	1.60151	0	7.24021e-12
220918_at	RUNX1|C21orf96	runt-related transcription factor 1 (acute myeloid leukemia 1; aml1 oncogene)|chromosome 21 open reading frame 96	1.57103	1.57103	0	7.24065e-12
216809_at			0.80179	1.24721	0	7.2633e-12
221857_s_at	TJAP1	tight junction associated protein 1 (peripheral)	1.32037	1.32037	0	7.36311e-12
204688_at	SGCE	sarcoglycan, epsilon	1.83062	1.83062	0	7.38987e-12
223984_s_at	NUPL1	nucleoporin like 1	0.55403	1.80496	0	7.49845e-12
1552256_a_at	SCARB1	scavenger receptor class B, member 1	1.40723	1.40723	0	7.52476e-12
212488_at	COL5A1	collagen, type V, alpha 1	1.77445	1.77445	0	7.56295e-12
202202_s_at	LAMA4	laminin, alpha 4	1.58376	1.58376	0	7.57483e-12
213386_at			0.73007	1.36974	0	7.60514e-12
1557873_at			0.74829	1.33638	0	7.7347e-12
233690_at	RUNX1	runt-related transcription factor 1 (acute myeloid leukemia 1; aml1 oncogene)	1.76024	1.76024	0	7.74236e-12
226804_at	FAM20A|AF447872	family with sequence similarity 20, member A	1.70266	1.70266	0	7.75102e-12
241831_at	ZNF614	zinc finger protein 614	0.73458	1.36131	0	7.78688e-12
239832_at	PIP5K1B	phosphatidylinositol-4-phosphate 5-kinase, type I, beta	1.78519	1.78519	0	7.81197e-12
206747_at			0.70333	1.4218	0	7.89568e-12
208335_s_at	DARC	Duffy blood group, chemokine receptor	1.56038	1.56038	0	7.90545e-12
213947_s_at	NUP210	nucleoporin 210kDa	1.42173	1.42173	0	7.98872e-12
1559256_at	MAGI1	membrane associated guanylate kinase, WW and PDZ domain containing 1	0.81448	1.22777	0	8.06466e-12
237367_x_at	CFLAR	CASP8 and FADD-like apoptosis regulator	1.39002	1.39002	0	8.08731e-12
240012_at			0.71158	1.40532	0	8.10885e-12
241719_at	DIAPH3	diaphanous homolog 3 (Drosophila)	0.73246	1.36526	0	8.12061e-12
200617_at	KIAA0152	KIAA0152	1.41556	1.41556	0	8.1346e-12
204821_at	BTN3A3	butyrophilin, subfamily 3, member A3	1.93173	1.93173	0	8.20255e-12
202008_s_at	NID1	nidogen 1	1.67356	1.67356	0	8.27782e-12
225597_at	SLC45A4	solute carrier family 45, member 4	1.33857	1.33857	0	8.41527e-12
232285_at	GBAS	glioblastoma amplified sequence	0.73845	1.3542	0	8.5012e-12
1570090_at	EFHD1	EF-hand domain family, member D1	0.75056	1.33234	0	8.50875e-12
241339_at	C9orf52	chromosome 9 open reading frame 52	0.71517	1.39826	0	8.54783e-12
225790_at	MSRB3	methionine sulfoxide reductase B3	1.59996	1.59996	0	8.56848e-12
1566656_a_at			0.70788	1.41267	0	8.67906e-12
201785_at	RNASE1	ribonuclease, RNase A family, 1 (pancreatic)	1.57033	1.57033	0	8.70015e-12
221715_at	MYST3	MYST histone acetyltransferase (monocytic leukemia) 3	1.23569	1.23569	0	8.74456e-12
226450_at			1.30616	1.30616	0	8.8034e-12
217052_x_at			0.75173	1.33026	0	8.85836e-12
219690_at	TMEM149	transmembrane protein 149	1.37447	1.37447	0	8.92397e-12
205582_s_at	GGTLA1	gamma-glutamyltransferase-like activity 1	1.49585	1.49585	0	8.93519e-12
243209_at			1.2773	1.2773	0	9.06097e-12
223082_at	SH3KBP1	SH3-domain kinase binding protein 1	1.42384	1.42384	0	9.07829e-12
223313_s_at	MAGED4	melanoma antigen family D, 4	1.66463	1.66463	0	9.25882e-12
1566701_at	VRK3	vaccinia related kinase 3	0.71954	1.38978	0	9.28124e-12
238025_at	MLKL	mixed lineage kinase domain-like	1.429	1.429	0	9.2959e-12
204652_s_at	NRF1	nuclear respiratory factor 1	1.32531	1.32531	0	9.31966e-12
222102_at	GSTA3	glutathione S-transferase A3	0.73019	1.3695	0	9.39426e-12
222449_at	TMEPAI	transmembrane, prostate androgen induced RNA	1.54735	1.54735	0	9.65761e-12
225632_s_at	RAB43	RAB43, member RAS oncogene family	1.3793	1.3793	0	9.79117e-12
1570631_at			0.80017	1.24973	0	9.99356e-12
202339_at	SYMPK	symplekin	1.32993	1.32993	0	1.00709e-11
209083_at	CORO1A	coronin, actin binding protein, 1A	1.74586	1.74586	0	1.04261e-11
211771_s_at	POU2F2	POU domain, class 2, transcription factor 2	1.71793	1.71793	0	1.04726e-11
201781_s_at	AIP	aryl hydrocarbon receptor interacting protein	1.48489	1.48489	0	1.05213e-11
206149_at	LOC63928	hepatocellular carcinoma antigen gene 520	0.7068	1.41483	0	1.05414e-11
1555889_a_at	CRTAP	cartilage associated protein	1.33808	1.33808	0	1.05653e-11
35974_at	LRMP	lymphoid-restricted membrane protein	1.82308	1.82308	0	1.05687e-11
219066_at	PPCDC	phosphopantothenoylcysteine decarboxylase	1.73796	1.73796	0	1.06234e-11
230800_at	ADCY4	adenylate cyclase 4	1.33298	1.33298	0	1.0627e-11
204458_at	LYPLA3	lysophospholipase 3 (lysosomal phospholipase A2)	1.60948	1.60948	0	1.06291e-11
205159_at	CSF2RB	colony stimulating factor 2 receptor, beta, low-affinity (granulocyte-macrophage)	1.66457	1.66457	0	1.06453e-11
204829_s_at	FOLR2	folate receptor 2 (fetal)	1.38786	1.38786	0	1.07241e-11
228298_at	FAM113B	family with sequence similarity 113, member B	1.66234	1.66234	0	1.08997e-11
206580_s_at	EFEMP2	EGF-containing fibulin-like extracellular matrix protein 2	1.42206	1.42206	0	1.09379e-11
212350_at	TBC1D1	TBC1 (tre-2/USP6, BUB2, cdc16) domain family, member 1	1.35	1.35	0	1.09964e-11
208094_s_at	CCDC130	coiled-coil domain containing 130	1.41484	1.41484	0	1.10086e-11
203674_at	HELZ	helicase with zinc finger	1.34844	1.34844	0	1.10555e-11
226948_at	AX775823		1.55404	1.55404	0	1.11162e-11
201539_s_at	FHL1	four and a half LIM domains 1	1.55915	1.55915	0	1.12397e-11
1559705_s_at	PHKA2	phosphorylase kinase, alpha 2 (liver)	1.23764	1.23764	0	1.1345e-11
202063_s_at	SEL1L	sel-1 suppressor of lin-12-like (C. elegans)	2.09475	2.09475	0	1.1363e-11
1554479_a_at	CARD8	caspase recruitment domain family, member 8	1.71807	1.71807	0	1.14674e-11
218759_at	DVL2	dishevelled, dsh homolog 2 (Drosophila)	1.35929	1.35929	0	1.16461e-11
235275_at			1.40715	1.40715	0	1.16869e-11
1570450_at			0.75176	1.33021	0	1.17459e-11
201765_s_at	HEXA	hexosaminidase A (alpha polypeptide)	1.381	1.381	0	1.17719e-11
241588_at	YTHDC2	YTH domain containing 2	0.79854	1.25228	0	1.20218e-11
208565_at	MC5R	melanocortin 5 receptor	0.68367	1.46269	0	1.20755e-11
1558334_a_at	C22orf15	chromosome 22 open reading frame 15	0.64436	1.55194	0	1.21365e-11
229607_at			1.54926	1.54926	0	1.22425e-11
234851_at	IGL@|IGLC1|IGLV3-25|IGLJ3|BC012876|X57820|BC064491	immunoglobulin lambda locus|immunoglobulin lambda constant 1 (Mcg marker)|immunoglobulin lambda variable 3-25|immunoglobulin lambda joining 3	1.826	1.826	0	1.23325e-11
1567622_at			0.70021	1.42814	0	1.23616e-11
64432_at	C12orf47	chromosome 12 open reading frame 47	1.61038	1.61038	0	1.25795e-11
242943_at	ST8SIA4	ST8 alpha-N-acetyl-neuraminide alpha-2,8-sialyltransferase 4	1.86836	1.86836	0	1.26368e-11
200670_at	XBP1	X-box binding protein 1	1.88147	1.88147	0	1.30075e-11
230917_at			1.90452	1.90452	0	1.31307e-11
212950_at	GPR116	G protein-coupled receptor 116	1.67518	1.67518	0	1.31516e-11
203185_at	RASSF2	Ras association (RalGDS/AF-6) domain family 2	1.45082	1.45082	0	1.31526e-11
215591_at	SATB2	SATB family member 2	1.64325	1.64325	0	1.32896e-11
1556808_at			0.73094	1.36811	0	1.33789e-11
208607_s_at	SAA1	serum amyloid A1	1.8616	1.8616	0	1.34926e-11
1566804_at			0.74626	1.34002	0	1.3545e-11
228750_at			2.18043	2.18043	0	1.35716e-11
242674_at			0.65837	1.5189	0	1.36557e-11
1569731_at			0.83588	1.19635	0	1.37446e-11
204259_at	MMP7	matrix metallopeptidase 7 (matrilysin, uterine)	2.26346	2.26346	0	1.38378e-11
207649_at	KRT37	keratin 37	0.75256	1.3288	0	1.40671e-11
202759_s_at	AKAP2|PALM2-AKAP2	A kinase (PRKA) anchor protein 2|PALM2-AKAP2 protein	1.52432	1.52432	0	1.42684e-11
1552515_at	HIPK1	homeodomain interacting protein kinase 1	0.81146	1.23234	0	1.45017e-11
216735_x_at	HRH1	histamine receptor H1	0.73197	1.36618	0	1.45852e-11
238279_x_at	COL4A3BP	collagen, type IV, alpha 3 (Goodpasture antigen) binding protein	0.75759	1.31997	0	1.46276e-11
223020_at	CLPTM1L|AK126225	CLPTM1-like	2.10261	2.10261	0	1.46597e-11
205392_s_at	CCL14|CCL15	chemokine (C-C motif) ligand 14|chemokine (C-C motif) ligand 15	1.75154	1.75154	0	1.47371e-11
213309_at	PLCL2	phospholipase C-like 2	1.53044	1.53044	0	1.47451e-11
243024_at			0.76008	1.31565	0	1.48506e-11
237833_s_at	SNCAIP	synuclein, alpha interacting protein (synphilin)	1.42401	1.42401	0	1.48677e-11
1560214_at			0.64943	1.53981	0	1.50268e-11
204978_at	SFRS16	splicing factor, arginine/serine-rich 16	1.45875	1.45875	0	1.51957e-11
215429_s_at	ZNF428	zinc finger protein 428	1.4612	1.4612	0	1.52398e-11
215890_at	GM2A	GM2 ganglioside activator	0.7615	1.31319	0	1.52894e-11
205124_at	MEF2B	MADS box transcription enhancer factor 2, polypeptide B (myocyte enhancer factor 2B)	1.83937	1.83937	0	1.54182e-11
208269_s_at	ADAM28	ADAM metallopeptidase domain 28	1.38314	1.38314	0	1.54486e-11
219420_s_at	C1orf163	chromosome 1 open reading frame 163	0.80946	1.23539	0	1.54865e-11
212385_at			1.53957	1.53957	0	1.55103e-11
33304_at	ISG20|AK128478	interferon stimulated exonuclease gene 20kDa	1.93096	1.93096	0	1.55554e-11
200971_s_at	SERP1	stress-associated endoplasmic reticulum protein 1	1.53446	1.53446	0	1.55693e-11
235730_at			0.65183	1.53415	0	1.56149e-11
223392_s_at	TSHZ3	teashirt family zinc finger 3	1.34056	1.34056	0	1.58695e-11
206754_s_at	CYP2B6|CYP2B7P1	cytochrome P450, family 2, subfamily B, polypeptide 6|cytochrome P450, family 2, subfamily B, polypeptide 7 pseudogene 1	0.63254	1.58092	0	1.59938e-11
244408_at	RAPGEF1	Rap guanine nucleotide exchange factor (GEF) 1	1.45386	1.45386	0	1.60703e-11
224419_x_at	PMCHL1|PMCHL2	pro-melanin-concentrating hormone-like 1|pro-melanin-concentrating hormone-like 2	0.77428	1.29152	0	1.60769e-11
213195_at	LOC201229	hypothetical protein LOC201229	1.33967	1.33967	0	1.61932e-11
211517_s_at	IL5RA	interleukin 5 receptor, alpha	1.5552	1.5552	0	1.62907e-11
227823_at	RGAG4	retrotransposon gag domain containing 4	1.2108	1.2108	0	1.63078e-11
208036_at	OPN1SW	opsin 1 (cone pigments), short-wave-sensitive (color blindness, tritan)	0.73067	1.36861	0	1.67159e-11
236616_at	AK123617		0.71557	1.3975	0	1.67393e-11
208445_s_at	GRID1|BAZ1B	glutamate receptor, ionotropic, delta 1|bromodomain adjacent to zinc finger domain, 1B	1.42721	1.42721	0	1.72273e-11
1562091_at			0.84426	1.18447	0	1.7264e-11
227780_s_at			1.34887	1.34887	0	1.73135e-11
218007_s_at	RPS27L	ribosomal protein S27-like	1.63301	1.63301	0	1.79536e-11
210918_at			0.77345	1.29291	0	1.80983e-11
202148_s_at	PYCR1	pyrroline-5-carboxylate reductase 1	1.30102	1.30102	0	1.82117e-11
202218_s_at	FADS2	fatty acid desaturase 2	1.51739	1.51739	0	1.82368e-11
202943_s_at	NAGA	N-acetylgalactosaminidase, alpha-	1.40119	1.40119	0	1.82918e-11
202626_s_at	LYN	v-yes-1 Yamaguchi sarcoma viral related oncogene homolog	1.66029	1.66029	0	1.85278e-11
212345_s_at	CREB3L2	cAMP responsive element binding protein 3-like 2	1.5787	1.5787	0	1.86992e-11
218774_at	DCPS	decapping enzyme, scavenger	1.51006	1.51006	0	1.87152e-11
215970_at			0.78071	1.28088	0	1.87276e-11
207697_x_at	LILRB2	leukocyte immunoglobulin-like receptor, subfamily B (with TM and ITIM domains), member 2	1.43537	1.43537	0	1.88401e-11
210143_at	ANXA10	annexin A10	0.74644	1.3397	0	1.89887e-11
224875_at	C5orf24	chromosome 5 open reading frame 24	0.49766	2.00939	0	1.90956e-11
237690_at	GPR115	G protein-coupled receptor 115	0.70921	1.41002	0	1.91192e-11
203477_at	COL15A1	collagen, type XV, alpha 1	1.68092	1.68092	0	1.91829e-11
225562_at	RASA3	RAS p21 protein activator 3	1.41405	1.41405	0	1.92739e-11
211964_at	COL4A2	collagen, type IV, alpha 2	1.78873	1.78873	0	1.96152e-11
222370_x_at			0.73625	1.35824	0	1.96545e-11
232922_s_at	C20orf59	chromosome 20 open reading frame 59	1.57723	1.57723	0	1.98774e-11
223571_at	C1QTNF6	C1q and tumor necrosis factor related protein 6	1.40281	1.40281	0	1.98853e-11
1560707_at			0.65032	1.5377	0	2.01855e-11
226452_at	PDK1	pyruvate dehydrogenase kinase, isozyme 1	1.97316	1.97316	0	2.02511e-11
217891_at	C16orf58	chromosome 16 open reading frame 58	1.51651	1.51651	0	2.03428e-11
220264_s_at	GPR107	G protein-coupled receptor 107	0.7773	1.2865	0	2.054e-11
219849_at	ZNF671	zinc finger protein 671	1.26351	1.26351	0	2.0574e-11
215874_at	ST3GAL1	ST3 beta-galactoside alpha-2,3-sialyltransferase 1	1.38294	1.38294	0	2.08056e-11
206020_at	SOCS6	suppressor of cytokine signaling 6	0.63559	1.57335	0	2.08415e-11
214151_s_at	CCPG1|BC051725	cell cycle progression 1	1.93122	1.93122	0	2.09577e-11
236114_at	RUNX1	runt-related transcription factor 1 (acute myeloid leukemia 1; aml1 oncogene)	1.56265	1.56265	0	2.11058e-11
221844_x_at			1.48376	1.48376	0	2.14444e-11
229739_s_at			1.70116	1.70116	0	2.15461e-11
204096_s_at	ELL	elongation factor RNA polymerase II	1.33313	1.33313	0	2.16855e-11
221790_s_at	LDLRAP1	low density lipoprotein receptor adaptor protein 1	1.44572	1.44572	0	2.17095e-11
212121_at	C10orf61	chromosome 10 open reading frame 61	1.42539	1.42539	0	2.20532e-11
227983_at	MGC7036	hypothetical protein MGC7036	1.37529	1.37529	0	2.21025e-11
225626_at	PAG1	phosphoprotein associated with glycosphingolipid microdomains 1	1.83293	1.83293	0	2.21669e-11
216290_x_at	DPP6	dipeptidyl-peptidase 6	0.85265	1.17281	0	2.22228e-11
241586_at	KCNH8	potassium voltage-gated channel, subfamily H (eag-related), member 8	0.86208	1.15998	0	2.2312e-11
234201_x_at			0.76642	1.30477	0	2.26563e-11
207435_s_at	SRRM2	serine/arginine repetitive matrix 2	1.37977	1.37977	0	2.26634e-11
209550_at	NDN	necdin homolog (mouse)	1.48929	1.48929	0	2.27296e-11
204134_at	PDE2A	phosphodiesterase 2A, cGMP-stimulated	1.33959	1.33959	0	2.28304e-11
209565_at	RNF113A	ring finger protein 113A	1.44476	1.44476	0	2.28899e-11
207064_s_at	AOC2	amine oxidase, copper containing 2 (retina-specific)	0.74206	1.34759	0	2.31042e-11
205865_at	ARID3A	AT rich interactive domain 3A (BRIGHT- like)	1.50185	1.50185	0	2.33869e-11
234412_at			0.68657	1.45652	0	2.36813e-11
222435_s_at	UBE2J1	ubiquitin-conjugating enzyme E2, J1 (UBC6 homolog, yeast)	1.67592	1.67592	0	2.37379e-11
1563104_at	RAB11FIP3	RAB11 family interacting protein 3 (class II)	1.39528	1.39528	0	2.37497e-11
238425_at			0.74985	1.33359	0	2.3783e-11
1563771_a_at			0.85141	1.17453	0	2.38651e-11
224759_s_at	C12orf23	chromosome 12 open reading frame 23	1.72725	1.72725	0	2.39443e-11
1566768_at			0.82962	1.20538	0	2.4021e-11
222277_at	PCOTH	prostate collagen triple helix	0.7244	1.38046	0	2.41691e-11
211286_x_at	CSF2RA	colony stimulating factor 2 receptor, alpha, low-affinity (granulocyte-macrophage)	1.33625	1.33625	0	2.44045e-11
205037_at	RABL4	RAB, member of RAS oncogene family-like 4	1.67294	1.67294	0	2.44202e-11
201468_s_at	NQO1	NAD(P)H dehydrogenase, quinone 1	0.69218	1.44471	0	2.45511e-11
238982_at	DENR	density-regulated protein	0.66669	1.49995	0	2.46649e-11
227307_at			1.37028	1.37028	0	2.47728e-11
240475_at			0.70947	1.4095	0	2.47866e-11
209201_x_at	CXCR4	chemokine (C-X-C motif) receptor 4	2.00457	2.00457	0	2.49584e-11
217787_s_at	GALNT2	UDP-N-acetyl-alpha-D-galactosamine:polypeptide N-acetylgalactosaminyltransferase 2 (GalNAc-T2)	1.79315	1.79315	0	2.51497e-11
200755_s_at	CALU	calumenin	1.52245	1.52245	0	2.52524e-11
1562693_at			0.75677	1.3214	0	2.54924e-11
229522_at			0.79236	1.26205	0	2.55287e-11
202732_at	PKIG	protein kinase (cAMP-dependent, catalytic) inhibitor gamma	1.46438	1.46438	0	2.58247e-11
1568827_at			0.75239	1.3291	0	2.58765e-11
223759_s_at	GSG2	germ cell associated 2 (haspin)	0.71725	1.39421	0	2.60345e-11
229172_at	HSPA12B	heat shock 70kD protein 12B	1.45223	1.45223	0	2.63213e-11
1555222_a_at	BC031827		0.74629	1.33996	0	2.64357e-11
218870_at	ARHGAP15	Rho GTPase activating protein 15	1.50268	1.50268	0	2.64833e-11
217757_at	A2M	alpha-2-macroglobulin	1.4552	1.4552	0	2.66056e-11
238226_at	FAM70B	family with sequence similarity 70, member B	1.41304	1.41304	0	2.66247e-11
200618_at	LASP1	LIM and SH3 protein 1	1.37512	1.37512	0	2.69036e-11
225793_at			1.32064	1.32064	0	2.69047e-11
218345_at	TMEM176A	transmembrane protein 176A	1.49572	1.49572	0	2.70546e-11
201000_at	AARS	alanyl-tRNA synthetase	1.48598	1.48598	0	2.70957e-11
220347_at	SMG6	Smg-6 homolog, nonsense mediated mRNA decay factor (C. elegans)	0.66712	1.49897	0	2.76665e-11
204960_at	PTPRCAP	protein tyrosine phosphatase, receptor type, C-associated protein	1.50705	1.50705	0	2.78104e-11
201859_at	PRG1	proteoglycan 1, secretory granule	1.55867	1.55867	0	2.78506e-11
222279_at			0.62632	1.59663	0	2.79614e-11
208682_s_at	MAGED2	melanoma antigen family D, 2	1.4523	1.4523	0	2.8102e-11
235377_at	C6orf142	chromosome 6 open reading frame 142	0.71766	1.39342	0	2.81464e-11
241065_x_at	CMAS	cytidine monophosphate N-acetylneuraminic acid synthetase	0.82514	1.21192	0	2.8306e-11
209652_s_at	PGF	placental growth factor, vascular endothelial growth factor-related protein	1.48337	1.48337	0	2.83551e-11
203381_s_at	APOE	apolipoprotein E	1.70706	1.70706	0	2.85265e-11
211966_at	COL4A2	collagen, type IV, alpha 2	2.08734	2.08734	0	2.85334e-11
217875_s_at	TMEPAI	transmembrane, prostate androgen induced RNA	1.63624	1.63624	0	2.88753e-11
202150_s_at	NEDD9	neural precursor cell expressed, developmentally down-regulated 9	1.54249	1.54249	0	2.90039e-11
1552315_at	GIMAP1	GTPase, IMAP family member 1	1.44387	1.44387	0	2.91545e-11
208478_s_at	BAX	BCL2-associated X protein	1.68984	1.68984	0	2.92071e-11
227333_at			0.72369	1.3818	0	2.93553e-11
236442_at	DPF3	D4, zinc and double PHD fingers, family 3	0.7102	1.40806	0	2.93878e-11
226349_at			1.31601	1.31601	0	2.94137e-11
213974_at	ADAMTSL3	ADAMTS-like 3	0.82088	1.2182	0	2.9443e-11
1567679_at			0.7839	1.27567	0	2.95907e-11
205581_s_at	NOS3	nitric oxide synthase 3 (endothelial cell)	1.52093	1.52093	0	2.9597e-11
206581_at			0.73047	1.36899	0	2.96738e-11
1562932_at			0.84705	1.18056	0	3.02738e-11
226700_at	U2AF1L4	U2 small nuclear RNA auxiliary factor 1-like 4	1.46708	1.46708	0	3.06981e-11
204820_s_at	BTN3A3|BTN3A2	butyrophilin, subfamily 3, member A3|butyrophilin, subfamily 3, member A2	1.64964	1.64964	0	3.07721e-11
217395_at			0.71145	1.40558	0	3.08076e-11
209087_x_at	MCAM	melanoma cell adhesion molecule	1.46876	1.46876	0	3.08438e-11
212269_s_at	MCM3AP	MCM3 minichromosome maintenance deficient 3 (S. cerevisiae) associated protein	1.44054	1.44054	0	3.09246e-11
240270_x_at	FLJ22795|FLJ40113|BC065260	hypothetical protein FLJ22795|golgi autoantigen, golgin subfamily a-like pseudogene	0.77495	1.29041	0	3.11056e-11
211638_at			1.40361	1.40361	0	3.14891e-11
214699_x_at	WIPI2	WD repeat domain, phosphoinositide interacting 2	0.71284	1.40285	0	3.20739e-11
202314_at	CYP51A1	cytochrome P450, family 51, subfamily A, polypeptide 1	0.66653	1.5003	0	3.22946e-11
241179_at			0.77435	1.2914	0	3.28311e-11
209267_s_at	SLC39A8	solute carrier family 39 (zinc transporter), member 8	1.92235	1.92235	0	3.28402e-11
225003_at	UNQ501	MBC3205	1.53273	1.53273	0	3.2948e-11
202928_s_at	PHF1	PHD finger protein 1	1.43651	1.43651	0	3.34888e-11
228184_at	DISP1	dispatched homolog 1 (Drosophila)	1.36242	1.36242	0	3.35933e-11
229164_s_at	ABTB1	ankyrin repeat and BTB (POZ) domain containing 1	1.31873	1.31873	0	3.37228e-11
228827_at			1.79243	1.79243	0	3.38719e-11
204491_at			1.39574	1.39574	0	3.39206e-11
218075_at	AAAS	achalasia, adrenocortical insufficiency, alacrimia (Allgrove, triple-A)	1.36712	1.36712	0	3.44233e-11
225033_at			1.48595	1.48595	0	3.47105e-11
206510_at	SIX2	sine oculis homeobox homolog 2 (Drosophila)	1.78377	1.78377	0	3.4737e-11
217022_s_at	IGH@|IGHA1	immunoglobulin heavy locus|immunoglobulin heavy constant alpha 1	2.60354	2.60354	0	3.49331e-11
1569690_at	CCDC36	coiled-coil domain containing 36	0.74547	1.34144	0	3.49929e-11
244649_at			0.67657	1.47804	0	3.52754e-11
218773_s_at	MSRB2	methionine sulfoxide reductase B2	1.60144	1.60144	0	3.54816e-11
201469_s_at	MUC1|SHC1	mucin 1, cell surface associated|SHC (Src homology 2 domain containing) transforming protein 1	1.84465	1.84465	0	3.57219e-11
223235_s_at	SMOC2	SPARC related modular calcium binding 2	1.98757	1.98757	0	3.57245e-11
232617_at	CTSS	cathepsin S	1.55024	1.55024	0	3.58489e-11
211446_at	RGSL2|RGSL1	regulator of G-protein signalling like 2|regulator of G-protein signalling like 1	0.67655	1.47809	0	3.66035e-11
242640_at	LOC148137		0.84604	1.18198	0	3.69296e-11
232069_at	KIF26A	kinesin family member 26A	1.51843	1.51843	0	3.72405e-11
229860_x_at			1.48882	1.48882	0	3.72833e-11
204277_s_at	TK2	thymidine kinase 2, mitochondrial	1.36897	1.36897	0	3.73048e-11
235372_at	FCRLA	Fc receptor-like A	1.83918	1.83918	0	3.73626e-11
231583_at	KRT74	keratin 74	0.70777	1.41289	0	3.74948e-11
221033_s_at	RNF17|BC037275	ring finger protein 17	0.78775	1.26944	0	3.7951e-11
223633_s_at			1.48406	1.48406	0	3.83158e-11
52940_at	SIGIRR	single immunoglobulin and toll-interleukin 1 receptor (TIR) domain	1.50514	1.50514	0	3.86806e-11
202976_s_at	RHOBTB3	Rho-related BTB domain containing 3	1.76634	1.76634	0	3.91388e-11
220487_at	SNTG2	syntrophin, gamma 2	1.22497	1.22497	0	3.91418e-11
224584_at	C20orf30	chromosome 20 open reading frame 30	1.48719	1.48719	0	3.96916e-11
1570125_at			0.82031	1.21906	0	3.97003e-11
210448_s_at	P2RX5	purinergic receptor P2X, ligand-gated ion channel, 5	1.62994	1.62994	0	3.9895e-11
202875_s_at	PBX2	pre-B-cell leukemia transcription factor 2	1.39975	1.39975	0	3.99205e-11
225058_at	GPR108	G protein-coupled receptor 108	1.42592	1.42592	0	4.01803e-11
221219_s_at	KLHDC4	kelch domain containing 4	1.52086	1.52086	0	4.03807e-11
216894_x_at	CDKN1C	cyclin-dependent kinase inhibitor 1C (p57, Kip2)	1.64896	1.64896	0	4.03999e-11
227168_at			1.46748	1.46748	0	4.04445e-11
226311_at			1.55779	1.55779	0	4.05021e-11
201655_s_at	HSPG2	heparan sulfate proteoglycan 2 (perlecan)	1.60752	1.60752	0	4.0653e-11
226694_at	AKAP2|PALM2-AKAP2	A kinase (PRKA) anchor protein 2|PALM2-AKAP2 protein	1.63143	1.63143	0	4.0689e-11
209138_x_at	IGL@|IGLC1|IGLV4-3|IGLV3-25|IGLJ3|GGTL4|BC012876|X57820|BC064491|AJ319669|hsa-mir-650	immunoglobulin lambda locus|immunoglobulin lambda constant 1 (Mcg marker)|immunoglobulin lambda variable 4-3|immunoglobulin lambda variable 3-25|immunoglobulin lambda joining 3|gamma-glutamyltransferase-like 4	1.77579	1.77579	0	4.06961e-11
240319_at			0.7236	1.38198	0	4.09423e-11
229002_at	FAM69B	family with sequence similarity 69, member B	1.42871	1.42871	0	4.09563e-11
220470_at	BET1L	blocked early in transport 1 homolog (S. cerevisiae)-like	1.52108	1.52108	0	4.11835e-11
221511_x_at	CCPG1|BC051725	cell cycle progression 1	1.78763	1.78763	0	4.12219e-11
1561714_a_at	B3GALNT2	beta-1,3-N-acetylgalactosaminyltransferase 2	0.76626	1.30503	0	4.14665e-11
210123_s_at	CHRNA7|CHRFAM7A	cholinergic receptor, nicotinic, alpha 7|CHRNA7 (cholinergic receptor, nicotinic, alpha 7, exons 5-10) and FAM7A (family with sequence similarity 7A, exons A-E) fusion	1.32873	1.32873	0	4.14789e-11
219475_at	OSGIN1	oxidative stress induced growth inhibitor 1	1.40472	1.40472	0	4.18408e-11
1559716_at			0.72714	1.37525	0	4.18685e-11
201540_at	FHL1	four and a half LIM domains 1	1.4738	1.4738	0	4.19524e-11
58780_s_at	FLJ10357	hypothetical protein FLJ10357	1.6831	1.6831	0	4.2062e-11
1553785_at	RASGEF1B	RasGEF domain family, member 1B	0.79703	1.25465	0	4.23319e-11
204236_at	FLI1	Friend leukemia virus integration 1	1.65265	1.65265	0	4.23515e-11
207485_x_at	BTN3A1	butyrophilin, subfamily 3, member A1	1.41634	1.41634	0	4.24868e-11
214626_s_at	GANAB	glucosidase, alpha; neutral AB	1.36085	1.36085	0	4.29083e-11
206480_at	LTC4S	leukotriene C4 synthase	1.54599	1.54599	0	4.30469e-11
209846_s_at	BTN3A2	butyrophilin, subfamily 3, member A2	2.06007	2.06007	0	4.31067e-11
205346_at	ST3GAL2	ST3 beta-galactoside alpha-2,3-sialyltransferase 2	1.56728	1.56728	0	4.31755e-11
224618_at	ROD1	ROD1 regulator of differentiation 1 (S. pombe)	0.64719	1.54513	0	4.33602e-11
220150_s_at	C6orf60	chromosome 6 open reading frame 60	0.7409	1.34971	0	4.36835e-11
1560706_at			1.67241	1.67241	0	4.37983e-11
1569807_at			0.66327	1.50768	0	4.38113e-11
205718_at	ITGB7	integrin, beta 7	1.44082	1.44082	0	4.47986e-11
206686_at	PDK1	pyruvate dehydrogenase kinase, isozyme 1	1.69654	1.69654	0	4.51668e-11
204943_at	ADAM12	ADAM metallopeptidase domain 12 (meltrin alpha)	0.69885	1.43093	0	4.5169e-11
222188_at			0.82099	1.21805	0	4.5169e-11
230490_x_at	RSU1	Ras suppressor protein 1	0.73122	1.36757	0	4.53069e-11
1568448_at			0.72972	1.37038	0	4.54539e-11
204257_at	FADS3	fatty acid desaturase 3	1.3478	1.3478	0	4.55457e-11
210525_x_at	C14orf143	chromosome 14 open reading frame 143	0.90144	1.10934	0	4.61422e-11
242578_x_at	SLC22A3	solute carrier family 22 (extraneuronal monoamine transporter), member 3	0.64422	1.55226	0	4.62284e-11
229499_at			0.71586	1.39693	0	4.6302e-11
240304_s_at			0.65338	1.53051	0	4.65172e-11
1566142_at	GBF1	golgi-specific brefeldin A resistance factor 1	1.45912	1.45912	0	4.6518e-11
202605_at	GUSB	glucuronidase, beta	1.59031	1.59031	0	4.68283e-11
204232_at	FCER1G	Fc fragment of IgE, high affinity I, receptor for; gamma polypeptide	1.44463	1.44463	0	4.70158e-11
1561937_x_at			2.71191	2.71191	0	4.70906e-11
217983_s_at	RNASET2	ribonuclease T2	1.71189	1.71189	0	4.72513e-11
205413_at	MPPED2	metallophosphoesterase domain containing 2	1.94911	1.94911	0	4.72795e-11
233621_s_at			0.8399	1.19062	0	4.73168e-11
225758_s_at	TUBGCP6	tubulin, gamma complex associated protein 6	1.91078	1.91078	0	4.73409e-11
227811_at	FGD3	FYVE, RhoGEF and PH domain containing 3	1.40527	1.40527	0	4.7361e-11
1561127_at			0.63482	1.57526	0	4.79402e-11
234797_at			0.66074	1.51347	0	4.80327e-11
243394_at	NUFIP2	nuclear fragile X mental retardation protein interacting protein 2	1.37431	1.37431	0	4.80667e-11
202650_s_at	KIAA0195	KIAA0195	1.33245	1.33245	0	4.81726e-11
239127_at			0.79362	1.26004	0	4.82019e-11
201718_s_at	EPB41L2|AK127088	erythrocyte membrane protein band 4.1-like 2	1.65369	1.65369	0	4.83736e-11
1560276_at			0.63619	1.57187	0	4.85927e-11
209211_at	KLF5	Kruppel-like factor 5 (intestinal)	0.62881	1.59029	0	4.87097e-11
236884_at			0.80626	1.2403	0	4.87951e-11
214838_at	SFT2D2	SFT2 domain containing 2	0.75536	1.32387	0	4.90026e-11
207172_s_at	CDH11	cadherin 11, type 2, OB-cadherin (osteoblast)	1.53201	1.53201	0	4.90446e-11
208924_at	RNF11	ring finger protein 11	0.72046	1.38801	0	4.92999e-11
204882_at	ARHGAP25	Rho GTPase activating protein 25	1.40958	1.40958	0	4.93163e-11
1562222_at			0.71734	1.39404	0	4.98154e-11
239933_x_at			1.65188	1.65188	0	4.99489e-11
218299_at	C11orf24	chromosome 11 open reading frame 24	1.4505	1.4505	0	5.00657e-11
207002_s_at	PLAGL1	pleiomorphic adenoma gene-like 1	0.61959	1.61398	0	5.01221e-11
204181_s_at	ZBTB43	zinc finger and BTB domain containing 43	0.69795	1.43278	0	5.01348e-11
220012_at	ERO1LB	ERO1-like beta (S. cerevisiae)	1.7524	1.7524	0	5.04139e-11
1560599_a_at	CCDC123	coiled-coil domain containing 123	0.71122	1.40603	0	5.06481e-11
213182_x_at	CDKN1C	cyclin-dependent kinase inhibitor 1C (p57, Kip2)	1.64129	1.64129	0	5.06931e-11
37152_at	PPARD	peroxisome proliferator-activated receptor delta	0.78023	1.28168	0	5.07872e-11
221169_s_at	HRH4	histamine receptor H4	0.73358	1.36318	0	5.09427e-11
203466_at	MPV17	MpV17 mitochondrial inner membrane protein	1.43096	1.43096	0	5.17428e-11
1552520_at	TMEM74	transmembrane protein 74	0.78386	1.27574	0	5.21276e-11
201496_x_at	MYH11	myosin, heavy chain 11, smooth muscle	1.68084	1.68084	0	5.22499e-11
216455_at			0.72656	1.37634	0	5.23028e-11
228339_at			1.48392	1.48392	0	5.24345e-11
228347_at			1.57345	1.57345	0	5.24857e-11
235023_at	VPS13C	vacuolar protein sorting 13 homolog C (S. cerevisiae)	1.87609	1.87609	0	5.26801e-11
205387_s_at	CGB|CGB5|CGB8|CGB2	chorionic gonadotropin, beta polypeptide|chorionic gonadotropin, beta polypeptide 5|chorionic gonadotropin, beta polypeptide 8|chorionic gonadotropin, beta polypeptide 2	1.62972	1.62972	0	5.42253e-11
223421_at	CYHR1	cysteine/histidine-rich 1	1.27448	1.27448	0	5.45206e-11
227756_at			0.80129	1.24799	0	5.48961e-11
228799_at			1.39819	1.39819	0	5.50084e-11
216813_at			2.12572	2.12572	0	5.50384e-11
206264_at	GPLD1	glycosylphosphatidylinositol specific phospholipase D1	0.72847	1.37274	0	5.50725e-11
235075_at	DSG3	desmoglein 3 (pemphigus vulgaris antigen)	0.6877	1.45413	0	5.53009e-11
211587_x_at	CHRNA3	cholinergic receptor, nicotinic, alpha 3	0.71477	1.39904	0	5.54912e-11
1558903_at			0.81169	1.232	0	5.57476e-11
229972_at			1.34385	1.34385	0	5.62205e-11
217352_at			0.77766	1.28591	0	5.68122e-11
1555613_a_at	ZAP70	zeta-chain (TCR) associated protein kinase 70kDa	1.61138	1.61138	0	5.69242e-11
226530_at	BMF	Bcl2 modifying factor	1.44917	1.44917	0	5.71905e-11
211778_s_at	OVOL2	ovo-like 2 (Drosophila)	0.7653	1.30667	0	5.73086e-11
207961_x_at	MYH11	myosin, heavy chain 11, smooth muscle	1.45423	1.45423	0	5.7389e-11
1556784_at			0.79401	1.25943	0	5.76398e-11
1553155_x_at	ATP6V0D2	ATPase, H+ transporting, lysosomal 38kDa, V0 subunit d2	0.78948	1.26666	0	5.81823e-11
213095_x_at	AIF1	allograft inflammatory factor 1	1.35196	1.35196	0	5.83984e-11
203101_s_at	MGAT2	mannosyl (alpha-1,6-)-glycoprotein beta-1,2-N-acetylglucosaminyltransferase	1.49898	1.49898	0	5.85025e-11
203662_s_at	TMOD1	tropomodulin 1	0.7214	1.38619	0	5.85596e-11
237892_at			0.59982	1.66716	0	5.86268e-11
212489_at	COL5A1	collagen, type V, alpha 1	1.69762	1.69762	0	5.89338e-11
219031_s_at	NIP7	nuclear import 7 homolog (S. cerevisiae)	0.65626	1.52379	0	5.93648e-11
231766_s_at	COL12A1	collagen, type XII, alpha 1	1.90647	1.90647	0	5.95386e-11
228115_at			0.62986	1.58765	0	5.95948e-11
202064_s_at	SEL1L	sel-1 suppressor of lin-12-like (C. elegans)	1.74271	1.74271	0	5.99496e-11
229492_at	VANGL1	vang-like 1 (van gogh, Drosophila)	0.76817	1.3018	0	6.03972e-11
216134_at			0.80604	1.24063	0	6.04381e-11
237461_at	NALP7	NACHT, leucine rich repeat and PYD containing 7	1.42139	1.42139	0	6.10334e-11
233733_at	GDPD5	glycerophosphodiester phosphodiesterase domain containing 5	0.76639	1.30482	0	6.11289e-11
207943_x_at	PLAGL1	pleiomorphic adenoma gene-like 1	0.65302	1.53135	0	6.16402e-11
202062_s_at	SEL1L	sel-1 suppressor of lin-12-like (C. elegans)	2.14477	2.14477	0	6.22088e-11
1552985_at	SLC30A8	solute carrier family 30 (zinc transporter), member 8	0.71889	1.39102	0	6.22633e-11
210042_s_at	CTSZ	cathepsin Z	1.60445	1.60445	0	6.24366e-11
243579_at	MSI2	musashi homolog 2 (Drosophila)	1.24899	1.24899	0	6.25472e-11
201809_s_at	ENG	endoglin (Osler-Rendu-Weber syndrome 1)	1.60848	1.60848	0	6.29081e-11
1569568_at	PISD	phosphatidylserine decarboxylase	0.87157	1.14735	0	6.30371e-11
206708_at	FOXN2	forkhead box N2	0.81151	1.23227	0	6.32062e-11
234880_x_at	KRTAP1-3|KRTAP1-1|KRTAP1-5	keratin associated protein 1-3|keratin associated protein 1-1|keratin associated protein 1-5	0.70159	1.42534	0	6.34193e-11
212613_at	BTN3A2	butyrophilin, subfamily 3, member A2	1.75467	1.75467	0	6.35978e-11
243975_at			1.22043	1.22043	0	6.36791e-11
1555053_at	SYT9	synaptotagmin IX	0.70357	1.42132	0	6.40998e-11
205447_s_at	MAP3K12	mitogen-activated protein kinase kinase kinase 12	1.42708	1.42708	0	6.41072e-11
1552316_a_at	GIMAP1	GTPase, IMAP family member 1	1.67042	1.67042	0	6.47807e-11
215210_s_at	DLST	dihydrolipoamide S-succinyltransferase (E2 component of 2-oxo-glutarate complex)	1.64369	1.64369	0	6.55724e-11
232133_at	ADAMTS10	ADAM metallopeptidase with thrombospondin type 1 motif, 10	1.48208	1.48208	0	6.5873e-11
224038_at	AK127766		0.79435	1.2589	0	6.65068e-11
204375_at	CLSTN3	calsyntenin 3	1.31219	1.31219	0	6.67951e-11
205927_s_at	CTSE	cathepsin E	0.73574	1.35918	0	6.70501e-11
212307_s_at	OGT	O-linked N-acetylglucosamine (GlcNAc) transferase (UDP-N-acetylglucosamine:polypeptide-N-acetylglucosaminyl transferase)	1.52416	1.52416	0	6.74742e-11
1557059_at			0.64016	1.56212	0	6.77096e-11
1560910_at	PPIL6|BC026359	peptidylprolyl isomerase (cyclophilin)-like 6	0.79968	1.2505	0	6.79174e-11
210299_s_at	FHL1	four and a half LIM domains 1	1.71569	1.71569	0	6.85229e-11
218378_s_at	PRKRIP1	PRKR interacting protein 1 (IL11 inducible)	1.41178	1.41178	0	6.87961e-11
215842_s_at	ATP11A	ATPase, Class VI, type 11A	1.39286	1.39286	0	6.95311e-11
225191_at	CIRBP	cold inducible RNA binding protein	1.62456	1.62456	0	6.95937e-11
204570_at	COX7A1	cytochrome c oxidase subunit VIIa polypeptide 1 (muscle)	1.46541	1.46541	0	6.96506e-11
215571_at	NCAM2	neural cell adhesion molecule 2	0.82036	1.21897	0	6.98412e-11
217122_s_at	CDC2L1|CDC2L2|SLC35E2	cell division cycle 2-like 1 (PITSLRE proteins)|cell division cycle 2-like 2 (PITSLRE proteins)|solute carrier family 35, member E2	1.61074	1.61074	0	7.0097e-11
209437_s_at			1.60446	1.60446	0	7.05305e-11
1562770_at			0.71041	1.40763	0	7.06477e-11
236980_at			0.77453	1.29111	0	7.06762e-11
241223_x_at			0.6557	1.52508	0	7.07969e-11
1562818_at	NMNAT2	nicotinamide nucleotide adenylyltransferase 2	0.78779	1.26937	0	7.08973e-11
211632_at			1.38823	1.38823	0	7.12512e-11
244330_at			0.81172	1.23195	0	7.14878e-11
217558_at	CYP2C9	cytochrome P450, family 2, subfamily C, polypeptide 9	0.79191	1.26278	0	7.16687e-11
203435_s_at	MME	membrane metallo-endopeptidase (neutral endopeptidase, enkephalinase)	1.50132	1.50132	0	7.18908e-11
1553083_at	DIAPH2	diaphanous homolog 2 (Drosophila)	0.55702	1.79528	0	7.19367e-11
223708_at	C1QTNF4	C1q and tumor necrosis factor related protein 4	1.33373	1.33373	0	7.23119e-11
223303_at	URP2	UNC-112 related protein 2	1.38554	1.38554	0	7.23417e-11
201069_at	MMP2	matrix metallopeptidase 2 (gelatinase A, 72kDa gelatinase, 72kDa type IV collagenase)	1.74708	1.74708	0	7.24947e-11
1562094_at			0.84962	1.17699	0	7.28807e-11
202283_at	SERPINF1	serpin peptidase inhibitor, clade F (alpha-2 antiplasmin, pigment epithelium derived factor), member 1	1.60728	1.60728	0	7.29183e-11
210312_s_at	IFT20|AF338194	intraflagellar transport 20 homolog (Chlamydomonas)	1.41483	1.41483	0	7.3056e-11
227300_at	TMEM119	transmembrane protein 119	1.7248	1.7248	0	7.31595e-11
204357_s_at	LIMK1	LIM domain kinase 1	1.29549	1.29549	0	7.33582e-11
203750_s_at	RARA	retinoic acid receptor, alpha	1.541	1.541	0	7.34447e-11
227563_at	FAM27E2|MGC42630	family with sequence similarity 27, member E2	1.25789	1.25789	0	7.38831e-11
243618_s_at			1.60591	1.60591	0	7.40129e-11
221369_at	MTNR1A	melatonin receptor 1A	0.76787	1.30231	0	7.41323e-11
207641_at	TNFRSF13B	tumor necrosis factor receptor superfamily, member 13B	1.28836	1.28836	0	7.51489e-11
236374_at	CTXN3	cortexin 3	0.7757	1.28915	0	7.56544e-11
1559388_a_at	LYNX1	Ly6/neurotoxin 1	0.70156	1.42539	0	7.57572e-11
223537_s_at	WNT5B	wingless-type MMTV integration site family, member 5B	1.51219	1.51219	0	7.61029e-11
1554697_at	ADAMTS9	ADAM metallopeptidase with thrombospondin type 1 motif, 9	1.41511	1.41511	0	7.61711e-11
232167_at	SLC2A11	solute carrier family 2 (facilitated glucose transporter), member 11	1.37294	1.37294	0	7.64437e-11
236840_at			0.66394	1.50616	0	7.6513e-11
1557060_at			0.76183	1.31263	0	7.67126e-11
221084_at	HTR3B	5-hydroxytryptamine (serotonin) receptor 3B	0.66859	1.49569	0	7.70768e-11
205314_x_at			1.41949	1.41949	0	7.75588e-11
237794_at	C21orf99|LOC554226|BC045801	chromosome 21 open reading frame 99|hypothetical protein LOC554226	0.76043	1.31504	0	7.78133e-11
217331_at	SCC-112	SCC-112 protein	0.69236	1.44433	0	7.81566e-11
1560566_at	PCDH20	protocadherin 20	0.81975	1.21988	0	7.8322e-11
218070_s_at	GMPPA	GDP-mannose pyrophosphorylase A	1.47864	1.47864	0	7.84441e-11
215641_at	SEC24D	SEC24 related gene family, member D (S. cerevisiae)	2.17606	2.17606	0	7.84618e-11
208507_at			0.72253	1.38403	0	7.84778e-11
243562_at			0.85404	1.17091	0	7.85568e-11
1562142_at	SKIV2L2	superkiller viralicidic activity 2-like 2 (S. cerevisiae)	0.78617	1.27199	0	7.8795e-11
230614_at	CYP19A1	cytochrome P450, family 19, subfamily A, polypeptide 1	0.65316	1.53101	0	7.93295e-11
224814_at	DPP7	dipeptidyl-peptidase 7	1.65915	1.65915	0	7.93547e-11
218526_s_at	RANGNRF	RAN guanine nucleotide release factor	1.56879	1.56879	0	7.94024e-11
219045_at	RHOF	ras homolog gene family, member F (in filopodia)	1.39763	1.39763	0	8.00009e-11
235114_x_at	HOOK3	hook homolog 3 (Drosophila)	0.6988	1.43102	0	8.01038e-11
210314_x_at	TNFSF13|TNFSF12-TNFSF13	tumor necrosis factor (ligand) superfamily, member 13|tumor necrosis factor (ligand) superfamily, member 12-member 13	1.4137	1.4137	0	8.04747e-11
203404_at	ARMCX2	armadillo repeat containing, X-linked 2	1.62545	1.62545	0	8.09471e-11
224405_at	FCRL5	Fc receptor-like 5	2.25621	2.25621	0	8.19269e-11
241924_at	MECP2	methyl CpG binding protein 2 (Rett syndrome)	1.49721	1.49721	0	8.20083e-11
1569419_at			0.6404	1.56153	0	8.22191e-11
223486_at	GTPBP8	GTP-binding protein 8 (putative)	0.73262	1.36496	0	8.28261e-11
201063_at	RCN1	reticulocalbin 1, EF-hand calcium binding domain	1.39713	1.39713	0	8.31852e-11
208850_s_at	THY1	Thy-1 cell surface antigen	1.62522	1.62522	0	8.33063e-11
222191_s_at	B4GALT7	xylosylprotein beta 1,4-galactosyltransferase, polypeptide 7 (galactosyltransferase I)	1.47298	1.47298	0	8.36668e-11
1560868_s_at	MAP4K4	mitogen-activated protein kinase kinase kinase kinase 4	0.67257	1.48684	0	8.39509e-11
241926_s_at	ERG	v-ets erythroblastosis virus E26 oncogene homolog (avian)	1.34975	1.34975	0	8.42161e-11
208829_at	TAPBP	TAP binding protein (tapasin)	1.73115	1.73115	0	8.50178e-11
231406_at			1.5935	1.5935	0	8.55138e-11
208906_at	BSCL2	Bernardinelli-Seip congenital lipodystrophy 2 (seipin)	1.55926	1.55926	0	8.60912e-11
1556445_at			0.74706	1.33858	0	8.63255e-11
243380_at	SLC4A5	solute carrier family 4, sodium bicarbonate cotransporter, member 5	0.75295	1.3281	0	8.72726e-11
219075_at	YIPF2	Yip1 domain family, member 2	1.56156	1.56156	0	8.74433e-11
203279_at	EDEM1	ER degradation enhancer, mannosidase alpha-like 1	1.49073	1.49073	0	8.75312e-11
218274_s_at	ANKZF1	ankyrin repeat and zinc finger domain containing 1	1.3785	1.3785	0	8.75642e-11
221488_s_at	CUTA	cutA divalent cation tolerance homolog (E. coli)	1.47569	1.47569	0	8.80196e-11
1554178_a_at	FAM126B	family with sequence similarity 126, member B	0.58888	1.69815	0	8.84486e-11
232785_at	RGAG1	retrotransposon gag domain containing 1	0.62306	1.60497	0	8.86623e-11
208448_x_at	IFNA4|IFNA7|IFNA10|IFNA14|IFNA16|IFNA17	interferon, alpha 4|interferon, alpha 7|interferon, alpha 10|interferon, alpha 14|interferon, alpha 16|interferon, alpha 17	0.82281	1.21535	0	8.94774e-11
1555489_at			0.79092	1.26435	0	8.94853e-11
207859_s_at	CHRNB3	cholinergic receptor, nicotinic, beta 3	0.79858	1.25222	0	8.95403e-11
222690_s_at	TMEM39A	transmembrane protein 39A	1.35886	1.35886	0	9.00737e-11
204923_at	CXorf9	chromosome X open reading frame 9	1.52947	1.52947	0	9.0762e-11
226945_at	RHBDD1|AX775823	rhomboid domain containing 1	1.33549	1.33549	0	9.11222e-11
210344_at	OSBPL7	oxysterol binding protein-like 7	1.32384	1.32384	0	9.16538e-11
203399_x_at	PSG3	pregnancy specific beta-1-glycoprotein 3	0.81056	1.23372	0	9.18989e-11
216323_x_at	TUBA2|LOC112714|H2-ALPHA	tubulin, alpha 2|similar to alpha tubulin|alpha-tubulin isotype H2-alpha	0.75728	1.32051	0	9.19221e-11
241444_at	MKRN3	makorin, ring finger protein, 3	0.82069	1.21848	0	9.23345e-11
210832_x_at	PTGER3	prostaglandin E receptor 3 (subtype EP3)	0.74476	1.34271	0	9.27345e-11
216794_at			0.60212	1.66079	0	9.28442e-11
239697_x_at	FLJ42117	FLJ42117 protein	0.71489	1.39881	0	9.30784e-11
216475_at			0.6757	1.47995	0	9.39027e-11
235967_at			1.32922	1.32922	0	9.42637e-11
221900_at	COL8A2	collagen, type VIII, alpha 2	1.55157	1.55157	0	9.4304e-11
203047_at	STK10	serine/threonine kinase 10	1.45694	1.45694	0	9.43308e-11
1556144_at	IFI6|IGHA1|DHX30	interferon, alpha-inducible protein 6|immunoglobulin heavy constant alpha 1|DEAH (Asp-Glu-Ala-His) box polypeptide 30	0.78666	1.2712	0	9.46099e-11
211512_s_at	OGFR	opioid growth factor receptor	1.41302	1.41302	0	9.50613e-11
202803_s_at	ITGB2	integrin, beta 2 (complement component 3 receptor 3 and 4 subunit)	1.61986	1.61986	0	9.52349e-11
1554556_a_at	ATP11B	ATPase, Class VI, type 11B	0.75956	1.31656	0	9.57423e-11
1557474_at			0.79253	1.26178	0	9.66783e-11
1555787_at	C11orf63	chromosome 11 open reading frame 63	0.80768	1.23811	0	9.753e-11
244865_at	HAX1	HCLS1 associated protein X-1	1.54438	1.54438	0	9.76081e-11
219593_at	SLC15A3	solute carrier family 15, member 3	1.37357	1.37357	0	9.79038e-11
208182_x_at	IFNA4|IFNA7|IFNA10|IFNA14|IFNA16|IFNA17|IFNA21	interferon, alpha 4|interferon, alpha 7|interferon, alpha 10|interferon, alpha 14|interferon, alpha 16|interferon, alpha 17|interferon, alpha 21	0.68104	1.46833	0	9.89748e-11
228641_at	CARD8	caspase recruitment domain family, member 8	1.32348	1.32348	0	9.92522e-11
1553434_at	CYP4Z2P|CYP4Z1	cytochrome P450 4Z2 pseudogene|cytochrome P450, family 4, subfamily Z, polypeptide 1	0.86127	1.16108	0	1.00429e-10
225045_at	KIAA1212	KIAA1212	1.56227	1.56227	0	1.00483e-10
202970_at			0.72376	1.38167	0	1.00547e-10
37408_at	MRC2	mannose receptor, C type 2	1.40055	1.40055	0	1.00644e-10
230673_at	PKHD1L1	polycystic kidney and hepatic disease 1 (autosomal recessive)-like 1	2.18606	2.18606	0	1.00691e-10
216517_at	IGKC|IGKV1-5|IGKV2-24	immunoglobulin kappa constant|immunoglobulin kappa variable 1-5|immunoglobulin kappa variable 2-24	2.1423	2.1423	0	1.01401e-10
203136_at	RABAC1	Rab acceptor 1 (prenylated)	1.84735	1.84735	0	1.02019e-10
231246_at	CHST10	carbohydrate sulfotransferase 10	0.6893	1.45074	0	1.02157e-10
227289_at	PCDH17	protocadherin 17	1.73595	1.73595	0	1.02602e-10
204789_at	FMNL1	formin-like 1	1.42418	1.42418	0	1.02933e-10
227726_at	RNF166	ring finger protein 166	1.69666	1.69666	0	1.03763e-10
228133_s_at	MYH11	myosin, heavy chain 11, smooth muscle	1.36029	1.36029	0	1.03812e-10
236144_at	CPXM2	carboxypeptidase X (M14 family), member 2	1.68161	1.68161	0	1.03982e-10
206296_x_at	MAP4K1	mitogen-activated protein kinase kinase kinase kinase 1	1.37895	1.37895	0	1.04594e-10
215073_s_at	NR2F2	nuclear receptor subfamily 2, group F, member 2	1.91316	1.91316	0	1.05496e-10
228427_at	FBXO16	F-box protein 16	1.69208	1.69208	0	1.05945e-10
204482_at	CLDN5	claudin 5 (transmembrane protein deleted in velocardiofacial syndrome)	1.4463	1.4463	0	1.06501e-10
242388_x_at			2.12373	2.12373	0	1.06586e-10
212810_s_at	SLC1A4	solute carrier family 1 (glutamate/neutral amino acid transporter), member 4	1.68427	1.68427	0	1.07176e-10
243199_at			1.23898	1.23898	0	1.07327e-10
218324_s_at	SPATS2	spermatogenesis associated, serine-rich 2	1.80436	1.80436	0	1.08937e-10
225242_s_at	CCDC80	coiled-coil domain containing 80	1.7246	1.7246	0	1.09088e-10
233434_at			0.85727	1.1665	0	1.10538e-10
242664_at	PTPRM	protein tyrosine phosphatase, receptor type, M	1.54582	1.54582	0	1.10728e-10
222101_s_at	DCHS1	dachsous 1 (Drosophila)	1.42735	1.42735	0	1.11102e-10
218627_at	DRAM	damage-regulated autophagy modulator	1.40711	1.40711	0	1.11143e-10
234308_at	TUBGCP6	tubulin, gamma complex associated protein 6	0.74653	1.33954	0	1.11413e-10
203729_at	EMP3	epithelial membrane protein 3	1.81661	1.81661	0	1.1146e-10
243438_at	PDE7B	phosphodiesterase 7B	1.20346	1.20346	0	1.12167e-10
220614_s_at	C6orf103	chromosome 6 open reading frame 103	1.12841	1.12841	0	1.13037e-10
221394_at	TAAR2	trace amine associated receptor 2	0.71265	1.40321	0	1.13102e-10
213162_at			0.78581	1.27257	0	1.13787e-10
241427_x_at			1.67751	1.67751	0	1.15282e-10
226134_s_at			1.5879	1.5879	0	1.1558e-10
204513_s_at	ELMO1	engulfment and cell motility 1	1.43196	1.43196	0	1.16233e-10
212813_at	JAM3	junctional adhesion molecule 3	1.48566	1.48566	0	1.1651e-10
213460_x_at	NSUN5B|NSUN5C|LOC442582	NOL1/NOP2/Sun domain family, member 5B|NOL1/NOP2/Sun domain family, member 5C|STAG3-like	1.46159	1.46159	0	1.17009e-10
220134_x_at	C1orf78	chromosome 1 open reading frame 78	1.6783	1.6783	0	1.18548e-10
234279_at	TNFAIP8L3	tumor necrosis factor, alpha-induced protein 8-like 3	0.77431	1.29147	0	1.18755e-10
242508_at	KIAA2018	KIAA2018	0.71242	1.40366	0	1.18919e-10
215646_s_at	CSPG2	chondroitin sulfate proteoglycan 2 (versican)	2.34223	2.34223	0	1.19015e-10
38487_at	STAB1	stabilin 1	1.44595	1.44595	0	1.19986e-10
204687_at	DKFZP564O0823	DKFZP564O0823 protein	1.45092	1.45092	0	1.202e-10
216661_x_at	CYP2C9	cytochrome P450, family 2, subfamily C, polypeptide 9	0.69404	1.44085	0	1.20505e-10
216955_at			0.65725	1.52148	0	1.20841e-10
239706_x_at	PSG1|PSG2|PSG3|PSG4|PSG5|PSG6|PSG9|PSG11|PSG8	pregnancy specific beta-1-glycoprotein 1|pregnancy specific beta-1-glycoprotein 2|pregnancy specific beta-1-glycoprotein 3|pregnancy specific beta-1-glycoprotein 4|pregnancy specific beta-1-glycoprotein 5|pregnancy specific beta-1-glycoprotein 6|pregnancy	0.64606	1.54784	0	1.20852e-10
241955_at			0.63616	1.57194	0	1.219e-10
202545_at	PRKCD	protein kinase C, delta	1.72992	1.72992	0	1.22399e-10
234372_at			0.80027	1.24958	0	1.22615e-10
241203_at			0.75642	1.32202	0	1.23104e-10
228226_s_at	ZNF775	zinc finger protein 775	1.33676	1.33676	0	1.23155e-10
237584_at			0.68426	1.46143	0	1.23611e-10
221916_at			0.6592	1.517	0	1.23947e-10
215553_x_at	WDR45	WD repeat domain 45	0.65337	1.53053	0	1.24378e-10
203281_s_at	UBE1L	ubiquitin-activating enzyme E1-like	1.45799	1.45799	0	1.25004e-10
205965_at	BATF	basic leucine zipper transcription factor, ATF-like	1.28892	1.28892	0	1.25533e-10
225778_at	FUT1|AK097342	fucosyltransferase 1 (galactoside 2-alpha-L-fucosyltransferase, H blood group)	1.29214	1.29214	0	1.25582e-10
224147_at	C12orf48	chromosome 12 open reading frame 48	0.86804	1.15202	0	1.26725e-10
1569847_at	CGNL1	cingulin-like 1	0.7543	1.32574	0	1.2757e-10
215430_at	GK2	glycerol kinase 2	0.68859	1.45224	0	1.27759e-10
215176_x_at	IGKC|IGKV1-5|IGKV2-24	immunoglobulin kappa constant|immunoglobulin kappa variable 1-5|immunoglobulin kappa variable 2-24	2.53699	2.53699	0	1.27892e-10
219340_s_at	CLN8	ceroid-lipofuscinosis, neuronal 8 (epilepsy, progressive with mental retardation)	0.79959	1.25065	0	1.28466e-10
212187_x_at	PTGDS	prostaglandin D2 synthase 21kDa (brain)	1.84656	1.84656	0	1.28686e-10
204785_x_at	IFNAR2	interferon (alpha, beta and omega) receptor 2	1.51032	1.51032	0	1.29157e-10
202833_s_at	SERPINA1	serpin peptidase inhibitor, clade A (alpha-1 antiproteinase, antitrypsin), member 1	1.74736	1.74736	0	1.29814e-10
210221_at	CHRNA3	cholinergic receptor, nicotinic, alpha 3	0.72932	1.37114	0	1.3072e-10
213241_at			1.67297	1.67297	0	1.30739e-10
206247_at	MICB	MHC class I polypeptide-related sequence B	1.6356	1.6356	0	1.31035e-10
1563744_a_at	DISC1	disrupted in schizophrenia 1	0.57455	1.74049	0	1.31904e-10
202249_s_at	WDR42A	WD repeat domain 42A	1.46776	1.46776	0	1.31988e-10
1558723_at			0.8013	1.24797	0	1.32167e-10
217145_at			1.81474	1.81474	0	1.32485e-10
218996_at			1.47628	1.47628	0	1.32562e-10
216408_at			0.83043	1.20419	0	1.33088e-10
232470_at	SNF1LK	SNF1-like kinase	1.35454	1.35454	0	1.33809e-10
211361_s_at	SERPINB13	serpin peptidase inhibitor, clade B (ovalbumin), member 13	0.63509	1.57458	0	1.35215e-10
219304_s_at	PDGFD	platelet derived growth factor D	1.46275	1.46275	0	1.35236e-10
227182_at	SUSD3	sushi domain containing 3	1.36187	1.36187	0	1.35399e-10
206090_s_at	DISC1	disrupted in schizophrenia 1	1.34522	1.34522	0	1.3549e-10
211442_x_at	CYP3A43	cytochrome P450, family 3, subfamily A, polypeptide 43	0.75267	1.32861	0	1.35937e-10
238096_at			0.74511	1.34209	0	1.37967e-10
211667_x_at			0.64835	1.54237	0	1.37992e-10
219534_x_at	CDKN1C	cyclin-dependent kinase inhibitor 1C (p57, Kip2)	1.7276	1.7276	0	1.38851e-10
224524_s_at	ASB3	ankyrin repeat and SOCS box-containing 3	1.46407	1.46407	0	1.3929e-10
202843_at	DNAJB9	DnaJ (Hsp40) homolog, subfamily B, member 9	2.01166	2.01166	0	1.39422e-10
1553527_at	NALP9	NACHT, leucine rich repeat and PYD containing 9	0.70194	1.42462	0	1.39501e-10
212259_s_at	MUC1|PBXIP1	mucin 1, cell surface associated|pre-B-cell leukemia transcription factor interacting protein 1	1.38653	1.38653	0	1.40021e-10
211180_x_at	RUNX1	runt-related transcription factor 1 (acute myeloid leukemia 1; aml1 oncogene)	1.38784	1.38784	0	1.40527e-10
210796_x_at	SIGLEC6	sialic acid binding Ig-like lectin 6	0.61969	1.61371	0	1.41244e-10
223483_at	SERGEF	secretion regulating guanine nucleotide exchange factor	0.73062	1.3687	0	1.41886e-10
1564906_at	MATR3	matrin 3	0.81966	1.22001	0	1.41977e-10
221586_s_at	E2F5	E2F transcription factor 5, p130-binding	1.76158	1.76158	0	1.42065e-10
218154_at	GSDMDC1	gasdermin domain containing 1	1.32964	1.32964	0	1.42515e-10
202838_at	FUCA1	fucosidase, alpha-L- 1, tissue	1.4644	1.4644	0	1.43188e-10
243957_at			1.28261	1.28261	0	1.43528e-10
228934_x_at			1.2578	1.2578	0	1.4399e-10
215910_s_at	FNDC3A	fibronectin type III domain containing 3A	1.65307	1.65307	0	1.44192e-10
242700_at	PON2	paraoxonase 2	0.63986	1.56284	0	1.44338e-10
221233_s_at	KIAA1411	KIAA1411	0.80999	1.23459	0	1.46638e-10
215323_at	LUZP2	leucine zipper protein 2	0.7231	1.38294	0	1.4706e-10
1558546_at	DNASE1	deoxyribonuclease I	0.73532	1.35996	0	1.51707e-10
235721_at	DTX3	deltex 3 homolog (Drosophila)	1.38593	1.38593	0	1.52435e-10
239666_at			1.54159	1.54159	0	1.5325e-10
229423_at			1.39582	1.39582	0	1.53585e-10
206421_s_at	SERPINB7	serpin peptidase inhibitor, clade B (ovalbumin), member 7	0.59427	1.68275	0	1.53656e-10
229034_at	FLJ10159	hypothetical protein FLJ10159	1.16323	1.16323	0	1.54782e-10
213402_at	ZNF787	zinc finger protein 787	1.63754	1.63754	0	1.55074e-10
1555219_at	RGR	retinal G protein coupled receptor	0.75103	1.3315	0	1.55483e-10
236915_at			0.84077	1.18939	0	1.56337e-10
234591_at	FLJ10986	hypothetical protein FLJ10986	0.64317	1.55479	0	1.57255e-10
1566265_at			1.34748	1.34748	0	1.58404e-10
228759_at	CREB3L2	cAMP responsive element binding protein 3-like 2	1.39675	1.39675	0	1.59234e-10
204465_s_at	INA	internexin neuronal intermediate filament protein, alpha	0.77316	1.29339	0	1.59713e-10
217125_at			0.76613	1.30526	0	1.61103e-10
225306_s_at	SLC25A29	solute carrier family 25, member 29	1.36311	1.36311	0	1.61158e-10
235479_at	CPEB2	cytoplasmic polyadenylation element binding protein 2	0.73354	1.36325	0	1.61851e-10
205509_at	CPB1	carboxypeptidase B1 (tissue)	0.74468	1.34286	0	1.62059e-10
209828_s_at	IL16	interleukin 16 (lymphocyte chemoattractant factor)	1.43857	1.43857	0	1.62102e-10
216229_x_at			0.6891	1.45116	0	1.62512e-10
1556621_a_at	CHFR	checkpoint with forkhead and ring finger domains	0.72666	1.37616	0	1.62729e-10
221972_s_at	SDF4	stromal cell derived factor 4	1.91069	1.91069	0	1.63974e-10
1560755_at			0.8678	1.15234	0	1.64275e-10
231567_s_at	CCDC62	coiled-coil domain containing 62	0.82171	1.21697	0	1.64462e-10
201239_s_at	SPCS2	signal peptidase complex subunit 2 homolog (S. cerevisiae)	1.63972	1.63972	0	1.64782e-10
238082_at			1.30935	1.30935	0	1.65017e-10
239020_at	FUT10	fucosyltransferase 10 (alpha (1,3) fucosyltransferase)	0.70245	1.42358	0	1.6746e-10
229429_x_at			1.34196	1.34196	0	1.67505e-10
1552809_at	RFX4	regulatory factor X, 4 (influences HLA class II expression)	0.80182	1.24716	0	1.68148e-10
201839_s_at	TACSTD1	tumor-associated calcium signal transducer 1	0.63623	1.57177	0	1.69453e-10
219735_s_at	TFCP2L1	transcription factor CP2-like 1	0.68471	1.46048	0	1.69983e-10
213703_at			1.56846	1.56846	0	1.70109e-10
217155_at			0.81385	1.22873	0	1.70113e-10
209582_s_at	CD200	CD200 molecule	1.3955	1.3955	0	1.70544e-10
1554128_at	SMAF1	small adipocyte factor 1	0.62553	1.59864	0	1.71038e-10
207194_s_at	ICAM4	intercellular adhesion molecule 4 (Landsteiner-Wiener blood group)	1.51781	1.51781	0	1.71517e-10
208239_at			1.3254	1.3254	0	1.72571e-10
225352_at	TLOC1	translocation protein 1	1.58344	1.58344	0	1.72594e-10
229072_at			2.00699	2.00699	0	1.73055e-10
237996_at			0.86184	1.16031	0	1.7337e-10
214836_x_at	IGKC|IGKV1-5|IGKV2-24	immunoglobulin kappa constant|immunoglobulin kappa variable 1-5|immunoglobulin kappa variable 2-24	1.74478	1.74478	0	1.74835e-10
1562030_at			0.52729	1.8965	0	1.75945e-10
201221_s_at	SNRP70	small nuclear ribonucleoprotein 70kDa polypeptide (RNP antigen)	1.51367	1.51367	0	1.7646e-10
209286_at	CDC42EP3	CDC42 effector protein (Rho GTPase binding) 3	1.46705	1.46705	0	1.79313e-10
242252_at			0.88973	1.12394	0	1.79388e-10
209119_x_at	NR2F2	nuclear receptor subfamily 2, group F, member 2	1.73474	1.73474	0	1.80807e-10
204017_at	KDELR3	KDEL (Lys-Asp-Glu-Leu) endoplasmic reticulum protein retention receptor 3	1.51773	1.51773	0	1.81032e-10
223469_at	PGPEP1	pyroglutamyl-peptidase I	1.43839	1.43839	0	1.83697e-10
233811_at	RIN2	Ras and Rab interactor 2	1.72287	1.72287	0	1.84219e-10
1554583_a_at			0.63732	1.56908	0	1.84544e-10
207022_s_at	LDHC	lactate dehydrogenase C	0.77069	1.29754	0	1.8598e-10
236133_x_at	ZNF254	zinc finger protein 254	0.72857	1.37255	0	1.86825e-10
211792_s_at	CDKN2C	cyclin-dependent kinase inhibitor 2C (p18, inhibits CDK4)	1.42896	1.42896	0	1.88248e-10
1559679_a_at			0.72298	1.38316	0	1.88794e-10
213207_s_at	GOSR2	golgi SNAP receptor complex member 2	1.25301	1.25301	0	1.89431e-10
221137_at			0.75915	1.31727	0	1.89562e-10
1557700_at	POLH	polymerase (DNA directed), eta	0.66804	1.49691	0	1.89742e-10
216861_at			1.30138	1.30138	0	1.90786e-10
225809_at	DKFZP564O0823	DKFZP564O0823 protein	1.73258	1.73258	0	1.91131e-10
223253_at	EPDR1	ependymin related protein 1 (zebrafish)	1.65779	1.65779	0	1.92051e-10
221453_at	G6PC2	glucose-6-phosphatase, catalytic, 2	0.74189	1.3479	0	1.92079e-10
221541_at	CRISPLD2	cysteine-rich secretory protein LCCL domain containing 2	1.48949	1.48949	0	1.94678e-10
232706_s_at	TRABD	TraB domain containing	1.4419	1.4419	0	1.95345e-10
242774_at	SYNE2	spectrin repeat containing, nuclear envelope 2	0.48676	2.0544	0	1.97474e-10
209432_s_at	CREB3	cAMP responsive element binding protein 3	1.33966	1.33966	0	1.97843e-10
205578_at	ROR2	receptor tyrosine kinase-like orphan receptor 2	1.34325	1.34325	0	1.98832e-10
228585_at			1.58714	1.58714	0	1.99331e-10
208763_s_at	TSC22D3	TSC22 domain family, member 3	1.59003	1.59003	0	1.99955e-10
214296_x_at	C19orf36	chromosome 19 open reading frame 36	1.39416	1.39416	0	2.01071e-10
1560463_at			0.74676	1.33913	0	2.01104e-10
200972_at	TSPAN3	tetraspanin 3	1.34431	1.34431	0	2.02175e-10
223553_s_at			1.67406	1.67406	0	2.0248e-10
222190_s_at	C16orf58	chromosome 16 open reading frame 58	1.38972	1.38972	0	2.02667e-10
203473_at	SLCO2B1	solute carrier organic anion transporter family, member 2B1	1.32498	1.32498	0	2.039e-10
241255_at			0.85961	1.16331	0	2.0496e-10
225909_at			1.36549	1.36549	0	2.05305e-10
236293_at	RHOH	ras homolog gene family, member H	2.139	2.139	0	2.05745e-10
213772_s_at	GGA2	golgi associated, gamma adaptin ear containing, ARF binding protein 2	1.20034	1.20034	0	2.05889e-10
227933_at	LRRN6A	leucine rich repeat neuronal 6A	1.42395	1.42395	0	2.05975e-10
242032_at			0.751	1.33155	0	2.06054e-10
1557809_a_at	POLA1	polymerase (DNA directed), alpha 1	0.70237	1.42375	0	2.06055e-10
217838_s_at	EVL	Enah/Vasp-like	1.65674	1.65674	0	2.0668e-10
1552940_at	TEDDM1	transmembrane epididymal protein 1	0.72324	1.38267	0	2.06942e-10
206034_at	SERPINB8	serpin peptidase inhibitor, clade B (ovalbumin), member 8	0.78061	1.28106	0	2.08711e-10
226673_at	SH2D3C	SH2 domain containing 3C	1.29928	1.29928	0	2.08985e-10
205475_at	SCRG1	scrapie responsive protein 1	0.75372	1.32676	0	2.09219e-10
241116_at	PLXDC2	plexin domain containing 2	0.77741	1.28632	0	2.09776e-10
242207_at	AF338194		0.79866	1.25209	0	2.1056e-10
233163_at			0.79297	1.26108	0	2.11324e-10
218974_at	FLJ10159	hypothetical protein FLJ10159	1.98402	1.98402	0	2.12328e-10
203561_at	FCGR2A	Fc fragment of IgG, low affinity IIa, receptor (CD32)	1.53216	1.53216	0	2.13136e-10
240967_at	KRTAP19-3	keratin associated protein 19-3	0.79669	1.25519	0	2.13891e-10
215927_at			0.70969	1.40906	0	2.14007e-10
1562468_at			0.78338	1.27651	0	2.14455e-10
203062_s_at	MDC1	mediator of DNA damage checkpoint 1	1.6846	1.6846	0	2.15174e-10
1560750_at	LOC151121	hypothetical protein LOC151121	0.81816	1.22226	0	2.1643e-10
1552897_a_at	KCNG3	potassium voltage-gated channel, subfamily G, member 3	0.85685	1.16706	0	2.16486e-10
201522_x_at	SNRPN|SNURF	small nuclear ribonucleoprotein polypeptide N|SNRPN upstream reading frame	1.37334	1.37334	0	2.1652e-10
222899_at	ITGA11	integrin, alpha 11	1.36781	1.36781	0	2.17646e-10
214219_x_at	MAP4K1	mitogen-activated protein kinase kinase kinase kinase 1	1.35478	1.35478	0	2.18167e-10
222001_x_at			1.30765	1.30765	0	2.20426e-10
1562100_at			0.74069	1.3501	0	2.20956e-10
1552411_at	DEFB106A	defensin, beta 106A	0.4516	2.21433	0	2.21099e-10
204192_at	CD37	CD37 molecule	1.6924	1.6924	0	2.22281e-10
244033_at	C14orf145	chromosome 14 open reading frame 145	2.12169	2.12169	0	2.22474e-10
237638_at			0.72342	1.38231	0	2.2266e-10
203159_at	GLS	glutaminase	1.40055	1.40055	0	2.25089e-10
1566047_at			0.82368	1.21407	0	2.25295e-10
233216_at	ZDHHC21	zinc finger, DHHC-type containing 21	0.83567	1.19665	0	2.26123e-10
206249_at	MAP3K13	mitogen-activated protein kinase kinase kinase 13	1.31615	1.31615	0	2.26164e-10
201203_s_at	RRBP1	ribosome binding protein 1 homolog 180kDa (dog)	1.53459	1.53459	0	2.26258e-10
238075_at			0.72982	1.3702	0	2.27695e-10
214520_at			1.28314	1.28314	0	2.2796e-10
232447_at	DCAKD	dephospho-CoA kinase domain containing	1.32549	1.32549	0	2.28658e-10
238917_s_at	MGC24039	hypothetical protein MGC24039	1.43526	1.43526	0	2.29687e-10
1566514_at			0.74782	1.33722	0	2.30459e-10
202663_at	WIPF1	WAS/WASL interacting protein family, member 1	1.53057	1.53057	0	2.30603e-10
224929_at	TMEM173	transmembrane protein 173	1.50126	1.50126	0	2.31116e-10
207716_at	KRT38	keratin 38	0.71155	1.40538	0	2.33261e-10
221910_at	ETV1	ets variant gene 1	0.77522	1.28996	0	2.33721e-10
227783_at	CCDC57	coiled-coil domain containing 57	1.42903	1.42903	0	2.33954e-10
222946_s_at	C1orf135	chromosome 1 open reading frame 135	0.79615	1.25605	0	2.34213e-10
206919_at	ELK4	ELK4, ETS-domain protein (SRF accessory protein 1)	0.8375	1.19403	0	2.34927e-10
210794_s_at	MEG3	maternally expressed 3	1.63344	1.63344	0	2.36245e-10
1566182_at			0.70635	1.41573	0	2.36503e-10
217548_at			1.36618	1.36618	0	2.36684e-10
221435_x_at	HYI|AK096244	hydroxypyruvate isomerase homolog (E. coli)	1.26481	1.26481	0	2.40106e-10
212796_s_at	TBC1D2B	TBC1 domain family, member 2B	1.35518	1.35518	0	2.45383e-10
211919_s_at	CXCR4	chemokine (C-X-C motif) receptor 4	1.87398	1.87398	0	2.4546e-10
227583_at			0.81083	1.2333	0	2.45995e-10
1555259_at	ZAK	sterile alpha motif and leucine zipper containing kinase AZK	0.70438	1.41969	0	2.46486e-10
223049_at	GRB2	growth factor receptor-bound protein 2	1.42176	1.42176	0	2.47128e-10
214594_x_at	ATP8B1	ATPase, Class I, type 8B, member 1	0.59207	1.689	0	2.47508e-10
203402_at	KCNAB2	potassium voltage-gated channel, shaker-related subfamily, beta member 2	1.32587	1.32587	0	2.48405e-10
1554419_x_at	ZNF403	zinc finger protein 403	0.75052	1.3324	0	2.48437e-10
215545_at	ERCC3	excision repair cross-complementing rodent repair deficiency, complementation group 3 (xeroderma pigmentosum group B complementing)	0.71084	1.40679	0	2.48681e-10
204215_at	C7orf23	chromosome 7 open reading frame 23	1.68347	1.68347	0	2.48803e-10
1563344_at			0.66147	1.51178	0	2.49004e-10
206121_at	AMPD1	adenosine monophosphate deaminase 1 (isoform M)	1.90318	1.90318	0	2.50223e-10
201743_at	CD14	CD14 molecule	1.72017	1.72017	0	2.51871e-10
211663_x_at	PTGDS	prostaglandin D2 synthase 21kDa (brain)	1.61339	1.61339	0	2.52622e-10
235051_at			1.54881	1.54881	0	2.53414e-10
217245_at	DIAPH2	diaphanous homolog 2 (Drosophila)	0.79703	1.25465	0	2.53506e-10
209030_s_at	IGSF4|BC047021	immunoglobulin superfamily, member 4	1.81758	1.81758	0	2.5462e-10
1557891_s_at			0.7743	1.29149	0	2.54947e-10
219527_at	MOSC2	MOCO sulphurase C-terminal domain containing 2	1.37506	1.37506	0	2.55998e-10
203854_at	CFI	complement factor I	1.38798	1.38798	0	2.56662e-10
1562627_at	BAIAP2|AK094659	BAI1-associated protein 2	0.71583	1.39698	0	2.57708e-10
1560757_at			0.69243	1.44418	0	2.57916e-10
225505_s_at	FAM113A	family with sequence similarity 113, member A	1.37351	1.37351	0	2.59357e-10
1553207_at	ARL10	ADP-ribosylation factor-like 10	0.80578	1.24103	0	2.61347e-10
225606_at	BCL2L11	BCL2-like 11 (apoptosis facilitator)	1.41628	1.41628	0	2.65683e-10
230214_at	MRVI1	murine retrovirus integration site 1 homolog	1.92408	1.92408	0	2.67367e-10
201819_at	SCARB1	scavenger receptor class B, member 1	1.39804	1.39804	0	2.67898e-10
236588_at	CFDP1	craniofacial development protein 1	0.83154	1.20259	0	2.6817e-10
237829_at			0.88065	1.13553	0	2.71061e-10
216348_at			0.67102	1.49027	0	2.71556e-10
208639_x_at	PDIA6	protein disulfide isomerase family A, member 6	1.49824	1.49824	0	2.72778e-10
1570618_at			0.88703	1.12736	0	2.74337e-10
242608_x_at			0.67519	1.48106	0	2.7711e-10
1565635_at	CTNND1	catenin (cadherin-associated protein), delta 1	0.70392	1.42062	0	2.78e-10
244520_at			0.59005	1.69478	0	2.78103e-10
208067_x_at	UTY	ubiquitously transcribed tetratricopeptide repeat gene, Y-linked	0.67234	1.48735	0	2.78299e-10
239932_at	KCNIP3	Kv channel interacting protein 3, calsenilin	0.73338	1.36355	0	2.79454e-10
217513_at			1.28198	1.28198	0	2.80197e-10
223350_x_at	LIN7C	lin-7 homolog C (C. elegans)	0.73513	1.36031	0	2.80635e-10
210991_s_at	RIMS3	regulating synaptic membrane exocytosis 3	0.78137	1.2798	0	2.80934e-10
224576_at	ERGIC1	endoplasmic reticulum-golgi intermediate compartment (ERGIC) 1	1.74144	1.74144	0	2.81323e-10
1555300_a_at	MED12L	mediator of RNA polymerase II transcription, subunit 12 homolog (S. cerevisiae)-like	0.6514	1.53516	0	2.8427e-10
202625_at			1.48193	1.48193	0	2.86721e-10
1558855_at			0.73795	1.35511	0	2.8886e-10
214971_s_at	ST6GAL1	ST6 beta-galactosamide alpha-2,6-sialyltranferase 1	2.20583	2.20583	0	2.91442e-10
208442_s_at	ATM	ataxia telangiectasia mutated (includes complementation groups A, C and D)	1.74845	1.74845	0	2.91743e-10
215760_s_at	SBNO2	strawberry notch homolog 2 (Drosophila)	1.87549	1.87549	0	2.91859e-10
228631_s_at			1.3058	1.3058	0	2.93351e-10
220035_at	NUP210	nucleoporin 210kDa	1.56354	1.56354	0	2.93637e-10
204867_at	GCHFR	GTP cyclohydrolase I feedback regulator	1.40345	1.40345	0	2.94289e-10
204939_s_at	PLN	phospholamban	1.55818	1.55818	0	2.94816e-10
217664_at	JMJD2B	jumonji domain containing 2B	1.45162	1.45162	0	2.95034e-10
223514_at	CARD11	caspase recruitment domain family, member 11	1.32726	1.32726	0	2.9587e-10
238897_at	LRRC28	leucine rich repeat containing 28	0.8725	1.14614	0	2.97345e-10
202618_s_at	MECP2	methyl CpG binding protein 2 (Rett syndrome)	1.34351	1.34351	0	2.97589e-10
209468_at	LRP5	low density lipoprotein receptor-related protein 5	1.66055	1.66055	0	2.98249e-10
1556381_at			0.73888	1.35341	0	2.9936e-10
1558601_at			0.83184	1.20215	0	2.99795e-10
223500_at	CPLX1	complexin 1	1.65145	1.65145	0	2.99814e-10
237302_at			0.70564	1.41716	0	2.99847e-10
239719_at	CD109	CD109 molecule	0.71013	1.4082	0	2.99899e-10
224882_at	ACSS1|AK125923	acyl-CoA synthetase short-chain family member 1	1.35169	1.35169	0	3.04014e-10
216369_at			0.89963	1.11156	0	3.05025e-10
212951_at	GPR116	G protein-coupled receptor 116	1.42238	1.42238	0	3.05512e-10
220744_s_at	IFT122	intraflagellar transport 122 homolog (Chlamydomonas)	1.33922	1.33922	0	3.06414e-10
243871_at			0.65466	1.5275	0	3.06474e-10
206713_at	NTNG1	netrin G1	0.70098	1.42658	0	3.07775e-10
205236_x_at	SOD3	superoxide dismutase 3, extracellular	1.42707	1.42707	0	3.12503e-10
227851_s_at	PGS1	phosphatidylglycerophosphate synthase 1	1.39195	1.39195	0	3.12588e-10
235510_at	USHBP1	Usher syndrome 1C binding protein 1	1.57612	1.57612	0	3.156e-10
227192_at	PRRT2	proline-rich transmembrane protein 2	1.59809	1.59809	0	3.18253e-10
203934_at	KDR	kinase insert domain receptor (a type III receptor tyrosine kinase)	1.40168	1.40168	0	3.18418e-10
217084_at			1.9645	1.9645	0	3.18646e-10
226039_at	MGAT4A	mannosyl (alpha-1,3-)-glycoprotein beta-1,4-N-acetylglucosaminyltransferase, isozyme A	1.33802	1.33802	0	3.1979e-10
207000_s_at	PPP3CC	protein phosphatase 3 (formerly 2B), catalytic subunit, gamma isoform (calcineurin A gamma)	1.4182	1.4182	0	3.20456e-10
229326_at			1.2936	1.2936	0	3.23971e-10
216273_at			0.72568	1.37802	0	3.24453e-10
230640_at			1.27276	1.27276	0	3.26182e-10
216824_at			0.7591	1.31736	0	3.26523e-10
1557336_at			0.80478	1.24257	0	3.27647e-10
217353_at			0.70731	1.41381	0	3.27988e-10
207425_s_at		septin 9	1.68531	1.68531	0	3.28005e-10
232932_at	NFIA	nuclear factor I/A	0.58307	1.71506	0	3.3082e-10
1554380_at	NEK11	NIMA (never in mitosis gene a)- related kinase 11	0.79026	1.2654	0	3.32148e-10
218620_s_at	HEMK1	HemK methyltransferase family member 1	1.39388	1.39388	0	3.33007e-10
242486_at			0.82439	1.21301	0	3.3522e-10
216901_s_at	IKZF1	IKAROS family zinc finger 1 (Ikaros)	1.31636	1.31636	0	3.35867e-10
224681_at	GNA12	guanine nucleotide binding protein (G protein) alpha 12	1.21441	1.21441	0	3.38547e-10
203522_at	CCS	copper chaperone for superoxide dismutase	1.41678	1.41678	0	3.39502e-10
214739_at			1.54968	1.54968	0	3.41516e-10
205654_at	C4BPA	complement component 4 binding protein, alpha	0.73084	1.36828	0	3.41851e-10
243642_x_at			0.6783	1.47428	0	3.42471e-10
204365_s_at	REEP1	receptor accessory protein 1	0.71142	1.40564	0	3.46861e-10
215982_s_at	DOM3Z	dom-3 homolog Z (C. elegans)	1.38165	1.38165	0	3.51683e-10
233157_x_at	CCDC114	coiled-coil domain containing 114	1.42763	1.42763	0	3.52485e-10
225524_at	ANTXR2	anthrax toxin receptor 2	1.51328	1.51328	0	3.5285e-10
231618_s_at	SUNC1	Sad1 and UNC84 domain containing 1	1.14035	1.14035	0	3.53349e-10
225530_at	MOBKL2A	MOB1, Mps One Binder kinase activator-like 2A (yeast)	1.62244	1.62244	0	3.53646e-10
222592_s_at	ACSL5	acyl-CoA synthetase long-chain family member 5	1.34478	1.34478	0	3.57162e-10
209120_at	NR2F2	nuclear receptor subfamily 2, group F, member 2	1.6949	1.6949	0	3.60868e-10
228541_x_at			0.77833	1.2848	0	3.62275e-10
235403_at			0.76595	1.30556	0	3.63316e-10
213399_x_at	RPN2	ribophorin II	1.47475	1.47475	0	3.64437e-10
243617_at			1.57605	1.57605	0	3.65528e-10
1567271_at			0.80246	1.24617	0	3.66609e-10
234683_at			0.62272	1.60585	0	3.66623e-10
228840_at	AMOTL1	angiomotin like 1	0.76372	1.30938	0	3.70102e-10
217767_at	C3	complement component 3	1.63826	1.63826	0	3.71735e-10
1564060_at			0.73131	1.36741	0	3.72438e-10
1564446_at			0.82113	1.21783	0	3.72554e-10
236734_at	SLITRK1	SLIT and NTRK-like family, member 1	0.78059	1.28109	0	3.74004e-10
213423_x_at	TUSC3	tumor suppressor candidate 3	1.40002	1.40002	0	3.74889e-10
218980_at	FHOD3	formin homology 2 domain containing 3	1.58179	1.58179	0	3.75552e-10
209696_at	FBP1	fructose-1,6-bisphosphatase 1	1.53153	1.53153	0	3.76165e-10
213491_x_at	RPN2	ribophorin II	1.49315	1.49315	0	3.77608e-10
237077_at	ACPP	acid phosphatase, prostate	0.74577	1.34089	0	3.77658e-10
218522_s_at	MAP1S	microtubule-associated protein 1S	1.56638	1.56638	0	3.78329e-10
216815_at			0.66304	1.50821	0	3.81462e-10
239368_at			1.32185	1.32185	0	3.82139e-10
227913_at			0.78397	1.27556	0	3.83555e-10
225299_at	MYO5B	myosin VB	0.65383	1.52944	0	3.88511e-10
208104_s_at	TSC22D4	TSC22 domain family, member 4	1.36262	1.36262	0	3.88551e-10
221374_at			0.72481	1.37968	0	3.89313e-10
232958_at	PYGL	phosphorylase, glycogen; liver (Hers disease, glycogen storage disease type VI)	0.57544	1.73781	0	3.8986e-10
207565_s_at	MR1|CR602405	major histocompatibility complex, class I-related	1.35965	1.35965	0	3.92138e-10
203615_x_at	SULT1A2|SULT1A1|SULT1A3|AK023827	sulfotransferase family, cytosolic, 1A, phenol-preferring, member 2|sulfotransferase family, cytosolic, 1A, phenol-preferring, member 1|sulfotransferase family, cytosolic, 1A, phenol-preferring, member 3	1.52198	1.52198	0	3.92372e-10
203620_s_at	FCHSD2	FCH and double SH3 domains 2	1.51509	1.51509	0	3.92829e-10
235163_at	MOBKL2A	MOB1, Mps One Binder kinase activator-like 2A (yeast)	1.41223	1.41223	0	3.93002e-10
243475_at	CBL	Cas-Br-M (murine) ecotropic retroviral transforming sequence	0.7175	1.39374	0	3.98085e-10
1564838_a_at			0.66378	1.50653	0	3.98581e-10
216044_x_at	FAM69A	family with sequence similarity 69, member A	1.59317	1.59317	0	4.00964e-10
207857_at	LILRA2	leukocyte immunoglobulin-like receptor, subfamily A (with TM domain), member 2	1.36507	1.36507	0	4.01598e-10
227414_at	AX775823		1.51655	1.51655	0	4.02705e-10
239885_at			0.7456	1.34121	0	4.0312e-10
1569008_at	AK096920		1.37048	1.37048	0	4.0454e-10
209710_at	GATA2	GATA binding protein 2	1.34498	1.34498	0	4.04667e-10
227183_at			1.33562	1.33562	0	4.05242e-10
228111_s_at	DNAH1	dynein, axonemal, heavy chain 1	1.35954	1.35954	0	4.06912e-10
1563073_at			0.74068	1.35011	0	4.07098e-10
1562253_at			0.75231	1.32924	0	4.09296e-10
203835_at	LRRC32	leucine rich repeat containing 32	1.37928	1.37928	0	4.11673e-10
221447_s_at	GLT8D2	glycosyltransferase 8 domain containing 2	1.38167	1.38167	0	4.12036e-10
1569321_at			0.65662	1.52296	0	4.12622e-10
209166_s_at	MAN2B1	mannosidase, alpha, class 2B, member 1	1.50015	1.50015	0	4.14927e-10
207838_x_at	MUC1|PBXIP1	mucin 1, cell surface associated|pre-B-cell leukemia transcription factor interacting protein 1	1.44692	1.44692	0	4.17174e-10
239305_at	FOXK2	forkhead box K2	0.84319	1.18597	0	4.20325e-10
226074_at	PPM1M	protein phosphatase 1M (PP2C domain containing)	1.33493	1.33493	0	4.2082e-10
1554914_at	PLA2G4D	phospholipase A2, group IVD (cytosolic)	0.83409	1.19892	0	4.22859e-10
218351_at	COMMD8	COMM domain containing 8	0.75397	1.32631	0	4.23431e-10
201480_s_at	SUPT5H	suppressor of Ty 5 homolog (S. cerevisiae)	1.52299	1.52299	0	4.24235e-10
1563092_at			0.76074	1.31452	0	4.24857e-10
1554246_at	C1orf210	chromosome 1 open reading frame 210	0.67762	1.47575	0	4.26971e-10
217899_at	FLJ20254	hypothetical protein FLJ20254	1.48307	1.48307	0	4.27699e-10
53076_at	B4GALT7	xylosylprotein beta 1,4-galactosyltransferase, polypeptide 7 (galactosyltransferase I)	1.36861	1.36861	0	4.27747e-10
1562869_at			0.65056	1.53713	0	4.28887e-10
205809_s_at	WASL	Wiskott-Aldrich syndrome-like	0.51186	1.95364	0	4.29426e-10
1554115_at			0.65365	1.52988	0	4.30505e-10
1563295_at			0.71563	1.39737	0	4.35202e-10
1554642_at	RNF32	ring finger protein 32	0.69087	1.44746	0	4.38852e-10
209217_s_at	WDR45	WD repeat domain 45	1.47051	1.47051	0	4.41388e-10
1562962_at			0.81287	1.23021	0	4.42411e-10
244131_at	HNRPA2B1	heterogeneous nuclear ribonucleoprotein A2/B1	1.34685	1.34685	0	4.43199e-10
1569700_s_at	AK7	adenylate kinase 7	0.64671	1.54628	0	4.47342e-10
213131_at	OLFM1	olfactomedin 1	1.64282	1.64282	0	4.47978e-10
1555349_a_at	ITGB2	integrin, beta 2 (complement component 3 receptor 3 and 4 subunit)	1.60949	1.60949	0	4.48284e-10
243223_at			0.76395	1.30898	0	4.49015e-10
227159_at	GHDC	GH3 domain containing	1.5074	1.5074	0	4.51068e-10
240615_at			1.29286	1.29286	0	4.52095e-10
230486_at	PCBP3	poly(rC) binding protein 3	0.55599	1.7986	0	4.52509e-10
238123_at			0.80835	1.23709	0	4.52856e-10
207094_at	IL8RA	interleukin 8 receptor, alpha	0.71799	1.39278	0	4.5662e-10
225558_at	GIT2	G protein-coupled receptor kinase interactor 2	1.42884	1.42884	0	4.56962e-10
220312_at	FAM83E	family with sequence similarity 83, member E	1.31288	1.31288	0	4.57556e-10
218272_at	FLJ20699	hypothetical protein FLJ20699	1.33011	1.33011	0	4.59337e-10
1556567_at	NAP1L4	nucleosome assembly protein 1-like 4	0.75767	1.31984	0	4.60661e-10
222383_s_at	ALOXE3	arachidonate lipoxygenase 3	0.68687	1.45588	0	4.62305e-10
200742_s_at	TPP1	tripeptidyl peptidase I	1.55247	1.55247	0	4.64178e-10
203669_s_at	DGAT1	diacylglycerol O-acyltransferase homolog 1 (mouse)	1.48557	1.48557	0	4.66938e-10
221705_s_at	SIKE|CR936771	suppressor of IKK epsilon	0.61795	1.61824	0	4.68794e-10
204834_at	FGL2	fibrinogen-like 2	1.60171	1.60171	0	4.68924e-10
223209_s_at	SELS|BC008759	selenoprotein S	1.63	1.63	0	4.69008e-10
208574_at	SOX14	SRY (sex determining region Y)-box 14	1.27854	1.27854	0	4.70178e-10
1561492_at			0.78075	1.28082	0	4.70284e-10
201365_at	OAZ2	ornithine decarboxylase antizyme 2	1.25257	1.25257	0	4.72785e-10
212793_at	DAAM2	dishevelled associated activator of morphogenesis 2	1.41835	1.41835	0	4.72941e-10
225808_at			1.42994	1.42994	0	4.73129e-10
213689_x_at	FAM69A	family with sequence similarity 69, member A	1.55666	1.55666	0	4.74362e-10
214992_s_at	DNASE2	deoxyribonuclease II, lysosomal	1.38504	1.38504	0	4.75034e-10
1560510_at	ARHGEF7	Rho guanine nucleotide exchange factor (GEF) 7	0.78925	1.26703	0	4.76546e-10
202953_at	C1QB	complement component 1, q subcomponent, B chain	1.68653	1.68653	0	4.77944e-10
231695_at	DIP2B	DIP2 disco-interacting protein 2 homolog B (Drosophila)	0.72491	1.37948	0	4.78514e-10
244702_at			0.7157	1.39724	0	4.78595e-10
239294_at			1.73295	1.73295	0	4.80346e-10
213554_s_at	CDV3	CDV3 homolog (mouse)	1.36823	1.36823	0	4.81802e-10
1567997_x_at	SLC39A6	solute carrier family 39 (zinc transporter), member 6	0.73023	1.36942	0	4.82677e-10
203274_at	F8A1	coagulation factor VIII-associated (intronic transcript) 1	1.49547	1.49547	0	4.82826e-10
1570065_at			0.56043	1.78435	0	4.83675e-10
221730_at	COL5A2	collagen, type V, alpha 2	1.63593	1.63593	0	4.85026e-10
219246_s_at	OGFOD2	2-oxoglutarate and iron-dependent oxygenase domain containing 2	1.27973	1.27973	0	4.86961e-10
219869_s_at	SLC39A8	solute carrier family 39 (zinc transporter), member 8	1.68422	1.68422	0	4.87286e-10
228054_at	TMEM44	transmembrane protein 44	1.31681	1.31681	0	4.88094e-10
1561482_at			0.87848	1.13833	0	4.88242e-10
226247_at	PLEKHA1	pleckstrin homology domain containing, family A (phosphoinositide binding specific) member 1	0.68004	1.47049	0	4.9185e-10
1553268_at	RHBDL3	rhomboid, veinlet-like 3 (Drosophila)	0.75025	1.33289	0	4.93824e-10
238353_at	RASL11A	RAS-like, family 11, member A	0.79567	1.2568	0	4.9473e-10
232544_at	IGFBP7	insulin-like growth factor binding protein 7	1.44242	1.44242	0	5.0041e-10
200621_at	CSRP1|AK130802	cysteine and glycine-rich protein 1	1.35517	1.35517	0	5.006e-10
235933_at	RP11-93B14.6	hypothetical protein FLJ32154	1.32137	1.32137	0	5.00969e-10
1566580_at			0.68732	1.45492	0	5.02137e-10
243919_at			0.69321	1.44257	0	5.03986e-10
217313_at	HECW1	HECT, C2 and WW domain containing E3 ubiquitin protein ligase 1	0.74188	1.34792	0	5.04166e-10
1555529_at			0.77729	1.28652	0	5.06304e-10
1562416_at	FLNB	filamin B, beta (actin binding protein 278)	0.68815	1.45317	0	5.06536e-10
221882_s_at	TMEM8	transmembrane protein 8 (five membrane-spanning domains)	1.44368	1.44368	0	5.08064e-10
222156_x_at	CCPG1|BC051725	cell cycle progression 1	1.78243	1.78243	0	5.08812e-10
214668_at	C13orf1	chromosome 13 open reading frame 1	0.72632	1.37681	0	5.08896e-10
215785_s_at	CYFIP2	cytoplasmic FMR1 interacting protein 2	1.5729	1.5729	0	5.11742e-10
239572_at	GJA3	gap junction protein, alpha 3, 46kDa (connexin 46)	0.7071	1.41422	0	5.13436e-10
219143_s_at	RPP25	ribonuclease P 25kDa subunit	1.50714	1.50714	0	5.14501e-10
234959_at			0.83986	1.19067	0	5.15475e-10
218084_x_at	FXYD5	FXYD domain containing ion transport regulator 5	1.49501	1.49501	0	5.16517e-10
213307_at	SHANK2	SH3 and multiple ankyrin repeat domains 2	0.78515	1.27365	0	5.16782e-10
221300_at			0.63054	1.58593	0	5.20523e-10
203761_at	SLA	Src-like-adaptor	1.4492	1.4492	0	5.256e-10
216757_at			0.61691	1.62099	0	5.27546e-10
1564907_s_at	MATR3	matrin 3	0.6164	1.62231	0	5.29222e-10
217512_at	KNG1	kininogen 1	0.85339	1.17179	0	5.31322e-10
230623_x_at	USP28	ubiquitin specific peptidase 28	0.72621	1.37702	0	5.32004e-10
203104_at	CSF1R	colony stimulating factor 1 receptor, formerly McDonough feline sarcoma viral (v-fms) oncogene homolog	1.476	1.476	0	5.34131e-10
208321_s_at	CABP1	calcium binding protein 1 (calbrain)	1.24536	1.24536	0	5.34971e-10
230349_at	XKRX	XK, Kell blood group complex subunit-related, X-linked	0.77852	1.28449	0	5.35903e-10
242675_x_at			0.68801	1.45346	0	5.3682e-10
1560396_at	KLHL6|AK097976	kelch-like 6 (Drosophila)	1.70033	1.70033	0	5.38723e-10
202052_s_at	RAI14	retinoic acid induced 14	1.43162	1.43162	0	5.38772e-10
215417_at	SEC15L2	SEC15-like 2 (S. cerevisiae)	0.77315	1.2934	0	5.39204e-10
1553756_at	C9orf70	chromosome 9 open reading frame 70	0.75549	1.32365	0	5.4216e-10
205462_s_at	HPCAL1	hippocalcin-like 1	1.63639	1.63639	0	5.43544e-10
202621_at	IRF3	interferon regulatory factor 3	1.46107	1.46107	0	5.44901e-10
208806_at			1.35439	1.35439	0	5.47224e-10
236069_at			0.71672	1.39524	0	5.47302e-10
238579_at			0.68558	1.45862	0	5.51005e-10
205212_s_at	CENTB1	centaurin, beta 1	1.43083	1.43083	0	5.5258e-10
236764_at	IGFBP7	insulin-like growth factor binding protein 7	1.37948	1.37948	0	5.56409e-10
234056_at			0.81318	1.22974	0	5.62786e-10
1554208_at	RP5-821D11.2	meiosis defective 1	1.69763	1.69763	0	5.64e-10
204610_s_at	CCDC85B	coiled-coil domain containing 85B	1.61451	1.61451	0	5.65627e-10
226427_s_at			1.44857	1.44857	0	5.67189e-10
209457_at	DUSP5	dual specificity phosphatase 5	1.73035	1.73035	0	5.69362e-10
1561148_at			0.69728	1.43415	0	5.72962e-10
216218_s_at	PLCL2	phospholipase C-like 2	1.32958	1.32958	0	5.74107e-10
230831_at			0.842	1.18766	0	5.74429e-10
201460_at	MAPKAPK2	mitogen-activated protein kinase-activated protein kinase 2	1.35065	1.35065	0	5.7651e-10
209734_at	NCKAP1L	NCK-associated protein 1-like	1.38859	1.38859	0	5.77581e-10
206043_s_at	ATP2C2	ATPase, Ca++ transporting, type 2C, member 2	0.72055	1.38784	0	5.78337e-10
211204_at			0.75596	1.32282	0	5.78409e-10
242725_at	KDELR2	KDEL (Lys-Asp-Glu-Leu) endoplasmic reticulum protein retention receptor 2	1.53519	1.53519	0	5.78479e-10
227392_at	NISCH	nischarin	1.29026	1.29026	0	5.84215e-10
205987_at	CD1C	CD1c molecule	0.73465	1.36119	0	5.86227e-10
212957_s_at			1.34545	1.34545	0	5.8645e-10
223579_s_at	APOB	apolipoprotein B (including Ag(x) antigen)	0.74481	1.34263	0	5.90354e-10
209264_s_at	TSPAN4	tetraspanin 4	1.65465	1.65465	0	5.96046e-10
237463_at	ZFPM1	zinc finger protein, multitype 1	1.28879	1.28879	0	5.96629e-10
242330_at	FLJ90709	hypothetical protein FLJ90709	0.65091	1.53632	0	5.97745e-10
224516_s_at	CXXC5	CXXC finger 5	1.62548	1.62548	0	5.98487e-10
204122_at	TYROBP	TYRO protein tyrosine kinase binding protein	1.48441	1.48441	0	5.98556e-10
1560181_at			0.82994	1.2049	0	5.98714e-10
210704_at	FEZ2	fasciculation and elongation protein zeta 2 (zygin II)	0.84733	1.18018	0	5.98867e-10
232326_at			0.81987	1.21971	0	5.99176e-10
241302_at			0.75884	1.31781	0	5.99457e-10
215738_at			0.74551	1.34137	0	5.99736e-10
213987_s_at			1.46384	1.46384	0	6.01359e-10
211499_s_at	MAPK11	mitogen-activated protein kinase 11	1.31748	1.31748	0	6.01504e-10
1566599_at			0.75393	1.32639	0	6.0243e-10
232119_at	SYNPO2	synaptopodin 2	1.20236	1.20236	0	6.02683e-10
203579_s_at	SLC7A6	solute carrier family 7 (cationic amino acid transporter, y+ system), member 6	1.48771	1.48771	0	6.04148e-10
1562950_at	BC068609		0.63372	1.57798	0	6.09495e-10
206504_at	CYP24A1	cytochrome P450, family 24, subfamily A, polypeptide 1	1.92248	1.92248	0	6.09932e-10
1553062_at	MOGAT1	monoacylglycerol O-acyltransferase 1	0.74633	1.33988	0	6.12557e-10
227912_s_at			0.71058	1.40731	0	6.14314e-10
225605_at	TP53I13	tumor protein p53 inducible protein 13	1.36383	1.36383	0	6.14756e-10
210197_at	ITPK1	inositol 1,3,4-triphosphate 5/6 kinase	0.7425	1.3468	0	6.15042e-10
230864_at	MGC42105	hypothetical protein MGC42105	0.78071	1.28089	0	6.15409e-10
210325_at	CD1A	CD1a molecule	0.75743	1.32026	0	6.19466e-10
223095_at	MARVELD1	MARVEL domain containing 1	1.2852	1.2852	0	6.2045e-10
203708_at	PDE4B	phosphodiesterase 4B, cAMP-specific (phosphodiesterase E4 dunce homolog, Drosophila)	1.8393	1.8393	0	6.21335e-10
218048_at	COMMD3	COMM domain containing 3	1.43152	1.43152	0	6.23729e-10
201174_s_at	TERF2IP	telomeric repeat binding factor 2, interacting protein	1.37344	1.37344	0	6.25327e-10
235661_at			1.53955	1.53955	0	6.27563e-10
223640_at	HCST	hematopoietic cell signal transducer	1.37115	1.37115	0	6.31294e-10
204361_s_at	SKAP2	src kinase associated phosphoprotein 2	1.44291	1.44291	0	6.33453e-10
242151_at	STRN4	striatin, calmodulin binding protein 4	0.72601	1.3774	0	6.3818e-10
1562625_at	FRYL	furry homolog-like (Drosophila)	0.78827	1.2686	0	6.38411e-10
1556134_a_at			0.82506	1.21203	0	6.43702e-10
237398_at	ARHGEF12	Rho guanine nucleotide exchange factor (GEF) 12	0.73912	1.35297	0	6.44769e-10
235814_at			1.28212	1.28212	0	6.45132e-10
211980_at	COL4A1	collagen, type IV, alpha 1	1.55083	1.55083	0	6.474e-10
236253_at			0.85774	1.16585	0	6.48547e-10
1559584_a_at	C16orf54|LOC440354|BOLA2	chromosome 16 open reading frame 54|PI-3-kinase-related kinase SMG-1 pseudogene|bolA homolog 2 (E. coli)	2.07281	2.07281	0	6.52149e-10
229616_s_at	GRAMD2	GRAM domain containing 2	0.71376	1.40102	0	6.55781e-10
213891_s_at			1.56584	1.56584	0	6.56775e-10
208382_s_at	DMC1	DMC1 dosage suppressor of mck1 homolog, meiosis-specific homologous recombination (yeast)	0.76267	1.31118	0	6.58449e-10
234678_at			0.8263	1.21022	0	6.59421e-10
1569906_s_at	PHF20	PHD finger protein 20	1.4504	1.4504	0	6.59559e-10
[truncated: 52,677 more rows]

## Sheet: README
Fold change ratios are computed as mean gene expression in gingival tissue adjacent fifth quintile bacterial colonization /first quintile bacterial colonization
Fold changes > 1.0 indicates up-regulated gene expression in tissues adjacent high bacterial colonization sites
Fold changes < 1.0 indicates down-regulated gene expression in tissues adjacent high bacterial colonization sites
Absolute Fold Change ignores direction - all values are > 1.0 to allow for a comparison of up and down-regulated genes on the same scale
