# Supplementary material for: Subgingival bacterial colonization profiles correlate with gingival tissue gene expression
Source: BMC Microbiol. 2009 Oct 18;9:221. doi: 10.1186/1471-2180-9-221 (PMC2771036; doi:10.1186/1471-2180-9-221)
Supplement: Additional file 2 — Table S2. Statistically significantly differentially expressed probe sets in the gingival tissues according to levels of P. gingivalis in the adjacent pockets. [file 1471-2180-9-221-S2.ZIP › Pg_GeneList_complete.xls]

## Sheet: README
Fold change ratios are computed as mean gene expression in gingival tissue adjacent fifth quintile bacterial colonization /first quintile bacterial colonization
Fold changes > 1.0 indicates up-regulated gene expression in tissues adjacent high bacterial colonization sites
Fold changes < 1.0 indicates down-regulated gene expression in tissues adjacent high bacterial colonization sites
Absolute Fold Change ignores direction - all values are > 1.0 to allow for a comparison of up and down-regulated genes on the same scale

## Sheet: Pg Gene List
Porphyromonas gingivalis Gene List
Probe	Gene	Description	Fold Change	Absolute Fold Change	False Discovery Rate	p-value
223565_at	MGC29506	hypothetical protein MGC29506	11.208	11.208	0	0
217320_at			8.6434	8.6434	0	0
206641_at	TNFRSF17	tumor necrosis factor receptor superfamily, member 17	7.9243	7.9243	0	0
214768_x_at	IGKC|IGKV1-5	immunoglobulin kappa constant|immunoglobulin kappa variable 1-5	7.5866	7.5866	0	0
214777_at			7.5149	7.5149	0	0
237625_s_at	IGKC|IGKV1-5|IGKV2-24	immunoglobulin kappa constant|immunoglobulin kappa variable 1-5|immunoglobulin kappa variable 2-24	7.4221	7.4221	0	0
211634_x_at	IGHV1-69	immunoglobulin heavy variable 1-69	7.411	7.411	0	0
216491_x_at	IFI6|IGH@|IGHA1|IGHG1|IGHV1-69	interferon, alpha-inducible protein 6|immunoglobulin heavy locus|immunoglobulin heavy constant alpha 1|immunoglobulin heavy constant gamma 1 (G1m marker)|immunoglobulin heavy variable 1-69	7.375	7.375	0	0
205267_at	POU2AF1	POU domain, class 2, associating factor 1	7.1751	7.1751	0	0
211643_x_at	IGKC|IGKV1-5|IGKV2-24	immunoglobulin kappa constant|immunoglobulin kappa variable 1-5|immunoglobulin kappa variable 2-24	7.1557	7.1557	0	0
214973_x_at	IFI6|IGH@|IGHA1|IGHG1	interferon, alpha-inducible protein 6|immunoglobulin heavy locus|immunoglobulin heavy constant alpha 1|immunoglobulin heavy constant gamma 1 (G1m marker)	6.9704	6.9704	0	0
1569040_s_at			6.9594	6.9594	0	0
216510_x_at	IGHA1	immunoglobulin heavy constant alpha 1	6.8938	6.8938	0	0
211637_x_at	IFI6|IGH@|IGHA1|IGHG1|IGHV1-69	interferon, alpha-inducible protein 6|immunoglobulin heavy locus|immunoglobulin heavy constant alpha 1|immunoglobulin heavy constant gamma 1 (G1m marker)|immunoglobulin heavy variable 1-69	6.8668	6.8668	0	0
224404_s_at	FCRL5	Fc receptor-like 5	6.8534	6.8534	0	0
206478_at	KIAA0125	KIAA0125	6.7876	6.7876	0	0
211645_x_at	IGKC|IGKV1-5|IGKV2-24	immunoglobulin kappa constant|immunoglobulin kappa variable 1-5|immunoglobulin kappa variable 2-24	6.6982	6.6982	0	0
234764_x_at	IGL@|IGLC1|BC012876|X57820	immunoglobulin lambda locus|immunoglobulin lambda constant 1 (Mcg marker)	6.6724	6.6724	0	0
224342_x_at	IGL@|IGLC1|X57820	immunoglobulin lambda locus|immunoglobulin lambda constant 1 (Mcg marker)	6.6281	6.6281	0	0
219888_at	SPAG4	sperm associated antigen 4	6.59	6.59	0	0
217281_x_at	IFI6|IGH@|IGHA1|IGHG1	interferon, alpha-inducible protein 6|immunoglobulin heavy locus|immunoglobulin heavy constant alpha 1|immunoglobulin heavy constant gamma 1 (G1m marker)	6.5885	6.5885	0	0
216557_x_at	IFI6|IGH@|IGHA1|IGHG1|IGHV1-69	interferon, alpha-inducible protein 6|immunoglobulin heavy locus|immunoglobulin heavy constant alpha 1|immunoglobulin heavy constant gamma 1 (G1m marker)|immunoglobulin heavy variable 1-69	6.3819	6.3819	0	0
216829_at	IGKC|IGKV1-5|IGKV2-24	immunoglobulin kappa constant|immunoglobulin kappa variable 1-5|immunoglobulin kappa variable 2-24	6.3493	6.3493	0	0
217179_x_at	IGLC1|X57820	immunoglobulin lambda constant 1 (Mcg marker)	6.346	6.346	0	0
209374_s_at	IFI6|IGH@|IGHA1|IGHG1|IGHM	interferon, alpha-inducible protein 6|immunoglobulin heavy locus|immunoglobulin heavy constant alpha 1|immunoglobulin heavy constant gamma 1 (G1m marker)|immunoglobulin heavy constant mu	6.3119	6.3119	0	0
235400_at	FCRLA	Fc receptor-like A	6.3094	6.3094	0	0
221286_s_at	MGC29506	hypothetical protein MGC29506	6.3093	6.3093	0	0
216853_x_at	IGL@|IGLC1|IGLV3-25|IGLJ3|BC012876|X57820|BC064491	immunoglobulin lambda locus|immunoglobulin lambda constant 1 (Mcg marker)|immunoglobulin lambda variable 3-25|immunoglobulin lambda joining 3	6.2881	6.2881	0	0
211633_x_at	IFI6|IGH@|IGHA1|IGHG1	interferon, alpha-inducible protein 6|immunoglobulin heavy locus|immunoglobulin heavy constant alpha 1|immunoglobulin heavy constant gamma 1 (G1m marker)	6.2633	6.2633	0	0
234884_x_at	IGL@|IGLC1|IGLV4-3|IGLV3-25|IGLJ3|BC012876|X57820|BC064491	immunoglobulin lambda locus|immunoglobulin lambda constant 1 (Mcg marker)|immunoglobulin lambda variable 4-3|immunoglobulin lambda variable 3-25|immunoglobulin lambda joining 3	6.2193	6.2193	0	0
226811_at	FAM46C	family with sequence similarity 46, member C	6.1893	6.1893	0	0
217258_x_at	IGL@|IGLC1|BC012876|X57820	immunoglobulin lambda locus|immunoglobulin lambda constant 1 (Mcg marker)	6.1308	6.1308	0	0
211640_x_at	IGHV1-69	immunoglobulin heavy variable 1-69	6.1095	6.1095	0	0
211881_x_at			5.9997	5.9997	0	0
211798_x_at			5.9911	5.9911	0	0
214916_x_at	IFI6|IGH@|IGHA1|IGHG1|IGHM	interferon, alpha-inducible protein 6|immunoglobulin heavy locus|immunoglobulin heavy constant alpha 1|immunoglobulin heavy constant gamma 1 (G1m marker)|immunoglobulin heavy constant mu	5.9814	5.9814	0	0
216576_x_at	IGKC|IGKV1-5|IGKV2-24	immunoglobulin kappa constant|immunoglobulin kappa variable 1-5|immunoglobulin kappa variable 2-24	5.9718	5.9718	0	0
211644_x_at	IGKC|IGKV1-5|IGKV2-24|LOC285074	immunoglobulin kappa constant|immunoglobulin kappa variable 1-5|immunoglobulin kappa variable 2-24|hypothetical protein LOC285074	5.964	5.964	0	0
216560_x_at	IGL@|IGLC1|IGLV3-25|IGLJ3|BC012876|X57820|BC064491	immunoglobulin lambda locus|immunoglobulin lambda constant 1 (Mcg marker)|immunoglobulin lambda variable 3-25|immunoglobulin lambda joining 3	5.8963	5.8963	0	0
211635_x_at			5.8939	5.8939	0	0
217235_x_at	IGL@|IGLC1|IGLV3-25|IGLJ3|GGTL4|BC012876|X57820|BC064491	immunoglobulin lambda locus|immunoglobulin lambda constant 1 (Mcg marker)|immunoglobulin lambda variable 3-25|immunoglobulin lambda joining 3|gamma-glutamyltransferase-like 4	5.8936	5.8936	0	0
204562_at	IRF4	interferon regulatory factor 4	5.8021	5.8021	0	0
219118_at	FKBP11	FK506 binding protein 11, 19 kDa	5.7264	5.7264	0	0
234366_x_at	IGL@|IGLC1|IGLV4-3|IGLV3-25|IGLJ3|BC012876|X57820|BC064491	immunoglobulin lambda locus|immunoglobulin lambda constant 1 (Mcg marker)|immunoglobulin lambda variable 4-3|immunoglobulin lambda variable 3-25|immunoglobulin lambda joining 3	5.6838	5.6838	0	0
217148_x_at	IGL@|IGLC1|IGLV3-25|IGLJ3|BC012876|X57820|BC064491	immunoglobulin lambda locus|immunoglobulin lambda constant 1 (Mcg marker)|immunoglobulin lambda variable 3-25|immunoglobulin lambda joining 3	5.67	5.67	0	0
216541_x_at	IGHV1-69	immunoglobulin heavy variable 1-69	5.6473	5.6473	0	0
222838_at	SLAMF7	SLAM family member 7	5.6456	5.6456	0	0
205049_s_at	CD79A	CD79a molecule, immunoglobulin-associated alpha	5.541	5.541	0	0
234792_x_at	IFI6|IGH@|IGHA1|IGHG1	interferon, alpha-inducible protein 6|immunoglobulin heavy locus|immunoglobulin heavy constant alpha 1|immunoglobulin heavy constant gamma 1 (G1m marker)	5.507	5.507	0	0
211650_x_at	IGHA1	immunoglobulin heavy constant alpha 1	5.4804	5.4804	0	0
215949_x_at	IFI6|IGH@|IGHA1|IGHG1|IGHV1-69	interferon, alpha-inducible protein 6|immunoglobulin heavy locus|immunoglobulin heavy constant alpha 1|immunoglobulin heavy constant gamma 1 (G1m marker)|immunoglobulin heavy variable 1-69	5.4639	5.4639	0	0
216401_x_at	IGKC|IGKV1-5|IGKV2-24	immunoglobulin kappa constant|immunoglobulin kappa variable 1-5|immunoglobulin kappa variable 2-24	5.4562	5.4562	0	0
231647_s_at	FCRL5	Fc receptor-like 5	5.3754	5.3754	0	0
211641_x_at	IFI6|IGHA1|IGHG1	interferon, alpha-inducible protein 6|immunoglobulin heavy constant alpha 1|immunoglobulin heavy constant gamma 1 (G1m marker)	5.3531	5.3531	0	0
211908_x_at	IFI6|IGH@|IGHA1|IGHG1	interferon, alpha-inducible protein 6|immunoglobulin heavy locus|immunoglobulin heavy constant alpha 1|immunoglobulin heavy constant gamma 1 (G1m marker)	5.3518	5.3518	0	0
212311_at	KIAA0746	KIAA0746 protein	5.3092	5.3092	0	0
211639_x_at	IGHA1	immunoglobulin heavy constant alpha 1	5.2607	5.2607	0	0
215214_at	IGL@|IGLC1|IGLV4-3|IGLV3-25|IGLJ3|BC012876|X57820|BC064491|AJ319669|hsa-mir-650	immunoglobulin lambda locus|immunoglobulin lambda constant 1 (Mcg marker)|immunoglobulin lambda variable 4-3|immunoglobulin lambda variable 3-25|immunoglobulin lambda joining 3	5.2524	5.2524	0	0
217227_x_at	IGL@|IGLC1|BC012876|X57820	immunoglobulin lambda locus|immunoglobulin lambda constant 1 (Mcg marker)	5.2134	5.2134	0	0
1555779_a_at	CD79A	CD79a molecule, immunoglobulin-associated alpha	5.1938	5.1938	0	0
216984_x_at	IGL@|IGLC1|IGLV3-25|IGLJ3|BC012876|X57820|BC064491	immunoglobulin lambda locus|immunoglobulin lambda constant 1 (Mcg marker)|immunoglobulin lambda variable 3-25|immunoglobulin lambda joining 3	5.1809	5.1809	0	0
219159_s_at	SLAMF7	SLAM family member 7	5.1291	5.1291	0	0
216542_x_at	IFI6|IGHA1|IGHG1	interferon, alpha-inducible protein 6|immunoglobulin heavy constant alpha 1|immunoglobulin heavy constant gamma 1 (G1m marker)	5.124	5.124	0	0
211648_at			5.1208	5.1208	0	0
216412_x_at	IGL@|IGLC1|BC012876|X57820	immunoglobulin lambda locus|immunoglobulin lambda constant 1 (Mcg marker)	5.0922	5.0922	0	0
236191_at	CD38	CD38 molecule	5.0873	5.0873	0	0
217378_x_at	IGKC|IGKV1-5|IGKV2-24	immunoglobulin kappa constant|immunoglobulin kappa variable 1-5|immunoglobulin kappa variable 2-24	5.0401	5.0401	0	0
216207_x_at	IGKC|IGKV1-5|IGKV2-24	immunoglobulin kappa constant|immunoglobulin kappa variable 1-5|immunoglobulin kappa variable 2-24	4.979	4.979	0	0
216365_x_at	IGL@|IGLC1|IGLV3-25|IGLJ3|BC012876|X57820|BC064491	immunoglobulin lambda locus|immunoglobulin lambda constant 1 (Mcg marker)|immunoglobulin lambda variable 3-25|immunoglobulin lambda joining 3	4.9319	4.9319	0	0
212314_at	KIAA0746	KIAA0746 protein	4.9104	4.9104	0	0
217157_x_at	IGKC|IGKV1-5|IGKV2-24	immunoglobulin kappa constant|immunoglobulin kappa variable 1-5|immunoglobulin kappa variable 2-24	4.8482	4.8482	0	0
206150_at	CD27|U80760	CD27 molecule	4.712	4.712	0	0
207324_s_at	DSC1	desmocollin 1	0.2143	4.6657	0	0
234477_at	IFI6|IGH@|IGHA1|IGHG1	interferon, alpha-inducible protein 6|immunoglobulin heavy locus|immunoglobulin heavy constant alpha 1|immunoglobulin heavy constant gamma 1 (G1m marker)	4.6527	4.6527	0	0
235965_at			4.6525	4.6525	0	0
220306_at	FAM46C	family with sequence similarity 46, member C	4.6505	4.6505	0	0
215565_at			4.6242	4.6242	0	0
207734_at	LAX1	lymphocyte transmembrane adaptor 1	4.612	4.612	0	0
229721_x_at	DERL3	Der1-like domain family, member 3	4.6007	4.6007	0	0
216430_x_at	IGL@|IGLC1|BC012876|X57820	immunoglobulin lambda locus|immunoglobulin lambda constant 1 (Mcg marker)	4.5895	4.5895	0	0
217480_x_at	IGKC|IGKV1-5|IGKV2-24	immunoglobulin kappa constant|immunoglobulin kappa variable 1-5|immunoglobulin kappa variable 2-24	4.5138	4.5138	0	0
234419_x_at	IFI6|IGHA1|IGHG1	interferon, alpha-inducible protein 6|immunoglobulin heavy constant alpha 1|immunoglobulin heavy constant gamma 1 (G1m marker)	4.4972	4.4972	0	0
235401_s_at	FCRLA	Fc receptor-like A	4.426	4.426	0	0
219117_s_at	FKBP11	FK506 binding protein 11, 19 kDa	4.3638	4.3638	0	0
215176_x_at	IGKC|IGKV1-5|IGKV2-24	immunoglobulin kappa constant|immunoglobulin kappa variable 1-5|immunoglobulin kappa variable 2-24	4.286	4.286	0	0
1561937_x_at			4.2606	4.2606	0	0
205692_s_at	CD38	CD38 molecule	4.259	4.259	0	0
205903_s_at	KCNN3	potassium intermediate/small conductance calcium-activated channel, subfamily N, member 3	4.2431	4.2431	0	0
240118_at	TXNDC11	thioredoxin domain containing 11	4.2236	4.2236	0	0
228167_at	KLHL6	kelch-like 6 (Drosophila)	4.2227	4.2227	0	0
227189_at	CPNE5	copine V	4.1649	4.1649	0	0
201998_at	ST6GAL1	ST6 beta-galactosamide alpha-2,6-sialyltranferase 1	4.1247	4.1247	0	0
206574_s_at	PTP4A3	protein tyrosine phosphatase type IVA, member 3	4.1204	4.1204	0	0
224406_s_at	FCRL5|AK090475	Fc receptor-like 5	4.087	4.087	0	0
217198_x_at	IGHA1	immunoglobulin heavy constant alpha 1	4.0643	4.0643	0	0
216573_at	IGL@|IGLC1|BC012876|X57820	immunoglobulin lambda locus|immunoglobulin lambda constant 1 (Mcg marker)	4.0486	4.0486	0	0
219551_at	EAF2	ELL associated factor 2	3.9484	3.9484	0	0
211649_x_at	IFI6|IGH@|IGHA1|IGHG1	interferon, alpha-inducible protein 6|immunoglobulin heavy locus|immunoglobulin heavy constant alpha 1|immunoglobulin heavy constant gamma 1 (G1m marker)	3.9425	3.9425	0	0
211642_at	IFI6|IGHA1|IGHG1	interferon, alpha-inducible protein 6|immunoglobulin heavy constant alpha 1|immunoglobulin heavy constant gamma 1 (G1m marker)	3.9316	3.9316	0	0
203921_at	CHST2	carbohydrate (N-acetylglucosamine-6-O) sulfotransferase 2	3.8503	3.8503	0	0
219505_at	CECR1	cat eye syndrome chromosome region, candidate 1	3.8406	3.8406	0	0
205901_at	PNOC	prepronociceptin	3.8022	3.8022	0	0
214971_s_at	ST6GAL1	ST6 beta-galactosamide alpha-2,6-sialyltranferase 1	3.8021	3.8021	0	0
1556183_at	KIAA1641	KIAA1641	3.7911	3.7911	0	0
209695_at	PTP4A3	protein tyrosine phosphatase type IVA, member 3	3.7889	3.7889	0	0
224405_at	FCRL5	Fc receptor-like 5	3.7778	3.7778	0	0
240420_at	AADACL2	arylacetamide deacetylase-like 2	0.2654	3.7681	0	0
209606_at	PSCDBP	pleckstrin homology, Sec7 and coiled-coil domains, binding protein	3.7411	3.7411	0	0
205671_s_at	HLA-DOB	major histocompatibility complex, class II, DO beta	3.7007	3.7007	0	0
242020_s_at	ZBP1	Z-DNA binding protein 1	3.6706	3.6706	0	0
234350_at			3.658	3.658	0	0
207677_s_at	NCF4	neutrophil cytosolic factor 4, 40kDa	3.6442	3.6442	0	0
216517_at	IGKC|IGKV1-5|IGKV2-24	immunoglobulin kappa constant|immunoglobulin kappa variable 1-5|immunoglobulin kappa variable 2-24	3.6192	3.6192	0	0
211868_x_at			3.6166	3.6166	0	0
234306_s_at	SLAMF7	SLAM family member 7	3.6017	3.6017	0	0
1559584_a_at	C16orf54|LOC440354|BOLA2	chromosome 16 open reading frame 54|PI-3-kinase-related kinase SMG-1 pseudogene|bolA homolog 2 (E. coli)	3.5268	3.5268	0	0
203028_s_at	CYBA	cytochrome b-245, alpha polypeptide	3.5205	3.5205	0	0
204949_at	ICAM3	intercellular adhesion molecule 3	3.509	3.509	0	0
217028_at	CXCR4	chemokine (C-X-C motif) receptor 4	3.4505	3.4505	0	0
217145_at			3.4458	3.4458	0	0
226150_at	PPAPDC1B	phosphatidic acid phosphatase type 2 domain containing 1B	3.432	3.432	0	0
217384_x_at	IGHA1	immunoglobulin heavy constant alpha 1	3.3744	3.3744	0	0
228518_at	IFI6|IGH@|IGHA1|IGHG1	interferon, alpha-inducible protein 6|immunoglobulin heavy locus|immunoglobulin heavy constant alpha 1|immunoglobulin heavy constant gamma 1 (G1m marker)	3.3524	3.3524	0	0
205632_s_at	PIP5K1B	phosphatidylinositol-4-phosphate 5-kinase, type I, beta	3.3422	3.3422	0	0
204269_at	PIM2	pim-2 oncogene	3.3387	3.3387	0	0
217084_at			3.336	3.336	0	0
217236_x_at			3.3135	3.3135	0	0
229723_at	TAGAP	T-cell activation GTPase activating protein	3.2968	3.2968	0	0
200670_at	XBP1	X-box binding protein 1	3.2678	3.2678	0	0
234851_at	IGL@|IGLC1|IGLV3-25|IGLJ3|BC012876|X57820|BC064491	immunoglobulin lambda locus|immunoglobulin lambda constant 1 (Mcg marker)|immunoglobulin lambda variable 3-25|immunoglobulin lambda joining 3	3.2628	3.2628	0	0
215777_at	IGLC1	immunoglobulin lambda constant 1 (Mcg marker)	3.2513	3.2513	0	0
207522_s_at	ATP2A3	ATPase, Ca++ transporting, ubiquitous	3.2425	3.2425	0	0
208983_s_at	PECAM1	platelet/endothelial cell adhesion molecule (CD31 antigen)	3.2385	3.2385	0	0
225706_at			3.2295	3.2295	0	0
243810_at			3.2272	3.2272	0	0
213620_s_at	ICAM2	intercellular adhesion molecule 2	3.2103	3.2103	0	0
210785_s_at	C1orf38	chromosome 1 open reading frame 38	3.202	3.202	0	0
213929_at			0.3135	3.1901	0	0
230011_at	RP5-821D11.2	meiosis defective 1	3.179	3.179	0	0
228897_at	DERL3	Der1-like domain family, member 3	3.1501	3.1501	0	0
211835_at			3.1257	3.1257	0	0
206177_s_at	ARG1	arginase, liver	0.3214	3.1111	0	0
204912_at	IL10RA	interleukin 10 receptor, alpha	3.0882	3.0882	0	0
236293_at	RHOH	ras homolog gene family, member H	3.0711	3.0711	0	0
1558397_at			3.0522	3.0522	0	0
209201_x_at	CXCR4	chemokine (C-X-C motif) receptor 4	3.0454	3.0454	0	0
204051_s_at	SFRP4	secreted frizzled-related protein 4	3.0375	3.0375	0	0
221004_s_at	ITM2C	integral membrane protein 2C	2.9918	2.9918	0	0
229147_at			2.9823	2.9823	0	0
227525_at			2.9816	2.9816	0	0
229686_at	P2RY8	purinergic receptor P2Y, G-protein coupled, 8	2.9747	2.9747	0	0
225382_at			2.9646	2.9646	0	0
202558_s_at	STCH	stress 70 protein chaperone, microsome-associated, 60kDa	2.9626	2.9626	0	0
215118_s_at	IGH@	immunoglobulin heavy locus	2.9311	2.9311	0	0
235372_at	FCRLA	Fc receptor-like A	2.9217	2.9217	0	0
217360_x_at	IGHA1	immunoglobulin heavy constant alpha 1	2.9188	2.9188	0	0
210889_s_at	FCGR2B	Fc fragment of IgG, low affinity IIb, receptor (CD32)	2.9133	2.9133	0	0
234050_at	TAGAP	T-cell activation GTPase activating protein	2.9113	2.9113	0	0
228551_at			2.9032	2.9032	0	0
1553708_at	MGC16075	hypothetical protein MGC16075	2.8993	2.8993	0	0
234415_x_at	IGHA1	immunoglobulin heavy constant alpha 1	2.8858	2.8858	0	0
211919_s_at	CXCR4	chemokine (C-X-C motif) receptor 4	2.8819	2.8819	0	0
242388_x_at			2.8804	2.8804	0	0
204683_at	ICAM2	intercellular adhesion molecule 2	2.8733	2.8733	0	0
220059_at	BRDG1	BCR downstream signaling 1	2.8511	2.8511	0	0
221805_at			0.3516	2.8438	0	0
208981_at	PECAM1	platelet/endothelial cell adhesion molecule (CD31 antigen)	2.8269	2.8269	0	0
244033_at	C14orf145	chromosome 14 open reading frame 145	2.8167	2.8167	0	0
206896_s_at	GNG7	guanine nucleotide binding protein (G protein), gamma 7	2.8081	2.8081	0	0
223299_at	SEC11L3	SEC11-like 3 (S. cerevisiae)	2.8038	2.8038	0	0
211647_x_at			2.7942	2.7942	0	0
223020_at	CLPTM1L|AK126225	CLPTM1-like	2.7929	2.7929	0	0
226051_at	SELM	selenoprotein M	2.7806	2.7806	0	0
219789_at	NPR3	natriuretic peptide receptor C/guanylate cyclase C (atrionatriuretic peptide receptor C)	0.3601	2.7767	0	0
226452_at	PDK1	pyruvate dehydrogenase kinase, isozyme 1	2.7736	2.7736	0	0
211742_s_at	EVI2B	ecotropic viral integration site 2B	2.7691	2.7691	0	0
206398_s_at	CD19	CD19 molecule	2.7668	2.7668	0	0
230128_at	IGL@|IGLC1|IGLV4-3|IGLV3-25|IGLJ3|BC012876|X57820|BC064491|AJ319669	immunoglobulin lambda locus|immunoglobulin lambda constant 1 (Mcg marker)|immunoglobulin lambda variable 4-3|immunoglobulin lambda variable 3-25|immunoglobulin lambda joining 3	2.7513	2.7513	0	0
230673_at	PKHD1L1	polycystic kidney and hepatic disease 1 (autosomal recessive)-like 1	2.7491	2.7491	0	0
220214_at	ZNF215	zinc finger protein 215	2.7474	2.7474	0	0
223569_at	PPAPDC1B	phosphatidic acid phosphatase type 2 domain containing 1B	2.7443	2.7443	0	0
244029_at	CPNE5|AK124222	copine V	2.7353	2.7353	0	0
236963_at			2.7325	2.7325	0	0
202063_s_at	SEL1L	sel-1 suppressor of lin-12-like (C. elegans)	2.7322	2.7322	0	0
202843_at	DNAJB9	DnaJ (Hsp40) homolog, subfamily B, member 9	2.732	2.732	0	0
243871_at			0.3671	2.7244	0	0
203434_s_at	MME	membrane metallo-endopeptidase (neutral endopeptidase, enkephalinase)	2.7237	2.7237	0	0
205147_x_at	NCF4	neutrophil cytosolic factor 4, 40kDa	2.7139	2.7139	0	0
1560706_at			2.7091	2.7091	0	0
202062_s_at	SEL1L	sel-1 suppressor of lin-12-like (C. elegans)	2.7088	2.7088	0	0
207571_x_at	C1orf38	chromosome 1 open reading frame 38	2.7035	2.7035	0	0
223568_s_at	PPAPDC1B	phosphatidic acid phosphatase type 2 domain containing 1B	2.6916	2.6916	0	0
218681_s_at	SDF2L1	stromal cell-derived factor 2-like 1	2.6817	2.6817	0	0
203980_at	FABP4	fatty acid binding protein 4, adipocyte	2.6803	2.6803	0	0
227210_at			2.6786	2.6786	0	0
217168_s_at	HERPUD1	homocysteine-inducible, endoplasmic reticulum stress-inducible, ubiquitin-like domain member 1	2.664	2.664	0	0
217127_at	CTH	cystathionase (cystathionine gamma-lyase)	2.6509	2.6509	0	0
202083_s_at	SEC14L1	SEC14-like 1 (S. cerevisiae)	2.6424	2.6424	0	0
203913_s_at	HPGD	hydroxyprostaglandin dehydrogenase 15-(NAD)	0.3786	2.6416	0	0
1552532_a_at	ATP6V1C2	ATPase, H+ transporting, lysosomal 42kDa, V1 subunit C2	0.379	2.6385	0	0
202988_s_at	RGS1	regulator of G-protein signalling 1	2.6313	2.6313	0	0
205316_at			2.628	2.628	0	0
205902_at	KCNN3	potassium intermediate/small conductance calcium-activated channel, subfamily N, member 3	2.6279	2.6279	0	0
217217_at			2.6054	2.6054	0	0
204698_at	ISG20|AK128478	interferon stimulated exonuclease gene 20kDa	2.6015	2.6015	0	0
202061_s_at	SEL1L	sel-1 suppressor of lin-12-like (C. elegans)	2.5989	2.5989	0	0
209474_s_at	ENTPD1	ectonucleoside triphosphate diphosphohydrolase 1	2.5949	2.5949	0	0
225383_at			2.5922	2.5922	0	0
211548_s_at	HPGD	hydroxyprostaglandin dehydrogenase 15-(NAD)	0.386	2.5905	0	0
207777_s_at	SP140	SP140 nuclear body protein	2.5798	2.5798	0	0
209827_s_at	IL16	interleukin 16 (lymphocyte chemoattractant factor)	2.5778	2.5778	0	0
204750_s_at	DSC2	desmocollin 2	0.3883	2.5753	0	0
234390_x_at	IGHA1	immunoglobulin heavy constant alpha 1	2.5734	2.5734	0	0
235030_at	FAM55C	family with sequence similarity 55, member C	2.567	2.567	0	0
228003_at	RAB30	RAB30, member RAS oncogene family	2.5646	2.5646	0	0
228658_at			2.5617	2.5617	0	0
232472_at	FNDC3B	fibronectin type III domain containing 3B	2.5611	2.5611	0	0
207023_x_at	KRT10	keratin 10 (epidermolytic hyperkeratosis; keratosis palmaris et plantaris)	0.3918	2.5524	0	0
219756_s_at	POF1B	premature ovarian failure, 1B	0.3931	2.544	0	0
206584_at	LY96	lymphocyte antigen 96	2.5391	2.5391	0	0
206121_at	AMPD1	adenosine monophosphate deaminase 1 (isoform M)	2.5374	2.5374	0	0
230917_at			2.5335	2.5335	0	0
227346_at			2.5319	2.5319	0	0
220377_at			2.5289	2.5289	0	0
206176_at	BMP6	bone morphogenetic protein 6	2.528	2.528	0	0
1554208_at	RP5-821D11.2	meiosis defective 1	2.5241	2.5241	0	0
214836_x_at	IGKC|IGKV1-5|IGKV2-24	immunoglobulin kappa constant|immunoglobulin kappa variable 1-5|immunoglobulin kappa variable 2-24	2.5156	2.5156	0	0
223553_s_at			2.5145	2.5145	0	0
201650_at	KRT19	keratin 19	2.5119	2.5119	0	0
219054_at	C5orf23	chromosome 5 open reading frame 23	0.3982	2.5113	0	0
220495_s_at	C5orf14	chromosome 5 open reading frame 14	2.5111	2.5111	0	0
210479_s_at	RORA	RAR-related orphan receptor A	0.3999	2.5006	0	0
212415_at		septin 6	2.4996	2.4996	0	0
205352_at	SERPINI1	serpin peptidase inhibitor, clade I (neuroserpin), member 1	2.4987	2.4987	0	0
231930_at	ELMOD1	ELMO/CED-12 domain containing 1	0.4002	2.4986	0	0
207419_s_at	RAC2	ras-related C3 botulinum toxin substrate 2 (rho family, small GTP binding protein Rac2)	2.4983	2.4983	0	0
204259_at	MMP7	matrix metallopeptidase 7 (matrilysin, uterine)	2.4965	2.4965	0	0
226384_at	PPAPDC1B	phosphatidic acid phosphatase type 2 domain containing 1B	2.4958	2.4958	0	0
202842_s_at	DNAJB9	DnaJ (Hsp40) homolog, subfamily B, member 9	2.4956	2.4956	0	0
228427_at	FBXO16	F-box protein 16	2.4893	2.4893	0	0
202557_at	STCH	stress 70 protein chaperone, microsome-associated, 60kDa	2.4861	2.4861	0	0
223423_at	GPR160	G protein-coupled receptor 160	2.4847	2.4847	0	0
221916_at			0.4031	2.4809	0	0
225540_at	MAP2	microtubule-associated protein 2	0.4032	2.48	0	0
207691_x_at	ENTPD1	ectonucleoside triphosphate diphosphohydrolase 1	2.4793	2.4793	0	0
213036_x_at	ATP2A3	ATPase, Ca++ transporting, ubiquitous	2.4793	2.4793	0	0
219532_at	ELOVL4	elongation of very long chain fatty acids (FEN1/Elo2, SUR4/Elo3, yeast)-like 4	0.4034	2.4789	0	0
208451_s_at	C4A|C4B|C4B	complement component 4A (Rodgers blood group)|complement component 4B (Childo blood group)	2.4788	2.4788	0	0
241891_at	DOCK8	dedicator of cytokinesis 8	2.4784	2.4784	0	0
1552542_s_at	TAGAP	T-cell activation GTPase activating protein	2.4765	2.4765	0	0
203988_s_at	FUT8	fucosyltransferase 8 (alpha (1,6) fucosyltransferase)	2.4714	2.4714	0	0
1553102_a_at	CCDC69	coiled-coil domain containing 69	2.4648	2.4648	0	0
222245_s_at	FER1L4	fer-1-like 4 (C. elegans)	2.4611	2.4611	0	0
225700_at			2.4502	2.4502	0	0
239294_at			2.4486	2.4486	0	0
1554240_a_at	ITGAL	integrin, alpha L (antigen CD11A (p180), lymphocyte function-associated antigen 1; alpha polypeptide)	2.4434	2.4434	0	0
216834_at	RGS1	regulator of G-protein signalling 1	2.4419	2.4419	0	0
1565535_x_at			2.439	2.439	0	0
227498_at			0.4103	2.4375	0	0
215946_x_at	IGLL1|CTA-246H3.1	immunoglobulin lambda-like polypeptide 1|similar to omega protein	2.4368	2.4368	0	0
204613_at	PLCG2	phospholipase C, gamma 2 (phosphatidylinositol-specific)	2.4359	2.4359	0	0
201236_s_at	BTG2	BTG family, member 2	2.4328	2.4328	0	0
225912_at	TP53INP1	tumor protein p53 inducible nuclear protein 1	2.4307	2.4307	0	0
217239_x_at	IFI6|IGHA1|IGHG1	interferon, alpha-inducible protein 6|immunoglobulin heavy constant alpha 1|immunoglobulin heavy constant gamma 1 (G1m marker)	2.4242	2.4242	0	0
202856_s_at	SLC16A3	solute carrier family 16, member 3 (monocarboxylic acid transporter 4)	2.4223	2.4223	0	0
228343_at	POU2F2	POU domain, class 2, transcription factor 2	2.418	2.418	0	0
209457_at	DUSP5	dual specificity phosphatase 5	2.4177	2.4177	0	0
202369_s_at	TRAM2	translocation associated membrane protein 2	2.4155	2.4155	0	0
202957_at	HCLS1	hematopoietic cell-specific Lyn substrate 1	2.4153	2.4153	0	0
224451_x_at	ARHGAP9	Rho GTPase activating protein 9	2.4103	2.4103	0	0
223325_at	TXNDC11	thioredoxin domain containing 11	2.4058	2.4058	0	0
205547_s_at	TAGLN	transgelin	2.403	2.403	0	0
228390_at			2.4023	2.4023	0	0
33304_at	ISG20|AK128478	interferon stimulated exonuclease gene 20kDa	2.4023	2.4023	0	0
1558176_at			2.4022	2.4022	0	0
213566_at	RNASE6	ribonuclease, RNase A family, k6	2.4004	2.4004	0	0
221530_s_at	BHLHB3	basic helix-loop-helix domain containing, class B, 3	2.3937	2.3937	0	0
222753_s_at	SPCS3	signal peptidase complex subunit 3 homolog (S. cerevisiae)	2.3914	2.3914	0	0
242517_at	KISS1R	KISS1 receptor	2.3861	2.3861	0	0
213160_at	DOCK2|AK130744	dedicator of cytokinesis 2	2.3843	2.3843	0	0
238452_at	FCRLB	Fc receptor-like B	2.3823	2.3823	0	0
213502_x_at			2.3781	2.3781	0	0
215035_at			2.377	2.377	0	0
208607_s_at	SAA1	serum amyloid A1	2.3769	2.3769	0	0
1552623_at			2.3762	2.3762	0	0
208982_at	PECAM1	platelet/endothelial cell adhesion molecule (CD31 antigen)	2.3762	2.3762	0	0
225763_at	RCSD1	RCSD domain containing 1	2.376	2.376	0	0
221551_x_at	ST6GALNAC4|FLJ10232	ST6 (alpha-N-acetyl-neuraminyl-2,3-beta-galactosyl-1,3)-N-acetylgalactosaminide alpha-2,6-sialyltransferase 4|hypothetical protein FLJ10232	2.3744	2.3744	0	0
209138_x_at	IGL@|IGLC1|IGLV4-3|IGLV3-25|IGLJ3|GGTL4|BC012876|X57820|BC064491|AJ319669|hsa-mir-650	immunoglobulin lambda locus|immunoglobulin lambda constant 1 (Mcg marker)|immunoglobulin lambda variable 4-3|immunoglobulin lambda variable 3-25|immunoglobulin lambda joining 3|gamma-glutamyltransferase-like 4	2.3737	2.3737	0	0
201004_at	SSR4	signal sequence receptor, delta (translocon-associated protein delta)	2.3712	2.3712	0	0
220937_s_at	ST6GALNAC4|FLJ10232	ST6 (alpha-N-acetyl-neuraminyl-2,3-beta-galactosyl-1,3)-N-acetylgalactosaminide alpha-2,6-sialyltransferase 4|hypothetical protein FLJ10232	2.3668	2.3668	0	0
210448_s_at	P2RX5	purinergic receptor P2X, ligand-gated ion channel, 5	2.3651	2.3651	0	0
205297_s_at	CD79B	CD79b molecule, immunoglobulin-associated beta	2.3625	2.3625	0	0
221253_s_at	TXNDC5	thioredoxin domain containing 5	2.3582	2.3582	0	0
227749_at			2.3543	2.3543	0	0
204470_at	CXCL1	chemokine (C-X-C motif) ligand 1 (melanoma growth stimulating activity, alpha)	2.3524	2.3524	0	0
213603_s_at	RAC2	ras-related C3 botulinum toxin substrate 2 (rho family, small GTP binding protein Rac2)	2.35	2.35	0	0
204998_s_at	ATF5	activating transcription factor 5	2.3493	2.3493	0	0
220330_s_at	SAMSN1	SAM domain, SH3 domain and nuclear localisation signals, 1	2.3443	2.3443	0	0
227506_at	SLC16A9	solute carrier family 16, member 9 (monocarboxylic acid transporter 9)	0.4266	2.3439	0	0
220161_s_at	EPB41L4B	erythrocyte membrane protein band 4.1 like 4B	0.4268	2.3433	0	0
227238_at			0.4268	2.3428	0	0
210426_x_at	RORA	RAR-related orphan receptor A	0.4269	2.3426	0	0
205997_at	ADAM28	ADAM metallopeptidase domain 28	2.3425	2.3425	0	0
225090_at	SYVN1	synovial apoptosis inhibitor 1, synoviolin	2.3398	2.3398	0	0
204604_at	PFTK1	PFTAIRE protein kinase 1	2.3299	2.3299	0	0
227812_at	TNFRSF19	tumor necrosis factor receptor superfamily, member 19	0.4296	2.3276	0	0
214734_at	EXPH5	exophilin 5	0.4301	2.3249	0	0
229072_at			2.3245	2.3245	0	0
226908_at	LRIG3	leucine-rich repeats and immunoglobulin-like domains 3	0.4304	2.3236	0	0
209267_s_at	SLC39A8	solute carrier family 39 (zinc transporter), member 8	2.3213	2.3213	0	0
243278_at			0.4317	2.3167	0	0
220532_s_at	TMEM176B	transmembrane protein 176B	2.3159	2.3159	0	0
206206_at	CD180	CD180 molecule	2.3143	2.3143	0	0
211966_at	COL4A2	collagen, type IV, alpha 2	2.3103	2.3103	0	0
205969_at	AADAC	arylacetamide deacetylase (esterase)	0.4329	2.3099	0	0
1555773_at			0.434	2.3041	0	0
1559949_at	TRPS1	trichorhinophalangeal syndrome I	0.4342	2.3031	0	0
1556814_a_at			2.2983	2.2983	0	0
201923_at	PRDX4	peroxiredoxin 4	2.2978	2.2978	0	0
220169_at	TMEM156	transmembrane protein 156	2.2959	2.2959	0	0
228298_at	FAM113B	family with sequence similarity 113, member B	2.2892	2.2892	0	0
231124_x_at	LY9	lymphocyte antigen 9	2.2871	2.2871	0	0
35974_at	LRMP	lymphoid-restricted membrane protein	2.2867	2.2867	0	0
227755_at			2.2862	2.2862	0	0
1556793_a_at	FAM83C	family with sequence similarity 83, member C	0.4375	2.2856	0	0
1558828_s_at			2.2855	2.2855	0	0
215058_at	MGC24039	hypothetical protein MGC24039	2.283	2.283	0	0
228275_at			2.2819	2.2819	0	0
202368_s_at	TRAM2	translocation associated membrane protein 2	2.2804	2.2804	0	0
215209_at	SEC24D	SEC24 related gene family, member D (S. cerevisiae)	2.2796	2.2796	0	0
214084_x_at	FKBP6|NCF1	FK506 binding protein 6, 36kDa|neutrophil cytosolic factor 1, (chronic granulomatous disease, autosomal 1)	2.2755	2.2755	0	0
202064_s_at	SEL1L	sel-1 suppressor of lin-12-like (C. elegans)	2.2723	2.2723	0	0
201860_s_at	PLAT	plasminogen activator, tissue	2.2708	2.2708	0	0
202241_at	TRIB1	tribbles homolog 1 (Drosophila)	2.2706	2.2706	0	0
211964_at	COL4A2	collagen, type IV, alpha 2	2.2691	2.2691	0	0
229937_x_at			2.2655	2.2655	0	0
227309_at	YOD1	YOD1 OTU deubiquinating enzyme 1 homolog (S. cerevisiae)	0.4429	2.2578	0	0
213287_s_at	KRT10	keratin 10 (epidermolytic hyperkeratosis; keratosis palmaris et plantaris)	0.4432	2.2561	0	0
204961_s_at	FKBP6|NCF1	FK506 binding protein 6, 36kDa|neutrophil cytosolic factor 1, (chronic granulomatous disease, autosomal 1)	2.2552	2.2552	0	0
244107_at			0.4435	2.255	0	0
226682_at			0.4437	2.2535	0	0
242871_at	PAQR5	progestin and adipoQ receptor family member V	0.4438	2.2535	0	0
203914_x_at	HPGD	hydroxyprostaglandin dehydrogenase 15-(NAD)	0.444	2.2524	0	0
243780_at			2.2464	2.2464	0	0
216483_s_at	C19orf10	chromosome 19 open reading frame 10	2.2456	2.2456	0	0
201204_s_at	RRBP1	ribosome binding protein 1 homolog 180kDa (dog)	2.2445	2.2445	0	0
206504_at	CYP24A1	cytochrome P450, family 24, subfamily A, polypeptide 1	2.2444	2.2444	0	0
209924_at	CCL18	chemokine (C-C motif) ligand 18 (pulmonary and activation-regulated)	2.2404	2.2404	0	0
219932_at	SLC27A6	solute carrier family 27 (fatty acid transporter), member 6	0.4464	2.24	0	0
215967_s_at	LY9	lymphocyte antigen 9	2.2382	2.2382	0	0
215121_x_at	IGL@|IGLC1|IGLV4-3|IGLV3-25|IGLJ3|BC012876|X57820|BC064491|AJ319669	immunoglobulin lambda locus|immunoglobulin lambda constant 1 (Mcg marker)|immunoglobulin lambda variable 4-3|immunoglobulin lambda variable 3-25|immunoglobulin lambda joining 3	2.2363	2.2363	0	0
205467_at	CASP10	caspase 10, apoptosis-related cysteine peptidase	2.2329	2.2329	0	0
216846_at			2.2292	2.2292	0	0
228108_at			0.4489	2.2277	0	0
205159_at	CSF2RB	colony stimulating factor 2 receptor, beta, low-affinity (granulocyte-macrophage)	2.2251	2.2251	0	0
201313_at	ENO2	enolase 2 (gamma, neuronal)	2.2249	2.2249	0	0
214677_x_at	IGL@|IGLC1|IGLV4-3|IGLV3-25|IGLJ3|BC012876|X57820|BC064491|AJ319669	immunoglobulin lambda locus|immunoglobulin lambda constant 1 (Mcg marker)|immunoglobulin lambda variable 4-3|immunoglobulin lambda variable 3-25|immunoglobulin lambda joining 3	2.2216	2.2216	0	0
218746_at	TAPBPL|U80760	TAP binding protein-like	2.215	2.215	0	0
227677_at	JAK3	Janus kinase 3 (a protein tyrosine kinase, leukocyte)	2.2065	2.2065	0	0
214157_at	GNAS	GNAS complex locus	2.2055	2.2055	0	0
204007_at	FCGR3A|FCGR3B	Fc fragment of IgG, low affinity IIIa, receptor (CD16a)|Fc fragment of IgG, low affinity IIIb, receptor (CD16b)	2.2053	2.2053	0	0
205637_s_at	SH3GL3	SH3-domain GRB2-like 3	0.4541	2.2021	0	0
227125_at			2.2017	2.2017	0	0
208091_s_at	ECOP	EGFR-coamplified and overexpressed protein	2.1963	2.1963	0	0
213618_at	CENTD1	centaurin, delta 1	0.4554	2.1961	0	0
204552_at			2.1958	2.1958	0	0
230836_at	ST8SIA4	ST8 alpha-N-acetyl-neuraminide alpha-2,8-sialyltransferase 4	2.1958	2.1958	0	0
200982_s_at	ANXA6	annexin A6	2.1926	2.1926	0	0
225282_at	SMAP1L	stromal membrane-associated protein 1-like	2.1922	2.1922	0	0
211981_at	COL4A1	collagen, type IV, alpha 1	2.1915	2.1915	0	0
202667_s_at	SLC39A7	solute carrier family 39 (zinc transporter), member 7	2.1909	2.1909	0	0
211048_s_at	PDIA4	protein disulfide isomerase family A, member 4	2.1909	2.1909	0	0
212956_at	TBC1D9	TBC1 domain family, member 9 (with GRAM domain)	2.1898	2.1898	0	0
235745_at	ERN1	endoplasmic reticulum to nucleus signalling 1	2.189	2.189	0	0
233690_at	RUNX1	runt-related transcription factor 1 (acute myeloid leukemia 1; aml1 oncogene)	2.1866	2.1866	0	0
224630_at	C2orf30	chromosome 2 open reading frame 30	2.1803	2.1803	0	0
212013_at			2.1767	2.1767	0	0
224628_at	C2orf30	chromosome 2 open reading frame 30	2.1756	2.1756	0	0
222156_x_at	CCPG1|BC051725	cell cycle progression 1	2.1755	2.1755	0	0
201839_s_at	TACSTD1	tumor-associated calcium signal transducer 1	0.46	2.1737	0	0
214235_at	CYP3A5	cytochrome P450, family 3, subfamily A, polypeptide 5	0.4601	2.1733	0	0
239132_at			0.4605	2.1718	0	0
236395_at	MEF2C	MADS box transcription enhancer factor 2, polypeptide C (myocyte enhancer factor 2C)	2.1703	2.1703	0	0
239832_at	PIP5K1B	phosphatidylinositol-4-phosphate 5-kinase, type I, beta	2.1687	2.1687	0	0
205765_at	CYP3A5	cytochrome P450, family 3, subfamily A, polypeptide 5	0.4616	2.1661	0	0
219910_at	HYPE	Huntingtin interacting protein E	2.1658	2.1658	0	0
218324_s_at	SPATS2	spermatogenesis associated, serine-rich 2	2.1643	2.1643	0	0
241869_at	APOL6	apolipoprotein L, 6	2.1639	2.1639	0	0
204116_at	IL2RG	interleukin 2 receptor, gamma (severe combined immunodeficiency)	2.1595	2.1595	0	0
206028_s_at	MERTK	c-mer proto-oncogene tyrosine kinase	2.1569	2.1569	0	0
218747_s_at	TAPBPL|U80760	TAP binding protein-like	2.1555	2.1555	0	0
204265_s_at	GPSM3	G-protein signalling modulator 3 (AGS3-like, C. elegans)	2.1538	2.1538	0	0
225809_at	DKFZP564O0823	DKFZP564O0823 protein	2.1521	2.1521	0	0
229739_s_at			2.1517	2.1517	0	0
214298_x_at		septin 6	2.1477	2.1477	0	0
214428_x_at	C4A|C4B|C4B	complement component 4A (Rodgers blood group)|complement component 4B (Childo blood group)	2.1456	2.1456	0	0
204923_at	CXorf9	chromosome X open reading frame 9	2.1425	2.1425	0	0
217529_at			2.1394	2.1394	0	0
204044_at	QPRT	quinolinate phosphoribosyltransferase (nicotinate-nucleotide pyrophosphorylase (carboxylating))	2.1348	2.1348	0	0
232543_x_at	ARHGAP9	Rho GTPase activating protein 9	2.1345	2.1345	0	0
221739_at	C19orf10	chromosome 19 open reading frame 10	2.1337	2.1337	0	0
204785_x_at	IFNAR2	interferon (alpha, beta and omega) receptor 2	2.1336	2.1336	0	0
242943_at	ST8SIA4	ST8 alpha-N-acetyl-neuraminide alpha-2,8-sialyltransferase 4	2.1336	2.1336	0	0
205113_at	NEF3	neurofilament 3 (150kDa medium)	0.4688	2.133	0	0
202887_s_at	DDIT4	DNA-damage-inducible transcript 4	2.1313	2.1313	0	0
214151_s_at	CCPG1|BC051725	cell cycle progression 1	2.131	2.131	0	0
204446_s_at	ALOX5	arachidonate 5-lipoxygenase	2.1295	2.1295	0	0
221581_s_at	LAT2	linker for activation of T cells family, member 2	2.1286	2.1286	0	0
202177_at	GAS6	growth arrest-specific 6	2.1254	2.1254	0	0
218618_s_at	FNDC3B	fibronectin type III domain containing 3B	2.1214	2.1214	0	0
221511_x_at	CCPG1|BC051725	cell cycle progression 1	2.1182	2.1182	0	0
231033_at			0.4729	2.1144	0	0
214807_at			0.4733	2.1128	0	0
219995_s_at	ZNF750	zinc finger protein 750	0.4733	2.1128	0	0
204755_x_at	HLF	hepatic leukemia factor	0.4742	2.1088	0	0
239572_at	GJA3	gap junction protein, alpha 3, 46kDa (connexin 46)	0.4745	2.1073	0	0
209200_at			2.1069	2.1069	0	0
1554812_at	CLDN20	claudin 20	0.4747	2.1066	0	0
208268_at	ADAM28	ADAM metallopeptidase domain 28	2.105	2.105	0	0
218358_at	CRELD2	cysteine-rich with EGF-like domains 2	2.1042	2.1042	0	0
219066_at	PPCDC	phosphopantothenoylcysteine decarboxylase	2.104	2.104	0	0
212886_at	CCDC69	coiled-coil domain containing 69	2.1025	2.1025	0	0
222411_s_at	SSR3|GIPC2	signal sequence receptor, gamma (translocon-associated protein gamma)|GIPC PDZ domain containing family, member 2	2.1024	2.1024	0	0
204153_s_at	MFNG	manic fringe homolog (Drosophila)	2.1015	2.1015	0	0
222692_s_at	FNDC3B	fibronectin type III domain containing 3B	2.101	2.101	0	0
235201_at			0.4763	2.0995	0	0
221586_s_at	E2F5	E2F transcription factor 5, p130-binding	2.099	2.099	0	0
236266_at			0.4766	2.0981	0	0
204563_at	SELL	selectin L (lymphocyte adhesion molecule 1)	2.0972	2.0972	0	0
208926_at	NEU1|BC011600	sialidase 1 (lysosomal sialidase)	2.0951	2.0951	0	0
203416_at	CD53	CD53 molecule	2.089	2.089	0	0
209199_s_at	MEF2C	MADS box transcription enhancer factor 2, polypeptide C (myocyte enhancer factor 2C)	2.0856	2.0856	0	0
226694_at	AKAP2|PALM2-AKAP2	A kinase (PRKA) anchor protein 2|PALM2-AKAP2 protein	2.0853	2.0853	0	0
213042_s_at	ATP2A3	ATPase, Ca++ transporting, ubiquitous	2.0794	2.0794	0	0
213933_at	PTGER3	prostaglandin E receptor 3 (subtype EP3)	0.4812	2.0781	0	0
224885_s_at	MUC1|KRTCAP2	mucin 1, cell surface associated|keratinocyte associated protein 2	2.0765	2.0765	0	0
215379_x_at			2.076	2.076	0	0
203477_at	COL15A1	collagen, type XV, alpha 1	2.0754	2.0754	0	0
241844_x_at	TMEM156	transmembrane protein 156	2.073	2.073	0	0
226906_s_at	ARHGAP9	Rho GTPase activating protein 9	2.0726	2.0726	0	0
206247_at	MICB	MHC class I polypeptide-related sequence B	2.071	2.071	0	0
213701_at	C12orf29	chromosome 12 open reading frame 29	0.4829	2.071	0	0
202759_s_at	AKAP2|PALM2-AKAP2	A kinase (PRKA) anchor protein 2|PALM2-AKAP2 protein	2.0695	2.0695	0	0
227087_at			2.0691	2.0691	0	0
239258_at	RHOQ	ras homolog gene family, member Q	2.0685	2.0685	0	0
229670_at			2.0684	2.0684	0	0
1556402_at			2.0682	2.0682	0	0
223805_at	OSBPL6	oxysterol binding protein-like 6	0.4836	2.0678	0	0
215239_x_at	ZNF273	zinc finger protein 273	0.4838	2.0669	0	0
1555526_a_at		septin 6	2.0646	2.0646	0	0
212414_s_at		septin 6	2.0643	2.0643	0	0
1555270_a_at	WFS1	Wolfram syndrome 1 (wolframin)	2.0642	2.0642	0	0
228115_at			0.4848	2.0626	0	0
238778_at	MPP7	membrane protein, palmitoylated 7 (MAGUK p55 subfamily member 7)	0.4849	2.0623	0	0
215783_s_at	ALPL	alkaline phosphatase, liver/bone/kidney	2.0581	2.0581	0	0
1566785_x_at	NSF	N-ethylmaleimide-sensitive factor	0.4862	2.0567	0	0
46142_at			2.0555	2.0555	0	0
226188_at			0.4866	2.0551	0	0
202998_s_at	LOXL2	lysyl oxidase-like 2	2.0504	2.0504	0	0
205124_at	MEF2B	MADS box transcription enhancer factor 2, polypeptide B (myocyte enhancer factor 2B)	2.0503	2.0503	0	0
204588_s_at	SLC7A7	solute carrier family 7 (cationic amino acid transporter, y+ system), member 7	2.0495	2.0495	0	0
243606_at			2.0489	2.0489	0	0
1554462_a_at	DNAJB9	DnaJ (Hsp40) homolog, subfamily B, member 9	2.0456	2.0456	0	0
203961_at			0.4894	2.0434	0	0
223832_s_at	AYTL1|CAPNS2	acyltransferase like 1|calpain, small subunit 2	0.4902	2.0401	0	0
214456_x_at			2.0392	2.0392	0	0
210633_x_at	KRT10	keratin 10 (epidermolytic hyperkeratosis; keratosis palmaris et plantaris)	0.4907	2.0378	0	0
218807_at	VAV3	vav 3 oncogene	0.4909	2.037	0	0
233516_s_at	SPAG17	sperm associated antigen 17	0.4911	2.0362	0	0
204840_s_at	EEA1	early endosome antigen 1, 162kD	0.492	2.0325	0	0
205309_at	SMPDL3B	sphingomyelin phosphodiesterase, acid-like 3B	2.0318	2.0318	0	0
216250_s_at	LPXN	leupaxin	2.0306	2.0306	0	0
217767_at	C3	complement component 3	2.0267	2.0267	0	0
215465_at	ABCA12	ATP-binding cassette, sub-family A (ABC1), member 12	0.4937	2.0256	0	0
207442_at	CSF3	colony stimulating factor 3 (granulocyte)	2.0239	2.0239	0	0
1555724_s_at	TAGLN	transgelin	2.0236	2.0236	0	0
208087_s_at	ZBP1	Z-DNA binding protein 1	2.0232	2.0232	0	0
205213_at	CENTB1	centaurin, beta 1	2.0218	2.0218	0	0
205214_at	STK17B	serine/threonine kinase 17b (apoptosis-inducing)	2.0217	2.0217	0	0
235567_at			0.4951	2.02	0	0
223058_at	FAM107B	family with sequence similarity 107, member B	2.0194	2.0194	0	0
234980_at			2.0192	2.0192	0	0
235291_s_at			2.0181	2.0181	0	0
235661_at			2.0161	2.0161	0	0
236534_at	BNIPL	BCL2/adenovirus E1B 19kD interacting protein like	0.4965	2.0142	0	0
1560396_at	KLHL6|AK097976	kelch-like 6 (Drosophila)	2.0137	2.0137	0	0
210370_s_at	LY9	lymphocyte antigen 9	2.009	2.009	0	0
226935_s_at	CLPTM1L|AK126225	CLPTM1-like	2.007	2.007	0	0
218282_at	EDEM2	ER degradation enhancer, mannosidase alpha-like 2	2.0061	2.0061	0	0
219634_at	CHST11	carbohydrate (chondroitin 4) sulfotransferase 11	2.0061	2.0061	0	0
206385_s_at	ANK3	ankyrin 3, node of Ranvier (ankyrin G)	0.4987	2.0051	0	0
200825_s_at	HYOU1	hypoxia up-regulated 1	2.0047	2.0047	0	0
235405_at	GSTA4	glutathione S-transferase A4	0.4989	2.0046	0	0
209083_at	CORO1A	coronin, actin binding protein, 1A	2.0044	2.0044	0	0
219270_at	CHAC1	ChaC, cation transport regulator homolog 1 (E. coli)	2.003	2.003	0	0
219191_s_at	TFCP2|BIN2	transcription factor CP2|bridging integrator 2	2.0006	2.0006	0	0
227542_at			0.4998	2.0006	0	0
203857_s_at	PDIA5	protein disulfide isomerase family A, member 5	2.0003	2.0003	0	0
202833_s_at	SERPINA1	serpin peptidase inhibitor, clade A (alpha-1 antiproteinase, antitrypsin), member 1	1.9993	1.9993	0	0
205504_at	BTK	Bruton agammaglobulinemia tyrosine kinase	1.9987	1.9987	0	0
220918_at	RUNX1|C21orf96	runt-related transcription factor 1 (acute myeloid leukemia 1; aml1 oncogene)|chromosome 21 open reading frame 96	1.9975	1.9975	0	0
1566324_a_at	MAF	v-maf musculoaponeurotic fibrosarcoma oncogene homolog (avian)	0.5007	1.9972	0	0
219541_at	LIME1	Lck interacting transmembrane adaptor 1	1.9968	1.9968	0	0
210627_s_at	GCS1	glucosidase I	1.9959	1.9959	0	0
229290_at			0.5016	1.9934	0	0
209681_at	SLC19A2	solute carrier family 19 (thiamine transporter), member 2	0.5021	1.9916	0	0
230064_at	BC006438		0.5027	1.9891	0	0
213592_at	AGTRL1	angiotensin II receptor-like 1	1.9879	1.9879	0	0
1554343_a_at	BRDG1	BCR downstream signaling 1	1.9853	1.9853	0	0
224428_s_at	CDCA7	cell division cycle associated 7	0.5041	1.9836	0	0
225283_at	ARRDC4	arrestin domain containing 4	0.5054	1.9787	0	0
210006_at	ABHD14A	abhydrolase domain containing 14A	1.9786	1.9786	0	0
213125_at	OLFML2B	olfactomedin-like 2B	1.9783	1.9783	0	0
210534_s_at	EPPB9	B9 protein	1.9767	1.9767	0	0
238332_at	ANKRD29	ankyrin repeat domain 29	0.5063	1.9753	0	0
206032_at			0.5066	1.9741	0	0
213050_at	COBL	cordon-bleu homolog (mouse)	0.5066	1.9738	0	0
231925_at			0.5073	1.9713	0	0
222435_s_at	UBE2J1	ubiquitin-conjugating enzyme E2, J1 (UBC6 homolog, yeast)	1.9689	1.9689	0	0
1554930_a_at	FUT8	fucosyltransferase 8 (alpha (1,6) fucosyltransferase)	1.9687	1.9687	0	0
204513_s_at	ELMO1	engulfment and cell motility 1	1.9675	1.9675	0	0
231406_at			1.9673	1.9673	0	0
207237_at	KCNA3	potassium voltage-gated channel, shaker-related subfamily, member 3	1.9669	1.9669	0	0
202947_s_at	GYPC	glycophorin C (Gerbich blood group)	1.9654	1.9654	0	0
233463_at	RASSF6	Ras association (RalGDS/AF-6) domain family 6	1.9635	1.9635	0	0
236167_at	TNS3	tensin 3	1.9615	1.9615	0	0
228214_at			0.5104	1.9591	0	0
214130_s_at	PDE4DIP	phosphodiesterase 4D interacting protein (myomegalin)	1.9589	1.9589	0	0
218502_s_at	TRPS1	trichorhinophalangeal syndrome I	0.5105	1.9588	0	0
214234_s_at	CYP3A5	cytochrome P450, family 3, subfamily A, polypeptide 5	0.5105	1.9587	0	0
201042_at	TGM2	transglutaminase 2 (C polypeptide, protein-glutamine-gamma-glutamyltransferase)	1.9578	1.9578	0	0
222532_at	SRPRB	signal recognition particle receptor, B subunit	1.9561	1.9561	0	0
203303_at	DYNLT3	dynein, light chain, Tctex-type 3	0.5113	1.9558	0	0
223427_s_at	EPB41L4B	erythrocyte membrane protein band 4.1 like 4B	0.5114	1.9556	0	0
204079_at	TPST2	tyrosylprotein sulfotransferase 2	1.9541	1.9541	0	0
202295_s_at	CTSH	cathepsin H	1.9538	1.9538	0	0
203962_s_at	NEBL	nebulette	0.5119	1.9536	0	0
227197_at	SGEF	Src homology 3 domain-containing guanine nucleotide exchange factor	0.5124	1.9518	0	0
203252_at	CDK2AP2	CDK2-associated protein 2	1.9512	1.9512	0	0
228831_s_at	GNG7	guanine nucleotide binding protein (G protein), gamma 7	1.9509	1.9509	0	0
204158_s_at	TCIRG1	T-cell, immune regulator 1, ATPase, H+ transporting, lysosomal V0 subunit A3	1.9505	1.9505	0	0
200951_s_at	CCND2	cyclin D2	1.9491	1.9491	0	0
212890_at	MGC15523	hypothetical protein MGC15523	1.9484	1.9484	0	0
203666_at	CXCL12	chemokine (C-X-C motif) ligand 12 (stromal cell-derived factor 1)	1.9474	1.9474	0	0
202908_at	WFS1	Wolfram syndrome 1 (wolframin)	1.947	1.947	0	0
229860_x_at			1.9458	1.9458	0	0
241917_at	FCHSD2	FCH and double SH3 domains 2	1.9456	1.9456	0	0
225033_at			1.9435	1.9435	0	0
204753_s_at	HLF	hepatic leukemia factor	0.5149	1.9421	0	0
204836_at	GLDC	glycine dehydrogenase (decarboxylating)	1.9397	1.9397	0	0
1560316_s_at			1.939	1.939	0	0
213170_at	GPX7	glutathione peroxidase 7	1.936	1.936	0	0
206875_s_at	SLK	STE20-like kinase (yeast)	0.5168	1.935	0	0
241060_x_at	TSPAN5	tetraspanin 5	0.5168	1.9348	0	0
216705_s_at	ADA	adenosine deaminase	1.9334	1.9334	0	0
201239_s_at	SPCS2	signal peptidase complex subunit 2 homolog (S. cerevisiae)	1.9333	1.9333	0	0
242031_at			1.933	1.933	0	0
218345_at	TMEM176A	transmembrane protein 176A	1.9325	1.9325	0	0
227497_at			0.5175	1.9323	0	0
220723_s_at	FLJ21511	hypothetical protein FLJ21511	0.5183	1.9292	0	0
222011_s_at	TCP1	t-complex 1	0.5191	1.9264	0	0
209496_at	RARRES2	retinoic acid receptor responder (tazarotene induced) 2	1.9243	1.9243	0	0
227289_at	PCDH17	protocadherin 17	1.9217	1.9217	0	0
236835_at	LOC645431	hypothetical protein LOC645431	1.9216	1.9216	0	0
211395_x_at	FCGR2A|FCGR2B|FCGR2C	Fc fragment of IgG, low affinity IIa, receptor (CD32)|Fc fragment of IgG, low affinity IIb, receptor (CD32)|Fc fragment of IgG, low affinity IIc, receptor for (CD32)	1.9198	1.9198	0	0
230925_at	APBB1IP	amyloid beta (A4) precursor protein-binding, family B, member 1 interacting protein	1.9191	1.9191	0	0
216060_s_at	DAAM1	dishevelled associated activator of morphogenesis 1	0.5218	1.9166	0	0
1555852_at			1.9158	1.9158	0	0
233448_s_at	MGC24039	hypothetical protein MGC24039	1.9154	1.9154	0	0
233280_at	NEBL	nebulette	0.5236	1.9099	0	0
216372_at			1.9092	1.9092	0	0
229506_at			0.5252	1.904	0	0
205943_at	TDO2	tryptophan 2,3-dioxygenase	1.9036	1.9036	0	0
1556606_at	NAV2	neuron navigator 2	1.903	1.903	0	0
211517_s_at	IL5RA	interleukin 5 receptor, alpha	1.902	1.902	0	0
218812_s_at	TMEM142B	transmembrane protein 142B	1.901	1.901	0	0
219454_at	EGFL6	EGF-like-domain, multiple 6	1.8997	1.8997	0	0
203391_at	FKBP2	FK506 binding protein 2, 13kDa	1.8991	1.8991	0	0
203435_s_at	MME	membrane metallo-endopeptidase (neutral endopeptidase, enkephalinase)	1.8964	1.8964	0	0
209632_at	PPP2R3A	protein phosphatase 2 (formerly 2A), regulatory subunit B'', alpha	0.5275	1.8958	0	0
236009_at			0.5275	1.8958	0	0
204951_at	RHOH	ras homolog gene family, member H	1.8956	1.8956	0	0
233223_at	NEDD9	neural precursor cell expressed, developmentally down-regulated 9	1.8946	1.8946	0	0
204088_at	P2RX4	purinergic receptor P2X, ligand-gated ion channel, 4	1.892	1.892	0	0
209685_s_at	PRKCB1	protein kinase C, beta 1	1.8917	1.8917	0	0
238668_at			1.8912	1.8912	0	0
212012_at			1.8909	1.8909	0	0
216257_at	SERPINB13	serpin peptidase inhibitor, clade B (ovalbumin), member 13	0.5289	1.8907	0	0
230660_at			0.5295	1.8886	0	0
212699_at	SCAMP5	secretory carrier membrane protein 5	1.888	1.888	0	0
203761_at	SLA	Src-like-adaptor	1.8877	1.8877	0	0
209570_s_at	D4S234E	DNA segment on chromosome 4 (unique) 234 expressed sequence	0.5299	1.8871	0	0
41577_at	PPP1R16B	protein phosphatase 1, regulatory (inhibitor) subunit 16B	1.8862	1.8862	0	0
201859_at	PRG1	proteoglycan 1, secretory granule	1.8826	1.8826	0	0
222594_s_at	SPATS2	spermatogenesis associated, serine-rich 2	1.8815	1.8815	0	0
206421_s_at	SERPINB7	serpin peptidase inhibitor, clade B (ovalbumin), member 7	0.5315	1.8813	0	0
217858_s_at	ARMCX3	armadillo repeat containing, X-linked 3	1.881	1.881	0	0
236280_at			1.8781	1.8781	0	0
209348_s_at	MAF	v-maf musculoaponeurotic fibrosarcoma oncogene homolog (avian)	0.5332	1.8754	0	0
221239_s_at	FCRL2	Fc receptor-like 2	1.8741	1.8741	0	0
218459_at	TOR3A	torsin family 3, member A	1.874	1.874	0	0
211361_s_at	SERPINB13	serpin peptidase inhibitor, clade B (ovalbumin), member 13	0.5336	1.8739	0	0
205237_at	FCN1|CR749452	ficolin (collagen/fibrinogen domain containing) 1	1.8712	1.8712	0	0
204393_s_at	ACPP	acid phosphatase, prostate	0.5345	1.8708	0	0
201206_s_at	RRBP1	ribosome binding protein 1 homolog 180kDa (dog)	1.8698	1.8698	0	0
206020_at	SOCS6	suppressor of cytokine signaling 6	0.5351	1.8687	0	0
225299_at	MYO5B	myosin VB	0.536	1.8658	0	0
204485_s_at	TOM1L1	target of myb1-like 1 (chicken)	0.5364	1.8643	0	0
220432_s_at	CYP39A1	cytochrome P450, family 39, subfamily A, polypeptide 1	0.5365	1.8641	0	0
233388_at	CA12	carbonic anhydrase XII	0.5365	1.864	0	0
235299_at			1.8637	1.8637	0	0
202112_at	VWF	von Willebrand factor	1.8635	1.8635	0	0
213241_at			1.8635	1.8635	0	0
202910_s_at	CD97	CD97 molecule	1.8611	1.8611	0	0
202084_s_at	SEC14L1	SEC14-like 1 (S. cerevisiae)	1.86	1.86	0	0
209879_at	SELPLG	selectin P ligand	1.8594	1.8594	0	0
226017_at	CMTM7	CKLF-like MARVEL transmembrane domain containing 7	1.8577	1.8577	0	0
1554912_at	FAM62C	family with sequence similarity 62 (C2 domain containing), member C	0.5384	1.8573	0	0
225626_at	PAG1	phosphoprotein associated with glycosphingolipid microdomains 1	1.855	1.855	0	0
202539_s_at	HMGCR	3-hydroxy-3-methylglutaryl-Coenzyme A reductase	0.5392	1.8544	0	0
1553505_at			0.5402	1.8512	0	0
201809_s_at	ENG	endoglin (Osler-Rendu-Weber syndrome 1)	1.8508	1.8508	0	0
236798_at			1.8486	1.8486	0	0
234381_at	IGL@|IGLC1|IGLV4-3|IGLV3-25|IGLJ3|BC012876|X57820|BC064491	immunoglobulin lambda locus|immunoglobulin lambda constant 1 (Mcg marker)|immunoglobulin lambda variable 4-3|immunoglobulin lambda variable 3-25|immunoglobulin lambda joining 3	1.8473	1.8473	0	0
202626_s_at	LYN	v-yes-1 Yamaguchi sarcoma viral related oncogene homolog	1.8463	1.8463	0	0
206714_at	ALOX15B	arachidonate 15-lipoxygenase, type B	1.8433	1.8433	0	0
232202_at			0.5426	1.8431	0	0
208763_s_at	TSC22D3	TSC22 domain family, member 3	1.8428	1.8428	0	0
221059_s_at	COTL1	coactosin-like 1 (Dictyostelium)	1.8422	1.8422	0	0
220035_at	NUP210	nucleoporin 210kDa	1.842	1.842	0	0
220724_at	FLJ21511	hypothetical protein FLJ21511	0.5432	1.841	0	0
205865_at	ARID3A	AT rich interactive domain 3A (BRIGHT- like)	1.8407	1.8407	0	0
215103_at	CYP2C19|CYP2C18	cytochrome P450, family 2, subfamily C, polypeptide 19|cytochrome P450, family 2, subfamily C, polypeptide 18	0.5434	1.8404	0	0
224663_s_at	CFL2	cofilin 2 (muscle)	1.8394	1.8394	0	0
204754_at	HLF	hepatic leukemia factor	0.5439	1.8387	0	0
220012_at	ERO1LB	ERO1-like beta (S. cerevisiae)	1.8383	1.8383	0	0
228863_at			1.8379	1.8379	0	0
204674_at	LRMP	lymphoid-restricted membrane protein	1.8364	1.8364	0	0
204852_s_at	PTPN7	protein tyrosine phosphatase, non-receptor type 7	1.8338	1.8338	0	0
209696_at	FBP1	fructose-1,6-bisphosphatase 1	1.8324	1.8324	0	0
215785_s_at	CYFIP2	cytoplasmic FMR1 interacting protein 2	1.8297	1.8297	0	0
226525_at			1.829	1.829	0	0
241044_x_at	MAP2	microtubule-associated protein 2	0.5468	1.8289	0	0
212960_at	TBC1D9	TBC1 domain family, member 9 (with GRAM domain)	1.8271	1.8271	0	0
205328_at	CLDN10	claudin 10	1.8259	1.8259	0	0
209473_at			1.8258	1.8258	0	0
225188_at	RAPH1	Ras association (RalGDS/AF-6) and pleckstrin homology domains 1	0.5479	1.8253	0	0
239451_at	HSP90B1	heat shock protein 90kDa beta (Grp94), member 1	1.824	1.824	0	0
214421_x_at	CYP2C9	cytochrome P450, family 2, subfamily C, polypeptide 9	0.5488	1.8223	0	0
208130_s_at	TBXAS1	thromboxane A synthase 1 (platelet, cytochrome P450, family 5, subfamily A)	1.8217	1.8217	0	0
212345_s_at	CREB3L2	cAMP responsive element binding protein 3-like 2	1.8215	1.8215	0	0
229732_at			0.5495	1.8198	0	0
203279_at	EDEM1	ER degradation enhancer, mannosidase alpha-like 1	1.8192	1.8192	0	0
236986_at			1.8192	1.8192	0	0
226939_at	CPEB2	cytoplasmic polyadenylation element binding protein 2	0.5508	1.8156	0	0
224794_s_at	CEECAM1	cerebral endothelial cell adhesion molecule 1	1.8151	1.8151	0	0
204639_at	ADA	adenosine deaminase	1.815	1.815	0	0
211980_at	COL4A1	collagen, type IV, alpha 1	1.8146	1.8146	0	0
226436_at	RASSF4	Ras association (RalGDS/AF-6) domain family 4	1.8138	1.8138	0	0
209633_at	PPP2R3A	protein phosphatase 2 (formerly 2A), regulatory subunit B'', alpha	0.5515	1.8134	0	0
202878_s_at	CD93	CD93 molecule	1.8132	1.8132	0	0
1557522_x_at			0.5516	1.8128	0	0
202289_s_at	TACC2	transforming, acidic coiled-coil containing protein 2	0.5519	1.8118	0	0
236075_s_at			1.8116	1.8116	0	0
213369_at	PCDH21	protocadherin 21	0.5521	1.8114	0	0
228585_at			1.8111	1.8111	0	0
228528_at	hsa-mir-29c		1.8107	1.8107	0	0
206363_at	MAF	v-maf musculoaponeurotic fibrosarcoma oncogene homolog (avian)	0.5525	1.8101	0	0
205801_s_at	RASGRP3	RAS guanyl releasing protein 3 (calcium and DAG-regulated)	1.8094	1.8094	0	0
229865_at	FNDC3B	fibronectin type III domain containing 3B	1.8078	1.8078	0	0
235666_at			1.8075	1.8075	0	0
202786_at	STK39	serine threonine kinase 39 (STE20/SPS1 homolog, yeast)	0.5538	1.8057	0	0
226649_at	PANK1	pantothenate kinase 1	0.5539	1.8055	0	0
204232_at	FCER1G	Fc fragment of IgE, high affinity I, receptor for; gamma polypeptide	1.8038	1.8038	0	0
226247_at	PLEKHA1	pleckstrin homology domain containing, family A (phosphoinositide binding specific) member 1	0.5545	1.8035	0	0
1554479_a_at	CARD8	caspase recruitment domain family, member 8	1.8034	1.8034	0	0
232617_at	CTSS	cathepsin S	1.803	1.803	0	0
221841_s_at	KLF4	Kruppel-like factor 4 (gut)	0.5554	1.8005	0	0
218723_s_at	RGC32	response gene to complement 32	1.7987	1.7987	0	0
226794_at	STXBP5	syntaxin binding protein 5 (tomosyn)	0.556	1.7987	0	0
213935_at			0.5561	1.7983	0	0
241418_at			0.5562	1.7979	0	0
1554628_at	ZNF57	zinc finger protein 57	0.557	1.7954	0	0
210871_x_at	SSX2IP	synovial sarcoma, X breakpoint 2 interacting protein	0.5572	1.7945	0	0
232925_at	EGFR	epidermal growth factor receptor (erythroblastic leukemia viral (v-erb-b) oncogene homolog, avian)	0.5576	1.7934	0	0
209734_at	NCKAP1L	NCK-associated protein 1-like	1.7919	1.7919	0	0
226632_at	CYGB	cytoglobin	1.7909	1.7909	0	0
210138_at	RGS20	regulator of G-protein signalling 20	0.5586	1.79	0	0
239118_at	KCNA2	potassium voltage-gated channel, shaker-related subfamily, member 2	1.79	1.79	0	0
217861_s_at	PREB	prolactin regulatory element binding	1.7894	1.7894	0	0
228776_at			1.7894	1.7894	0	0
203382_s_at	APOE	apolipoprotein E	1.7892	1.7892	0	0
201272_at	AKR1B1	aldo-keto reductase family 1, member B1 (aldose reductase)	1.7891	1.7891	0	0
202855_s_at	SLC16A3	solute carrier family 16, member 3 (monocarboxylic acid transporter 4)	1.7891	1.7891	0	0
244654_at	MYO1G	myosin IG	1.7876	1.7876	0	0
235353_at	KIAA0746	KIAA0746 protein	1.7871	1.7871	0	0
227414_at	AX775823		1.7869	1.7869	0	0
203143_s_at	KIAA0040	KIAA0040	1.786	1.786	0	0
226490_at			0.56	1.7857	0	0
217231_s_at	MAST1	microtubule associated serine/threonine kinase 1	1.7845	1.7845	0	0
1560754_at	CMTM7	CKLF-like MARVEL transmembrane domain containing 7	1.7843	1.7843	0	0
240260_at	PTPN1	protein tyrosine phosphatase, non-receptor type 1	1.7841	1.7841	0	0
226743_at	SLFN11	schlafen family member 11	1.7835	1.7835	0	0
202540_s_at	HMGCR	3-hydroxy-3-methylglutaryl-Coenzyme A reductase	0.5608	1.7833	0	0
235227_at			0.5609	1.7828	0	0
207414_s_at			0.561	1.7824	0	0
202890_at	MAP7	microtubule-associated protein 7	0.5611	1.7823	0	0
209183_s_at	C10orf10	chromosome 10 open reading frame 10	1.7819	1.7819	0	0
213947_s_at	NUP210	nucleoporin 210kDa	1.7809	1.7809	0	0
1563881_at	MAGI1	membrane associated guanylate kinase, WW and PDZ domain containing 1	0.562	1.7794	0	0
228258_at	TBC1D10C	TBC1 domain family, member 10C	1.7752	1.7752	0	0
223120_at	FUCA2	fucosidase, alpha-L- 2, plasma	1.7751	1.7751	0	0
218898_at	FAM57A	family with sequence similarity 57, member A	0.5635	1.7746	0	0
229308_at			0.5636	1.7744	0	0
205363_at	BBOX1	butyrobetaine (gamma), 2-oxoglutarate dioxygenase (gamma-butyrobetaine hydroxylase) 1	0.5638	1.7735	0	0
237038_at	CXCL14	chemokine (C-X-C motif) ligand 14	0.5639	1.7734	0	0
221529_s_at	PLVAP	plasmalemma vesicle associated protein	1.7733	1.7733	0	0
217984_at	RNASET2|AK124363	ribonuclease T2	1.7725	1.7725	0	0
229975_at			0.5652	1.7694	0	0
221844_x_at			1.7682	1.7682	0	0
204236_at	FLI1	Friend leukemia virus integration 1	1.7672	1.7672	0	0
232116_at	GRHL3	grainyhead-like 3 (Drosophila)	0.5659	1.7671	0	0
208335_s_at	DARC	Duffy blood group, chemokine receptor	1.7668	1.7668	0	0
230083_at			0.5661	1.7666	0	0
208658_at	PDIA4	protein disulfide isomerase family A, member 4	1.7662	1.7662	0	0
238604_at			1.7632	1.7632	0	0
202967_at	GSTA4	glutathione S-transferase A4	0.5679	1.7609	0	0
212810_s_at	SLC1A4	solute carrier family 1 (glutamate/neutral amino acid transporter), member 4	1.7605	1.7605	0	0
204677_at	CDH5	cadherin 5, type 2, VE-cadherin (vascular epithelium)	1.7595	1.7595	0	0
210754_s_at	LYN	v-yes-1 Yamaguchi sarcoma viral related oncogene homolog	1.7593	1.7593	0	0
212975_at	DENND3	DENN/MADD domain containing 3	1.7587	1.7587	0	0
232158_x_at			0.5687	1.7585	0	0
1555173_at	STX19	syntaxin 19	0.5689	1.7579	0	0
218883_s_at	MLF1IP	MLF1 interacting protein	0.5691	1.7572	0	0
236261_at			0.5696	1.7555	0	0
1554168_a_at	SH3KBP1	SH3-domain kinase binding protein 1	1.7544	1.7544	0	0
211913_s_at	MERTK	c-mer proto-oncogene tyrosine kinase	1.7543	1.7543	0	0
212902_at			1.7543	1.7543	0	0
203854_at	CFI	complement factor I	1.7526	1.7526	0	0
207194_s_at	ICAM4	intercellular adhesion molecule 4 (Landsteiner-Wiener blood group)	1.752	1.752	0	0
232165_at			0.5711	1.751	0	0
242055_at	C6orf85	chromosome 6 open reading frame 85	0.5711	1.751	0	0
209581_at	HRASLS3	HRAS-like suppressor 3	1.7499	1.7499	0	0
216025_x_at	CYP2C9	cytochrome P450, family 2, subfamily C, polypeptide 9	0.5716	1.7496	0	0
221249_s_at	FAM117A	family with sequence similarity 117, member A	1.7491	1.7491	0	0
203591_s_at	CSF3R	colony stimulating factor 3 receptor (granulocyte)	1.749	1.749	0	0
217853_at	TNS3	tensin 3	1.7485	1.7485	0	0
206181_at	SLAMF1	signaling lymphocytic activation molecule family member 1	1.7482	1.7482	0	0
215425_at			0.572	1.7481	0	0
209925_at	OCLN|AK130833	occludin	0.5722	1.7477	0	0
210243_s_at	B4GALT3	UDP-Gal:betaGlcNAc beta 1,4- galactosyltransferase, polypeptide 3	1.7467	1.7467	0	0
206085_s_at	CTH	cystathionase (cystathionine gamma-lyase)	1.745	1.745	0	0
219990_at	E2F8	E2F transcription factor 8	0.5733	1.7443	0	0
220017_x_at	CYP2C9	cytochrome P450, family 2, subfamily C, polypeptide 9	0.5738	1.7428	0	0
209569_x_at	D4S234E	DNA segment on chromosome 4 (unique) 234 expressed sequence	0.5739	1.7424	0	0
228837_at			1.7423	1.7423	0	0
222651_s_at	TRPS1	trichorhinophalangeal syndrome I	0.5741	1.7419	0	0
209250_at	DEGS1	degenerative spermatocyte homolog 1, lipid desaturase (Drosophila)	0.5743	1.7413	0	0
203178_at	GATM	glycine amidinotransferase (L-arginine:glycine amidinotransferase)	0.5747	1.7402	0	0
225032_at	FNDC3B	fibronectin type III domain containing 3B	1.7395	1.7395	0	0
238117_at			1.7395	1.7395	0	0
222693_at	FNDC3B	fibronectin type III domain containing 3B	1.7394	1.7394	0	0
1555753_x_at			1.7386	1.7386	0	0
209949_at	NCF2	neutrophil cytosolic factor 2 (65kDa, chronic granulomatous disease, autosomal 2)	1.7382	1.7382	0	0
235065_at			0.5754	1.7379	0	0
203016_s_at	SSX2IP	synovial sarcoma, X breakpoint 2 interacting protein	0.5767	1.7339	0	0
204882_at	ARHGAP25	Rho GTPase activating protein 25	1.7338	1.7338	0	0
211636_at			1.7334	1.7334	0	0
209435_s_at	ARHGEF2	rho/rac guanine nucleotide exchange factor (GEF) 2	1.7329	1.7329	0	0
237690_at	GPR115	G protein-coupled receptor 115	0.5775	1.7317	0	0
202665_s_at	WIPF1	WAS/WASL interacting protein family, member 1	1.7315	1.7315	0	0
225003_at	UNQ501	MBC3205	1.7315	1.7315	0	0
218084_x_at	FXYD5	FXYD domain containing ion transport regulator 5	1.7304	1.7304	0	0
218927_s_at	CHST12	carbohydrate (chondroitin 4) sulfotransferase 12	1.7299	1.7299	0	0
208018_s_at	HCK	hemopoietic cell kinase	1.7297	1.7297	0	0
232994_s_at	RGNEF	Rho-guanine nucleotide exchange factor	0.5785	1.7286	0	0
242204_at	WFDC5	WAP four-disulfide core domain 5	0.5785	1.7286	0	0
238025_at	MLKL	mixed lineage kinase domain-like	1.7281	1.7281	0	0
219371_s_at	KLF2	Kruppel-like factor 2 (lung)	1.7274	1.7274	0	0
204687_at	DKFZP564O0823	DKFZP564O0823 protein	1.7269	1.7269	0	0
228195_at	MGC13057	hypothetical protein MGC13057	1.7268	1.7268	0	0
203066_at	GALNAC4S-6ST	B cell RAG associated protein	1.7255	1.7255	0	0
210042_s_at	CTSZ	cathepsin Z	1.7247	1.7247	0	0
221029_s_at	WNT5B	wingless-type MMTV integration site family, member 5B	1.7237	1.7237	0	0
228457_at			0.5808	1.7217	0	0
213469_at	PGAP1	GPI deacylase	0.5815	1.7198	0	0
239908_at	BCAR3	breast cancer anti-estrogen resistance 3	1.7198	1.7198	0	0
219429_at	FA2H	fatty acid 2-hydroxylase	1.718	1.718	0	0
212413_at		septin 6	1.7176	1.7176	0	0
208997_s_at	UCP2	uncoupling protein 2 (mitochondrial, proton carrier)	1.7173	1.7173	0	0
206382_s_at	BDNF	brain-derived neurotrophic factor	0.5824	1.717	0	0
242733_at	HPGD	hydroxyprostaglandin dehydrogenase 15-(NAD)	0.5825	1.7167	0	0
237885_at			0.5826	1.7164	0	0
37966_at	PARVB	parvin, beta	1.7157	1.7157	0	0
232922_s_at	C20orf59	chromosome 20 open reading frame 59	1.7152	1.7152	0	0
214366_s_at	ALOX5	arachidonate 5-lipoxygenase	1.7139	1.7139	0	0
204960_at	PTPRCAP	protein tyrosine phosphatase, receptor type, C-associated protein	1.7138	1.7138	0	0
218999_at	TMEM140	transmembrane protein 140	1.7134	1.7134	0	0
227168_at			1.7134	1.7134	0	0
236114_at	RUNX1	runt-related transcription factor 1 (acute myeloid leukemia 1; aml1 oncogene)	1.7112	1.7112	0	0
224807_at	GRAMD1A	GRAM domain containing 1A	1.7111	1.7111	0	0
236491_at	BCL2L10	BCL2-like 10 (apoptosis facilitator)	0.5845	1.711	0	0
240180_at			0.5847	1.7104	0	0
240673_at			0.5851	1.709	0	0
204360_s_at	NAGLU	N-acetylglucosaminidase, alpha- (Sanfilippo disease IIIB)	1.7083	1.7083	0	0
1552496_a_at			0.5854	1.7082	0	0
225846_at	RBM35A	RNA binding motif protein 35A	0.5855	1.7079	0	0
226372_at			1.7075	1.7075	0	0
1565282_at			1.7071	1.7071	0	0
205807_s_at	TUFT1	tuftelin 1	0.5861	1.7062	0	0
242662_at			0.5862	1.7059	0	0
214994_at	APOBEC3G|APOBEC3F	apolipoprotein B mRNA editing enzyme, catalytic polypeptide-like 3G|apolipoprotein B mRNA editing enzyme, catalytic polypeptide-like 3F	1.7058	1.7058	0	0
229958_at	C8orf61	chromosome 8 open reading frame 61	0.5862	1.7058	0	0
219559_at	C20orf59	chromosome 20 open reading frame 59	1.7057	1.7057	0	0
227873_at	C5orf14	chromosome 5 open reading frame 14	1.7043	1.7043	0	0
228008_at			1.7041	1.7041	0	0
218436_at	SIL1	SIL1 homolog, endoplasmic reticulum chaperone (S. cerevisiae)	1.7029	1.7029	0	0
202185_at	PLOD3	procollagen-lysine, 2-oxoglutarate 5-dioxygenase 3	1.7025	1.7025	0	0
211638_at			1.7006	1.7006	0	0
238575_at	OSBPL6	oxysterol binding protein-like 6	0.5881	1.7005	0	0
236436_at	SLC25A45	solute carrier family 25, member 45	1.6998	1.6998	0	0
241782_at			0.5885	1.6992	0	0
212739_s_at	NME4	non-metastatic cells 4, protein expressed in	1.6979	1.6979	0	0
202150_s_at	NEDD9	neural precursor cell expressed, developmentally down-regulated 9	1.6974	1.6974	0	0
220413_at	SLC39A2	solute carrier family 39 (zinc transporter), member 2	0.5892	1.6973	0	0
1553989_a_at	ATP6V1C2	ATPase, H+ transporting, lysosomal 42kDa, V1 subunit C2	0.5893	1.6968	0	0
205379_at	CBR3	carbonyl reductase 3	0.5893	1.6968	0	0
206219_s_at	VAV1	vav 1 oncogene	1.6964	1.6964	0	0
1554004_a_at	RGNEF	Rho-guanine nucleotide exchange factor	0.5896	1.696	0	0
219183_s_at	PSCD4	pleckstrin homology, Sec7 and coiled-coil domains 4	1.6956	1.6956	0	0
218870_at	ARHGAP15	Rho GTPase activating protein 15	1.6935	1.6935	0	0
209288_s_at	CDC42EP3	CDC42 effector protein (Rho GTPase binding) 3	1.6934	1.6934	0	0
213555_at	RWDD2	RWD domain containing 2	1.6928	1.6928	0	0
38487_at	STAB1	stabilin 1	1.6928	1.6928	0	0
226185_at			0.5908	1.6927	0	0
1552487_a_at	BNC1	basonuclin 1	0.5908	1.6926	0	0
201095_at	DAP|BC080565	death-associated protein	1.6923	1.6923	0	0
202625_at			1.6904	1.6904	0	0
227610_at			1.6899	1.6899	0	0
203780_at	EVA1	epithelial V-like antigen 1	0.592	1.6891	0	0
204735_at	PDE4A	phosphodiesterase 4A, cAMP-specific (phosphodiesterase E2 dunce homolog, Drosophila)	1.6876	1.6876	0	0
237302_at			0.5928	1.6869	0	0
214129_at	PDE4DIP	phosphodiesterase 4D interacting protein (myomegalin)	1.6849	1.6849	0	0
226530_at	BMF	Bcl2 modifying factor	1.6846	1.6846	0	0
239770_at			0.5937	1.6843	0	0
228255_at	ALS2CR4	amyotrophic lateral sclerosis 2 (juvenile) chromosome region, candidate 4	0.594	1.6835	0	0
200918_s_at	SRPR	signal recognition particle receptor ('docking protein')	1.6834	1.6834	0	0
204150_at	STAB1	stabilin 1	1.6834	1.6834	0	0
218130_at	C17orf62	chromosome 17 open reading frame 62	1.6831	1.6831	0	0
219288_at	C3orf14	chromosome 3 open reading frame 14	0.5949	1.6809	0	0
204058_at	ME1	malic enzyme 1, NADP(+)-dependent, cytosolic	0.5956	1.6791	0	0
219135_s_at			1.6791	1.6791	0	0
203019_x_at	SSX2IP	synovial sarcoma, X breakpoint 2 interacting protein	0.5961	1.6775	0	0
213533_at	D4S234E	DNA segment on chromosome 4 (unique) 234 expressed sequence	0.5962	1.6772	0	0
208639_x_at	PDIA6	protein disulfide isomerase family A, member 6	1.6762	1.6762	0	0
202314_at	CYP51A1	cytochrome P450, family 51, subfamily A, polypeptide 1	0.597	1.6751	0	0
208126_s_at	CYP2C19|CYP2C18	cytochrome P450, family 2, subfamily C, polypeptide 19|cytochrome P450, family 2, subfamily C, polypeptide 18	0.597	1.6751	0	0
222786_at	CHST12	carbohydrate (chondroitin 4) sulfotransferase 12	1.6749	1.6749	0	0
237713_at	TACC2	transforming, acidic coiled-coil containing protein 2	0.5976	1.6735	0	0
1555275_a_at	KLHL6	kelch-like 6 (Drosophila)	1.6731	1.6731	0	0
220565_at	CCR10	chemokine (C-C motif) receptor 10	1.6719	1.6719	0	0
227034_at	ANKRD57	ankyrin repeat domain 57	0.5982	1.6717	0	0
1555372_at	BCL2L11	BCL2-like 11 (apoptosis facilitator)	1.6716	1.6716	0	0
202191_s_at	GAS7	growth arrest-specific 7	0.599	1.6694	0	0
223164_at	CCM2	cerebral cavernous malformation 2	1.6687	1.6687	0	0
212750_at	PPP1R16B	protein phosphatase 1, regulatory (inhibitor) subunit 16B	1.6686	1.6686	0	0
227030_at			1.6686	1.6686	0	0
224909_s_at	PREX1	phosphatidylinositol 3,4,5-trisphosphate-dependent RAC exchanger 1	1.6684	1.6684	0	0
206874_s_at			0.5995	1.668	0	0
207109_at	POU2F3	POU domain, class 2, transcription factor 3	0.5998	1.6673	0	0
203620_s_at	FCHSD2	FCH and double SH3 domains 2	1.6672	1.6672	0	0
212315_s_at	NUP210	nucleoporin 210kDa	1.6671	1.6671	0	0
209447_at	SYNE1	spectrin repeat containing, nuclear envelope 1	1.6666	1.6666	0	0
216558_x_at			1.6661	1.6661	0	0
226817_at	DSC2	desmocollin 2	0.6006	1.6651	0	0
208056_s_at	CBFA2T3	core-binding factor, runt domain, alpha subunit 2; translocated to, 3	1.6631	1.6631	0	0
204950_at	CARD8	caspase recruitment domain family, member 8	1.6628	1.6628	0	0
220091_at	SLC2A6	solute carrier family 2 (facilitated glucose transporter), member 6	1.6628	1.6628	0	0
1570251_at			0.6017	1.662	0	0
219716_at	APOL6	apolipoprotein L, 6	1.6608	1.6608	0	0
204653_at	TFAP2A	transcription factor AP-2 alpha (activating enhancer binding protein 2 alpha)	0.6027	1.6592	0	0
229062_at			0.6029	1.6587	0	0
221802_s_at	KIAA1598	KIAA1598	0.6031	1.6581	0	0
204220_at	GMFG	glia maturation factor, gamma	1.6565	1.6565	0	0
204443_at	ARSA	arylsulfatase A	1.656	1.656	0	0
204118_at	CD48	CD48 molecule	1.6542	1.6542	0	0
1555352_at	FOXP2	forkhead box P2	0.6048	1.6534	0	0
203562_at	FEZ1	fasciculation and elongation protein zeta 1 (zygin I)	1.6523	1.6523	0	0
206296_x_at	MAP4K1	mitogen-activated protein kinase kinase kinase kinase 1	1.6516	1.6516	0	0
1569257_at	FMNL1	formin-like 1	1.6514	1.6514	0	0
1562290_at	PPP2R2C	protein phosphatase 2 (formerly 2A), regulatory subunit B (PR 52), gamma isoform	0.6057	1.6509	0	0
227752_at	SPTLC2L	serine palmitoyltransferase, long chain base subunit 2-like (aminotransferase 2)	0.6065	1.6489	0	0
1566142_at	GBF1	golgi-specific brefeldin A resistance factor 1	1.6487	1.6487	0	0
219402_s_at	DERL1	Der1-like domain family, member 1	1.6487	1.6487	0	0
230405_at	LOC441108	hypothetical gene supported by AK128882	1.6482	1.6482	0	0
228389_at			0.6069	1.6476	0	0
238917_s_at	MGC24039	hypothetical protein MGC24039	1.6476	1.6476	0	0
231118_at	ANKRD35	ankyrin repeat domain 35	0.6073	1.6466	0	0
1558540_s_at	SLC2A11	solute carrier family 2 (facilitated glucose transporter), member 11	1.6465	1.6465	0	0
227344_at			1.6465	1.6465	0	0
230748_at			0.6084	1.6437	0	0
236616_at	AK123617		0.6085	1.6433	0	0
241801_at	PGAP1	GPI deacylase	0.6085	1.6433	0	0
204672_s_at	ANKRD6	ankyrin repeat domain 6	0.609	1.6421	0	0
209583_s_at	CD200	CD200 molecule	1.6418	1.6418	0	0
202838_at	FUCA1	fucosidase, alpha-L- 1, tissue	1.6413	1.6413	0	0
204635_at	RPS6KA5	ribosomal protein S6 kinase, 90kDa, polypeptide 5	0.6095	1.6407	0	0
203110_at	PTK2B	PTK2B protein tyrosine kinase 2 beta	1.6406	1.6406	0	0
203017_s_at	SSX2IP	synovial sarcoma, X breakpoint 2 interacting protein	0.6102	1.6388	0	0
217899_at	FLJ20254	hypothetical protein FLJ20254	1.6386	1.6386	0	0
203560_at	GGH	gamma-glutamyl hydrolase (conjugase, folylpolygammaglutamyl hydrolase)	0.6108	1.6373	0	0
223895_s_at	EPN3	epsin 3	0.6109	1.637	0	0
228759_at	CREB3L2	cAMP responsive element binding protein 3-like 2	1.6356	1.6356	0	0
227711_at	FAM112B	family with sequence similarity 112, member B	1.6353	1.6353	0	0
221882_s_at	TMEM8	transmembrane protein 8 (five membrane-spanning domains)	1.6342	1.6342	0	0
240189_at			1.6315	1.6315	0	0
201288_at	ARHGDIB	Rho GDP dissociation inhibitor (GDI) beta	1.6296	1.6296	0	0
202732_at	PKIG	protein kinase (cAMP-dependent, catalytic) inhibitor gamma	1.6296	1.6296	0	0
218189_s_at	NANS	N-acetylneuraminic acid synthase (sialic acid synthase)	1.6288	1.6288	0	0
238614_x_at			0.6139	1.6288	0	0
230127_at			0.6141	1.6283	0	0
226666_at			0.6142	1.6281	0	0
226907_at	PPP1R14C	protein phosphatase 1, regulatory (inhibitor) subunit 14C	0.6142	1.6281	0	0
218299_at	C11orf24	chromosome 11 open reading frame 24	1.6277	1.6277	0	0
235746_s_at			0.6154	1.6249	0	0
218615_s_at	TMEM39A	transmembrane protein 39A	1.6248	1.6248	0	0
214228_x_at	TNFRSF4	tumor necrosis factor receptor superfamily, member 4	1.6242	1.6242	0	0
223903_at	TLR9	toll-like receptor 9	1.6241	1.6241	0	0
1556194_a_at			0.616	1.6233	0	0
237461_at	NALP7	NACHT, leucine rich repeat and PYD containing 7	1.623	1.623	0	0
218546_at	C1orf115	chromosome 1 open reading frame 115	1.6227	1.6227	0	0
238431_at			0.6164	1.6225	0	0
231991_at	C20orf160	chromosome 20 open reading frame 160	1.6213	1.6213	0	0
1554003_at	RGNEF	Rho-guanine nucleotide exchange factor	0.6168	1.6212	0	0
200644_at	MARCKSL1	MARCKS-like 1	1.62	1.62	0	0
227002_at	FAM78A	family with sequence similarity 78, member A	1.6199	1.6199	0	0
203185_at	RASSF2	Ras association (RalGDS/AF-6) domain family 2	1.6182	1.6182	0	0
223041_at	CD99L2	CD99 molecule-like 2	1.6174	1.6174	0	0
227396_at			1.617	1.617	0	0
231311_at			0.6187	1.6164	0	0
238982_at	DENR	density-regulated protein	0.6187	1.6162	0	0
218477_at	TMEM14A	transmembrane protein 14A	0.619	1.6154	0	0
213358_at	KIAA0802	KIAA0802	0.6202	1.6124	0	0
235848_x_at			0.6203	1.6122	0	0
225157_at			1.6115	1.6115	0	0
213475_s_at	ITGAL	integrin, alpha L (antigen CD11A (p180), lymphocyte function-associated antigen 1; alpha polypeptide)	1.6113	1.6113	0	0
1555516_at	FOXP2	forkhead box P2	0.6209	1.6106	0	0
209216_at	WDR45	WD repeat domain 45	1.6096	1.6096	0	0
242414_at			1.6093	1.6093	0	0
226564_at	ZFAT1	ZFAT zinc finger 1	1.6092	1.6092	0	0
211993_at	WNK1	WNK lysine deficient protein kinase 1	0.622	1.6077	0	0
225981_at	C17orf28	chromosome 17 open reading frame 28	1.607	1.607	0	0
220403_s_at	P53AIP1	p53-regulated apoptosis-inducing protein 1	0.6226	1.6062	0	0
227107_at			0.6227	1.6058	0	0
204569_at	ICK	intestinal cell (MAK-like) kinase	0.623	1.6052	0	0
222710_at			1.6045	1.6045	0	0
204400_at	EFS	embryonal Fyn-associated substrate	0.6235	1.6039	0	0
1567997_x_at	SLC39A6	solute carrier family 39 (zinc transporter), member 6	0.6235	1.6037	0	0
205922_at	VNN2	vanin 2	1.6036	1.6036	0	0
230523_at			0.6236	1.6035	0	0
226440_at	DUSP22	dual specificity phosphatase 22	1.603	1.603	0	0
205326_at	RAMP3	receptor (calcitonin) activity modifying protein 3	1.6023	1.6023	0	0
201000_at	AARS	alanyl-tRNA synthetase	1.6021	1.6021	0	0
202943_s_at	NAGA	N-acetylgalactosaminidase, alpha-	1.6016	1.6016	0	0
210744_s_at	IL5RA	interleukin 5 receptor, alpha	1.6002	1.6002	0	0
212850_s_at	LRP4	low density lipoprotein receptor-related protein 4	0.625	1.6001	0	0
206106_at	MAPK12	mitogen-activated protein kinase 12	1.5996	1.5996	0	0
1598_g_at	GAS6	growth arrest-specific 6	1.5995	1.5995	0	0
203556_at	ZHX2	zinc fingers and homeoboxes 2	1.5988	1.5988	0	0
220016_at	AHNAK	AHNAK nucleoprotein (desmoyokin)	0.6256	1.5985	0	0
211061_s_at	MGAT2	mannosyl (alpha-1,6-)-glycoprotein beta-1,2-N-acetylglucosaminyltransferase	1.5983	1.5983	0	0
243718_at	BC006438		0.626	1.5975	0	0
213506_at	F2RL1	coagulation factor II (thrombin) receptor-like 1	0.6261	1.5973	0	0
209121_x_at	NR2F2	nuclear receptor subfamily 2, group F, member 2	1.5969	1.5969	0	0
1553956_at	ALS2CR4	amyotrophic lateral sclerosis 2 (juvenile) chromosome region, candidate 4	0.6263	1.5967	0	0
215808_at			0.6267	1.5957	0	0
225224_at			1.5954	1.5954	0	0
206049_at	SELP	selectin P (granule membrane protein 140kDa, antigen CD62)	1.5951	1.5951	0	0
235474_at			1.5935	1.5935	0	0
202175_at	CHPF	chondroitin polymerizing factor	1.593	1.593	0	0
219315_s_at	C16orf30	chromosome 16 open reading frame 30	1.593	1.593	0	0
230769_at	DENND2C	DENN/MADD domain containing 2C	0.6278	1.5929	0	0
217979_at	TSPAN13	tetraspanin 13	1.5928	1.5928	0	0
210657_s_at		septin 4	1.5926	1.5926	0	0
205039_s_at	IKZF1	IKAROS family zinc finger 1 (Ikaros)	1.591	1.591	0	0
219884_at	LHX6	LIM homeobox 6	1.59	1.59	0	0
219790_s_at	NPR3	natriuretic peptide receptor C/guanylate cyclase C (atrionatriuretic peptide receptor C)	0.629	1.5899	0	0
38149_at	ARHGAP25	Rho GTPase activating protein 25	1.5883	1.5883	0	0
204671_s_at	ANKRD6	ankyrin repeat domain 6	0.6298	1.5879	0	0
221011_s_at	LBH	limb bud and heart development homolog (mouse)	1.5861	1.5861	0	0
203332_s_at			1.586	1.586	0	0
213399_x_at	RPN2	ribophorin II	1.5851	1.5851	0	0
201522_x_at	SNRPN|SNURF	small nuclear ribonucleoprotein polypeptide N|SNRPN upstream reading frame	1.5845	1.5845	0	0
218213_s_at	C11orf10	chromosome 11 open reading frame 10	1.5842	1.5842	0	0
216661_x_at	CYP2C9	cytochrome P450, family 2, subfamily C, polypeptide 9	0.6314	1.5839	0	0
219478_at	WFDC1	WAP four-disulfide core domain 1	1.5835	1.5835	0	0
217976_s_at	DYNC1LI1	dynein, cytoplasmic 1, light intermediate chain 1	0.6317	1.5829	0	0
229971_at	GPR114	G protein-coupled receptor 114	1.5828	1.5828	0	0
213491_x_at	RPN2	ribophorin II	1.5824	1.5824	0	0
239991_at	PRKCBP1	protein kinase C binding protein 1	1.5809	1.5809	0	0
203934_at	KDR	kinase insert domain receptor (a type III receptor tyrosine kinase)	1.5805	1.5805	0	0
219690_at	TMEM149	transmembrane protein 149	1.5803	1.5803	0	0
200617_at	KIAA0152	KIAA0152	1.5789	1.5789	0	0
221488_s_at	CUTA	cutA divalent cation tolerance homolog (E. coli)	1.5777	1.5777	0	0
204789_at	FMNL1	formin-like 1	1.5766	1.5766	0	0
223061_at	CHID1	chitinase domain containing 1	1.5761	1.5761	0	0
208916_at	SLC1A5	solute carrier family 1 (neutral amino acid transporter), member 5	1.576	1.576	0	0
223694_at	TRIM7	tripartite motif-containing 7	0.6351	1.5745	0	0
202027_at	C22orf5	chromosome 22 open reading frame 5	1.5742	1.5742	0	0
236201_at			0.6353	1.574	0	0
211382_s_at	TACC2	transforming, acidic coiled-coil containing protein 2	0.636	1.5723	0	0
227150_at	MTF1	metal-regulatory transcription factor 1	0.6363	1.5716	0	0
234113_at	GMDS	GDP-mannose 4,6-dehydratase	1.5706	1.5706	0	0
213698_at	ZMYM6	zinc finger, MYM-type 6	1.5699	1.5699	0	0
219562_at	RAB26	RAB26, member RAS oncogene family	1.5699	1.5699	0	0
235075_at	DSG3	desmoglein 3 (pemphigus vulgaris antigen)	0.6371	1.5697	0	0
239042_at			0.6375	1.5686	0	0
217949_s_at	VKORC1	vitamin K epoxide reductase complex, subunit 1	1.5681	1.5681	0	0
214626_s_at	GANAB	glucosidase, alpha; neutral AB	1.568	1.568	0	0
201266_at	TXNRD1	thioredoxin reductase 1	1.5665	1.5665	0	0
202273_at	PDGFRB	platelet-derived growth factor receptor, beta polypeptide	1.5658	1.5658	0	0
229331_at	SPATA18	spermatogenesis associated 18 homolog (rat)	0.6391	1.5647	0	0
204416_x_at	APOC1	apolipoprotein C-I	1.5637	1.5637	0	0
227923_at			1.5634	1.5634	0	0
234973_at	SLC38A5	solute carrier family 38, member 5	1.5612	1.5612	0	0
202857_at	TMEM4	transmembrane protein 4	1.5611	1.5611	0	0
228271_at	SND1	staphylococcal nuclease domain containing 1	1.5608	1.5608	0	0
214219_x_at	MAP4K1	mitogen-activated protein kinase kinase kinase kinase 1	1.5596	1.5596	0	0
226349_at			1.559	1.559	0	0
230076_at			0.6417	1.5584	0	0
227526_at	CDON	Cdon homolog (mouse)	0.6417	1.5583	0	0
228869_at	SLIC1	selectin ligand interactor cytoplasmic-1	1.5582	1.5582	0	0
235377_at	C6orf142	chromosome 6 open reading frame 142	0.642	1.5577	0	0
223594_at	TMEM117	transmembrane protein 117	0.6422	1.5573	0	0
236069_at			0.6422	1.5573	0	0
204164_at	SIPA1	signal-induced proliferation-associated gene 1	1.5571	1.5571	0	0
242506_at	SND1	staphylococcal nuclease domain containing 1	1.5548	1.5548	0	0
1552256_a_at	SCARB1	scavenger receptor class B, member 1	1.5545	1.5545	0	0
222125_s_at	PH-4	hypoxia-inducible factor prolyl 4-hydroxylase	1.5544	1.5544	0	0
215346_at	CD40	CD40 molecule, TNF receptor superfamily member 5	1.5531	1.5531	0	0
223350_x_at	LIN7C	lin-7 homolog C (C. elegans)	0.6441	1.5525	0	0
228618_at			1.552	1.552	0	0
230630_at			0.6443	1.552	0	0
202211_at	ARFGAP3|AK127525	ADP-ribosylation factor GTPase activating protein 3	1.5511	1.5511	0	0
201640_x_at	CLPTM1	cleft lip and palate associated transmembrane protein 1	1.5506	1.5506	0	0
202767_at	ACP2	acid phosphatase 2, lysosomal	1.5506	1.5506	0	0
223503_at	TMEM163	transmembrane protein 163	1.5498	1.5498	0	0
212771_at	C10orf38	chromosome 10 open reading frame 38	1.5487	1.5487	0	0
223991_s_at	GALNT2	UDP-N-acetyl-alpha-D-galactosamine:polypeptide N-acetylgalactosaminyltransferase 2 (GalNAc-T2)	1.5482	1.5482	0	0
52164_at	C11orf24	chromosome 11 open reading frame 24	1.548	1.548	0	0
205733_at	BLM	Bloom syndrome	1.5474	1.5474	0	0
219045_at	RHOF	ras homolog gene family, member F (in filopodia)	1.5474	1.5474	0	0
223634_at	RASD2	RASD family, member 2	1.5474	1.5474	0	0
242866_x_at			1.547	1.547	0	0
223738_s_at	PGM2	phosphoglucomutase 2	0.6468	1.546	0	0
205619_s_at	MEOX1	mesenchyme homeobox 1	1.5454	1.5454	0	0
223303_at	URP2	UNC-112 related protein 2	1.5452	1.5452	0	0
232645_at	LOC153684	hypothetical protein LOC153684	1.5448	1.5448	0	0
220712_at	DENND3|C8orf60	DENN/MADD domain containing 3|chromosome 8 open reading frame 60	1.5434	1.5434	0	0
231780_at	GBGT1	globoside alpha-1,3-N-acetylgalactosaminyltransferase 1	1.5431	1.5431	0	0
221801_x_at			0.6482	1.5428	0	0
213049_at	FSD1L|GARNL1	fibronectin type III and SPRY domain containing 1-like|GTPase activating Rap/RanGAP domain-like 1	0.6484	1.5423	0	0
227276_at	PLXDC2	plexin domain containing 2	0.6487	1.5415	0	0
206149_at	LOC63928	hepatocellular carcinoma antigen gene 520	0.649	1.5408	0	0
205303_at	KCNJ8	potassium inwardly-rectifying channel, subfamily J, member 8	1.5404	1.5404	0	0
202655_at	ARMET	arginine-rich, mutated in early stage tumors	1.5402	1.5402	0	0
213992_at	COL4A6	collagen, type IV, alpha 6	0.6494	1.5398	0	0
228339_at			1.5393	1.5393	0	0
40446_at	PHF1	PHD finger protein 1	1.5393	1.5393	0	0
219528_s_at	BCL11B	B-cell CLL/lymphoma 11B (zinc finger protein)	0.65	1.5384	0	0
204680_s_at	RAPGEF5	Rap guanine nucleotide exchange factor (GEF) 5	0.6502	1.5381	0	0
214800_x_at	BTF3	basic transcription factor 3	0.6501	1.5381	0	0
214070_s_at	ATP10B	ATPase, Class V, type 10B	0.6507	1.5369	0	0
205656_at	PCDH17	protocadherin 17	1.5365	1.5365	0	0
202709_at	FMOD	fibromodulin	1.5348	1.5348	0	0
213181_s_at	MOCS1	molybdenum cofactor synthesis 1	1.5344	1.5344	0	0
203018_s_at	SSX2IP	synovial sarcoma, X breakpoint 2 interacting protein	0.6521	1.5335	0	0
210401_at	P2RX1	purinergic receptor P2X, ligand-gated ion channel, 1	1.5331	1.5331	0	0
200757_s_at	CALU	calumenin	1.533	1.533	0	0
206581_at			0.6524	1.5327	0	0
206702_at	TEK	TEK tyrosine kinase, endothelial (venous malformations, multiple cutaneous and mucosal)	1.5313	1.5313	0	0
242009_at			0.653	1.5313	0	0
204679_at	KCNK1	potassium channel, subfamily K, member 1	0.6534	1.5305	0	0
217469_at			1.5302	1.5302	0	0
204829_s_at	FOLR2	folate receptor 2 (fetal)	1.53	1.53	0	0
213386_at			0.6541	1.5288	0	0
210776_x_at			1.5282	1.5282	0	0
223469_at	PGPEP1	pyroglutamyl-peptidase I	1.5281	1.5281	0	0
202020_s_at	LANCL1	LanC lantibiotic synthetase component C-like 1 (bacterial)	0.6544	1.528	0	0
223193_x_at	C3orf28	chromosome 3 open reading frame 28	0.6546	1.5276	0	0
225909_at			1.5274	1.5274	0	0
238479_at			0.6548	1.5272	0	0
1569648_at	DACT2	dapper, antagonist of beta-catenin, homolog 2 (Xenopus laevis)	0.6554	1.5257	0	0
224345_x_at	C3orf28	chromosome 3 open reading frame 28	0.6562	1.524	0	0
225593_at	LSM10	LSM10, U7 small nuclear RNA associated	1.5238	1.5238	0	0
201126_s_at	MGAT1	mannosyl (alpha-1,3-)-glycoprotein beta-1,2-N-acetylglucosaminyltransferase	1.5233	1.5233	0	0
210015_s_at	MAP2	microtubule-associated protein 2	0.6568	1.5225	0	0
238759_at	KIAA1212	KIAA1212	1.5225	1.5225	0	0
220906_at	LDB2	LIM domain binding 2	1.5206	1.5206	0	0
224550_s_at	MRVI1	murine retrovirus integration site 1 homolog	1.5202	1.5202	0	0
235359_at	LRRC33	leucine rich repeat containing 33	1.5187	1.5187	0	0
212235_at	PLXND1	plexin D1	1.5178	1.5178	0	0
219993_at	SOX17	SRY (sex determining region Y)-box 17	1.5177	1.5177	0	0
1553787_at	C11orf45	chromosome 11 open reading frame 45	0.659	1.5175	0	0
226733_at	PFKFB2	6-phosphofructo-2-kinase/fructose-2,6-biphosphatase 2	0.659	1.5175	0	0
218145_at	TRIB3	tribbles homolog 3 (Drosophila)	1.5174	1.5174	0	0
218573_at	MAGEH1	melanoma antigen family H, 1	1.5166	1.5166	0	0
214853_s_at	MUC1|SHC1	mucin 1, cell surface associated|SHC (Src homology 2 domain containing) transforming protein 1	1.5164	1.5164	0	0
227779_at			1.5162	1.5162	0	0
222212_s_at	LASS2	LAG1 homolog, ceramide synthase 2 (S. cerevisiae)	1.5157	1.5157	0	0
1554252_a_at	LASS3	LAG1 homolog, ceramide synthase 3 (S. cerevisiae)	0.6599	1.5155	0	0
226074_at	PPM1M	protein phosphatase 1M (PP2C domain containing)	1.5152	1.5152	0	0
229304_s_at	MLF1IP	MLF1 interacting protein	0.6601	1.515	0	0
200971_s_at	SERP1	stress-associated endoplasmic reticulum protein 1	1.5146	1.5146	0	0
227995_at			0.6608	1.5134	0	0
1555041_a_at	NAGA	N-acetylgalactosaminidase, alpha-	1.5121	1.5121	0	0
229336_at			1.5118	1.5118	0	0
205484_at	SIT1	signaling threshold regulating transmembrane adaptor 1	1.5113	1.5113	0	0
202743_at	PIK3R3	phosphoinositide-3-kinase, regulatory subunit 3 (p55, gamma)	1.5111	1.5111	0	0
203823_at	RGS3	regulator of G-protein signalling 3	1.5098	1.5098	0	0
200652_at	SSR2	signal sequence receptor, beta (translocon-associated protein beta)	1.5095	1.5095	0	0
212350_at	TBC1D1	TBC1 (tre-2/USP6, BUB2, cdc16) domain family, member 1	1.509	1.509	0	0
208269_s_at	ADAM28	ADAM metallopeptidase domain 28	1.5077	1.5077	0	0
200827_at	PLOD1|AK124035	procollagen-lysine 1, 2-oxoglutarate 5-dioxygenase 1	1.5063	1.5063	0	0
235850_at			0.664	1.5061	0	0
228538_at	ZNF662	zinc finger protein 662	0.6646	1.5046	0	0
218825_at	EGFL7	EGF-like-domain, multiple 7	1.5041	1.5041	0	0
209828_s_at	IL16	interleukin 16 (lymphocyte chemoattractant factor)	1.5038	1.5038	0	0
229750_at	POU2F2	POU domain, class 2, transcription factor 2	1.5034	1.5034	0	0
227182_at	SUSD3	sushi domain containing 3	1.5024	1.5024	0	0
237367_x_at	CFLAR	CASP8 and FADD-like apoptosis regulator	1.5015	1.5015	0	0
205286_at	TFAP2C	transcription factor AP-2 gamma (activating enhancer binding protein 2 gamma)	0.666	1.5014	0	0
202391_at	BASP1	brain abundant, membrane attached signal protein 1	1.4999	1.4999	0	0
1554062_at	XG	Xg blood group	0.6671	1.499	0	0
232167_at	SLC2A11	solute carrier family 2 (facilitated glucose transporter), member 11	1.4986	1.4986	0	0
38671_at	PLXND1	plexin D1	1.4985	1.4985	0	0
204043_at	TCN2	transcobalamin II; macrocytic anemia	1.4952	1.4952	0	0
222240_s_at	ISYNA1	myo-inositol 1-phosphate synthase A1	1.495	1.495	0	0
204197_s_at	RUNX3	runt-related transcription factor 3	1.4947	1.4947	0	0
217390_x_at			1.4926	1.4926	0	0
241474_at			0.6704	1.4918	0	0
214096_s_at	SHMT2	serine hydroxymethyltransferase 2 (mitochondrial)	1.4905	1.4905	0	0
226950_at	ACVRL1	activin A receptor type II-like 1	1.4902	1.4902	0	0
209764_at			1.4898	1.4898	0	0
213379_at	COQ2	coenzyme Q2 homolog, prenyltransferase (yeast)	0.6713	1.4896	0	0
212914_at	CBX7	chromobox homolog 7	1.4894	1.4894	0	0
219610_at	RGNEF	Rho-guanine nucleotide exchange factor	0.6714	1.4894	0	0
225330_at	MGC18216	hypothetical protein MGC18216	0.6714	1.4894	0	0
1558236_at			0.6715	1.4892	0	0
55093_at	CSGlcA-T	chondroitin sulfate glucuronyltransferase	1.4892	1.4892	0	0
218831_s_at	FCGRT	Fc fragment of IgG, receptor, transporter, alpha	1.4888	1.4888	0	0
233058_at			0.6717	1.4887	0	0
209499_x_at	TNFSF13|TNFSF12-TNFSF13	tumor necrosis factor (ligand) superfamily, member 13|tumor necrosis factor (ligand) superfamily, member 12-member 13	1.4884	1.4884	0	0
205153_s_at	CD40	CD40 molecule, TNF receptor superfamily member 5	1.4878	1.4878	0	0
200621_at	CSRP1|AK130802	cysteine and glycine-rich protein 1	1.4877	1.4877	0	0
220942_x_at	C3orf28	chromosome 3 open reading frame 28	0.6722	1.4876	0	0
228557_at			0.6723	1.4874	0	0
227429_at	EFCAB4A|AK127926	EF-hand calcium binding domain 4A	1.4866	1.4866	0	0
218433_at	PANK3	pantothenate kinase 3	0.6729	1.4861	0	0
214339_s_at	MAP4K1	mitogen-activated protein kinase kinase kinase kinase 1	1.4847	1.4847	0	0
1558906_a_at			1.4843	1.4843	0	0
202828_s_at	MMP14	matrix metallopeptidase 14 (membrane-inserted)	1.4835	1.4835	0	0
222690_s_at	TMEM39A	transmembrane protein 39A	1.4832	1.4832	0	0
218678_at	NES	nestin	1.4829	1.4829	0	0
225364_at	STK4	serine/threonine kinase 4	1.4829	1.4829	0	0
1558292_s_at	PIGW	phosphatidylinositol glycan anchor biosynthesis, class W	0.6745	1.4826	0	0
211725_s_at	BID	BH3 interacting domain death agonist	1.482	1.482	0	0
228567_at			0.6749	1.4816	0	0
212552_at	HPCAL1	hippocalcin-like 1	1.4813	1.4813	0	0
235173_at			0.6751	1.4813	0	0
213095_x_at	AIF1	allograft inflammatory factor 1	1.4812	1.4812	0	0
227294_at			1.4805	1.4805	0	0
210314_x_at	TNFSF13|TNFSF12-TNFSF13	tumor necrosis factor (ligand) superfamily, member 13|tumor necrosis factor (ligand) superfamily, member 12-member 13	1.4779	1.4779	0	0
210109_at	SND1|NAG8	staphylococcal nuclease domain containing 1|nasopharyngeal carcinoma associated gene protein-8	1.4776	1.4776	0	0
215982_s_at	DOM3Z	dom-3 homolog Z (C. elegans)	1.4774	1.4774	0	0
228372_at	C10orf128	chromosome 10 open reading frame 128	1.4769	1.4769	0	0
223194_s_at	C6orf85	chromosome 6 open reading frame 85	0.6774	1.4763	0	0
226450_at			1.4759	1.4759	0	0
209933_s_at	CD300A	CD300a molecule	1.4746	1.4746	0	0
204974_at	RAB3A	RAB3A, member RAS oncogene family	1.474	1.474	0	0
227946_at	OSBPL7	oxysterol binding protein-like 7	1.4739	1.4739	0	0
229972_at			1.4734	1.4734	0	0
209582_s_at	CD200	CD200 molecule	1.4726	1.4726	0	0
238912_x_at	AK057071		0.6795	1.4717	0	0
1558837_a_at	MGC4677|LOC285074	hypothetical protein MGC4677|hypothetical protein LOC285074	1.4714	1.4714	0	0
211597_s_at	HOP	homeodomain-only protein	0.68	1.4706	0	0
204200_s_at	PDGFB	platelet-derived growth factor beta polypeptide (simian sarcoma viral (v-sis) oncogene homolog)	1.4704	1.4704	0	0
210325_at	CD1A	CD1a molecule	0.6805	1.4695	0	0
209880_s_at	SELPLG	selectin P ligand	1.4673	1.4673	0	0
204867_at	GCHFR	GTP cyclohydrolase I feedback regulator	1.4666	1.4666	0	0
201819_at	SCARB1	scavenger receptor class B, member 1	1.4661	1.4661	0	0
237202_at	PGPEP1	pyroglutamyl-peptidase I	1.4661	1.4661	0	0
206747_at			0.6823	1.4656	0	0
222730_s_at	ZDHHC2	zinc finger, DHHC-type containing 2	1.4655	1.4655	0	0
203986_at	GENX-3414	genethonin 1	1.4634	1.4634	0	0
225369_at	ESAM|AY189281	endothelial cell adhesion molecule	1.4624	1.4624	0	0
1554050_at	SMPDL3B	sphingomyelin phosphodiesterase, acid-like 3B	1.4613	1.4613	0	0
221799_at	CSGlcA-T	chondroitin sulfate glucuronyltransferase	1.461	1.461	0	0
221701_s_at	STRA6	stimulated by retinoic acid gene 6 homolog (mouse)	1.4587	1.4587	0	0
205247_at	NOTCH4|GPSM3	Notch homolog 4 (Drosophila)|G-protein signalling modulator 3 (AGS3-like, C. elegans)	1.4582	1.4582	0	0
242320_at	FOXO3A	forkhead box O3A	1.4581	1.4581	0	0
205999_x_at	CYP3A7|CYP3A4	cytochrome P450, family 3, subfamily A, polypeptide 7|cytochrome P450, family 3, subfamily A, polypeptide 4	0.686	1.4578	0	0
218792_s_at	BSPRY	B-box and SPRY domain containing	0.6861	1.4576	0	0
31874_at			0.6862	1.4572	0	0
206034_at	SERPINB8	serpin peptidase inhibitor, clade B (ovalbumin), member 8	0.6865	1.4567	0	0
234279_at	TNFAIP8L3	tumor necrosis factor, alpha-induced protein 8-like 3	0.6868	1.456	0	0
219517_at	ELL3	elongation factor RNA polymerase II-like 3	0.6869	1.4558	0	0
203456_at	PRAF2	PRA1 domain family, member 2	1.4548	1.4548	0	0
1566265_at			1.4544	1.4544	0	0
36030_at	HOM-TES-103	hypothetical protein LOC25900, isoform 3	1.4542	1.4542	0	0
215051_x_at	AIF1	allograft inflammatory factor 1	1.4541	1.4541	0	0
242287_at	RSN	restin (Reed-Steinberg cell-expressed intermediate filament-associated protein)	0.6878	1.4538	0	0
226673_at	SH2D3C	SH2 domain containing 3C	1.4537	1.4537	0	0
206090_s_at	DISC1	disrupted in schizophrenia 1	1.4526	1.4526	0	0
238406_x_at	SEZ6L2|LOC440354|BOLA2	seizure related 6 homolog (mouse)-like 2|PI-3-kinase-related kinase SMG-1 pseudogene|bolA homolog 2 (E. coli)	1.4526	1.4526	0	0
217757_at	A2M	alpha-2-macroglobulin	1.4511	1.4511	0	0
205965_at	BATF	basic leucine zipper transcription factor, ATF-like	1.4491	1.4491	0	0
217855_x_at	SDF4	stromal cell derived factor 4	1.449	1.449	0	0
238017_at	RDHE2	retinal short chain dehydrogenase reductase isoform 1	0.6901	1.449	0	0
219475_at	OSGIN1	oxidative stress induced growth inhibitor 1	1.4468	1.4468	0	0
227307_at			1.4458	1.4458	0	0
223072_s_at	WBP1	WW domain binding protein 1	1.4456	1.4456	0	0
226519_s_at	AGXT2L2	alanine-glyoxylate aminotransferase 2-like 2	1.4449	1.4449	0	0
224707_at	C5orf32	chromosome 5 open reading frame 32	1.4441	1.4441	0	0
239744_at	RGS3	regulator of G-protein signalling 3	1.4426	1.4426	0	0
214164_x_at	CA12	carbonic anhydrase XII	0.6941	1.4407	0	0
222881_at			0.6944	1.4402	0	0
216331_at	ITGA7	integrin, alpha 7	1.44	1.44	0	0
218310_at	RABGEF1	RAB guanine nucleotide exchange factor (GEF) 1	0.6947	1.4395	0	0
227944_at			0.6947	1.4394	0	0
212788_x_at	FTL	ferritin, light polypeptide	1.4388	1.4388	0	0
202893_at	UNC13B	unc-13 homolog B (C. elegans)	0.6953	1.4382	0	0
1556589_at			1.4374	1.4374	0	0
206589_at	GFI1	growth factor independent 1	1.4371	1.4371	0	0
226594_at			0.6966	1.4355	0	0
217225_x_at	NOMO1|NOMO2|NOMO3	NODAL modulator 1|NODAL modulator 2|NODAL modulator 3	1.4349	1.4349	0	0
201087_at	PXN	paxillin	1.4324	1.4324	0	0
219167_at	RASL12	RAS-like, family 12	1.4308	1.4308	0	0
224925_at	PREX1	phosphatidylinositol 3,4,5-trisphosphate-dependent RAC exchanger 1	1.4306	1.4306	0	0
220751_s_at	C5orf4	chromosome 5 open reading frame 4	1.4304	1.4304	0	0
234122_at	FAM59A	family with sequence similarity 59, member A	0.6992	1.4301	0	0
212116_at	TRIM27	tripartite motif-containing 27	1.4294	1.4294	0	0
221435_x_at	HYI|AK096244	hydroxypyruvate isomerase homolog (E. coli)	1.4294	1.4294	0	0
219213_at	JAM2	junctional adhesion molecule 2	1.4288	1.4288	0	0
225325_at	FLJ20160	FLJ20160 protein	0.7001	1.4283	0	0
209622_at	STK16	serine/threonine kinase 16	1.4273	1.4273	0	0
223172_s_at	MTP18	mitochondrial protein 18 kDa	1.4267	1.4267	0	0
229164_s_at	ABTB1	ankyrin repeat and BTB (POZ) domain containing 1	1.4256	1.4256	0	0
200770_s_at	LAMC1	laminin, gamma 1 (formerly LAMB2)	1.4248	1.4248	0	0
224486_s_at	C15orf41	chromosome 15 open reading frame 41	0.702	1.4245	0	0
203068_at	KLHL21	kelch-like 21 (Drosophila)	0.7022	1.4241	0	0
203907_s_at	IQSEC1	IQ motif and Sec7 domain 1	1.4238	1.4238	0	0
238498_at			0.7024	1.4237	0	0
1555575_a_at	KDELR1	KDEL (Lys-Asp-Glu-Leu) endoplasmic reticulum protein retention receptor 1	1.4232	1.4232	0	0
228236_at	C20orf54	chromosome 20 open reading frame 54	1.4225	1.4225	0	0
225632_s_at	RAB43	RAB43, member RAS oncogene family	1.4208	1.4208	0	0
227780_s_at			1.4205	1.4205	0	0
209733_at			0.704	1.4204	0	0
222561_at	LANCL2	LanC lantibiotic synthetase component C-like 2 (bacterial)	0.7062	1.4161	0	0
214848_at			0.7071	1.4143	0	0
202428_x_at	DBI	diazepam binding inhibitor (GABA receptor modulator, acyl-Coenzyme A binding protein)	0.7077	1.4129	0	0
209448_at	HTATIP2	HIV-1 Tat interactive protein 2, 30kDa	0.7078	1.4129	0	0
223769_x_at	HYI|AK096244	hydroxypyruvate isomerase homolog (E. coli)	1.4111	1.4111	0	0
225478_at			0.7092	1.4101	0	0
211724_x_at	FLJ20323	hypothetical protein FLJ20323	0.7095	1.4094	0	0
201494_at	PRCP	prolylcarboxypeptidase (angiotensinase C)	1.4071	1.4071	0	0
211336_x_at	LILRB1	leukocyte immunoglobulin-like receptor, subfamily B (with TM and ITIM domains), member 1	1.4055	1.4055	0	0
221036_s_at	APH1B	anterior pharynx defective 1 homolog B (C. elegans)	1.4048	1.4048	0	0
219125_s_at	RAG1AP1	recombination activating gene 1 activating protein 1	1.4041	1.4041	0	0
201140_s_at	RAB5C	RAB5C, member RAS oncogene family	1.4019	1.4019	0	0
238123_at			0.7139	1.4008	0	0
213869_x_at	THY1	Thy-1 cell surface antigen	1.4002	1.4002	0	0
211778_s_at	OVOL2	ovo-like 2 (Drosophila)	0.7148	1.3991	0	0
213005_s_at	ANKRD15	ankyrin repeat domain 15	0.7153	1.398	0	0
201022_s_at	DSTN	destrin (actin depolymerizing factor)	0.7153	1.3979	0	0
201984_s_at	EGFR	epidermal growth factor receptor (erythroblastic leukemia viral (v-erb-b) oncogene homolog, avian)	0.7154	1.3978	0	0
44654_at	G6PC3	glucose 6 phosphatase, catalytic, 3	1.3978	1.3978	0	0
203906_at			1.3967	1.3967	0	0
1552575_a_at	C6orf141	chromosome 6 open reading frame 141	0.7166	1.3954	0	0
207950_s_at	ANK3	ankyrin 3, node of Ranvier (ankyrin G)	0.717	1.3947	0	0
203144_s_at	KIAA0040	KIAA0040	1.3946	1.3946	0	0
209263_x_at	TSPAN4	tetraspanin 4	1.3946	1.3946	0	0
204394_at	SLC43A1	solute carrier family 43, member 1	1.3907	1.3907	0	0
218950_at	CENTD3	centaurin, delta 3	1.3904	1.3904	0	0
211495_x_at	TNFSF13|TNFSF12-TNFSF13	tumor necrosis factor (ligand) superfamily, member 13|tumor necrosis factor (ligand) superfamily, member 12-member 13	1.3899	1.3899	0	0
235085_at			0.7205	1.388	0	0
210714_at	R3HDM1	R3H domain containing 1	1.386	1.386	0	0
208384_s_at	MID2	midline 2	0.7215	1.3859	0	0
227983_at	MGC7036	hypothetical protein MGC7036	1.3846	1.3846	0	0
212326_at	VPS13D	vacuolar protein sorting 13 homolog D (S. cerevisiae)	0.7234	1.3823	0	0
228593_at			1.3812	1.3812	0	0
210466_s_at	SERBP1	SERPINE1 mRNA binding protein 1	0.725	1.3793	0	0
217691_x_at	SLC16A3	solute carrier family 16, member 3 (monocarboxylic acid transporter 4)	1.3738	1.3738	0	0
203473_at	SLCO2B1	solute carrier organic anion transporter family, member 2B1	1.3729	1.3729	0	0
243011_at	FAM55C	family with sequence similarity 55, member C	1.3685	1.3685	0	0
218805_at	GIMAP5	GTPase, IMAP family member 5	1.3683	1.3683	0	0
219340_s_at	CLN8	ceroid-lipofuscinosis, neuronal 8 (epilepsy, progressive with mental retardation)	0.7316	1.3669	0	0
226244_at	CLEC14A	C-type lectin domain family 14, member A	1.3667	1.3667	0	0
204904_at	GJA4	gap junction protein, alpha 4, 37kDa (connexin 37)	1.3656	1.3656	0	0
230800_at	ADCY4	adenylate cyclase 4	1.3654	1.3654	0	0
219849_at	ZNF671	zinc finger protein 671	1.3651	1.3651	0	0
204382_at	NAT9	N-acetyltransferase 9	1.3643	1.3643	0	0
219622_at	RAB20	RAB20, member RAS oncogene family	1.36	1.36	0	0
210142_x_at	FLOT1	flotillin 1	1.3582	1.3582	0	0
213207_s_at	GOSR2	golgi SNAP receptor complex member 2	1.358	1.358	0	0
240064_at			1.3558	1.3558	0	0
243579_at	MSI2	musashi homolog 2 (Drosophila)	1.3548	1.3548	0	0
223294_at	CXorf26	chromosome X open reading frame 26	0.7399	1.3515	0	0
219891_at	PGPEP1	pyroglutamyl-peptidase I	1.351	1.351	0	0
221565_s_at	FAM26B	family with sequence similarity 26, member B	1.3497	1.3497	0	0
202148_s_at	PYCR1	pyrroline-5-carboxylate reductase 1	1.3495	1.3495	0	0
225527_at	CEBPG	CCAAT/enhancer binding protein (C/EBP), gamma	0.7412	1.3492	0	0
1554597_at			0.742	1.3477	0	0
210076_x_at	SERBP1	SERPINE1 mRNA binding protein 1	0.7431	1.3457	0	0
209747_at	TGFB3	transforming growth factor, beta 3	1.344	1.344	0	0
229522_at			0.7443	1.3436	0	0
230129_at	C10orf89	chromosome 10 open reading frame 89	0.7455	1.3414	0	0
200606_at	DSP	desmoplakin	0.7495	1.3343	0	0
36499_at	CELSR2	cadherin, EGF LAG seven-pass G-type receptor 2 (flamingo homolog, Drosophila)	0.7499	1.3335	0	0
219413_at	ACBD4	acyl-Coenzyme A binding domain containing 4	1.3317	1.3317	0	0
38157_at	DOM3Z	dom-3 homolog Z (C. elegans)	1.329	1.329	0	0
204368_at	SLCO2A1	solute carrier organic anion transporter family, member 2A1	1.3269	1.3269	0	0
209500_x_at	TNFSF13|TNFSF12-TNFSF13	tumor necrosis factor (ligand) superfamily, member 13|tumor necrosis factor (ligand) superfamily, member 12-member 13	1.3262	1.3262	0	0
230151_at	C13orf1	chromosome 13 open reading frame 1	0.7544	1.3256	0	0
33323_r_at	SFN	stratifin	0.7555	1.3236	0	0
1569069_s_at	TDRD3	tudor domain containing 3	0.7578	1.3197	0	0
225465_at	MAGI1	membrane associated guanylate kinase, WW and PDZ domain containing 1	0.7621	1.3121	0	0
213974_at	ADAMTSL3	ADAMTS-like 3	0.7633	1.3102	0	0
221247_s_at	WBSCR16	Williams-Beuren syndrome chromosome region 16	1.3016	1.3016	0	0
209383_at	DDIT3	DNA-damage-inducible transcript 3	1.2963	1.2963	0	0
38964_r_at	WAS	Wiskott-Aldrich syndrome (eczema-thrombocytopenia)	1.2904	1.2904	0	0
1559452_a_at	ST3GAL1	ST3 beta-galactoside alpha-2,3-sialyltransferase 1	1.2871	1.2871	0	0
41220_at		septin 9	1.2837	1.2837	0	0
221715_at	MYST3	MYST histone acetyltransferase (monocytic leukemia) 3	1.2677	1.2677	0	0
209818_s_at	HABP4	hyaluronan binding protein 4	1.2671	1.2671	0	0
228954_at	LYSMD4	LysM, putative peptidoglycan-binding, domain containing 4	0.7989	1.2517	0	0
202985_s_at	BAG5	BCL2-associated athanogene 5	0.804	1.2438	0	0
213680_at			0.8085	1.2369	0	0
201235_s_at	BTG2	BTG family, member 2	2.1311	2.1311	0	1.11022e-16
222593_s_at	SPATS2	spermatogenesis associated, serine-rich 2	2.0249	2.0249	0	1.11022e-16
216166_at	RHOH	ras homolog gene family, member H	1.9987	1.9987	0	1.11022e-16
204192_at	CD37	CD37 molecule	1.9301	1.9301	0	1.11022e-16
204198_s_at	RUNX3	runt-related transcription factor 3	1.8791	1.8791	0	1.11022e-16
1560297_at	HM13	histocompatibility (minor) 13	1.8783	1.8783	0	1.11022e-16
209392_at	ENPP2	ectonucleotide pyrophosphatase/phosphodiesterase 2 (autotaxin)	1.8033	1.8033	0	1.11022e-16
218232_at	C1QA	complement component 1, q subcomponent, A chain	1.7989	1.7989	0	1.11022e-16
205037_at	RABL4	RAB, member of RAS oncogene family-like 4	1.7849	1.7849	0	1.11022e-16
203523_at	LSP1	lymphocyte-specific protein 1	1.7729	1.7729	0	1.11022e-16
203561_at	FCGR2A	Fc fragment of IgG, low affinity IIa, receptor (CD32)	1.7232	1.7232	0	1.11022e-16
235957_at			0.5813	1.7204	0	1.11022e-16
221024_s_at	SLC2A10	solute carrier family 2 (facilitated glucose transporter), member 10	1.7161	1.7161	0	1.11022e-16
244692_at	FLJ39501	cytochrome P450, family 2, subfamily E, polypeptide 2 homolog	0.5862	1.7059	0	1.11022e-16
228308_at	FKBP11	FK506 binding protein 11, 19 kDa	1.6501	1.6501	0	1.11022e-16
204364_s_at	REEP1	receptor accessory protein 1	0.612	1.6341	0	1.11022e-16
220402_at	P53AIP1	p53-regulated apoptosis-inducing protein 1	0.6132	1.6309	0	1.11022e-16
1556051_a_at	BICD1	bicaudal D homolog 1 (Drosophila)	1.6161	1.6161	0	1.11022e-16
201422_at	IFI30|AK123477	interferon, gamma-inducible protein 30	1.6144	1.6144	0	1.11022e-16
206481_s_at	LDB2	LIM domain binding 2	1.6033	1.6033	0	1.11022e-16
212873_at	HMHA1	histocompatibility (minor) HA-1	1.5874	1.5874	0	1.11022e-16
212912_at	RPS6KA2	ribosomal protein S6 kinase, 90kDa, polypeptide 2	1.5791	1.5791	0	1.11022e-16
219983_at	HRASLS	HRAS-like suppressor	0.6395	1.5638	0	1.11022e-16
238247_at			1.5611	1.5611	0	1.11022e-16
214666_x_at			0.6505	1.5373	0	1.11022e-16
219359_at	ATHL1	ATH1, acid trehalase-like 1 (yeast)	1.5057	1.5057	0	1.11022e-16
230655_at			0.6677	1.4976	0	1.11022e-16
237262_at			0.6692	1.4944	0	1.11022e-16
203835_at	LRRC32	leucine rich repeat containing 32	1.4633	1.4633	0	1.11022e-16
203632_s_at	GPRC5B	G protein-coupled receptor, family C, group 5, member B	1.4614	1.4614	0	1.11022e-16
223049_at	GRB2	growth factor receptor-bound protein 2	1.4602	1.4602	0	1.11022e-16
224788_at			0.6857	1.4583	0	1.11022e-16
223082_at	SH3KBP1	SH3-domain kinase binding protein 1	1.4531	1.4531	0	1.11022e-16
229367_s_at	GIMAP6	GTPase, IMAP family member 6	1.4335	1.4335	0	1.11022e-16
213423_x_at	TUSC3	tumor suppressor candidate 3	1.4333	1.4333	0	1.11022e-16
222052_at	C19orf54	chromosome 19 open reading frame 54	1.4275	1.4275	0	1.11022e-16
208949_s_at	LGALS3	lectin, galactoside-binding, soluble, 3 (galectin 3)	0.7036	1.4212	0	1.11022e-16
220998_s_at			1.408	1.408	0	1.11022e-16
201910_at	FARP1	FERM, RhoGEF (ARHGEF) and pleckstrin domain protein 1 (chondrocyte-derived)	1.4014	1.4014	0	1.11022e-16
215867_x_at	CA12	carbonic anhydrase XII	0.7243	1.3807	0	1.11022e-16
242670_at	LGI4	leucine-rich repeat LGI family, member 4	1.3674	1.3674	0	1.11022e-16
208289_s_at			0.7417	1.3483	0	1.11022e-16
223657_at	C1orf90	chromosome 1 open reading frame 90	1.3441	1.3441	0	1.11022e-16
233040_at	PLEKHA5	pleckstrin homology domain containing, family A member 5	0.7449	1.3425	0	1.11022e-16
220750_s_at	LEPRE1	leucine proline-enriched proteoglycan (leprecan) 1	1.3204	1.3204	0	1.11022e-16
228159_at			0.7586	1.3183	0	1.11022e-16
200845_s_at	PRDX6	peroxiredoxin 6	0.765	1.3071	0	1.11022e-16
212884_x_at			1.2942	1.2942	0	1.11022e-16
1555926_a_at			0.7903	1.2654	0	1.11022e-16
214669_x_at	IGKC|IGKV1-5|IGKV2-24	immunoglobulin kappa constant|immunoglobulin kappa variable 1-5|immunoglobulin kappa variable 2-24	2.2755	2.2755	0	2.22045e-16
206686_at	PDK1	pyruvate dehydrogenase kinase, isozyme 1	2.0857	2.0857	0	2.22045e-16
217825_s_at	UBE2J1	ubiquitin-conjugating enzyme E2, J1 (UBC6 homolog, yeast)	2.0009	2.0009	0	2.22045e-16
201058_s_at	MYL9	myosin, light chain 9, regulatory	1.9548	1.9548	0	2.22045e-16
212827_at	IFI6|IGH@|IGHA1|IGHG1	interferon, alpha-inducible protein 6|immunoglobulin heavy locus|immunoglobulin heavy constant alpha 1|immunoglobulin heavy constant gamma 1 (G1m marker)	1.885	1.885	0	2.22045e-16
201743_at	CD14	CD14 molecule	1.8786	1.8786	0	2.22045e-16
201011_at	RPN1	ribophorin I	1.8723	1.8723	0	2.22045e-16
207002_s_at	PLAGL1	pleiomorphic adenoma gene-like 1	0.538	1.8589	0	2.22045e-16
206530_at	RAB30	RAB30, member RAS oncogene family	1.8453	1.8453	0	2.22045e-16
223209_s_at	SELS|BC008759	selenoprotein S	1.8208	1.8208	0	2.22045e-16
238619_at			1.8155	1.8155	0	2.22045e-16
1558924_s_at	RSN	restin (Reed-Steinberg cell-expressed intermediate filament-associated protein)	0.5541	1.8046	0	2.22045e-16
226771_at	ATP8B2	ATPase, Class I, type 8B, member 2	1.8044	1.8044	0	2.22045e-16
210839_s_at	ENPP2	ectonucleotide pyrophosphatase/phosphodiesterase 2 (autotaxin)	1.7934	1.7934	0	2.22045e-16
242029_at	FNDC3B	fibronectin type III domain containing 3B	1.785	1.785	0	2.22045e-16
205098_at	CCR1	chemokine (C-C motif) receptor 1	1.7707	1.7707	0	2.22045e-16
204469_at	PTPRZ1	protein tyrosine phosphatase, receptor-type, Z polypeptide 1	0.5704	1.7531	0	2.22045e-16
243856_at			0.5787	1.7279	0	2.22045e-16
210191_s_at	PHTF1	putative homeodomain transcription factor 1	1.6973	1.6973	0	2.22045e-16
200974_at	ACTA2|AK127229	actin, alpha 2, smooth muscle, aorta	1.6648	1.6648	0	2.22045e-16
224650_at			0.6021	1.6609	0	2.22045e-16
216986_s_at	IRF4	interferon regulatory factor 4	1.649	1.649	0	2.22045e-16
202161_at	PKN1|X80229	protein kinase N1	1.644	1.644	0	2.22045e-16
1552283_s_at	ZDHHC11	zinc finger, DHHC-type containing 11	0.6102	1.6388	0	2.22045e-16
222383_s_at	ALOXE3	arachidonate lipoxygenase 3	0.6117	1.6349	0	2.22045e-16
239725_at	PGAP1	GPI deacylase	0.6133	1.6306	0	2.22045e-16
207668_x_at	PDIA6	protein disulfide isomerase family A, member 6	1.6265	1.6265	0	2.22045e-16
205404_at	HSD11B1	hydroxysteroid (11-beta) dehydrogenase 1	1.622	1.622	0	2.22045e-16
1569346_a_at	P2RX1	purinergic receptor P2X, ligand-gated ion channel, 1	1.6127	1.6127	0	2.22045e-16
1567013_at			0.6203	1.6122	0	2.22045e-16
208906_at	BSCL2	Bernardinelli-Seip congenital lipodystrophy 2 (seipin)	1.5937	1.5937	0	2.22045e-16
240467_at			0.6321	1.5819	0	2.22045e-16
1555711_x_at			1.554	1.554	0	2.22045e-16
231192_at			0.6463	1.5474	0	2.22045e-16
223077_at			0.6464	1.547	0	2.22045e-16
227606_s_at	STAMBPL1	STAM binding protein-like 1	1.5386	1.5386	0	2.22045e-16
203508_at	TNFRSF1B	tumor necrosis factor receptor superfamily, member 1B	1.5302	1.5302	0	2.22045e-16
235540_at			0.657	1.5221	0	2.22045e-16
227006_at	PPP1R14A	protein phosphatase 1, regulatory (inhibitor) subunit 14A	1.5095	1.5095	0	2.22045e-16
214438_at	HLX1	H2.0-like homeobox 1 (Drosophila)	1.5079	1.5079	0	2.22045e-16
235937_at	AK130833		0.6639	1.5063	0	2.22045e-16
205013_s_at	ADORA2A	adenosine A2a receptor	1.5011	1.5011	0	2.22045e-16
214265_at	ITGA8	integrin, alpha 8	1.4995	1.4995	0	2.22045e-16
234351_x_at	TRPS1	trichorhinophalangeal syndrome I	0.6673	1.4986	0	2.22045e-16
224872_at	DIP2B	DIP2 disco-interacting protein 2 homolog B (Drosophila)	0.669	1.4948	0	2.22045e-16
229009_at	SIX5	sine oculis homeobox homolog 5 (Drosophila)	1.494	1.494	0	2.22045e-16
230060_at	CDCA7	cell division cycle associated 7	0.6752	1.4811	0	2.22045e-16
227204_at	PARD6G	par-6 partitioning defective 6 homolog gamma (C. elegans)	0.6755	1.4803	0	2.22045e-16
209939_x_at	CFLAR	CASP8 and FADD-like apoptosis regulator	1.4765	1.4765	0	2.22045e-16
226001_at	KLHL5	kelch-like 5 (Drosophila)	1.4743	1.4743	0	2.22045e-16
204181_s_at	ZBTB43	zinc finger and BTB domain containing 43	0.6859	1.458	0	2.22045e-16
1558237_x_at			0.6863	1.4571	0	2.22045e-16
238121_at			0.6874	1.4548	0	2.22045e-16
201460_at	MAPKAPK2	mitogen-activated protein kinase-activated protein kinase 2	1.4444	1.4444	0	2.22045e-16
205447_s_at	MAP3K12	mitogen-activated protein kinase kinase kinase 12	1.4361	1.4361	0	2.22045e-16
202877_s_at	CD93	CD93 molecule	1.4345	1.4345	0	2.22045e-16
1553271_at	DIP2B	DIP2 disco-interacting protein 2 homolog B (Drosophila)	0.6983	1.4321	0	2.22045e-16
209442_x_at	ANK3	ankyrin 3, node of Ranvier (ankyrin G)	0.7006	1.4274	0	2.22045e-16
227717_at	FLJ41603	FLJ41603 protein	0.7083	1.4117	0	2.22045e-16
205351_at	GGCX	gamma-glutamyl carboxylase	1.4089	1.4089	0	2.22045e-16
226047_at			1.4072	1.4072	0	2.22045e-16
228082_at	ASAM	adipocyte-specific adhesion molecule	1.4054	1.4054	0	2.22045e-16
219283_at	C1GALT1C1	C1GALT1-specific chaperone 1	1.3988	1.3988	0	2.22045e-16
210409_at	LOC653483	similar to myeloid/lymphoid or mixed-lineage leukemia (trithorax homolog, Drosophila); translocated to, 4	0.7203	1.3883	0	2.22045e-16
201765_s_at	HEXA	hexosaminidase A (alpha polypeptide)	1.3854	1.3854	0	2.22045e-16
222921_s_at	HEY2	hairy/enhancer-of-split related with YRPW motif 2	1.3763	1.3763	0	2.22045e-16
40420_at	STK10	serine/threonine kinase 10	1.375	1.375	0	2.22045e-16
230349_at	XKRX	XK, Kell blood group complex subunit-related, X-linked	0.7281	1.3735	0	2.22045e-16
204305_at	MIPEP	mitochondrial intermediate peptidase	0.7334	1.3636	0	2.22045e-16
204730_at	RIMS3	regulating synaptic membrane exocytosis 3	0.7351	1.3604	0	2.22045e-16
219058_x_at	TINAGL1	tubulointerstitial nephritis antigen-like 1	1.3393	1.3393	0	2.22045e-16
223663_at	CCDC88	coiled-coil domain containing 88	1.3303	1.3303	0	2.22045e-16
226433_at			1.3139	1.3139	0	2.22045e-16
236058_at	C1orf172	chromosome 1 open reading frame 172	0.7621	1.3122	0	2.22045e-16
1552497_a_at	SLAMF6	SLAM family member 6	1.3087	1.3087	0	2.22045e-16
232488_at	AGXT2L2	alanine-glyoxylate aminotransferase 2-like 2	1.284	1.284	0	2.22045e-16
231540_at	DKFZp451M2119	hypothetical protein DKFZp451M2119	0.782	1.2788	0	2.22045e-16
222538_s_at	APPL	adaptor protein containing pH domain, PTB domain and leucine zipper motif 1	0.5199	1.9234	0	3.33067e-16
227726_at	RNF166	ring finger protein 166	1.8492	1.8492	0	3.33067e-16
206605_at	P11	26 serine protease	0.5536	1.8065	0	3.33067e-16
213899_at	METAP2	methionyl aminopeptidase 2	0.5986	1.6705	0	3.33067e-16
205119_s_at	FPR1	formyl peptide receptor 1	1.6588	1.6588	0	3.33067e-16
239027_at	DOCK8	dedicator of cytokinesis 8	1.6353	1.6353	0	3.33067e-16
205779_at	RAMP2	receptor (calcitonin) activity modifying protein 2	1.5318	1.5318	0	3.33067e-16
1566501_at	TBXAS1	thromboxane A synthase 1 (platelet, cytochrome P450, family 5, subfamily A)	1.51	1.51	0	3.33067e-16
222434_at	ENAH	enabled homolog (Drosophila)	0.6666	1.5001	0	3.33067e-16
203003_at	MEF2D	MADS box transcription enhancer factor 2, polypeptide D (myocyte enhancer factor 2D)	1.4729	1.4729	0	3.33067e-16
234305_s_at	MLZE	melanoma-derived leucine zipper, extra-nuclear factor	0.6833	1.4634	0	3.33067e-16
50965_at	RAB26	RAB26, member RAS oncogene family	1.3967	1.3967	0	3.33067e-16
212118_at	TRIM27	tripartite motif-containing 27	1.3708	1.3708	0	3.33067e-16
227569_at	LNX2	ligand of numb-protein X 2	0.7326	1.365	0	3.33067e-16
214036_at			0.7544	1.3256	0	3.33067e-16
242354_at			0.7615	1.3132	0	3.33067e-16
207114_at	LY6G6C|BC011600	lymphocyte antigen 6 complex, locus G6C	0.4781	2.0916	0	4.44089e-16
202902_s_at	CTSS	cathepsin S	1.96	1.96	0	4.44089e-16
218326_s_at	LGR4	leucine-rich repeat-containing G protein-coupled receptor 4	0.524	1.9086	0	4.44089e-16
219869_s_at	SLC39A8	solute carrier family 39 (zinc transporter), member 8	1.8774	1.8774	0	4.44089e-16
220595_at	PDZRN4	PDZ domain containing RING finger 4	1.8532	1.8532	0	4.44089e-16
1558687_a_at			0.5522	1.811	0	4.44089e-16
209493_at	PDZD2	PDZ domain containing 2	0.5657	1.7677	0	4.44089e-16
239381_at	KLK7	kallikrein-related peptidase 7	0.5728	1.7459	0	4.44089e-16
210786_s_at	FLI1	Friend leukemia virus integration 1	1.729	1.729	0	4.44089e-16
1556425_a_at	KIAA0802	KIAA0802	0.5879	1.7011	0	4.44089e-16
201408_at	PPP1CB	protein phosphatase 1, catalytic subunit, beta isoform	0.5986	1.6705	0	4.44089e-16
217927_at	SPCS1	signal peptidase complex subunit 1 homolog (S. cerevisiae)	1.6354	1.6354	0	4.44089e-16
202605_at	GUSB	glucuronidase, beta	1.634	1.634	0	4.44089e-16
207455_at	P2RY1	purinergic receptor P2Y, G-protein coupled, 1	0.6189	1.6158	0	4.44089e-16
236297_at			0.6213	1.6096	0	4.44089e-16
225701_at	AKNA	AT-hook transcription factor	1.607	1.607	0	4.44089e-16
213131_at	OLFM1	olfactomedin 1	1.5923	1.5923	0	4.44089e-16
208158_s_at	OSBPL1A	oxysterol binding protein-like 1A	0.6283	1.5917	0	4.44089e-16
237759_at	CD48	CD48 molecule	1.5853	1.5853	0	4.44089e-16
221922_at	GPSM2	G-protein signalling modulator 2 (AGS3-like, C. elegans)	0.6341	1.5772	0	4.44089e-16
238827_at	SH3RF2	SH3 domain containing ring finger 2	0.637	1.5698	0	4.44089e-16
209166_s_at	MAN2B1	mannosidase, alpha, class 2B, member 1	1.568	1.568	0	4.44089e-16
212316_at	NUP210	nucleoporin 210kDa	1.5444	1.5444	0	4.44089e-16
243016_at			0.6478	1.5437	0	4.44089e-16
233404_at	SH3PXD2A	SH3 and PX domains 2A	0.6551	1.5265	0	4.44089e-16
208757_at	TMED9	transmembrane emp24 protein transport domain containing 9	1.5087	1.5087	0	4.44089e-16
209652_s_at	PGF	placental growth factor, vascular endothelial growth factor-related protein	1.506	1.506	0	4.44089e-16
203797_at	VSNL1	visinin-like 1	0.6708	1.4907	0	4.44089e-16
239525_at			0.671	1.4902	0	4.44089e-16
1552667_a_at	SH2D3C	SH2 domain containing 3C	1.4875	1.4875	0	4.44089e-16
224882_at	ACSS1|AK125923	acyl-CoA synthetase short-chain family member 1	1.4868	1.4868	0	4.44089e-16
238096_at			0.6829	1.4643	0	4.44089e-16
213154_s_at	BICD2	bicaudal D homolog 2 (Drosophila)	0.6836	1.4629	0	4.44089e-16
223232_s_at	CGN	cingulin	0.6915	1.4461	0	4.44089e-16
241894_at	VMO1	vitelline membrane outer layer 1 homolog (chicken)	1.4392	1.4392	0	4.44089e-16
232270_at	C9orf3	chromosome 9 open reading frame 3	0.699	1.4306	0	4.44089e-16
213900_at	C9orf61	chromosome 9 open reading frame 61	0.7025	1.4234	0	4.44089e-16
218055_s_at	WDR41	WD repeat domain 41	0.7048	1.4189	0	4.44089e-16
203320_at	SH2B3	SH2B adaptor protein 3	1.4142	1.4142	0	4.44089e-16
230218_at			1.4086	1.4086	0	4.44089e-16
203139_at	DAPK1	death-associated protein kinase 1	1.4076	1.4076	0	4.44089e-16
201622_at	SND1	staphylococcal nuclease domain containing 1	1.4026	1.4026	0	4.44089e-16
206236_at	GPR4	G protein-coupled receptor 4	1.3948	1.3948	0	4.44089e-16
1557432_at	RASAL2	RAS protein activator like 2	0.7202	1.3886	0	4.44089e-16
219092_s_at	IPPK	inositol 1,3,4,5,6-pentakisphosphate 2-kinase	0.7267	1.3761	0	4.44089e-16
210872_x_at	GAS7	growth arrest-specific 7	0.7287	1.3722	0	4.44089e-16
226064_s_at	DGAT2	diacylglycerol O-acyltransferase homolog 2 (mouse)	0.7319	1.3664	0	4.44089e-16
230188_at			0.7339	1.3626	0	4.44089e-16
237878_at	MAP2K2	mitogen-activated protein kinase kinase 2	1.3456	1.3456	0	4.44089e-16
223233_s_at	CGN	cingulin	0.751	1.3316	0	4.44089e-16
223022_s_at	C6orf55	chromosome 6 open reading frame 55	0.7566	1.3216	0	4.44089e-16
227933_at	LRRN6A	leucine rich repeat neuronal 6A	1.3203	1.3203	0	4.44089e-16
230453_s_at			1.3115	1.3115	0	4.44089e-16
200703_at	DYNLL1	dynein, light chain, LC8-type 1	0.8005	1.2492	0	4.44089e-16
225389_at	CNR2|BTBD6	cannabinoid receptor 2 (macrophage)|BTB (POZ) domain containing 6	0.8052	1.242	0	4.44089e-16
209488_s_at	RBPMS|SDHAL2	RNA binding protein with multiple splicing|succinate dehydrogenase complex, subunit A, flavoprotein-like 2	1.7829	1.7829	0	5.55111e-16
213624_at	SMPDL3A	sphingomyelin phosphodiesterase, acid-like 3A	0.608	1.6446	0	5.55111e-16
204629_at	PARVB	parvin, beta	1.6062	1.6062	0	5.55111e-16
229521_at	FLJ36031	hypothetical protein FLJ36031	1.5741	1.5741	0	5.55111e-16
201960_s_at	MYCBP2	MYC binding protein 2	0.6392	1.5645	0	5.55111e-16
232298_at			0.6454	1.5493	0	5.55111e-16
220577_at	GVIN1	GTPase, very large interferon inducible 1	1.5374	1.5374	0	5.55111e-16
219700_at	PLXDC1	plexin domain containing 1	1.4796	1.4796	0	5.55111e-16
229121_at			1.2868	1.2868	0	5.55111e-16
204468_s_at	TIE1	tyrosine kinase with immunoglobulin-like and EGF-like domains 1	1.9759	1.9759	0	6.66134e-16
1558378_a_at	C14orf78	chromosome 14 open reading frame 78	0.5648	1.7707	0	6.66134e-16
202008_s_at	NID1	nidogen 1	1.7621	1.7621	0	6.66134e-16
228038_at	SOX2	SRY (sex determining region Y)-box 2	0.5767	1.7341	0	6.66134e-16
225367_at	PGM2	phosphoglucomutase 2	0.6116	1.6351	0	6.66134e-16
204820_s_at	BTN3A3|BTN3A2	butyrophilin, subfamily 3, member A3|butyrophilin, subfamily 3, member A2	1.6233	1.6233	0	6.66134e-16
209901_x_at	AIF1	allograft inflammatory factor 1	1.5614	1.5614	0	6.66134e-16
215129_at			0.6482	1.5428	0	6.66134e-16
205038_at			1.5027	1.5027	0	6.66134e-16
219518_s_at	ELL3	elongation factor RNA polymerase II-like 3	0.6695	1.4937	0	6.66134e-16
227654_at	C20orf175	chromosome 20 open reading frame 175	1.4838	1.4838	0	6.66134e-16
227001_at			0.6772	1.4768	0	6.66134e-16
233587_s_at	SIPA1L2	signal-induced proliferation-associated 1 like 2	0.6822	1.4658	0	6.66134e-16
220615_s_at	MLSTD1	male sterility domain containing 1	1.4544	1.4544	0	6.66134e-16
209275_s_at	CLN3	ceroid-lipofuscinosis, neuronal 3, juvenile (Batten, Spielmeyer-Vogt disease)	1.411	1.411	0	6.66134e-16
210757_x_at	DAB2	disabled homolog 2, mitogen-responsive phosphoprotein (Drosophila)	1.3875	1.3875	0	6.66134e-16
226086_at	SYT13	synaptotagmin XIII	0.7358	1.3591	0	6.66134e-16
223847_s_at	ERGIC1	endoplasmic reticulum-golgi intermediate compartment (ERGIC) 1	1.3557	1.3557	0	6.66134e-16
243889_at			1.3479	1.3479	0	6.66134e-16
212186_at	ACACA	acetyl-Coenzyme A carboxylase alpha	0.7881	1.2688	0	6.66134e-16
239896_at			1.7122	1.7122	0	7.77156e-16
212259_s_at	MUC1|PBXIP1	mucin 1, cell surface associated|pre-B-cell leukemia transcription factor interacting protein 1	1.5153	1.5153	0	7.77156e-16
217547_x_at	ZNF675	zinc finger protein 675	0.6947	1.4395	0	7.77156e-16
214605_x_at	GPR1	G protein-coupled receptor 1	0.7049	1.4186	0	7.77156e-16
207254_at	SLC15A1	solute carrier family 15 (oligopeptide transporter), member 1	0.7142	1.4002	0	7.77156e-16
229492_at	VANGL1	vang-like 1 (van gogh, Drosophila)	0.7305	1.3689	0	7.77156e-16
201749_at			1.3677	1.3677	0	7.77156e-16
208072_s_at	DGKD	diacylglycerol kinase, delta 130kDa	1.3646	1.3646	0	7.77156e-16
235679_at			0.7728	1.2939	0	7.77156e-16
204805_s_at	H1FX	H1 histone family, member X	2.0278	2.0278	0	8.88178e-16
214152_at	CCPG1|BC051725	cell cycle progression 1	1.7865	1.7865	0	8.88178e-16
205413_at	MPPED2	metallophosphoesterase domain containing 2	1.7416	1.7416	0	8.88178e-16
230261_at	ST8SIA4	ST8 alpha-N-acetyl-neuraminide alpha-2,8-sialyltransferase 4	1.7311	1.7311	0	8.88178e-16
209149_s_at	TM9SF1	transmembrane 9 superfamily member 1	1.665	1.665	0	8.88178e-16
209822_s_at	VLDLR	very low density lipoprotein receptor	0.6045	1.6542	0	8.88178e-16
218740_s_at	CDK5RAP3	CDK5 regulatory subunit associated protein 3	1.5203	1.5203	0	8.88178e-16
205909_at	POLE2	polymerase (DNA directed), epsilon 2 (p59 subunit)	0.6614	1.512	0	8.88178e-16
209565_at	RNF113A	ring finger protein 113A	1.4734	1.4734	0	8.88178e-16
221658_s_at	IL21R	interleukin 21 receptor	1.4673	1.4673	0	8.88178e-16
239196_at	ANKRD22	ankyrin repeat domain 22	0.6829	1.4643	0	8.88178e-16
228677_s_at	FLJ21438	hypothetical protein FLJ21438	1.4565	1.4565	0	8.88178e-16
230805_at			1.4562	1.4562	0	8.88178e-16
204779_s_at	HOXB7	homeobox B7	1.4498	1.4498	0	8.88178e-16
230835_at	UNQ467	KIPV467	0.6965	1.4357	0	8.88178e-16
203260_at	HDDC2	HD domain containing 2	0.6975	1.4338	0	8.88178e-16
225597_at	SLC45A4	solute carrier family 45, member 4	1.4281	1.4281	0	8.88178e-16
228042_at	ADPRH	ADP-ribosylarginine hydrolase	1.4242	1.4242	0	8.88178e-16
202053_s_at	ALDH3A2	aldehyde dehydrogenase 3 family, member A2	0.7081	1.4123	0	8.88178e-16
208782_at	FSTL1	follistatin-like 1	1.4034	1.4034	0	8.88178e-16
220933_s_at	ZCCHC6	zinc finger, CCHC domain containing 6	0.7152	1.3982	0	8.88178e-16
238591_at			1.3759	1.3759	0	8.88178e-16
211646_at			1.3715	1.3715	0	8.88178e-16
223091_x_at	C2orf33	chromosome 2 open reading frame 33	1.3634	1.3634	0	8.88178e-16
226614_s_at	C8orf13	chromosome 8 open reading frame 13	0.7498	1.3337	0	8.88178e-16
44702_at	SYDE1	synapse defective 1, Rho GTPase, homolog 1 (C. elegans)	1.2431	1.2431	0	8.88178e-16
217022_s_at	IGH@|IGHA1	immunoglobulin heavy locus|immunoglobulin heavy constant alpha 1	3.6715	3.6715	0	9.99201e-16
218817_at	SPCS3	signal peptidase complex subunit 3 homolog (S. cerevisiae)	2.0659	2.0659	0	9.99201e-16
243739_at	RANBP9	RAN binding protein 9	0.5447	1.8359	0	9.99201e-16
225792_at	HOOK1	hook homolog 1 (Drosophila)	0.5887	1.6985	0	9.99201e-16
234416_at			1.6243	1.6243	0	9.99201e-16
217373_x_at	MDM2|AF385324	Mdm2, transformed 3T3 cell double minute 2, p53 binding protein (mouse)	1.4432	1.4432	0	9.99201e-16
216526_x_at	HLA-C	major histocompatibility complex, class I, C	1.3468	1.3468	0	9.99201e-16
1554239_s_at	ZADH2	zinc binding alcohol dehydrogenase, domain containing 2	0.795	1.2578	0	9.99201e-16
1564378_a_at	EXT1	exostoses (multiple) 1	0.4857	2.0589	0	1.11022e-15
218806_s_at	VAV3	vav 3 oncogene	0.5202	1.9223	0	1.11022e-15
226038_at	LONRF1	LON peptidase N-terminal domain and ring finger 1	0.6386	1.5659	0	1.11022e-15
238846_at			0.646	1.548	0	1.11022e-15
202875_s_at	PBX2	pre-B-cell leukemia transcription factor 2	1.4881	1.4881	0	1.11022e-15
221814_at	GPR124	G protein-coupled receptor 124	1.4858	1.4858	0	1.11022e-15
213135_at	TIAM1	T-cell lymphoma invasion and metastasis 1	0.6817	1.4669	0	1.11022e-15
219593_at	SLC15A3	solute carrier family 15, member 3	1.4525	1.4525	0	1.11022e-15
205304_s_at	KCNJ8	potassium inwardly-rectifying channel, subfamily J, member 8	1.4451	1.4451	0	1.11022e-15
222277_at	PCOTH	prostate collagen triple helix	0.7032	1.4221	0	1.11022e-15
203878_s_at	MMP11	matrix metallopeptidase 11 (stromelysin 3)	1.3952	1.3952	0	1.11022e-15
208749_x_at	FLOT1	flotillin 1	1.3898	1.3898	0	1.11022e-15
210784_x_at	LILRB3	leukocyte immunoglobulin-like receptor, subfamily B (with TM and ITIM domains), member 3	1.3706	1.3706	0	1.11022e-15
238082_at			1.3623	1.3623	0	1.11022e-15
203402_at	KCNAB2	potassium voltage-gated channel, shaker-related subfamily, beta member 2	1.3595	1.3595	0	1.11022e-15
237999_at	ZDHHC13	zinc finger, DHHC-type containing 13	0.4481	2.2316	0	1.22124e-15
226803_at	CHMP4C	chromatin modifying protein 4C	0.6243	1.6018	0	1.22124e-15
1553297_a_at	CSF3R	colony stimulating factor 3 receptor (granulocyte)	1.556	1.556	0	1.22124e-15
210563_x_at	CFLAR	CASP8 and FADD-like apoptosis regulator	1.5082	1.5082	0	1.22124e-15
239859_x_at			0.6966	1.4354	0	1.22124e-15
217585_at	NEBL	nebulette	0.6974	1.4339	0	1.22124e-15
218857_s_at	ASRGL1	asparaginase like 1	1.2744	1.2744	0	1.22124e-15
222146_s_at	TCF4	transcription factor 4	1.6183	1.6183	0	1.33227e-15
228702_at			1.6084	1.6084	0	1.33227e-15
226213_at	ERBB3	v-erb-b2 erythroblastic leukemia viral oncogene homolog 3 (avian)	0.6379	1.5677	0	1.33227e-15
210253_at	HTATIP2	HIV-1 Tat interactive protein 2, 30kDa	0.673	1.4858	0	1.33227e-15
226865_at			0.6789	1.473	0	1.33227e-15
205832_at	CPA4	carboxypeptidase A4	0.6844	1.4612	0	1.33227e-15
231022_at	AK130833		0.689	1.4514	0	1.33227e-15
214733_s_at	YIPF1	Yip1 domain family, member 1	1.4392	1.4392	0	1.33227e-15
235479_at	CPEB2	cytoplasmic polyadenylation element binding protein 2	0.6972	1.4342	0	1.33227e-15
203217_s_at	ST3GAL5|AK124862	ST3 beta-galactoside alpha-2,3-sialyltransferase 5	1.4203	1.4203	0	1.33227e-15
232209_x_at	HM13	histocompatibility (minor) 13	1.3886	1.3886	0	1.33227e-15
210720_s_at	APBA2BP	amyloid beta (A4) precursor protein-binding, family A, member 2 binding protein	1.3755	1.3755	0	1.33227e-15
219347_at	NUDT15	nudix (nucleoside diphosphate linked moiety X)-type motif 15	0.7305	1.3689	0	1.33227e-15
223796_at	CNTNAP3	contactin associated protein-like 3	0.544	1.8381	0	1.44329e-15
227194_at	FAM3B	family with sequence similarity 3, member B	0.5691	1.7571	0	1.44329e-15
236840_at			0.6008	1.6645	0	1.44329e-15
232019_at	ZNF694	zinc finger protein 694	1.3453	1.3453	0	1.44329e-15
222392_x_at	PERP	PERP, TP53 apoptosis effector	0.7906	1.2649	0	1.44329e-15
201858_s_at	PRG1	proteoglycan 1, secretory granule	2.4688	2.4688	0	1.55431e-15
202304_at	FNDC3A	fibronectin type III domain containing 3A	1.8782	1.8782	0	1.55431e-15
242172_at	MEIS1	Meis1, myeloid ecotropic viral integration site 1 homolog (mouse)	0.5602	1.785	0	1.55431e-15
226948_at	AX775823		1.6438	1.6438	0	1.55431e-15
227159_at	GHDC	GH3 domain containing	1.5772	1.5772	0	1.55431e-15
201855_s_at	ASCIZ	ATM/ATR-Substrate Chk2-Interacting Zn2+-finger protein	0.6702	1.4922	0	1.55431e-15
216775_at	USP53	ubiquitin specific peptidase 53	0.6798	1.4709	0	1.55431e-15
209770_at	BTN3A1	butyrophilin, subfamily 3, member A1	1.4612	1.4612	0	1.55431e-15
227935_s_at	PCGF5	polycomb group ring finger 5	1.4549	1.4549	0	1.55431e-15
243_g_at	MAP4	microtubule-associated protein 4	0.6875	1.4544	0	1.55431e-15
201900_s_at	AKR1A1	aldo-keto reductase family 1, member A1 (aldehyde reductase)	1.3728	1.3728	0	1.55431e-15
220326_s_at	FLJ10357	hypothetical protein FLJ10357	1.3564	1.3564	0	1.55431e-15
229347_at			0.7551	1.3244	0	1.55431e-15
224458_at	C9orf125	chromosome 9 open reading frame 125	0.7865	1.2714	0	1.55431e-15
207738_s_at	NCKAP1	NCK-associated protein 1	0.5664	1.7655	0	1.66534e-15
209785_s_at	PLA2G4C	phospholipase A2, group IVC (cytosolic, calcium-independent)	1.5281	1.5281	0	1.66534e-15
201911_s_at	FARP1	FERM, RhoGEF (ARHGEF) and pleckstrin domain protein 1 (chondrocyte-derived)	1.4729	1.4729	0	1.66534e-15
202192_s_at	GAS7	growth arrest-specific 7	0.7789	1.2838	0	1.66534e-15
226709_at	ROBO2	roundabout, axon guidance receptor, homolog 2 (Drosophila)	0.7793	1.2832	0	1.66534e-15
208998_at	UCP2	uncoupling protein 2 (mitochondrial, proton carrier)	1.8975	1.8975	0	1.77636e-15
230075_at	RAB39B	RAB39B, member RAS oncogene family	1.8299	1.8299	0	1.77636e-15
204069_at	MEIS1	Meis1, myeloid ecotropic viral integration site 1 homolog (mouse)	0.5959	1.6782	0	1.77636e-15
219976_at	HOOK1	hook homolog 1 (Drosophila)	0.6098	1.64	0	1.77636e-15
232000_at			0.6243	1.6018	0	1.77636e-15
221616_s_at			1.5466	1.5466	0	1.77636e-15
229720_at	BAG1	BCL2-associated athanogene	0.647	1.5456	0	1.77636e-15
209152_s_at	JAK2|TCF3	Janus kinase 2 (a protein tyrosine kinase)|transcription factor 3 (E2A immunoglobulin enhancer binding factors E12/E47)	1.4985	1.4985	0	1.77636e-15
227279_at	TCEAL3|TCEAL6|TCEAL5	transcription elongation factor A (SII)-like 3|transcription elongation factor A (SII)-like 6|transcription elongation factor A (SII)-like 5	1.3695	1.3695	0	1.77636e-15
207641_at	TNFRSF13B	tumor necrosis factor receptor superfamily, member 13B	1.3531	1.3531	0	1.77636e-15
225775_at	TSPAN33	tetraspanin 33	1.3227	1.3227	0	1.77636e-15
217977_at	SEPX1	selenoprotein X, 1	1.2928	1.2928	0	1.77636e-15
214321_at	NOV	nephroblastoma overexpressed gene	0.6288	1.5904	0	1.88738e-15
205251_at	PER2	period homolog 2 (Drosophila)	0.6362	1.5718	0	1.88738e-15
203760_s_at	SLA	Src-like-adaptor	1.5287	1.5287	0	1.88738e-15
225214_at			1.499	1.499	0	1.88738e-15
235292_at			1.8411	1.8411	0	1.9984e-15
1557418_at	ACSL4	acyl-CoA synthetase long-chain family member 4	1.6897	1.6897	0	1.9984e-15
210521_s_at	FETUB	fetuin B	0.6325	1.581	0	1.9984e-15
227155_at			0.6628	1.5088	0	1.9984e-15
232653_at	TRPS1	trichorhinophalangeal syndrome I	0.6649	1.5041	0	1.9984e-15
223562_at	PARVG	parvin, gamma	1.4283	1.4283	0	1.9984e-15
209228_x_at	TUSC3	tumor suppressor candidate 3	1.4123	1.4123	0	1.9984e-15
219506_at	C1orf54|AX770998|AX770999	chromosome 1 open reading frame 54	1.3209	1.3209	0	1.9984e-15
224681_at	GNA12	guanine nucleotide binding protein (G protein) alpha 12	1.2599	1.2599	0	1.9984e-15
1554281_at	BC019703		0.8386	1.1924	0	1.9984e-15
204875_s_at	GMDS	GDP-mannose 4,6-dehydratase	2.115	2.115	0	2.22045e-15
213558_at			0.6536	1.53	0	2.22045e-15
204141_at	TUBB2A	tubulin, beta 2A	0.658	1.5198	0	2.22045e-15
203304_at	BAMBI	BMP and activin membrane-bound inhibitor homolog (Xenopus laevis)	0.6606	1.5137	0	2.22045e-15
214435_x_at	RALA	v-ral simian leukemia viral oncogene homolog A (ras related)	0.6656	1.5024	0	2.22045e-15
219373_at	MUC1|DPM3	mucin 1, cell surface associated|dolichyl-phosphate mannosyltransferase polypeptide 3	1.4513	1.4513	0	2.22045e-15
201782_s_at	AIP	aryl hydrocarbon receptor interacting protein	1.446	1.446	0	2.22045e-15
203920_at	NR1H3	nuclear receptor subfamily 1, group H, member 3	1.4445	1.4445	0	2.22045e-15
204726_at	CDH13	cadherin 13, H-cadherin (heart)	0.7181	1.3926	0	2.22045e-15
230980_x_at			1.3863	1.3863	0	2.22045e-15
204347_at	NF1	neurofibromin 1 (neurofibromatosis, von Recklinghausen disease, Watson disease)	0.7426	1.3467	0	2.22045e-15
201576_s_at	GLB1	galactosidase, beta 1	1.3228	1.3228	0	2.22045e-15
206662_at	GLRX	glutaredoxin (thioltransferase)	1.7392	1.7392	0	2.44249e-15
242197_x_at	CD36	CD36 molecule (thrombospondin receptor)	0.6284	1.5912	0	2.44249e-15
1558195_at			0.6868	1.4561	0	2.44249e-15
212711_at	CAMSAP1	calmodulin regulated spectrin-associated protein 1	0.6925	1.4441	0	2.44249e-15
228287_at	ING5	inhibitor of growth family, member 5	0.697	1.4347	0	2.44249e-15
232599_at	EXOC6	exocyst complex component 6	1.3373	1.3373	0	2.44249e-15
225652_at	FARP2	FERM, RhoGEF and pleckstrin domain protein 2	0.7611	1.3139	0	2.44249e-15
227032_at	PLXNA2	plexin A2	0.7869	1.2708	0	2.44249e-15
205659_at	HDAC9	histone deacetylase 9	1.7729	1.7729	0	2.55351e-15
225189_s_at	RAPH1	Ras association (RalGDS/AF-6) and pleckstrin homology domains 1	0.6272	1.5943	0	2.55351e-15
211549_s_at	HPGD	hydroxyprostaglandin dehydrogenase 15-(NAD)	0.485	2.0618	0	2.66453e-15
225045_at	KIAA1212	KIAA1212	1.6732	1.6732	0	2.66453e-15
208962_s_at	FADS1	fatty acid desaturase 1	1.6225	1.6225	0	2.66453e-15
218070_s_at	GMPPA	GDP-mannose pyrophosphorylase A	1.5443	1.5443	0	2.66453e-15
204180_s_at	ZBTB43	zinc finger and BTB domain containing 43	0.6554	1.5257	0	2.66453e-15
207911_s_at	TGM5	transglutaminase 5	0.6594	1.5166	0	2.66453e-15
213849_s_at	PPP2R2B	protein phosphatase 2 (formerly 2A), regulatory subunit B (PR 52), beta isoform	0.6671	1.499	0	2.66453e-15
227240_at	NGEF	neuronal guanine nucleotide exchange factor	0.7119	1.4046	0	2.66453e-15
202650_s_at	KIAA0195	KIAA0195	1.3446	1.3446	0	2.66453e-15
204233_s_at	CHKA	choline kinase alpha	1.3178	1.3178	0	2.66453e-15
226804_at	FAM20A|AF447872	family with sequence similarity 20, member A	1.6546	1.6546	0	2.88658e-15
222449_at	TMEPAI	transmembrane, prostate androgen induced RNA	1.6065	1.6065	0	2.88658e-15
207030_s_at	CD80|CSRP2|RAD51L1	CD80 molecule|cysteine and glycine-rich protein 2|RAD51-like 1 (S. cerevisiae)	0.6441	1.5525	0	2.88658e-15
215285_s_at	PHTF1	putative homeodomain transcription factor 1	1.4349	1.4349	0	2.88658e-15
216022_at	WNK1	WNK lysine deficient protein kinase 1	0.4879	2.0496	0	2.9976e-15
1559607_s_at			0.6681	1.4968	0	2.9976e-15
204120_s_at	ADK	adenosine kinase	0.4177	2.3943	0	3.10862e-15
206642_at	DSG1	desmoglein 1	0.4212	2.374	0	3.10862e-15
204591_at	CHL1	cell adhesion molecule with homology to L1CAM (close homolog of L1)	0.4542	2.2016	0	3.10862e-15
225502_at	DOCK8	dedicator of cytokinesis 8	1.862	1.862	0	3.10862e-15
213811_x_at	TCF3	transcription factor 3 (E2A immunoglobulin enhancer binding factors E12/E47)	1.4572	1.4572	0	3.10862e-15
235657_at			1.4286	1.4286	0	3.10862e-15
217833_at			0.7143	1.3999	0	3.21965e-15
210640_s_at	GPR30	G protein-coupled receptor 30	1.3337	1.3337	0	3.21965e-15
204645_at	CCNT2	cyclin T2	0.6032	1.6578	0	3.33067e-15
222746_s_at	BSPRY	B-box and SPRY domain containing	0.6659	1.5016	0	3.33067e-15
212951_at	GPR116	G protein-coupled receptor 116	1.4038	1.4038	0	3.33067e-15
230448_at	MGC15523	hypothetical protein MGC15523	1.4009	1.4009	0	3.33067e-15
212618_at	ZNF609	zinc finger protein 609	1.3809	1.3809	0	3.33067e-15
204375_at	CLSTN3	calsyntenin 3	1.3461	1.3461	0	3.33067e-15
217770_at	PIGT	phosphatidylinositol glycan anchor biosynthesis, class T	1.3268	1.3268	0	3.33067e-15
205441_at	OCEL1	occludin/ELL domain containing 1	1.2822	1.2822	0	3.33067e-15
203756_at	ARHGEF17	Rho guanine nucleotide exchange factor (GEF) 17	1.2694	1.2694	0	3.33067e-15
200599_s_at	HSP90B1|LRRC28	heat shock protein 90kDa beta (Grp94), member 1|leucine rich repeat containing 28	1.8691	1.8691	0	3.44169e-15
236123_at			0.6072	1.6469	0	3.44169e-15
223499_at	C1QTNF5	C1q and tumor necrosis factor related protein 5	1.5676	1.5676	0	3.44169e-15
243541_at	IL31RA	interleukin 31 receptor A	0.7215	1.3859	0	3.44169e-15
213730_x_at	TCF3	transcription factor 3 (E2A immunoglobulin enhancer binding factors E12/E47)	1.3858	1.3858	0	3.44169e-15
218204_s_at	FYCO1	FYVE and coiled-coil domain containing 1	0.7299	1.3701	0	3.44169e-15
241811_x_at			0.767	1.3037	0	3.44169e-15
216706_x_at			1.4873	1.4873	0	3.55271e-15
227624_at			0.6847	1.4605	0	3.55271e-15
201389_at	ITGA5	integrin, alpha 5 (fibronectin receptor, alpha polypeptide)	1.4056	1.4056	0	3.55271e-15
1553961_s_at	SNX21	sorting nexin family member 21	0.7324	1.3654	0	3.55271e-15
224999_at	EGFR	epidermal growth factor receptor (erythroblastic leukemia viral (v-erb-b) oncogene homolog, avian)	0.5787	1.728	0	3.66374e-15
228713_s_at	DHRS10	dehydrogenase/reductase (SDR family) member 10	1.3145	1.3145	0	3.66374e-15
204999_s_at	ATF5	activating transcription factor 5	2.1585	2.1585	0	3.77476e-15
216813_at			2.0581	2.0581	0	3.77476e-15
206593_s_at	SURF5	surfeit 5	1.5205	1.5205	0	3.77476e-15
230087_at	PRIMA1	proline rich membrane anchor 1	0.6897	1.4498	0	3.77476e-15
236826_at			0.7063	1.4158	0	3.77476e-15
209432_s_at	CREB3	cAMP responsive element binding protein 3	1.3923	1.3923	0	3.77476e-15
160020_at	MMP14	matrix metallopeptidase 14 (membrane-inserted)	1.3106	1.3106	0	3.77476e-15
213427_at	RPP40	ribonuclease P 40kDa subunit	0.7927	1.2616	0	3.77476e-15
236313_at	CDKN2B	cyclin-dependent kinase inhibitor 2B (p15, inhibits CDK4)	0.546	1.8314	0	3.88578e-15
201785_at	RNASE1	ribonuclease, RNase A family, 1 (pancreatic)	1.6507	1.6507	0	3.88578e-15
203136_at	RABAC1	Rab acceptor 1 (prenylated)	2.1308	2.1308	0	3.9968e-15
227985_at			1.6703	1.6703	0	3.9968e-15
202928_s_at	PHF1	PHD finger protein 1	1.5147	1.5147	0	3.9968e-15
222700_at			0.6706	1.4913	0	3.9968e-15
1559658_at	C15orf29	chromosome 15 open reading frame 29	0.6857	1.4585	0	3.9968e-15
219021_at	RNF121	ring finger protein 121	1.4318	1.4318	0	3.9968e-15
209755_at	NMNAT2	nicotinamide nucleotide adenylyltransferase 2	1.2968	1.2968	0	3.9968e-15
32128_at	CCL18	chemokine (C-C motif) ligand 18 (pulmonary and activation-regulated)	2.3693	2.3693	0	4.10782e-15
230091_at			0.655	1.5266	0	4.10782e-15
201279_s_at	DAB2	disabled homolog 2, mitogen-responsive phosphoprotein (Drosophila)	1.4675	1.4675	0	4.10782e-15
213805_at			0.538	1.8587	0	4.21885e-15
243797_at	STK17B	serine/threonine kinase 17b (apoptosis-inducing)	1.6959	1.6959	0	4.21885e-15
212533_at	WEE1	WEE1 homolog (S. pombe)	0.6176	1.6191	0	4.21885e-15
221027_s_at	PLA2G12A	phospholipase A2, group XIIA	0.6353	1.574	0	4.21885e-15
229305_at	MLF1IP	MLF1 interacting protein	0.6574	1.5212	0	4.21885e-15
205544_s_at	CR2	complement component (3d/Epstein Barr virus) receptor 2	1.4683	1.4683	0	4.21885e-15
200840_at	KARS	lysyl-tRNA synthetase	0.7057	1.417	0	4.21885e-15
206148_at	IL3RA	interleukin 3 receptor, alpha (low affinity)	1.31	1.31	0	4.21885e-15
207147_at	DLX2	distal-less homeobox 2	0.6194	1.6145	0	4.32987e-15
211748_x_at	PTGDS	prostaglandin D2 synthase 21kDa (brain)	1.6168	1.6168	0	4.44089e-15
219488_at	A4GALT	alpha 1,4-galactosyltransferase (globotriaosylceramide synthase)	1.4306	1.4306	0	4.44089e-15
214028_x_at	TDRD3	tudor domain containing 3	0.743	1.3459	0	4.44089e-15
236933_at			0.7449	1.3425	0	4.44089e-15
211133_x_at	LILRB3	leukocyte immunoglobulin-like receptor, subfamily B (with TM and ITIM domains), member 3	1.312	1.312	0	4.44089e-15
206336_at	CXCL6	chemokine (C-X-C motif) ligand 6 (granulocyte chemotactic protein 2)	2.3887	2.3887	0	4.55191e-15
203102_s_at	MGAT2	mannosyl (alpha-1,6-)-glycoprotein beta-1,2-N-acetylglucosaminyltransferase	1.8091	1.8091	0	4.55191e-15
218272_at	FLJ20699	hypothetical protein FLJ20699	1.3731	1.3731	0	4.55191e-15
1557383_a_at			2.0821	2.0821	0	4.66294e-15
211734_s_at	FCER1A	Fc fragment of IgE, high affinity I, receptor for; alpha polypeptide	0.6214	1.6092	0	4.66294e-15
211878_at			1.458	1.458	0	4.66294e-15
212899_at	CDC2L6	cell division cycle 2-like 6 (CDK8-like)	0.6956	1.4377	0	4.66294e-15
202763_at	CASP3	caspase 3, apoptosis-related cysteine peptidase	1.4459	1.4459	0	4.77396e-15
222073_at	COL4A3	collagen, type IV, alpha 3 (Goodpasture antigen)	1.9303	1.9303	0	4.88498e-15
219734_at	SIDT1	SID1 transmembrane family, member 1	1.7207	1.7207	0	4.88498e-15
210517_s_at	AKAP12	A kinase (PRKA) anchor protein (gravin) 12	1.6564	1.6564	0	4.88498e-15
213365_at	EXOD1	exonuclease domain containing 1	0.6399	1.5627	0	4.88498e-15
235229_at			1.4941	1.4941	0	4.88498e-15
211070_x_at	DBI	diazepam binding inhibitor (GABA receptor modulator, acyl-Coenzyme A binding protein)	0.704	1.4205	0	4.88498e-15
225778_at	FUT1|AK097342	fucosyltransferase 1 (galactoside 2-alpha-L-fucosyltransferase, H blood group)	1.3655	1.3655	0	4.88498e-15
217478_s_at	HLA-DMA	major histocompatibility complex, class II, DM alpha	1.7633	1.7633	0	4.996e-15
227816_at			1.4962	1.4962	0	4.996e-15
1556097_at			0.6632	1.5078	0	5.10703e-15
203928_x_at	MAPT	microtubule-associated protein tau	0.6846	1.4606	0	5.10703e-15
220087_at	BCMO1	beta-carotene 15,15'-monooxygenase 1	0.7132	1.4022	0	5.10703e-15
211702_s_at	USP32	ubiquitin specific peptidase 32	0.7333	1.3638	0	5.10703e-15
1560774_at			0.7648	1.3075	0	5.10703e-15
229396_at	OVOL1	ovo-like 1(Drosophila)	0.7229	1.3833	0	5.21805e-15
201063_at	RCN1	reticulocalbin 1, EF-hand calcium binding domain	1.3523	1.3523	0	5.21805e-15
205885_s_at	ITGA4	integrin, alpha 4 (antigen CD49D, alpha 4 subunit of VLA-4 receptor)	1.7569	1.7569	0	5.32907e-15
213273_at	ODZ4	odz, odd Oz/ten-m homolog 4 (Drosophila)	0.6571	1.5218	0	5.32907e-15
226380_at			0.6786	1.4736	0	5.32907e-15
38290_at	RGS14	regulator of G-protein signalling 14	0.8152	1.2266	0	5.32907e-15
217824_at	UBE2J1	ubiquitin-conjugating enzyme E2, J1 (UBC6 homolog, yeast)	1.9114	1.9114	0	5.55112e-15
1553960_at	SNX21	sorting nexin family member 21	0.5968	1.6757	0	5.55112e-15
221577_x_at	GDF15	growth differentiation factor 15	1.4788	1.4788	0	5.55112e-15
225099_at			0.6774	1.4763	0	5.55112e-15
221101_at	C14orf113|C14orf49	chromosome 14 open reading frame 113|chromosome 14 open reading frame 49	1.3396	1.3396	0	5.55112e-15
201354_s_at	BAZ2A	bromodomain adjacent to zinc finger domain, 2A	1.3049	1.3049	0	5.55112e-15
244417_at			0.7474	1.3379	0	5.66214e-15
219232_s_at	EGLN3	egl nine homolog 3 (C. elegans)	0.6414	1.559	0	5.77316e-15
217989_at	DHRS8	dehydrogenase/reductase (SDR family) member 8	1.5334	1.5334	0	5.77316e-15
210044_s_at	LYL1	lymphoblastic leukemia derived sequence 1	1.3852	1.3852	0	5.77316e-15
230053_at			0.729	1.3717	0	5.77316e-15
231202_at			2.1891	2.1891	0	5.88418e-15
213056_at	FRMD4B	FERM domain containing 4B	0.5769	1.7334	0	5.88418e-15
207838_x_at	MUC1|PBXIP1	mucin 1, cell surface associated|pre-B-cell leukemia transcription factor interacting protein 1	1.5543	1.5543	0	5.88418e-15
219313_at	GRAMD1C	GRAM domain containing 1C	0.5758	1.7368	0	5.9952e-15
238226_at	FAM70B	family with sequence similarity 70, member B	1.4707	1.4707	0	5.9952e-15
227580_s_at			1.4679	1.4679	0	5.9952e-15
226701_at	GJA5	gap junction protein, alpha 5, 40kDa (connexin 40)	1.4902	1.4902	0	6.10623e-15
219764_at	FZD10	frizzled homolog 10 (Drosophila)	0.5322	1.879	0	6.21725e-15
220320_at	DOK3	docking protein 3	1.5864	1.5864	0	6.21725e-15
207908_at	KRT2	keratin 2 (epidermal ichthyosis bullosa of Siemens)	0.2507	3.9895	0	6.32827e-15
227491_at			0.7212	1.3865	0	6.32827e-15
218705_s_at	SNX24	sorting nexing 24	0.7348	1.3608	0	6.32827e-15
217983_s_at	RNASET2	ribonuclease T2	1.909	1.909	0	6.43929e-15
203104_at	CSF1R	colony stimulating factor 1 receptor, formerly McDonough feline sarcoma viral (v-fms) oncogene homolog	1.506	1.506	0	6.43929e-15
208093_s_at	NDEL1	nudE nuclear distribution gene E homolog like 1 (A. nidulans)	0.8057	1.2412	0	6.43929e-15
244579_at	TRPS1	trichorhinophalangeal syndrome I	0.5761	1.7357	0	6.66134e-15
243904_at			0.6058	1.6508	0	6.66134e-15
223451_s_at	CKLF	chemokine-like factor	1.3624	1.3624	0	6.66134e-15
212868_x_at	C12orf47	chromosome 12 open reading frame 47	1.3517	1.3517	0	6.66134e-15
213464_at			1.3212	1.3212	0	6.66134e-15
209292_at			0.5664	1.7656	0	6.77236e-15
213309_at	PLCL2	phospholipase C-like 2	1.585	1.585	0	6.77236e-15
209509_s_at	DPAGT1	dolichyl-phosphate (UDP-N-acetylglucosamine) N-acetylglucosaminephosphotransferase 1 (GlcNAc-1-P transferase)	1.4244	1.4244	0	6.77236e-15
233480_at	TMEM43	transmembrane protein 43	0.7335	1.3634	0	6.88338e-15
228622_s_at	DNAJC4	DnaJ (Hsp40) homolog, subfamily C, member 4	1.7463	1.7463	0	7.32747e-15
206104_at	ISL1	ISL1 transcription factor, LIM/homeodomain, (islet-1)	0.6683	1.4964	0	7.32747e-15
1554599_x_at			0.7562	1.3224	0	7.32747e-15
225851_at	FNTB	farnesyltransferase, CAAX box, beta	0.8193	1.2205	0	7.32747e-15
221651_x_at	IGKC|IGKV1-5|IGKV2-24	immunoglobulin kappa constant|immunoglobulin kappa variable 1-5|immunoglobulin kappa variable 2-24	1.846	1.846	0	7.54952e-15
205442_at			0.5761	1.7357	0	7.54952e-15
241140_at	LMO7	LIM domain 7	0.5985	1.6709	0	7.54952e-15
221597_s_at	HSPC171	HSPC171 protein	1.4938	1.4938	0	7.54952e-15
221080_s_at	DENND1C	DENN/MADD domain containing 1C	1.4748	1.4748	0	7.54952e-15
222812_s_at	RHOF	ras homolog gene family, member F (in filopodia)	1.3948	1.3948	0	7.54952e-15
203927_at	NFKBIE	nuclear factor of kappa light polypeptide gene enhancer in B-cells inhibitor, epsilon	1.3313	1.3313	0	7.66054e-15
234331_s_at	LOC653602	hypothetical LOC653602	0.5389	1.8555	0	7.77156e-15
207943_x_at	PLAGL1	pleiomorphic adenoma gene-like 1	0.5996	1.6679	0	7.77156e-15
218834_s_at	TMEM132A	transmembrane protein 132A	1.4065	1.4065	0	7.77156e-15
222592_s_at	ACSL5	acyl-CoA synthetase long-chain family member 5	1.3717	1.3717	0	7.77156e-15
219352_at	HERC6	hect domain and RLD 6	0.5509	1.8152	0	7.88258e-15
227295_at	IKIP	IKK interacting protein	1.7159	1.7159	0	7.88258e-15
239370_at			0.6751	1.4814	0	7.88258e-15
229377_at			0.6921	1.4449	0	7.88258e-15
240690_at			0.5189	1.9272	0	7.99361e-15
223754_at	MGC13057	hypothetical protein MGC13057	1.4899	1.4899	0	7.99361e-15
239173_at	INADL	InaD-like (Drosophila)	0.6733	1.4853	0	7.99361e-15
202052_s_at	RAI14	retinoic acid induced 14	1.4577	1.4577	0	7.99361e-15
209870_s_at	APBA2	amyloid beta (A4) precursor protein-binding, family A, member 2 (X11-like)	1.2686	1.2686	0	7.99361e-15
225667_s_at	LOC653602	hypothetical LOC653602	0.655	1.5268	0	8.10463e-15
219669_at	CD177	CD177 molecule	2.1571	2.1571	0	8.21565e-15
226945_at	RHBDD1|AX775823	rhomboid domain containing 1	1.4332	1.4332	0	8.21565e-15
241370_at			0.7026	1.4232	0	8.21565e-15
225058_at	GPR108	G protein-coupled receptor 108	1.4223	1.4223	0	8.21565e-15
201366_at	ANXA7	annexin A7	0.7269	1.3757	0	8.21565e-15
241379_at	C2orf13	chromosome 2 open reading frame 13	0.7222	1.3847	0	8.32667e-15
225056_at	SIPA1L2	signal-induced proliferation-associated 1 like 2	0.6653	1.5031	0	8.43769e-15
1555626_a_at	SLAMF1	signaling lymphocytic activation molecule family member 1	1.4492	1.4492	0	8.43769e-15
221474_at	MRLC2	myosin regulatory light chain MRLC2	0.7747	1.2908	0	8.43769e-15
228010_at	PPP2R2C	protein phosphatase 2 (formerly 2A), regulatory subunit B (PR 52), gamma isoform	0.6339	1.5776	0	8.54872e-15
205240_at	GPSM2	G-protein signalling modulator 2 (AGS3-like, C. elegans)	0.6318	1.5828	0	8.65974e-15
219059_s_at	XLKD1	extracellular link domain containing 1	1.4197	1.4197	0	8.65974e-15
207836_s_at	RBPMS	RNA binding protein with multiple splicing	1.4097	1.4097	0	8.65974e-15
205790_at	SKAP1|AK130024	src kinase associated phosphoprotein 1	1.3384	1.3384	0	8.65974e-15
227851_s_at	PGS1	phosphatidylglycerophosphate synthase 1	1.4111	1.4111	0	8.88178e-15
222664_at			0.7174	1.3938	0	8.88178e-15
232843_s_at	DOCK8	dedicator of cytokinesis 8	1.8305	1.8305	0	9.10383e-15
210221_at	CHRNA3	cholinergic receptor, nicotinic, alpha 3	0.6673	1.4987	0	9.10383e-15
226022_at	SASH1	SAM and SH3 domain containing 1	0.672	1.4881	0	9.10383e-15
223126_s_at	C1orf21	chromosome 1 open reading frame 21	0.7389	1.3533	0	9.10383e-15
212974_at	DENND3	DENN/MADD domain containing 3	1.4488	1.4488	0	9.21485e-15
201215_at	PLS3	plastin 3 (T isoform)	0.7148	1.399	0	9.21485e-15
221671_x_at	IGKC|IGKV1-5|IGKV2-24	immunoglobulin kappa constant|immunoglobulin kappa variable 1-5|immunoglobulin kappa variable 2-24	1.796	1.796	0	9.32587e-15
212698_s_at		septin 10	0.6238	1.603	0	9.32587e-15
214599_at	IVL	involucrin	0.722	1.3851	0	9.32587e-15
1558695_at	PLEKHA5	pleckstrin homology domain containing, family A member 5	0.5525	1.8098	0	9.4369e-15
212950_at	GPR116	G protein-coupled receptor 116	1.5874	1.5874	0	9.54792e-15
229822_at			1.3753	1.3753	0	9.54792e-15
221974_at			1.6665	1.6665	0	9.65894e-15
229247_at	FLJ37440	hypothetical protein FLJ37440	1.3649	1.3649	0	9.76996e-15
213712_at	ELOVL2	elongation of very long chain fatty acids (FEN1/Elo2, SUR4/Elo3, yeast)-like 2	1.5631	1.5631	0	9.88099e-15
218627_at	DRAM	damage-regulated autophagy modulator	1.4033	1.4033	0	9.88099e-15
226671_at			0.6525	1.5325	0	9.99201e-15
211994_at			0.6146	1.6271	0	1.0214e-14
200755_s_at	CALU	calumenin	1.5533	1.5533	0	1.0214e-14
201876_at	PON2	paraoxonase 2	0.7474	1.3379	0	1.0214e-14
228503_at			0.7813	1.28	0	1.03251e-14
202357_s_at	CFB	complement factor B	1.6607	1.6607	0	1.05471e-14
219563_at	C14orf139	chromosome 14 open reading frame 139	1.5548	1.5548	0	1.05471e-14
227443_at	C9orf150	chromosome 9 open reading frame 150	1.4091	1.4091	0	1.06581e-14
235730_at			0.6537	1.5298	0	1.07692e-14
228988_at	ZNF711	zinc finger protein 711	0.5938	1.6842	0	1.08802e-14
219031_s_at	NIP7	nuclear import 7 homolog (S. cerevisiae)	0.6273	1.594	0	1.08802e-14
223497_at	KIAA1411	KIAA1411	0.6755	1.4805	0	1.11022e-14
211499_s_at	MAPK11	mitogen-activated protein kinase 11	1.3923	1.3923	0	1.11022e-14
209962_at	EPOR	erythropoietin receptor	1.3506	1.3506	0	1.11022e-14
218002_s_at	CXCL14	chemokine (C-X-C motif) ligand 14	0.5074	1.9707	0	1.13243e-14
204059_s_at	ME1	malic enzyme 1, NADP(+)-dependent, cytosolic	0.6261	1.5971	0	1.13243e-14
225615_at			0.6805	1.4694	0	1.13243e-14
210297_s_at	MSMB|AK127766	microseminoprotein, beta-	0.7696	1.2993	0	1.13243e-14
243582_at			0.639	1.565	0	1.15463e-14
225342_at			0.6707	1.491	0	1.15463e-14
200700_s_at	KDELR2	KDEL (Lys-Asp-Glu-Leu) endoplasmic reticulum protein retention receptor 2	1.4876	1.4876	0	1.17684e-14
1552782_at	SLC44A5	solute carrier family 44, member 5	0.6748	1.482	0	1.17684e-14
227783_at	CCDC57	coiled-coil domain containing 57	1.4327	1.4327	0	1.17684e-14
212812_at	SERINC5	serine incorporator 5	0.6692	1.4943	0	1.18794e-14
209485_s_at	OSBPL1A	oxysterol binding protein-like 1A	0.611	1.6367	0	1.19904e-14
233130_at	THRB	thyroid hormone receptor, beta (erythroblastic leukemia viral (v-erb-a) oncogene homolog 2, avian)	0.6821	1.466	0	1.19904e-14
227200_at			0.7001	1.4285	0	1.19904e-14
209462_at	APLP1	amyloid beta (A4) precursor-like protein 1	1.3771	1.3771	0	1.19904e-14
228640_at			0.5401	1.8516	0	1.22124e-14
201240_s_at	SPCS2|DKFZP564J0863	signal peptidase complex subunit 2 homolog (S. cerevisiae)|DKFZP564J0863 protein	1.6342	1.6342	0	1.22124e-14
202664_at	WIPF1	WAS/WASL interacting protein family, member 1	1.7078	1.7078	0	1.23235e-14
219250_s_at	FLRT3	fibronectin leucine rich transmembrane protein 3	0.6436	1.5537	0	1.26565e-14
204401_at	KCNN4	potassium intermediate/small conductance calcium-activated channel, subfamily N, member 4	1.4459	1.4459	0	1.26565e-14
237030_at	ACPP	acid phosphatase, prostate	0.7025	1.4235	0	1.27676e-14
203502_at	BPGM	2,3-bisphosphoglycerate mutase	0.7156	1.3974	0	1.27676e-14
242294_at			0.7732	1.2934	0	1.28786e-14
230104_s_at			0.6714	1.4894	0	1.31006e-14
212121_at	C10orf61	chromosome 10 open reading frame 61	1.4323	1.4323	0	1.31006e-14
226905_at			1.6634	1.6634	0	1.33227e-14
228084_at			0.6312	1.5842	0	1.35447e-14
228440_at			0.6645	1.5049	0	1.35447e-14
221578_at	RASSF4	Ras association (RalGDS/AF-6) domain family 4	1.3415	1.3415	0	1.35447e-14
232453_at	GPC6	glypican 6	1.3275	1.3275	0	1.35447e-14
1558836_at	MGC4677|LOC285074	hypothetical protein MGC4677|hypothetical protein LOC285074	1.4182	1.4182	0	1.37668e-14
39248_at	AQP3	aquaporin 3 (Gill blood group)	0.7958	1.2565	0	1.38778e-14
207245_at	UGT2B15|UGT2B17	UDP glucuronosyltransferase 2 family, polypeptide B15|UDP glucuronosyltransferase 2 family, polypeptide B17	2.1321	2.1321	0	1.42109e-14
227736_at	C10orf99	chromosome 10 open reading frame 99	0.5883	1.6997	0	1.42109e-14
219412_at	RAB38	RAB38, member RAS oncogene family	0.7872	1.2704	0	1.42109e-14
222346_at	LAMA1	laminin, alpha 1	1.2132	1.2132	0	1.42109e-14
208657_s_at		septin 9	1.8023	1.8023	0	1.44329e-14
233986_s_at	PLEKHG2	pleckstrin homology domain containing, family G (with RhoGef domain) member 2	1.3345	1.3345	0	1.4766e-14
215228_at	NHLH2	nescient helix loop helix 2	0.6356	1.5733	0	1.4877e-14
227551_at	C9orf77	chromosome 9 open reading frame 77	0.6831	1.4639	0	1.4988e-14
213457_at			0.6446	1.5514	0	1.52101e-14
212468_at	SPAG9	sperm associated antigen 9	0.5669	1.764	0	1.53211e-14
204222_s_at	GLIPR1	GLI pathogenesis-related 1 (glioma)	1.6291	1.6291	0	1.53211e-14
1560332_at	CHST11	carbohydrate (chondroitin 4) sulfotransferase 11	1.5711	1.5711	0	1.53211e-14
212862_at	CDS2	CDP-diacylglycerol synthase (phosphatidate cytidylyltransferase) 2	1.5694	1.5694	0	1.55431e-14
213733_at	MYO1F	myosin IF	1.4298	1.4298	0	1.55431e-14
222101_s_at	DCHS1	dachsous 1 (Drosophila)	1.4254	1.4254	0	1.55431e-14
214177_s_at	MUC1|PBXIP1	mucin 1, cell surface associated|pre-B-cell leukemia transcription factor interacting protein 1	1.341	1.341	0	1.55431e-14
231464_at	CNTNAP3	contactin associated protein-like 3	0.74	1.3513	0	1.56541e-14
212593_s_at	PDCD4	programmed cell death 4 (neoplastic transformation inhibitor)	0.6806	1.4692	0	1.57652e-14
203786_s_at	TPD52L1	tumor protein D52-like 1	0.7569	1.3211	0	1.59872e-14
222365_at			1.2743	1.2743	0	1.60982e-14
219584_at	PLA1A	phospholipase A1 member A	1.4983	1.4983	0	1.62093e-14
202291_s_at	MGP	matrix Gla protein	1.8013	1.8013	0	1.64313e-14
231997_at			1.4782	1.4782	0	1.64313e-14
229523_at			1.3169	1.3169	0	1.64313e-14
1555259_at	ZAK	sterile alpha motif and leucine zipper containing kinase AZK	0.6959	1.437	0	1.65423e-14
207153_s_at	GLMN	glomulin, FKBP associated protein	0.7379	1.3552	0	1.65423e-14
224710_at	RAB34	RAB34, member RAS oncogene family	1.4823	1.4823	0	1.68754e-14
240606_at	ACACA	acetyl-Coenzyme A carboxylase alpha	0.7471	1.3386	0	1.68754e-14
224218_s_at	TRPS1	trichorhinophalangeal syndrome I	0.5076	1.97	0	1.70974e-14
215874_at	ST3GAL1	ST3 beta-galactoside alpha-2,3-sialyltransferase 1	1.4334	1.4334	0	1.70974e-14
225799_at	MGC4677|LOC285074	hypothetical protein MGC4677|hypothetical protein LOC285074	1.4278	1.4278	0	1.70974e-14
201180_s_at	GNAI3	guanine nucleotide binding protein (G protein), alpha inhibiting activity polypeptide 3	0.7796	1.2827	0	1.70974e-14
244062_at	DAAM1	dishevelled associated activator of morphogenesis 1	0.6935	1.442	0	1.73195e-14
211067_s_at	GAS7	growth arrest-specific 7	0.7659	1.3056	0	1.73195e-14
225352_at	TLOC1	translocation protein 1	1.5434	1.5434	0	1.75415e-14
213637_at			0.652	1.5338	0	1.75415e-14
202876_s_at	PBX2	pre-B-cell leukemia transcription factor 2	1.3261	1.3261	0	1.78746e-14
218696_at	EIF2AK3	eukaryotic translation initiation factor 2-alpha kinase 3	1.6829	1.6829	0	1.79856e-14
[truncated: 52,677 more rows]
