# Supplementary material for: Subgingival bacterial colonization profiles correlate with gingival tissue gene expression
Source: BMC Microbiol. 2009 Oct 18;9:221. doi: 10.1186/1471-2180-9-221 (PMC2771036; doi:10.1186/1471-2180-9-221)
Supplement: Additional file 3 — Table S3. Statistically significantly differentially expressed probe sets in the gingival tissues according to levels of T. forsythia in the adjacent pockets. [file 1471-2180-9-221-S3.ZIP › Tf_GeneList_complete.xls]

## Sheet: README
Fold change ratios are computed as mean gene expression in gingival tissue adjacent fifth quintile bacterial colonization /first quintile bacterial colonization
Fold changes > 1.0 indicates up-regulated gene expression in tissues adjacent high bacterial colonization sites
Fold changes < 1.0 indicates down-regulated gene expression in tissues adjacent high bacterial colonization sites
Absolute Fold Change ignores direction - all values are > 1.0 to allow for a comparison of up and down-regulated genes on the same scale

## Sheet: Tf Gene List
Tannerella forsythia Gene List
Probe	Gene	Description	Fold Change	Absolute Fold Change	False Discovery Rate	p-value
223565_at	MGC29506	hypothetical protein MGC29506	10.4384	10.4384	0	0
217320_at			8.6278	8.6278	0	0
206641_at	TNFRSF17	tumor necrosis factor receptor superfamily, member 17	8.2163	8.2163	0	0
205267_at	POU2AF1	POU domain, class 2, associating factor 1	7.5182	7.5182	0	0
237625_s_at	IGKC|IGKV1-5|IGKV2-24	immunoglobulin kappa constant|immunoglobulin kappa variable 1-5|immunoglobulin kappa variable 2-24	7.2973	7.2973	0	0
1569040_s_at			7.0304	7.0304	0	0
206478_at	KIAA0125	KIAA0125	6.7833	6.7833	0	0
224404_s_at	FCRL5	Fc receptor-like 5	6.7829	6.7829	0	0
211634_x_at	IGHV1-69	immunoglobulin heavy variable 1-69	6.7442	6.7442	0	0
216491_x_at	IFI6|IGH@|IGHA1|IGHG1|IGHV1-69	interferon, alpha-inducible protein 6|immunoglobulin heavy locus|immunoglobulin heavy constant alpha 1|immunoglobulin heavy constant gamma 1 (G1m marker)|immunoglobulin heavy variable 1-69	6.7303	6.7303	0	0
214768_x_at	IGKC|IGKV1-5	immunoglobulin kappa constant|immunoglobulin kappa variable 1-5	6.5764	6.5764	0	0
219888_at	SPAG4	sperm associated antigen 4	6.5745	6.5745	0	0
235400_at	FCRLA	Fc receptor-like A	6.5162	6.5162	0	0
214973_x_at	IFI6|IGH@|IGHA1|IGHG1	interferon, alpha-inducible protein 6|immunoglobulin heavy locus|immunoglobulin heavy constant alpha 1|immunoglobulin heavy constant gamma 1 (G1m marker)	6.4959	6.4959	0	0
221286_s_at	MGC29506	hypothetical protein MGC29506	6.4712	6.4712	0	0
211637_x_at	IFI6|IGH@|IGHA1|IGHG1|IGHV1-69	interferon, alpha-inducible protein 6|immunoglobulin heavy locus|immunoglobulin heavy constant alpha 1|immunoglobulin heavy constant gamma 1 (G1m marker)|immunoglobulin heavy variable 1-69	6.3512	6.3512	0	0
214777_at			6.3427	6.3427	0	0
216510_x_at	IGHA1	immunoglobulin heavy constant alpha 1	6.3167	6.3167	0	0
234764_x_at	IGL@|IGLC1|BC012876|X57820	immunoglobulin lambda locus|immunoglobulin lambda constant 1 (Mcg marker)	6.2928	6.2928	0	0
211645_x_at	IGKC|IGKV1-5|IGKV2-24	immunoglobulin kappa constant|immunoglobulin kappa variable 1-5|immunoglobulin kappa variable 2-24	6.2548	6.2548	0	0
224342_x_at	IGL@|IGLC1|X57820	immunoglobulin lambda locus|immunoglobulin lambda constant 1 (Mcg marker)	6.2468	6.2468	0	0
205049_s_at	CD79A	CD79a molecule, immunoglobulin-associated alpha	6.2416	6.2416	0	0
209374_s_at	IFI6|IGH@|IGHA1|IGHG1|IGHM	interferon, alpha-inducible protein 6|immunoglobulin heavy locus|immunoglobulin heavy constant alpha 1|immunoglobulin heavy constant gamma 1 (G1m marker)|immunoglobulin heavy constant mu	6.0866	6.0866	0	0
217281_x_at	IFI6|IGH@|IGHA1|IGHG1	interferon, alpha-inducible protein 6|immunoglobulin heavy locus|immunoglobulin heavy constant alpha 1|immunoglobulin heavy constant gamma 1 (G1m marker)	6.0527	6.0527	0	0
216557_x_at	IFI6|IGH@|IGHA1|IGHG1|IGHV1-69	interferon, alpha-inducible protein 6|immunoglobulin heavy locus|immunoglobulin heavy constant alpha 1|immunoglobulin heavy constant gamma 1 (G1m marker)|immunoglobulin heavy variable 1-69	5.9699	5.9699	0	0
217179_x_at	IGLC1|X57820	immunoglobulin lambda constant 1 (Mcg marker)	5.9093	5.9093	0	0
219118_at	FKBP11	FK506 binding protein 11, 19 kDa	5.8998	5.8998	0	0
214916_x_at	IFI6|IGH@|IGHA1|IGHG1|IGHM	interferon, alpha-inducible protein 6|immunoglobulin heavy locus|immunoglobulin heavy constant alpha 1|immunoglobulin heavy constant gamma 1 (G1m marker)|immunoglobulin heavy constant mu	5.8518	5.8518	0	0
216560_x_at	IGL@|IGLC1|IGLV3-25|IGLJ3|BC012876|X57820|BC064491	immunoglobulin lambda locus|immunoglobulin lambda constant 1 (Mcg marker)|immunoglobulin lambda variable 3-25|immunoglobulin lambda joining 3	5.805	5.805	0	0
211643_x_at	IGKC|IGKV1-5|IGKV2-24	immunoglobulin kappa constant|immunoglobulin kappa variable 1-5|immunoglobulin kappa variable 2-24	5.7898	5.7898	0	0
217258_x_at	IGL@|IGLC1|BC012876|X57820	immunoglobulin lambda locus|immunoglobulin lambda constant 1 (Mcg marker)	5.7659	5.7659	0	0
234884_x_at	IGL@|IGLC1|IGLV4-3|IGLV3-25|IGLJ3|BC012876|X57820|BC064491	immunoglobulin lambda locus|immunoglobulin lambda constant 1 (Mcg marker)|immunoglobulin lambda variable 4-3|immunoglobulin lambda variable 3-25|immunoglobulin lambda joining 3	5.748	5.748	0	0
211640_x_at	IGHV1-69	immunoglobulin heavy variable 1-69	5.7464	5.7464	0	0
211881_x_at			5.7378	5.7378	0	0
231647_s_at	FCRL5	Fc receptor-like 5	5.7356	5.7356	0	0
216829_at	IGKC|IGKV1-5|IGKV2-24	immunoglobulin kappa constant|immunoglobulin kappa variable 1-5|immunoglobulin kappa variable 2-24	5.7294	5.7294	0	0
226811_at	FAM46C	family with sequence similarity 46, member C	5.7033	5.7033	0	0
211633_x_at	IFI6|IGH@|IGHA1|IGHG1	interferon, alpha-inducible protein 6|immunoglobulin heavy locus|immunoglobulin heavy constant alpha 1|immunoglobulin heavy constant gamma 1 (G1m marker)	5.6635	5.6635	0	0
222838_at	SLAMF7	SLAM family member 7	5.6287	5.6287	0	0
211798_x_at			5.6226	5.6226	0	0
216853_x_at	IGL@|IGLC1|IGLV3-25|IGLJ3|BC012876|X57820|BC064491	immunoglobulin lambda locus|immunoglobulin lambda constant 1 (Mcg marker)|immunoglobulin lambda variable 3-25|immunoglobulin lambda joining 3	5.5753	5.5753	0	0
234366_x_at	IGL@|IGLC1|IGLV4-3|IGLV3-25|IGLJ3|BC012876|X57820|BC064491	immunoglobulin lambda locus|immunoglobulin lambda constant 1 (Mcg marker)|immunoglobulin lambda variable 4-3|immunoglobulin lambda variable 3-25|immunoglobulin lambda joining 3	5.5384	5.5384	0	0
234792_x_at	IFI6|IGH@|IGHA1|IGHG1	interferon, alpha-inducible protein 6|immunoglobulin heavy locus|immunoglobulin heavy constant alpha 1|immunoglobulin heavy constant gamma 1 (G1m marker)	5.5052	5.5052	0	0
217235_x_at	IGL@|IGLC1|IGLV3-25|IGLJ3|GGTL4|BC012876|X57820|BC064491	immunoglobulin lambda locus|immunoglobulin lambda constant 1 (Mcg marker)|immunoglobulin lambda variable 3-25|immunoglobulin lambda joining 3|gamma-glutamyltransferase-like 4	5.4152	5.4152	0	0
1555779_a_at	CD79A	CD79a molecule, immunoglobulin-associated alpha	5.4138	5.4138	0	0
217148_x_at	IGL@|IGLC1|IGLV3-25|IGLJ3|BC012876|X57820|BC064491	immunoglobulin lambda locus|immunoglobulin lambda constant 1 (Mcg marker)|immunoglobulin lambda variable 3-25|immunoglobulin lambda joining 3	5.383	5.383	0	0
216576_x_at	IGKC|IGKV1-5|IGKV2-24	immunoglobulin kappa constant|immunoglobulin kappa variable 1-5|immunoglobulin kappa variable 2-24	5.3731	5.3731	0	0
212311_at	KIAA0746	KIAA0746 protein	5.3431	5.3431	0	0
204562_at	IRF4	interferon regulatory factor 4	5.3105	5.3105	0	0
211635_x_at			5.2949	5.2949	0	0
211650_x_at	IGHA1	immunoglobulin heavy constant alpha 1	5.2694	5.2694	0	0
215949_x_at	IFI6|IGH@|IGHA1|IGHG1|IGHV1-69	interferon, alpha-inducible protein 6|immunoglobulin heavy locus|immunoglobulin heavy constant alpha 1|immunoglobulin heavy constant gamma 1 (G1m marker)|immunoglobulin heavy variable 1-69	5.2547	5.2547	0	0
216541_x_at	IGHV1-69	immunoglobulin heavy variable 1-69	5.1701	5.1701	0	0
211644_x_at	IGKC|IGKV1-5|IGKV2-24|LOC285074	immunoglobulin kappa constant|immunoglobulin kappa variable 1-5|immunoglobulin kappa variable 2-24|hypothetical protein LOC285074	5.1401	5.1401	0	0
211908_x_at	IFI6|IGH@|IGHA1|IGHG1	interferon, alpha-inducible protein 6|immunoglobulin heavy locus|immunoglobulin heavy constant alpha 1|immunoglobulin heavy constant gamma 1 (G1m marker)	5.0863	5.0863	0	0
216401_x_at	IGKC|IGKV1-5|IGKV2-24	immunoglobulin kappa constant|immunoglobulin kappa variable 1-5|immunoglobulin kappa variable 2-24	5.0814	5.0814	0	0
211641_x_at	IFI6|IGHA1|IGHG1	interferon, alpha-inducible protein 6|immunoglobulin heavy constant alpha 1|immunoglobulin heavy constant gamma 1 (G1m marker)	5.062	5.062	0	0
236191_at	CD38	CD38 molecule	5.0568	5.0568	0	0
215214_at	IGL@|IGLC1|IGLV4-3|IGLV3-25|IGLJ3|BC012876|X57820|BC064491|AJ319669|hsa-mir-650	immunoglobulin lambda locus|immunoglobulin lambda constant 1 (Mcg marker)|immunoglobulin lambda variable 4-3|immunoglobulin lambda variable 3-25|immunoglobulin lambda joining 3	5.0324	5.0324	0	0
219159_s_at	SLAMF7	SLAM family member 7	5.0283	5.0283	0	0
211639_x_at	IGHA1	immunoglobulin heavy constant alpha 1	4.9969	4.9969	0	0
216984_x_at	IGL@|IGLC1|IGLV3-25|IGLJ3|BC012876|X57820|BC064491	immunoglobulin lambda locus|immunoglobulin lambda constant 1 (Mcg marker)|immunoglobulin lambda variable 3-25|immunoglobulin lambda joining 3	4.9968	4.9968	0	0
212314_at	KIAA0746	KIAA0746 protein	4.8909	4.8909	0	0
217227_x_at	IGL@|IGLC1|BC012876|X57820	immunoglobulin lambda locus|immunoglobulin lambda constant 1 (Mcg marker)	4.8535	4.8535	0	0
207324_s_at	DSC1	desmocollin 1	0.2062	4.85	0	0
216412_x_at	IGL@|IGLC1|BC012876|X57820	immunoglobulin lambda locus|immunoglobulin lambda constant 1 (Mcg marker)	4.7902	4.7902	0	0
220306_at	FAM46C	family with sequence similarity 46, member C	4.737	4.737	0	0
234477_at	IFI6|IGH@|IGHA1|IGHG1	interferon, alpha-inducible protein 6|immunoglobulin heavy locus|immunoglobulin heavy constant alpha 1|immunoglobulin heavy constant gamma 1 (G1m marker)	4.737	4.737	0	0
216542_x_at	IFI6|IGHA1|IGHG1	interferon, alpha-inducible protein 6|immunoglobulin heavy constant alpha 1|immunoglobulin heavy constant gamma 1 (G1m marker)	4.7155	4.7155	0	0
207734_at	LAX1	lymphocyte transmembrane adaptor 1	4.7029	4.7029	0	0
219117_s_at	FKBP11	FK506 binding protein 11, 19 kDa	4.6461	4.6461	0	0
216365_x_at	IGL@|IGLC1|IGLV3-25|IGLJ3|BC012876|X57820|BC064491	immunoglobulin lambda locus|immunoglobulin lambda constant 1 (Mcg marker)|immunoglobulin lambda variable 3-25|immunoglobulin lambda joining 3	4.5924	4.5924	0	0
216207_x_at	IGKC|IGKV1-5|IGKV2-24	immunoglobulin kappa constant|immunoglobulin kappa variable 1-5|immunoglobulin kappa variable 2-24	4.572	4.572	0	0
217378_x_at	IGKC|IGKV1-5|IGKV2-24	immunoglobulin kappa constant|immunoglobulin kappa variable 1-5|immunoglobulin kappa variable 2-24	4.5651	4.5651	0	0
211648_at			4.5039	4.5039	0	0
235965_at			4.4841	4.4841	0	0
215565_at			4.4816	4.4816	0	0
234419_x_at	IFI6|IGHA1|IGHG1	interferon, alpha-inducible protein 6|immunoglobulin heavy constant alpha 1|immunoglobulin heavy constant gamma 1 (G1m marker)	4.4786	4.4786	0	0
206150_at	CD27|U80760	CD27 molecule	4.428	4.428	0	0
205903_s_at	KCNN3	potassium intermediate/small conductance calcium-activated channel, subfamily N, member 3	4.376	4.376	0	0
240118_at	TXNDC11	thioredoxin domain containing 11	4.3509	4.3509	0	0
228167_at	KLHL6	kelch-like 6 (Drosophila)	4.331	4.331	0	0
216430_x_at	IGL@|IGLC1|BC012876|X57820	immunoglobulin lambda locus|immunoglobulin lambda constant 1 (Mcg marker)	4.3149	4.3149	0	0
217157_x_at	IGKC|IGKV1-5|IGKV2-24	immunoglobulin kappa constant|immunoglobulin kappa variable 1-5|immunoglobulin kappa variable 2-24	4.2997	4.2997	0	0
209695_at	PTP4A3	protein tyrosine phosphatase type IVA, member 3	4.2587	4.2587	0	0
201998_at	ST6GAL1	ST6 beta-galactosamide alpha-2,6-sialyltranferase 1	4.2119	4.2119	0	0
206574_s_at	PTP4A3	protein tyrosine phosphatase type IVA, member 3	4.2083	4.2083	0	0
227189_at	CPNE5	copine V	4.2008	4.2008	0	0
235401_s_at	FCRLA	Fc receptor-like A	4.195	4.195	0	0
229721_x_at	DERL3	Der1-like domain family, member 3	4.1886	4.1886	0	0
205692_s_at	CD38	CD38 molecule	4.1428	4.1428	0	0
217480_x_at	IGKC|IGKV1-5|IGKV2-24	immunoglobulin kappa constant|immunoglobulin kappa variable 1-5|immunoglobulin kappa variable 2-24	4.1041	4.1041	0	0
219551_at	EAF2	ELL associated factor 2	4.0958	4.0958	0	0
203921_at	CHST2	carbohydrate (N-acetylglucosamine-6-O) sulfotransferase 2	4.0106	4.0106	0	0
219505_at	CECR1	cat eye syndrome chromosome region, candidate 1	3.9894	3.9894	0	0
224406_s_at	FCRL5|AK090475	Fc receptor-like 5	3.9761	3.9761	0	0
209606_at	PSCDBP	pleckstrin homology, Sec7 and coiled-coil domains, binding protein	3.8799	3.8799	0	0
205901_at	PNOC	prepronociceptin	3.8335	3.8335	0	0
217198_x_at	IGHA1	immunoglobulin heavy constant alpha 1	3.8	3.8	0	0
216573_at	IGL@|IGLC1|BC012876|X57820	immunoglobulin lambda locus|immunoglobulin lambda constant 1 (Mcg marker)	3.7804	3.7804	0	0
215176_x_at	IGKC|IGKV1-5|IGKV2-24	immunoglobulin kappa constant|immunoglobulin kappa variable 1-5|immunoglobulin kappa variable 2-24	3.7791	3.7791	0	0
224405_at	FCRL5	Fc receptor-like 5	3.7501	3.7501	0	0
1561937_x_at			3.745	3.745	0	0
207677_s_at	NCF4	neutrophil cytosolic factor 4, 40kDa	3.7327	3.7327	0	0
205671_s_at	HLA-DOB	major histocompatibility complex, class II, DO beta	3.6999	3.6999	0	0
214971_s_at	ST6GAL1	ST6 beta-galactosamide alpha-2,6-sialyltranferase 1	3.6611	3.6611	0	0
242020_s_at	ZBP1	Z-DNA binding protein 1	3.6504	3.6504	0	0
1556183_at	KIAA1641	KIAA1641	3.6503	3.6503	0	0
211642_at	IFI6|IGHA1|IGHG1	interferon, alpha-inducible protein 6|immunoglobulin heavy constant alpha 1|immunoglobulin heavy constant gamma 1 (G1m marker)	3.6355	3.6355	0	0
229723_at	TAGAP	T-cell activation GTPase activating protein	3.6055	3.6055	0	0
217028_at	CXCR4	chemokine (C-X-C motif) receptor 4	3.6021	3.6021	0	0
211868_x_at			3.57	3.57	0	0
211649_x_at	IFI6|IGH@|IGHA1|IGHG1	interferon, alpha-inducible protein 6|immunoglobulin heavy locus|immunoglobulin heavy constant alpha 1|immunoglobulin heavy constant gamma 1 (G1m marker)	3.5692	3.5692	0	0
226150_at	PPAPDC1B	phosphatidic acid phosphatase type 2 domain containing 1B	3.5551	3.5551	0	0
243810_at			3.5372	3.5372	0	0
215777_at	IGLC1	immunoglobulin lambda constant 1 (Mcg marker)	3.5211	3.5211	0	0
234350_at			3.5206	3.5206	0	0
204949_at	ICAM3	intercellular adhesion molecule 3	3.5034	3.5034	0	0
240420_at	AADACL2	arylacetamide deacetylase-like 2	0.2871	3.4832	0	0
217145_at			3.4735	3.4735	0	0
205632_s_at	PIP5K1B	phosphatidylinositol-4-phosphate 5-kinase, type I, beta	3.4639	3.4639	0	0
216517_at	IGKC|IGKV1-5|IGKV2-24	immunoglobulin kappa constant|immunoglobulin kappa variable 1-5|immunoglobulin kappa variable 2-24	3.4622	3.4622	0	0
1559584_a_at	C16orf54|LOC440354|BOLA2	chromosome 16 open reading frame 54|PI-3-kinase-related kinase SMG-1 pseudogene|bolA homolog 2 (E. coli)	3.4431	3.4431	0	0
228518_at	IFI6|IGH@|IGHA1|IGHG1	interferon, alpha-inducible protein 6|immunoglobulin heavy locus|immunoglobulin heavy constant alpha 1|immunoglobulin heavy constant gamma 1 (G1m marker)	3.3986	3.3986	0	0
234306_s_at	SLAMF7	SLAM family member 7	3.3979	3.3979	0	0
213620_s_at	ICAM2	intercellular adhesion molecule 2	3.3919	3.3919	0	0
236293_at	RHOH	ras homolog gene family, member H	3.359	3.359	0	0
1558397_at			3.3555	3.3555	0	0
204269_at	PIM2	pim-2 oncogene	3.3542	3.3542	0	0
217384_x_at	IGHA1	immunoglobulin heavy constant alpha 1	3.3526	3.3526	0	0
225706_at			3.2582	3.2582	0	0
200670_at	XBP1	X-box binding protein 1	3.2332	3.2332	0	0
210785_s_at	C1orf38	chromosome 1 open reading frame 38	3.2318	3.2318	0	0
203028_s_at	CYBA	cytochrome b-245, alpha polypeptide	3.2262	3.2262	0	0
208983_s_at	PECAM1	platelet/endothelial cell adhesion molecule (CD31 antigen)	3.1965	3.1965	0	0
202558_s_at	STCH	stress 70 protein chaperone, microsome-associated, 60kDa	3.1955	3.1955	0	0
204051_s_at	SFRP4	secreted frizzled-related protein 4	3.1469	3.1469	0	0
229147_at			3.1441	3.1441	0	0
230011_at	RP5-821D11.2	meiosis defective 1	3.1412	3.1412	0	0
207522_s_at	ATP2A3	ATPase, Ca++ transporting, ubiquitous	3.1408	3.1408	0	0
213929_at			0.3185	3.1395	0	0
225382_at			3.1344	3.1344	0	0
217084_at			3.1298	3.1298	0	0
221004_s_at	ITM2C	integral membrane protein 2C	3.076	3.076	0	0
204912_at	IL10RA	interleukin 10 receptor, alpha	3.0658	3.0658	0	0
215118_s_at	IGH@	immunoglobulin heavy locus	3.06	3.06	0	0
228897_at	DERL3	Der1-like domain family, member 3	3.0563	3.0563	0	0
217236_x_at			3.015	3.015	0	0
242388_x_at			2.9923	2.9923	0	0
208981_at	PECAM1	platelet/endothelial cell adhesion molecule (CD31 antigen)	2.9867	2.9867	0	0
210889_s_at	FCGR2B	Fc fragment of IgG, low affinity IIb, receptor (CD32)	2.9813	2.9813	0	0
206896_s_at	GNG7	guanine nucleotide binding protein (G protein), gamma 7	2.9727	2.9727	0	0
226051_at	SELM	selenoprotein M	2.9498	2.9498	0	0
211835_at			2.9459	2.9459	0	0
229686_at	P2RY8	purinergic receptor P2Y, G-protein coupled, 8	2.9255	2.9255	0	0
244033_at	C14orf145	chromosome 14 open reading frame 145	2.9198	2.9198	0	0
217360_x_at	IGHA1	immunoglobulin heavy constant alpha 1	2.9167	2.9167	0	0
220059_at	BRDG1	BCR downstream signaling 1	2.902	2.902	0	0
228551_at			2.8831	2.8831	0	0
204683_at	ICAM2	intercellular adhesion molecule 2	2.8818	2.8818	0	0
232472_at	FNDC3B	fibronectin type III domain containing 3B	2.8813	2.8813	0	0
234851_at	IGL@|IGLC1|IGLV3-25|IGLJ3|BC012876|X57820|BC064491	immunoglobulin lambda locus|immunoglobulin lambda constant 1 (Mcg marker)|immunoglobulin lambda variable 3-25|immunoglobulin lambda joining 3	2.8769	2.8769	0	0
227525_at			2.8651	2.8651	0	0
211742_s_at	EVI2B	ecotropic viral integration site 2B	2.8643	2.8643	0	0
206177_s_at	ARG1	arginase, liver	0.3492	2.864	0	0
1553708_at	MGC16075	hypothetical protein MGC16075	2.8535	2.8535	0	0
205316_at			2.8508	2.8508	0	0
202083_s_at	SEC14L1	SEC14-like 1 (S. cerevisiae)	2.8502	2.8502	0	0
205547_s_at	TAGLN	transgelin	2.8489	2.8489	0	0
221805_at			0.3511	2.8478	0	0
223299_at	SEC11L3	SEC11-like 3 (S. cerevisiae)	2.8343	2.8343	0	0
234050_at	TAGAP	T-cell activation GTPase activating protein	2.8172	2.8172	0	0
227210_at			2.8171	2.8171	0	0
209201_x_at	CXCR4	chemokine (C-X-C motif) receptor 4	2.806	2.806	0	0
203434_s_at	MME	membrane metallo-endopeptidase (neutral endopeptidase, enkephalinase)	2.8055	2.8055	0	0
226452_at	PDK1	pyruvate dehydrogenase kinase, isozyme 1	2.7985	2.7985	0	0
202843_at	DNAJB9	DnaJ (Hsp40) homolog, subfamily B, member 9	2.7975	2.7975	0	0
223569_at	PPAPDC1B	phosphatidic acid phosphatase type 2 domain containing 1B	2.7975	2.7975	0	0
243871_at			0.3576	2.7964	0	0
235372_at	FCRLA	Fc receptor-like A	2.7963	2.7963	0	0
204259_at	MMP7	matrix metallopeptidase 7 (matrilysin, uterine)	2.7804	2.7804	0	0
219789_at	NPR3	natriuretic peptide receptor C/guanylate cyclase C (atrionatriuretic peptide receptor C)	0.3607	2.7723	0	0
203980_at	FABP4	fatty acid binding protein 4, adipocyte	2.7669	2.7669	0	0
202063_s_at	SEL1L	sel-1 suppressor of lin-12-like (C. elegans)	2.7654	2.7654	0	0
202062_s_at	SEL1L	sel-1 suppressor of lin-12-like (C. elegans)	2.7511	2.7511	0	0
205902_at	KCNN3	potassium intermediate/small conductance calcium-activated channel, subfamily N, member 3	2.7509	2.7509	0	0
218681_s_at	SDF2L1	stromal cell-derived factor 2-like 1	2.7494	2.7494	0	0
228343_at	POU2F2	POU domain, class 2, transcription factor 2	2.7435	2.7435	0	0
211647_x_at			2.7428	2.7428	0	0
208451_s_at	C4A|C4B|C4B	complement component 4A (Rodgers blood group)|complement component 4B (Childo blood group)	2.7393	2.7393	0	0
207571_x_at	C1orf38	chromosome 1 open reading frame 38	2.7355	2.7355	0	0
230128_at	IGL@|IGLC1|IGLV4-3|IGLV3-25|IGLJ3|BC012876|X57820|BC064491|AJ319669	immunoglobulin lambda locus|immunoglobulin lambda constant 1 (Mcg marker)|immunoglobulin lambda variable 4-3|immunoglobulin lambda variable 3-25|immunoglobulin lambda joining 3	2.7313	2.7313	0	0
220214_at	ZNF215	zinc finger protein 215	2.7184	2.7184	0	0
1552532_a_at	ATP6V1C2	ATPase, H+ transporting, lysosomal 42kDa, V1 subunit C2	0.3679	2.718	0	0
223568_s_at	PPAPDC1B	phosphatidic acid phosphatase type 2 domain containing 1B	2.7168	2.7168	0	0
202061_s_at	SEL1L	sel-1 suppressor of lin-12-like (C. elegans)	2.7103	2.7103	0	0
206398_s_at	CD19	CD19 molecule	2.71	2.71	0	0
230673_at	PKHD1L1	polycystic kidney and hepatic disease 1 (autosomal recessive)-like 1	2.7014	2.7014	0	0
209474_s_at	ENTPD1	ectonucleoside triphosphate diphosphohydrolase 1	2.7009	2.7009	0	0
205147_x_at	NCF4	neutrophil cytosolic factor 4, 40kDa	2.6947	2.6947	0	0
244029_at	CPNE5|AK124222	copine V	2.6868	2.6868	0	0
228003_at	RAB30	RAB30, member RAS oncogene family	2.6723	2.6723	0	0
236963_at			2.6712	2.6712	0	0
227498_at			0.3745	2.6702	0	0
204750_s_at	DSC2	desmocollin 2	0.3754	2.6638	0	0
1560706_at			2.6564	2.6564	0	0
234415_x_at	IGHA1	immunoglobulin heavy constant alpha 1	2.6562	2.6562	0	0
1558176_at			2.6493	2.6493	0	0
204698_at	ISG20|AK128478	interferon stimulated exonuclease gene 20kDa	2.6492	2.6492	0	0
217168_s_at	HERPUD1	homocysteine-inducible, endoplasmic reticulum stress-inducible, ubiquitin-like domain member 1	2.6488	2.6488	0	0
225383_at			2.6464	2.6464	0	0
241891_at	DOCK8	dedicator of cytokinesis 8	2.6455	2.6455	0	0
219756_s_at	POF1B	premature ovarian failure, 1B	0.3792	2.6374	0	0
231930_at	ELMOD1	ELMO/CED-12 domain containing 1	0.3807	2.6268	0	0
207777_s_at	SP140	SP140 nuclear body protein	2.6258	2.6258	0	0
230917_at			2.622	2.622	0	0
228390_at			2.6097	2.6097	0	0
205352_at	SERPINI1	serpin peptidase inhibitor, clade I (neuroserpin), member 1	2.5938	2.5938	0	0
220495_s_at	C5orf14	chromosome 5 open reading frame 14	2.5912	2.5912	0	0
225700_at			2.5826	2.5826	0	0
220377_at			2.5678	2.5678	0	0
1558828_s_at			2.553	2.553	0	0
206584_at	LY96	lymphocyte antigen 96	2.5524	2.5524	0	0
228658_at			2.5488	2.5488	0	0
211919_s_at	CXCR4	chemokine (C-X-C motif) receptor 4	2.5441	2.5441	0	0
223553_s_at			2.5432	2.5432	0	0
206121_at	AMPD1	adenosine monophosphate deaminase 1 (isoform M)	2.5428	2.5428	0	0
221916_at			0.3941	2.5374	0	0
203913_s_at	HPGD	hydroxyprostaglandin dehydrogenase 15-(NAD)	0.3942	2.5365	0	0
217127_at	CTH	cystathionase (cystathionine gamma-lyase)	2.5365	2.5365	0	0
204470_at	CXCL1	chemokine (C-X-C motif) ligand 1 (melanoma growth stimulating activity, alpha)	2.5332	2.5332	0	0
202557_at	STCH	stress 70 protein chaperone, microsome-associated, 60kDa	2.533	2.533	0	0
227346_at			2.5308	2.5308	0	0
239294_at			2.5277	2.5277	0	0
212415_at		septin 6	2.5236	2.5236	0	0
201650_at	KRT19	keratin 19	2.5206	2.5206	0	0
224451_x_at	ARHGAP9	Rho GTPase activating protein 9	2.52	2.52	0	0
1556814_a_at			2.5156	2.5156	0	0
202842_s_at	DNAJB9	DnaJ (Hsp40) homolog, subfamily B, member 9	2.5138	2.5138	0	0
223423_at	GPR160	G protein-coupled receptor 160	2.5083	2.5083	0	0
201236_s_at	BTG2	BTG family, member 2	2.5076	2.5076	0	0
219054_at	C5orf23	chromosome 5 open reading frame 23	0.3996	2.5023	0	0
207691_x_at	ENTPD1	ectonucleoside triphosphate diphosphohydrolase 1	2.4991	2.4991	0	0
202856_s_at	SLC16A3	solute carrier family 16, member 3 (monocarboxylic acid transporter 4)	2.4892	2.4892	0	0
213566_at	RNASE6	ribonuclease, RNase A family, k6	2.489	2.489	0	0
221530_s_at	BHLHB3	basic helix-loop-helix domain containing, class B, 3	2.4877	2.4877	0	0
226384_at	PPAPDC1B	phosphatidic acid phosphatase type 2 domain containing 1B	2.487	2.487	0	0
228275_at			2.4861	2.4861	0	0
211548_s_at	HPGD	hydroxyprostaglandin dehydrogenase 15-(NAD)	0.4023	2.486	0	0
202368_s_at	TRAM2	translocation associated membrane protein 2	2.4855	2.4855	0	0
210479_s_at	RORA	RAR-related orphan receptor A	0.4026	2.4837	0	0
235030_at	FAM55C	family with sequence similarity 55, member C	2.4835	2.4835	0	0
222753_s_at	SPCS3	signal peptidase complex subunit 3 homolog (S. cerevisiae)	2.4833	2.4833	0	0
204613_at	PLCG2	phospholipase C, gamma 2 (phosphatidylinositol-specific)	2.4819	2.4819	0	0
213160_at	DOCK2|AK130744	dedicator of cytokinesis 2	2.4812	2.4812	0	0
217239_x_at	IFI6|IGHA1|IGHG1	interferon, alpha-inducible protein 6|immunoglobulin heavy constant alpha 1|immunoglobulin heavy constant gamma 1 (G1m marker)	2.4807	2.4807	0	0
206176_at	BMP6	bone morphogenetic protein 6	2.4804	2.4804	0	0
206642_at	DSG1	desmoglein 1	0.4033	2.4798	0	0
1553102_a_at	CCDC69	coiled-coil domain containing 69	2.4769	2.4769	0	0
203988_s_at	FUT8	fucosyltransferase 8 (alpha (1,6) fucosyltransferase)	2.4737	2.4737	0	0
202988_s_at	RGS1	regulator of G-protein signalling 1	2.4706	2.4706	0	0
204998_s_at	ATF5	activating transcription factor 5	2.4703	2.4703	0	0
212013_at			2.4686	2.4686	0	0
221551_x_at	ST6GALNAC4|FLJ10232	ST6 (alpha-N-acetyl-neuraminyl-2,3-beta-galactosyl-1,3)-N-acetylgalactosaminide alpha-2,6-sialyltransferase 4|hypothetical protein FLJ10232	2.4648	2.4648	0	0
220937_s_at	ST6GALNAC4|FLJ10232	ST6 (alpha-N-acetyl-neuraminyl-2,3-beta-galactosyl-1,3)-N-acetylgalactosaminide alpha-2,6-sialyltransferase 4|hypothetical protein FLJ10232	2.4624	2.4624	0	0
220330_s_at	SAMSN1	SAM domain, SH3 domain and nuclear localisation signals, 1	2.4621	2.4621	0	0
234390_x_at	IGHA1	immunoglobulin heavy constant alpha 1	2.4607	2.4607	0	0
214428_x_at	C4A|C4B|C4B	complement component 4A (Rodgers blood group)|complement component 4B (Childo blood group)	2.4603	2.4603	0	0
202241_at	TRIB1	tribbles homolog 1 (Drosophila)	2.4568	2.4568	0	0
209827_s_at	IL16	interleukin 16 (lymphocyte chemoattractant factor)	2.4557	2.4557	0	0
208982_at	PECAM1	platelet/endothelial cell adhesion molecule (CD31 antigen)	2.4551	2.4551	0	0
204604_at	PFTK1	PFTAIRE protein kinase 1	2.4531	2.4531	0	0
207023_x_at	KRT10	keratin 10 (epidermolytic hyperkeratosis; keratosis palmaris et plantaris)	0.408	2.4508	0	0
209457_at	DUSP5	dual specificity phosphatase 5	2.4479	2.4479	0	0
227749_at			2.4429	2.4429	0	0
229937_x_at			2.442	2.442	0	0
205997_at	ADAM28	ADAM metallopeptidase domain 28	2.4368	2.4368	0	0
202957_at	HCLS1	hematopoietic cell-specific Lyn substrate 1	2.4367	2.4367	0	0
220161_s_at	EPB41L4B	erythrocyte membrane protein band 4.1 like 4B	0.4107	2.4348	0	0
228427_at	FBXO16	F-box protein 16	2.4274	2.4274	0	0
227755_at			2.4253	2.4253	0	0
209267_s_at	SLC39A8	solute carrier family 39 (zinc transporter), member 8	2.4216	2.4216	0	0
230836_at	ST8SIA4	ST8 alpha-N-acetyl-neuraminide alpha-2,8-sialyltransferase 4	2.4194	2.4194	0	0
233690_at	RUNX1	runt-related transcription factor 1 (acute myeloid leukemia 1; aml1 oncogene)	2.4123	2.4123	0	0
217217_at			2.4105	2.4105	0	0
33304_at	ISG20|AK128478	interferon stimulated exonuclease gene 20kDa	2.41	2.41	0	0
206504_at	CYP24A1	cytochrome P450, family 24, subfamily A, polypeptide 1	2.4075	2.4075	0	0
1552542_s_at	TAGAP	T-cell activation GTPase activating protein	2.406	2.406	0	0
216834_at	RGS1	regulator of G-protein signalling 1	2.4015	2.4015	0	0
225912_at	TP53INP1	tumor protein p53 inducible nuclear protein 1	2.4013	2.4013	0	0
201923_at	PRDX4	peroxiredoxin 4	2.4009	2.4009	0	0
223325_at	TXNDC11	thioredoxin domain containing 11	2.3983	2.3983	0	0
215946_x_at	IGLL1|CTA-246H3.1	immunoglobulin lambda-like polypeptide 1|similar to omega protein	2.3959	2.3959	0	0
214836_x_at	IGKC|IGKV1-5|IGKV2-24	immunoglobulin kappa constant|immunoglobulin kappa variable 1-5|immunoglobulin kappa variable 2-24	2.3957	2.3957	0	0
222245_s_at	FER1L4	fer-1-like 4 (C. elegans)	2.3937	2.3937	0	0
202369_s_at	TRAM2	translocation associated membrane protein 2	2.3916	2.3916	0	0
211966_at	COL4A2	collagen, type IV, alpha 2	2.3913	2.3913	0	0
211981_at	COL4A1	collagen, type IV, alpha 1	2.39	2.39	0	0
225763_at	RCSD1	RCSD domain containing 1	2.3892	2.3892	0	0
204446_s_at	ALOX5	arachidonate 5-lipoxygenase	2.3886	2.3886	0	0
225090_at	SYVN1	synovial apoptosis inhibitor 1, synoviolin	2.3882	2.3882	0	0
1552623_at			2.3878	2.3878	0	0
208268_at	ADAM28	ADAM metallopeptidase domain 28	2.3867	2.3867	0	0
201313_at	ENO2	enolase 2 (gamma, neuronal)	2.3864	2.3864	0	0
229072_at			2.3859	2.3859	0	0
242517_at	KISS1R	KISS1 receptor	2.3849	2.3849	0	0
205297_s_at	CD79B	CD79b molecule, immunoglobulin-associated beta	2.3835	2.3835	0	0
213603_s_at	RAC2	ras-related C3 botulinum toxin substrate 2 (rho family, small GTP binding protein Rac2)	2.378	2.378	0	0
226908_at	LRIG3	leucine-rich repeats and immunoglobulin-like domains 3	0.4217	2.3713	0	0
221253_s_at	TXNDC5	thioredoxin domain containing 5	2.3682	2.3682	0	0
205637_s_at	SH3GL3	SH3-domain GRB2-like 3	0.4224	2.3674	0	0
1565535_x_at			2.3655	2.3655	0	0
215058_at	MGC24039	hypothetical protein MGC24039	2.3652	2.3652	0	0
1554240_a_at	ITGAL	integrin, alpha L (antigen CD11A (p180), lymphocyte function-associated antigen 1; alpha polypeptide)	2.3651	2.3651	0	0
1555383_a_at	POF1B|AK128541	premature ovarian failure, 1B	0.4228	2.365	0	0
1554208_at	RP5-821D11.2	meiosis defective 1	2.363	2.363	0	0
239132_at			0.4232	2.363	0	0
208607_s_at	SAA1	serum amyloid A1	2.359	2.359	0	0
201860_s_at	PLAT	plasminogen activator, tissue	2.356	2.356	0	0
238452_at	FCRLB	Fc receptor-like B	2.3533	2.3533	0	0
217529_at			2.3521	2.3521	0	0
243278_at			0.4252	2.352	0	0
224628_at	C2orf30	chromosome 2 open reading frame 30	2.3518	2.3518	0	0
211964_at	COL4A2	collagen, type IV, alpha 2	2.3513	2.3513	0	0
1555773_at			0.4257	2.3491	0	0
213036_x_at	ATP2A3	ATPase, Ca++ transporting, ubiquitous	2.3455	2.3455	0	0
35974_at	LRMP	lymphoid-restricted membrane protein	2.3427	2.3427	0	0
227506_at	SLC16A9	solute carrier family 16, member 9 (monocarboxylic acid transporter 9)	0.4271	2.3413	0	0
207419_s_at	RAC2	ras-related C3 botulinum toxin substrate 2 (rho family, small GTP binding protein Rac2)	2.339	2.339	0	0
205969_at	AADAC	arylacetamide deacetylase (esterase)	0.428	2.3363	0	0
206206_at	CD180	CD180 molecule	2.3318	2.3318	0	0
236395_at	MEF2C	MADS box transcription enhancer factor 2, polypeptide C (myocyte enhancer factor 2C)	2.3305	2.3305	0	0
215035_at			2.3292	2.3292	0	0
1556793_a_at	FAM83C	family with sequence similarity 83, member C	0.4294	2.3287	0	0
210426_x_at	RORA	RAR-related orphan receptor A	0.4299	2.3262	0	0
201004_at	SSR4	signal sequence receptor, delta (translocon-associated protein delta)	2.3219	2.3219	0	0
219532_at	ELOVL4	elongation of very long chain fatty acids (FEN1/Elo2, SUR4/Elo3, yeast)-like 4	0.431	2.3203	0	0
225540_at	MAP2	microtubule-associated protein 2	0.4318	2.316	0	0
205159_at	CSF2RB	colony stimulating factor 2 receptor, beta, low-affinity (granulocyte-macrophage)	2.3158	2.3158	0	0
227677_at	JAK3	Janus kinase 3 (a protein tyrosine kinase, leukocyte)	2.311	2.311	0	0
1555724_s_at	TAGLN	transgelin	2.3109	2.3109	0	0
216813_at			2.3107	2.3107	0	0
213502_x_at			2.3086	2.3086	0	0
212886_at	CCDC69	coiled-coil domain containing 69	2.3083	2.3083	0	0
220169_at	TMEM156	transmembrane protein 156	2.3083	2.3083	0	0
202064_s_at	SEL1L	sel-1 suppressor of lin-12-like (C. elegans)	2.3057	2.3057	0	0
214298_x_at		septin 6	2.3053	2.3053	0	0
243780_at			2.3052	2.3052	0	0
215209_at	SEC24D	SEC24 related gene family, member D (S. cerevisiae)	2.3038	2.3038	0	0
227238_at			0.4341	2.3036	0	0
227309_at	YOD1	YOD1 OTU deubiquinating enzyme 1 homolog (S. cerevisiae)	0.4345	2.3015	0	0
200982_s_at	ANXA6	annexin A6	2.2962	2.2962	0	0
204961_s_at	FKBP6|NCF1	FK506 binding protein 6, 36kDa|neutrophil cytosolic factor 1, (chronic granulomatous disease, autosomal 1)	2.2956	2.2956	0	0
220532_s_at	TMEM176B	transmembrane protein 176B	2.2912	2.2912	0	0
214734_at	EXPH5	exophilin 5	0.4369	2.289	0	0
212956_at	TBC1D9	TBC1 domain family, member 9 (with GRAM domain)	2.2868	2.2868	0	0
227812_at	TNFRSF19	tumor necrosis factor receptor superfamily, member 19	0.4373	2.2866	0	0
224630_at	C2orf30	chromosome 2 open reading frame 30	2.2839	2.2839	0	0
214084_x_at	FKBP6|NCF1	FK506 binding protein 6, 36kDa|neutrophil cytosolic factor 1, (chronic granulomatous disease, autosomal 1)	2.2837	2.2837	0	0
219932_at	SLC27A6	solute carrier family 27 (fatty acid transporter), member 6	0.4381	2.2827	0	0
210448_s_at	P2RX5	purinergic receptor P2X, ligand-gated ion channel, 5	2.2792	2.2792	0	0
233516_s_at	SPAG17	sperm associated antigen 17	0.4395	2.2752	0	0
242943_at	ST8SIA4	ST8 alpha-N-acetyl-neuraminide alpha-2,8-sialyltransferase 4	2.2737	2.2737	0	0
201204_s_at	RRBP1	ribosome binding protein 1 homolog 180kDa (dog)	2.2725	2.2725	0	0
202667_s_at	SLC39A7	solute carrier family 39 (zinc transporter), member 7	2.271	2.271	0	0
227125_at			2.2656	2.2656	0	0
208091_s_at	ECOP	EGFR-coamplified and overexpressed protein	2.2655	2.2655	0	0
209200_at			2.2635	2.2635	0	0
218618_s_at	FNDC3B	fibronectin type III domain containing 3B	2.2635	2.2635	0	0
219910_at	HYPE	Huntingtin interacting protein E	2.26	2.26	0	0
202411_at	IFI27	interferon, alpha-inducible protein 27	0.4425	2.2598	0	0
202177_at	GAS6	growth arrest-specific 6	2.2555	2.2555	0	0
209138_x_at	IGL@|IGLC1|IGLV4-3|IGLV3-25|IGLJ3|GGTL4|BC012876|X57820|BC064491|AJ319669|hsa-mir-650	immunoglobulin lambda locus|immunoglobulin lambda constant 1 (Mcg marker)|immunoglobulin lambda variable 4-3|immunoglobulin lambda variable 3-25|immunoglobulin lambda joining 3|gamma-glutamyltransferase-like 4	2.2536	2.2536	0	0
204591_at	CHL1	cell adhesion molecule with homology to L1CAM (close homolog of L1)	0.4448	2.2483	0	0
231124_x_at	LY9	lymphocyte antigen 9	2.2448	2.2448	0	0
1559949_at	TRPS1	trichorhinophalangeal syndrome I	0.4473	2.2358	0	0
228298_at	FAM113B	family with sequence similarity 113, member B	2.2356	2.2356	0	0
218746_at	TAPBPL|U80760	TAP binding protein-like	2.232	2.232	0	0
222692_s_at	FNDC3B	fibronectin type III domain containing 3B	2.232	2.232	0	0
232543_x_at	ARHGAP9	Rho GTPase activating protein 9	2.229	2.229	0	0
201839_s_at	TACSTD1	tumor-associated calcium signal transducer 1	0.4497	2.2239	0	0
212414_s_at		septin 6	2.2178	2.2178	0	0
213287_s_at	KRT10	keratin 10 (epidermolytic hyperkeratosis; keratosis palmaris et plantaris)	0.4513	2.2156	0	0
206028_s_at	MERTK	c-mer proto-oncogene tyrosine kinase	2.2145	2.2145	0	0
205467_at	CASP10	caspase 10, apoptosis-related cysteine peptidase	2.2103	2.2103	0	0
214151_s_at	CCPG1|BC051725	cell cycle progression 1	2.2088	2.2088	0	0
228108_at			0.453	2.2077	0	0
216483_s_at	C19orf10	chromosome 19 open reading frame 10	2.2076	2.2076	0	0
203477_at	COL15A1	collagen, type XV, alpha 1	2.2069	2.2069	0	0
241869_at	APOL6	apolipoprotein L, 6	2.2033	2.2033	0	0
218747_s_at	TAPBPL|U80760	TAP binding protein-like	2.2016	2.2016	0	0
241844_x_at	TMEM156	transmembrane protein 156	2.193	2.193	0	0
202998_s_at	LOXL2	lysyl oxidase-like 2	2.1924	2.1924	0	0
226906_s_at	ARHGAP9	Rho GTPase activating protein 9	2.1851	2.1851	0	0
239832_at	PIP5K1B	phosphatidylinositol-4-phosphate 5-kinase, type I, beta	2.1844	2.1844	0	0
204007_at	FCGR3A|FCGR3B	Fc fragment of IgG, low affinity IIIa, receptor (CD16a)|Fc fragment of IgG, low affinity IIIb, receptor (CD16b)	2.1824	2.1824	0	0
204044_at	QPRT	quinolinate phosphoribosyltransferase (nicotinate-nucleotide pyrophosphorylase (carboxylating))	2.1821	2.1821	0	0
239258_at	RHOQ	ras homolog gene family, member Q	2.178	2.178	0	0
203416_at	CD53	CD53 molecule	2.1773	2.1773	0	0
226694_at	AKAP2|PALM2-AKAP2	A kinase (PRKA) anchor protein 2|PALM2-AKAP2 protein	2.1738	2.1738	0	0
233463_at	RASSF6	Ras association (RalGDS/AF-6) domain family 6	2.1677	2.1677	0	0
241060_x_at	TSPAN5	tetraspanin 5	0.4614	2.1672	0	0
1555526_a_at		septin 6	2.1659	2.1659	0	0
204552_at			2.1638	2.1638	0	0
218324_s_at	SPATS2	spermatogenesis associated, serine-rich 2	2.1623	2.1623	0	0
238778_at	MPP7	membrane protein, palmitoylated 7 (MAGUK p55 subfamily member 7)	0.4625	2.162	0	0
225282_at	SMAP1L	stromal membrane-associated protein 1-like	2.1618	2.1618	0	0
235661_at			2.1602	2.1602	0	0
201235_s_at	BTG2	BTG family, member 2	2.1552	2.1552	0	0
209199_s_at	MEF2C	MADS box transcription enhancer factor 2, polypeptide C (myocyte enhancer factor 2C)	2.1542	2.1542	0	0
222156_x_at	CCPG1|BC051725	cell cycle progression 1	2.1539	2.1539	0	0
201058_s_at	MYL9	myosin, light chain 9, regulatory	2.152	2.152	0	0
221511_x_at	CCPG1|BC051725	cell cycle progression 1	2.1516	2.1516	0	0
228115_at			0.465	2.1505	0	0
203914_x_at	HPGD	hydroxyprostaglandin dehydrogenase 15-(NAD)	0.465	2.1504	0	0
215121_x_at	IGL@|IGLC1|IGLV4-3|IGLV3-25|IGLJ3|BC012876|X57820|BC064491|AJ319669	immunoglobulin lambda locus|immunoglobulin lambda constant 1 (Mcg marker)|immunoglobulin lambda variable 4-3|immunoglobulin lambda variable 3-25|immunoglobulin lambda joining 3	2.1486	2.1486	0	0
235745_at	ERN1	endoplasmic reticulum to nucleus signalling 1	2.1462	2.1462	0	0
214677_x_at	IGL@|IGLC1|IGLV4-3|IGLV3-25|IGLJ3|BC012876|X57820|BC064491|AJ319669	immunoglobulin lambda locus|immunoglobulin lambda constant 1 (Mcg marker)|immunoglobulin lambda variable 4-3|immunoglobulin lambda variable 3-25|immunoglobulin lambda joining 3	2.1456	2.1456	0	0
242871_at	PAQR5	progestin and adipoQ receptor family member V	0.4662	2.1449	0	0
1560297_at	HM13	histocompatibility (minor) 13	2.1437	2.1437	0	0
225809_at	DKFZP564O0823	DKFZP564O0823 protein	2.1413	2.1413	0	0
244107_at			0.4672	2.1406	0	0
229670_at			2.1404	2.1404	0	0
218358_at	CRELD2	cysteine-rich with EGF-like domains 2	2.1393	2.1393	0	0
221586_s_at	E2F5	E2F transcription factor 5, p130-binding	2.1377	2.1377	0	0
202149_at	NEDD9	neural precursor cell expressed, developmentally down-regulated 9	2.137	2.137	0	0
213618_at	CENTD1	centaurin, delta 1	0.4682	2.1358	0	0
204153_s_at	MFNG	manic fringe homolog (Drosophila)	2.1339	2.1339	0	0
229739_s_at			2.1336	2.1336	0	0
227289_at	PCDH17	protocadherin 17	2.1334	2.1334	0	0
221581_s_at	LAT2	linker for activation of T cells family, member 2	2.1321	2.1321	0	0
214235_at	CYP3A5	cytochrome P450, family 3, subfamily A, polypeptide 5	0.4693	2.1306	0	0
206211_at	SELE	selectin E (endothelial adhesion molecule 1)	2.1279	2.1279	0	0
46142_at			2.1256	2.1256	0	0
221739_at	C19orf10	chromosome 19 open reading frame 10	2.1247	2.1247	0	0
204198_s_at	RUNX3	runt-related transcription factor 3	2.1229	2.1229	0	0
224885_s_at	MUC1|KRTCAP2	mucin 1, cell surface associated|keratinocyte associated protein 2	2.1217	2.1217	0	0
215239_x_at	ZNF273	zinc finger protein 273	0.4714	2.1213	0	0
243606_at			2.1161	2.1161	0	0
235567_at			0.4726	2.1159	0	0
220595_at	PDZRN4	PDZ domain containing RING finger 4	2.1157	2.1157	0	0
204755_x_at	HLF	hepatic leukemia factor	0.4729	2.1144	0	0
213125_at	OLFML2B	olfactomedin-like 2B	2.1126	2.1126	0	0
214157_at	GNAS	GNAS complex locus	2.1096	2.1096	0	0
207114_at	LY6G6C|BC011600	lymphocyte antigen 6 complex, locus G6C	0.4745	2.1074	0	0
219454_at	EGFL6	EGF-like-domain, multiple 6	2.1066	2.1066	0	0
239572_at	GJA3	gap junction protein, alpha 3, 46kDa (connexin 46)	0.4748	2.1062	0	0
209685_s_at	PRKCB1	protein kinase C, beta 1	2.1052	2.1052	0	0
1566785_x_at	NSF	N-ethylmaleimide-sensitive factor	0.4755	2.103	0	0
207442_at	CSF3	colony stimulating factor 3 (granulocyte)	2.101	2.101	0	0
219995_s_at	ZNF750	zinc finger protein 750	0.476	2.1007	0	0
236534_at	BNIPL	BCL2/adenovirus E1B 19kD interacting protein like	0.4761	2.1002	0	0
202626_s_at	LYN	v-yes-1 Yamaguchi sarcoma viral related oncogene homolog	2.0966	2.0966	0	0
236266_at			0.477	2.0964	0	0
227087_at			2.0905	2.0905	0	0
223832_s_at	AYTL1|CAPNS2	acyltransferase like 1|calpain, small subunit 2	0.4788	2.0887	0	0
206421_s_at	SERPINB7	serpin peptidase inhibitor, clade B (ovalbumin), member 7	0.4797	2.0847	0	0
204563_at	SELL	selectin L (lymphocyte adhesion molecule 1)	2.0843	2.0843	0	0
204116_at	IL2RG	interleukin 2 receptor, gamma (severe combined immunodeficiency)	2.0813	2.0813	0	0
1555852_at			2.0809	2.0809	0	0
215465_at	ABCA12	ATP-binding cassette, sub-family A (ABC1), member 12	0.4811	2.0786	0	0
204785_x_at	IFNAR2	interferon (alpha, beta and omega) receptor 2	2.0769	2.0769	0	0
208087_s_at	ZBP1	Z-DNA binding protein 1	2.0766	2.0766	0	0
216846_at			2.0756	2.0756	0	0
213042_s_at	ATP2A3	ATPase, Ca++ transporting, ubiquitous	2.0691	2.0691	0	0
202759_s_at	AKAP2|PALM2-AKAP2	A kinase (PRKA) anchor protein 2|PALM2-AKAP2 protein	2.0685	2.0685	0	0
218807_at	VAV3	vav 3 oncogene	0.4836	2.0679	0	0
222411_s_at	SSR3|GIPC2	signal sequence receptor, gamma (translocon-associated protein gamma)|GIPC PDZ domain containing family, member 2	2.0679	2.0679	0	0
205113_at	NEF3	neurofilament 3 (150kDa medium)	0.4837	2.0674	0	0
203666_at	CXCL12	chemokine (C-X-C motif) ligand 12 (stromal cell-derived factor 1)	2.066	2.066	0	0
204265_s_at	GPSM3	G-protein signalling modulator 3 (AGS3-like, C. elegans)	2.0623	2.0623	0	0
217767_at	C3	complement component 3	2.0609	2.0609	0	0
205943_at	TDO2	tryptophan 2,3-dioxygenase	2.0586	2.0586	0	0
217824_at	UBE2J1	ubiquitin-conjugating enzyme E2, J1 (UBC6 homolog, yeast)	2.0567	2.0567	0	0
204840_s_at	EEA1	early endosome antigen 1, 162kD	0.4865	2.0554	0	0
220918_at	RUNX1|C21orf96	runt-related transcription factor 1 (acute myeloid leukemia 1; aml1 oncogene)|chromosome 21 open reading frame 96	2.0544	2.0544	0	0
1554812_at	CLDN20	claudin 20	0.4874	2.0518	0	0
1566324_a_at	MAF	v-maf musculoaponeurotic fibrosarcoma oncogene homolog (avian)	0.4875	2.0512	0	0
219541_at	LIME1	Lck interacting transmembrane adaptor 1	2.0506	2.0506	0	0
202833_s_at	SERPINA1	serpin peptidase inhibitor, clade A (alpha-1 antiproteinase, antitrypsin), member 1	2.0495	2.0495	0	0
208926_at	NEU1|BC011600	sialidase 1 (lysosomal sialidase)	2.0457	2.0457	0	0
214456_x_at			2.0438	2.0438	0	0
222435_s_at	UBE2J1	ubiquitin-conjugating enzyme E2, J1 (UBC6 homolog, yeast)	2.0437	2.0437	0	0
218806_s_at	VAV3	vav 3 oncogene	0.4897	2.0422	0	0
210633_x_at	KRT10	keratin 10 (epidermolytic hyperkeratosis; keratosis palmaris et plantaris)	0.4898	2.0415	0	0
224428_s_at	CDCA7	cell division cycle associated 7	0.4899	2.0414	0	0
206032_at			0.4904	2.0392	0	0
225283_at	ARRDC4	arrestin domain containing 4	0.4906	2.0384	0	0
1555270_a_at	WFS1	Wolfram syndrome 1 (wolframin)	2.0382	2.0382	0	0
203857_s_at	PDIA5	protein disulfide isomerase family A, member 5	2.0365	2.0365	0	0
226935_s_at	CLPTM1L|AK126225	CLPTM1-like	2.0365	2.0365	0	0
205124_at	MEF2B	MADS box transcription enhancer factor 2, polypeptide B (myocyte enhancer factor 2B)	2.0362	2.0362	0	0
226682_at			0.4913	2.0353	0	0
213170_at	GPX7	glutathione peroxidase 7	2.0347	2.0347	0	0
208998_at	UCP2	uncoupling protein 2 (mitochondrial, proton carrier)	2.0346	2.0346	0	0
216250_s_at	LPXN	leupaxin	2.0335	2.0335	0	0
206247_at	MICB	MHC class I polypeptide-related sequence B	2.0331	2.0331	0	0
218282_at	EDEM2	ER degradation enhancer, mannosidase alpha-like 2	2.0328	2.0328	0	0
223058_at	FAM107B	family with sequence similarity 107, member B	2.0312	2.0312	0	0
225626_at	PAG1	phosphoprotein associated with glycosphingolipid microdomains 1	2.0304	2.0304	0	0
204923_at	CXorf9	chromosome X open reading frame 9	2.0291	2.0291	0	0
228214_at			0.493	2.0284	0	0
201859_at	PRG1	proteoglycan 1, secretory granule	2.0275	2.0275	0	0
230925_at	APBB1IP	amyloid beta (A4) precursor protein-binding, family B, member 1 interacting protein	2.0241	2.0241	0	0
213592_at	AGTRL1	angiotensin II receptor-like 1	2.024	2.024	0	0
213701_at	C12orf29	chromosome 12 open reading frame 29	0.4941	2.0237	0	0
211048_s_at	PDIA4	protein disulfide isomerase family A, member 4	2.0161	2.0161	0	0
219066_at	PPCDC	phosphopantothenoylcysteine decarboxylase	2.0156	2.0156	0	0
209924_at	CCL18	chemokine (C-C motif) ligand 18 (pulmonary and activation-regulated)	2.0152	2.0152	0	0
209496_at	RARRES2	retinoic acid receptor responder (tazarotene induced) 2	2.0142	2.0142	0	0
202887_s_at	DDIT4	DNA-damage-inducible transcript 4	2.0136	2.0136	0	0
222073_at	COL4A3	collagen, type IV, alpha 3 (Goodpasture antigen)	2.0136	2.0136	0	0
202295_s_at	CTSH	cathepsin H	2.0132	2.0132	0	0
205504_at	BTK	Bruton agammaglobulinemia tyrosine kinase	2.0122	2.0122	0	0
1556402_at			2.0088	2.0088	0	0
204588_s_at	SLC7A7	solute carrier family 7 (cationic amino acid transporter, y+ system), member 7	2.0082	2.0082	0	0
213933_at	PTGER3	prostaglandin E receptor 3 (subtype EP3)	0.4984	2.0064	0	0
204158_s_at	TCIRG1	T-cell, immune regulator 1, ATPase, H+ transporting, lysosomal V0 subunit A3	2.006	2.006	0	0
233223_at	NEDD9	neural precursor cell expressed, developmentally down-regulated 9	2.0041	2.0041	0	0
238619_at			2.0027	2.0027	0	0
226188_at			0.5001	1.9998	0	0
232617_at	CTSS	cathepsin S	1.9994	1.9994	0	0
209083_at	CORO1A	coronin, actin binding protein, 1A	1.9985	1.9985	0	0
218326_s_at	LGR4	leucine-rich repeat-containing G protein-coupled receptor 4	0.5006	1.9977	0	0
216705_s_at	ADA	adenosine deaminase	1.9969	1.9969	0	0
215967_s_at	LY9	lymphocyte antigen 9	1.9964	1.9964	0	0
210006_at	ABHD14A	abhydrolase domain containing 14A	1.9947	1.9947	0	0
238332_at	ANKRD29	ankyrin repeat domain 29	0.5018	1.9929	0	0
205214_at	STK17B	serine/threonine kinase 17b (apoptosis-inducing)	1.9926	1.9926	0	0
218723_s_at	RGC32	response gene to complement 32	1.9915	1.9915	0	0
203252_at	CDK2AP2	CDK2-associated protein 2	1.9889	1.9889	0	0
204079_at	TPST2	tyrosylprotein sulfotransferase 2	1.9882	1.9882	0	0
1554462_a_at	DNAJB9	DnaJ (Hsp40) homolog, subfamily B, member 9	1.9876	1.9876	0	0
202084_s_at	SEC14L1	SEC14-like 1 (S. cerevisiae)	1.9874	1.9874	0	0
242031_at			1.9868	1.9868	0	0
219634_at	CHST11	carbohydrate (chondroitin 4) sulfotransferase 11	1.9866	1.9866	0	0
206605_at	P11	26 serine protease	0.5035	1.986	0	0
209488_s_at	RBPMS|SDHAL2	RNA binding protein with multiple splicing|succinate dehydrogenase complex, subunit A, flavoprotein-like 2	1.9849	1.9849	0	0
212012_at			1.9845	1.9845	0	0
235201_at			0.5039	1.9844	0	0
215379_x_at			1.9837	1.9837	0	0
203391_at	FKBP2	FK506 binding protein 2, 13kDa	1.9827	1.9827	0	0
227497_at			0.5053	1.9791	0	0
204753_s_at	HLF	hepatic leukemia factor	0.5055	1.9781	0	0
202910_s_at	CD97	CD97 molecule	1.9775	1.9775	0	0
1560396_at	KLHL6|AK097976	kelch-like 6 (Drosophila)	1.977	1.977	0	0
212890_at	MGC15523	hypothetical protein MGC15523	1.9756	1.9756	0	0
234980_at			1.9755	1.9755	0	0
205237_at	FCN1|CR749452	ficolin (collagen/fibrinogen domain containing) 1	1.9733	1.9733	0	0
231033_at			0.5068	1.9733	0	0
235666_at			1.9704	1.9704	0	0
235291_s_at			1.9697	1.9697	0	0
210627_s_at	GCS1	glucosidase I	1.9695	1.9695	0	0
222538_s_at	APPL	adaptor protein containing pH domain, PTB domain and leucine zipper motif 1	0.5079	1.9691	0	0
223427_s_at	EPB41L4B	erythrocyte membrane protein band 4.1 like 4B	0.5081	1.9681	0	0
212827_at	IFI6|IGH@|IGHA1|IGHG1	interferon, alpha-inducible protein 6|immunoglobulin heavy locus|immunoglobulin heavy constant alpha 1|immunoglobulin heavy constant gamma 1 (G1m marker)	1.9678	1.9678	0	0
217858_s_at	ARMCX3	armadillo repeat containing, X-linked 3	1.9672	1.9672	0	0
202947_s_at	GYPC	glycophorin C (Gerbich blood group)	1.9656	1.9656	0	0
211549_s_at	HPGD	hydroxyprostaglandin dehydrogenase 15-(NAD)	0.5089	1.965	0	0
212345_s_at	CREB3L2	cAMP responsive element binding protein 3-like 2	1.9649	1.9649	0	0
226771_at	ATP8B2	ATPase, Class I, type 8B, member 2	1.9648	1.9648	0	0
213050_at	COBL	cordon-bleu homolog (mouse)	0.5091	1.9643	0	0
221529_s_at	PLVAP	plasmalemma vesicle associated protein	1.964	1.964	0	0
211517_s_at	IL5RA	interleukin 5 receptor, alpha	1.9635	1.9635	0	0
235405_at	GSTA4	glutathione S-transferase A4	0.5098	1.9615	0	0
1560316_s_at			1.9613	1.9613	0	0
211980_at	COL4A1	collagen, type IV, alpha 1	1.9612	1.9612	0	0
229860_x_at			1.9589	1.9589	0	0
228831_s_at	GNG7	guanine nucleotide binding protein (G protein), gamma 7	1.9588	1.9588	0	0
241917_at	FCHSD2	FCH and double SH3 domains 2	1.9576	1.9576	0	0
242052_at	BICD1	bicaudal D homolog 1 (Drosophila)	1.9568	1.9568	0	0
231925_at			0.5112	1.9561	0	0
204677_at	CDH5	cadherin 5, type 2, VE-cadherin (vascular epithelium)	1.9557	1.9557	0	0
201042_at	TGM2	transglutaminase 2 (C polypeptide, protein-glutamine-gamma-glutamyltransferase)	1.9553	1.9553	0	0
223805_at	OSBPL6	oxysterol binding protein-like 6	0.5122	1.9525	0	0
216257_at	SERPINB13	serpin peptidase inhibitor, clade B (ovalbumin), member 13	0.5123	1.9518	0	0
220723_s_at	FLJ21511	hypothetical protein FLJ21511	0.5126	1.951	0	0
201239_s_at	SPCS2	signal peptidase complex subunit 2 homolog (S. cerevisiae)	1.9484	1.9484	0	0
219191_s_at	TFCP2|BIN2	transcription factor CP2|bridging integrator 2	1.9478	1.9478	0	0
206875_s_at	SLK	STE20-like kinase (yeast)	0.5134	1.9477	0	0
219764_at	FZD10	frizzled homolog 10 (Drosophila)	0.5135	1.9475	0	0
209681_at	SLC19A2	solute carrier family 19 (thiamine transporter), member 2	0.5135	1.9473	0	0
228863_at			1.9455	1.9455	0	0
205309_at	SMPDL3B	sphingomyelin phosphodiesterase, acid-like 3B	1.9427	1.9427	0	0
224663_s_at	CFL2	cofilin 2 (muscle)	1.9393	1.9393	0	0
236280_at			1.9381	1.9381	0	0
233448_s_at	MGC24039	hypothetical protein MGC24039	1.9372	1.9372	0	0
202878_s_at	CD93	CD93 molecule	1.9361	1.9361	0	0
238668_at			1.9361	1.9361	0	0
228528_at	hsa-mir-29c		1.9356	1.9356	0	0
1553505_at			0.5171	1.9339	0	0
227542_at			0.5172	1.9335	0	0
201809_s_at	ENG	endoglin (Osler-Rendu-Weber syndrome 1)	1.9333	1.9333	0	0
1554343_a_at	BRDG1	BCR downstream signaling 1	1.9324	1.9324	0	0
205213_at	CENTB1	centaurin, beta 1	1.9304	1.9304	0	0
205328_at	CLDN10	claudin 10	1.9274	1.9274	0	0
201743_at	CD14	CD14 molecule	1.9262	1.9262	0	0
237038_at	CXCL14	chemokine (C-X-C motif) ligand 14	0.5194	1.9255	0	0
211361_s_at	SERPINB13	serpin peptidase inhibitor, clade B (ovalbumin), member 13	0.5199	1.9234	0	0
219869_s_at	SLC39A8	solute carrier family 39 (zinc transporter), member 8	1.9205	1.9205	0	0
214807_at			0.5214	1.9181	0	0
231406_at			1.918	1.918	0	0
240260_at	PTPN1	protein tyrosine phosphatase, non-receptor type 1	1.9173	1.9173	0	0
225033_at			1.9168	1.9168	0	0
204513_s_at	ELMO1	engulfment and cell motility 1	1.9164	1.9164	0	0
213805_at			0.522	1.9159	0	0
202540_s_at	HMGCR	3-hydroxy-3-methylglutaryl-Coenzyme A reductase	0.5221	1.9153	0	0
209348_s_at	MAF	v-maf musculoaponeurotic fibrosarcoma oncogene homolog (avian)	0.5224	1.9141	0	0
244654_at	MYO1G	myosin IG	1.9141	1.9141	0	0
1554168_a_at	SH3KBP1	SH3-domain kinase binding protein 1	1.9137	1.9137	0	0
41577_at	PPP1R16B	protein phosphatase 1, regulatory (inhibitor) subunit 16B	1.913	1.913	0	0
202112_at	VWF	von Willebrand factor	1.9081	1.9081	0	0
205413_at	MPPED2	metallophosphoesterase domain containing 2	1.9075	1.9075	0	0
216372_at			1.9063	1.9063	0	0
233280_at	NEBL	nebulette	0.5249	1.9052	0	0
222011_s_at	TCP1	t-complex 1	0.525	1.9048	0	0
217853_at	TNS3	tensin 3	1.9021	1.9021	0	0
220012_at	ERO1LB	ERO1-like beta (S. cerevisiae)	1.9011	1.9011	0	0
202786_at	STK39	serine threonine kinase 39 (STE20/SPS1 homolog, yeast)	0.5261	1.9008	0	0
203962_s_at	NEBL	nebulette	0.5263	1.9001	0	0
239451_at	HSP90B1	heat shock protein 90kDa beta (Grp94), member 1	1.8995	1.8995	0	0
242029_at	FNDC3B	fibronectin type III domain containing 3B	1.8993	1.8993	0	0
214421_x_at	CYP2C9	cytochrome P450, family 2, subfamily C, polypeptide 9	0.5271	1.8973	0	0
210534_s_at	EPPB9	B9 protein	1.8972	1.8972	0	0
214994_at	APOBEC3G|APOBEC3F	apolipoprotein B mRNA editing enzyme, catalytic polypeptide-like 3G|apolipoprotein B mRNA editing enzyme, catalytic polypeptide-like 3F	1.8969	1.8969	0	0
207237_at	KCNA3	potassium voltage-gated channel, shaker-related subfamily, member 3	1.8965	1.8965	0	0
228585_at			1.8952	1.8952	0	0
228155_at	C10orf58	chromosome 10 open reading frame 58	0.5279	1.8945	0	0
202908_at	WFS1	Wolfram syndrome 1 (wolframin)	1.8918	1.8918	0	0
209473_at			1.8915	1.8915	0	0
206714_at	ALOX15B	arachidonate 15-lipoxygenase, type B	1.8914	1.8914	0	0
202008_s_at	NID1	nidogen 1	1.8913	1.8913	0	0
206020_at	SOCS6	suppressor of cytokine signaling 6	0.5293	1.8892	0	0
230064_at	BC006438		0.5294	1.8889	0	0
227197_at	SGEF	Src homology 3 domain-containing guanine nucleotide exchange factor	0.5297	1.8878	0	0
221024_s_at	SLC2A10	solute carrier family 2 (facilitated glucose transporter), member 10	1.887	1.887	0	0
235299_at			1.8863	1.8863	0	0
220432_s_at	CYP39A1	cytochrome P450, family 39, subfamily A, polypeptide 1	0.5303	1.8856	0	0
220035_at	NUP210	nucleoporin 210kDa	1.8852	1.8852	0	0
220724_at	FLJ21511	hypothetical protein FLJ21511	0.5306	1.8848	0	0
214234_s_at	CYP3A5	cytochrome P450, family 3, subfamily A, polypeptide 5	0.5308	1.8839	0	0
1558687_a_at			0.531	1.8833	0	0
203961_at			0.5311	1.8829	0	0
210370_s_at	LY9	lymphocyte antigen 9	1.8825	1.8825	0	0
216060_s_at	DAAM1	dishevelled associated activator of morphogenesis 1	0.5317	1.8807	0	0
209879_at	SELPLG	selectin P ligand	1.8797	1.8797	0	0
226525_at			1.8794	1.8794	0	0
224794_s_at	CEECAM1	cerebral endothelial cell adhesion molecule 1	1.8778	1.8778	0	0
1558924_s_at	RSN	restin (Reed-Steinberg cell-expressed intermediate filament-associated protein)	0.5329	1.8765	0	0
230660_at			0.533	1.876	0	0
202539_s_at	HMGCR	3-hydroxy-3-methylglutaryl-Coenzyme A reductase	0.5331	1.8757	0	0
216025_x_at	CYP2C9	cytochrome P450, family 2, subfamily C, polypeptide 9	0.5332	1.8755	0	0
226436_at	RASSF4	Ras association (RalGDS/AF-6) domain family 4	1.8743	1.8743	0	0
217984_at	RNASET2|AK124363	ribonuclease T2	1.8736	1.8736	0	0
218459_at	TOR3A	torsin family 3, member A	1.8733	1.8733	0	0
209392_at	ENPP2	ectonucleotide pyrophosphatase/phosphodiesterase 2 (autotaxin)	1.8709	1.8709	0	0
218812_s_at	TMEM142B	transmembrane protein 142B	1.8702	1.8702	0	0
200825_s_at	HYOU1	hypoxia up-regulated 1	1.8699	1.8699	0	0
236167_at	TNS3	tensin 3	1.8694	1.8694	0	0
222594_s_at	SPATS2	spermatogenesis associated, serine-rich 2	1.8689	1.8689	0	0
208335_s_at	DARC	Duffy blood group, chemokine receptor	1.8678	1.8678	0	0
209583_s_at	CD200	CD200 molecule	1.866	1.866	0	0
203761_at	SLA	Src-like-adaptor	1.8659	1.8659	0	0
218232_at	C1QA	complement component 1, q subcomponent, A chain	1.8651	1.8651	0	0
236835_at	LOC645431	hypothetical protein LOC645431	1.8646	1.8646	0	0
202625_at			1.8636	1.8636	0	0
209925_at	OCLN|AK130833	occludin	0.5367	1.8634	0	0
205801_s_at	RASGRP3	RAS guanyl releasing protein 3 (calcium and DAG-regulated)	1.863	1.863	0	0
237198_at	MGC24039	hypothetical protein MGC24039	1.8622	1.8622	0	0
201206_s_at	RRBP1	ribosome binding protein 1 homolog 180kDa (dog)	1.8602	1.8602	0	0
210754_s_at	LYN	v-yes-1 Yamaguchi sarcoma viral related oncogene homolog	1.8593	1.8593	0	0
226794_at	STXBP5	syntaxin binding protein 5 (tomosyn)	0.5379	1.8592	0	0
219371_s_at	KLF2	Kruppel-like factor 2 (lung)	1.859	1.859	0	0
206385_s_at	ANK3	ankyrin 3, node of Ranvier (ankyrin G)	0.5383	1.8576	0	0
203303_at	DYNLT3	dynein, light chain, Tctex-type 3	0.5386	1.8566	0	0
1554479_a_at	CARD8	caspase recruitment domain family, member 8	1.8562	1.8562	0	0
209183_s_at	C10orf10	chromosome 10 open reading frame 10	1.855	1.855	0	0
212975_at	DENND3	DENN/MADD domain containing 3	1.8549	1.8549	0	0
206363_at	MAF	v-maf musculoaponeurotic fibrosarcoma oncogene homolog (avian)	0.5393	1.8543	0	0
200974_at	ACTA2|AK127229	actin, alpha 2, smooth muscle, aorta	1.854	1.854	0	0
203435_s_at	MME	membrane metallo-endopeptidase (neutral endopeptidase, enkephalinase)	1.8539	1.8539	0	0
221059_s_at	COTL1	coactosin-like 1 (Dictyostelium)	1.8522	1.8522	0	0
227873_at	C5orf14	chromosome 5 open reading frame 14	1.851	1.851	0	0
218345_at	TMEM176A	transmembrane protein 176A	1.8499	1.8499	0	0
228776_at			1.8497	1.8497	0	0
203066_at	GALNAC4S-6ST	B cell RAG associated protein	1.8475	1.8475	0	0
236114_at	RUNX1	runt-related transcription factor 1 (acute myeloid leukemia 1; aml1 oncogene)	1.8468	1.8468	0	0
221239_s_at	FCRL2	Fc receptor-like 2	1.8454	1.8454	0	0
234381_at	IGL@|IGLC1|IGLV4-3|IGLV3-25|IGLJ3|BC012876|X57820|BC064491	immunoglobulin lambda locus|immunoglobulin lambda constant 1 (Mcg marker)|immunoglobulin lambda variable 4-3|immunoglobulin lambda variable 3-25|immunoglobulin lambda joining 3	1.8444	1.8444	0	0
212902_at			1.844	1.844	0	0
221841_s_at	KLF4	Kruppel-like factor 4 (gut)	0.5426	1.8431	0	0
226247_at	PLEKHA1	pleckstrin homology domain containing, family A (phosphoinositide binding specific) member 1	0.5426	1.8431	0	0
204393_s_at	ACPP	acid phosphatase, prostate	0.5427	1.8428	0	0
233388_at	CA12	carbonic anhydrase XII	0.5427	1.8427	0	0
241044_x_at	MAP2	microtubule-associated protein 2	0.5427	1.8426	0	0
229506_at			0.5428	1.8423	0	0
215785_s_at	CYFIP2	cytoplasmic FMR1 interacting protein 2	1.8422	1.8422	0	0
211913_s_at	MERTK	c-mer proto-oncogene tyrosine kinase	1.8415	1.8415	0	0
209258_s_at	SMC3	structural maintenance of chromosomes 3	0.5431	1.8414	0	0
229290_at			0.5431	1.8414	0	0
236009_at			0.5437	1.8391	0	0
1563881_at	MAGI1	membrane associated guanylate kinase, WW and PDZ domain containing 1	0.5438	1.839	0	0
201272_at	AKR1B1	aldo-keto reductase family 1, member B1 (aldose reductase)	1.8387	1.8387	0	0
212739_s_at	NME4	non-metastatic cells 4, protein expressed in	1.8367	1.8367	0	0
204639_at	ADA	adenosine deaminase	1.8352	1.8352	0	0
1556606_at	NAV2	neuron navigator 2	1.8346	1.8346	0	0
226939_at	CPEB2	cytoplasmic polyadenylation element binding protein 2	0.5456	1.8329	0	0
236491_at	BCL2L10	BCL2-like 10 (apoptosis facilitator)	0.5456	1.8329	0	0
205098_at	CCR1	chemokine (C-C motif) receptor 1	1.8324	1.8324	0	0
1554912_at	FAM62C	family with sequence similarity 62 (C2 domain containing), member C	0.546	1.8314	0	0
209696_at	FBP1	fructose-1,6-bisphosphatase 1	1.831	1.831	0	0
204951_at	RHOH	ras homolog gene family, member H	1.8302	1.8302	0	0
241418_at			0.5468	1.8287	0	0
1553989_a_at	ATP6V1C2	ATPase, H+ transporting, lysosomal 42kDa, V1 subunit C2	0.5471	1.8279	0	0
202289_s_at	TACC2	transforming, acidic coiled-coil containing protein 2	0.5471	1.8278	0	0
220017_x_at	CYP2C9	cytochrome P450, family 2, subfamily C, polypeptide 9	0.5476	1.8261	0	0
203561_at	FCGR2A	Fc fragment of IgG, low affinity IIa, receptor (CD32)	1.8249	1.8249	0	0
217861_s_at	PREB	prolactin regulatory element binding	1.8233	1.8233	0	0
216558_x_at			1.823	1.823	0	0
203382_s_at	APOE	apolipoprotein E	1.8221	1.8221	0	0
209632_at	PPP2R3A	protein phosphatase 2 (formerly 2A), regulatory subunit B'', alpha	0.5488	1.822	0	0
207414_s_at			0.5491	1.8213	0	0
219313_at	GRAMD1C	GRAM domain containing 1C	0.5491	1.8212	0	0
204674_at	LRMP	lymphoid-restricted membrane protein	1.8205	1.8205	0	0
227414_at	AX775823		1.8199	1.8199	0	0
230261_at	ST8SIA4	ST8 alpha-N-acetyl-neuraminide alpha-2,8-sialyltransferase 4	1.8198	1.8198	0	0
219990_at	E2F8	E2F transcription factor 8	0.5499	1.8185	0	0
213935_at			0.55	1.8183	0	0
213369_at	PCDH21	protocadherin 21	0.5502	1.8174	0	0
204236_at	FLI1	Friend leukemia virus integration 1	1.8171	1.8171	0	0
204754_at	HLF	hepatic leukemia factor	0.5512	1.8141	0	0
1555753_x_at			1.8137	1.8137	0	0
205865_at	ARID3A	AT rich interactive domain 3A (BRIGHT- like)	1.8132	1.8132	0	0
230075_at	RAB39B	RAB39B, member RAS oncogene family	1.8122	1.8122	0	0
209633_at	PPP2R3A	protein phosphatase 2 (formerly 2A), regulatory subunit B'', alpha	0.5524	1.8103	0	0
221844_x_at			1.8102	1.8102	0	0
239118_at	KCNA2	potassium voltage-gated channel, shaker-related subfamily, member 2	1.8097	1.8097	0	0
210517_s_at	AKAP12	A kinase (PRKA) anchor protein (gravin) 12	1.8091	1.8091	0	0
203178_at	GATM	glycine amidinotransferase (L-arginine:glycine amidinotransferase)	0.5529	1.8086	0	0
232922_s_at	C20orf59	chromosome 20 open reading frame 59	1.8084	1.8084	0	0
214366_s_at	ALOX5	arachidonate 5-lipoxygenase	1.8073	1.8073	0	0
243856_at			0.5537	1.806	0	0
222383_s_at	ALOXE3	arachidonate lipoxygenase 3	0.5539	1.8055	0	0
238604_at			1.8052	1.8052	0	0
1558378_a_at	C14orf78	chromosome 14 open reading frame 78	0.554	1.805	0	0
214152_at	CCPG1|BC051725	cell cycle progression 1	1.805	1.805	0	0
204088_at	P2RX4	purinergic receptor P2X, ligand-gated ion channel, 4	1.8036	1.8036	0	0
226743_at	SLFN11	schlafen family member 11	1.8007	1.8007	0	0
205119_s_at	FPR1	formyl peptide receptor 1	1.7998	1.7998	0	0
219135_s_at			1.7962	1.7962	0	0
209570_s_at	D4S234E	DNA segment on chromosome 4 (unique) 234 expressed sequence	0.5568	1.7959	0	0
235227_at			0.5568	1.7959	0	0
204220_at	GMFG	glia maturation factor, gamma	1.7947	1.7947	0	0
213241_at			1.7946	1.7946	0	0
204852_s_at	PTPN7	protein tyrosine phosphatase, non-receptor type 7	1.7937	1.7937	0	0
225032_at	FNDC3B	fibronectin type III domain containing 3B	1.7924	1.7924	0	0
237885_at			0.5579	1.7924	0	0
212699_at	SCAMP5	secretory carrier membrane protein 5	1.7909	1.7909	0	0
211638_at			1.7886	1.7886	0	0
1557522_x_at			0.5592	1.7883	0	0
219270_at	CHAC1	ChaC, cation transport regulator homolog 1 (E. coli)	1.7881	1.7881	0	0
226649_at	PANK1	pantothenate kinase 1	0.5595	1.7873	0	0
204836_at	GLDC	glycine dehydrogenase (decarboxylating)	1.787	1.787	0	0
210871_x_at	SSX2IP	synovial sarcoma, X breakpoint 2 interacting protein	0.5596	1.787	0	0
203854_at	CFI	complement factor I	1.7865	1.7865	0	0
208130_s_at	TBXAS1	thromboxane A synthase 1 (platelet, cytochrome P450, family 5, subfamily A)	1.7865	1.7865	0	0
232158_x_at			0.5599	1.7861	0	0
242662_at			0.5601	1.7854	0	0
208658_at	PDIA4	protein disulfide isomerase family A, member 4	1.7843	1.7843	0	0
203143_s_at	KIAA0040	KIAA0040	1.7839	1.7839	0	0
210839_s_at	ENPP2	ectonucleotide pyrophosphatase/phosphodiesterase 2 (autotaxin)	1.7835	1.7835	0	0
202967_at	GSTA4	glutathione S-transferase A4	0.5611	1.7824	0	0
223120_at	FUCA2	fucosidase, alpha-L- 2, plasma	1.7824	1.7824	0	0
236075_s_at			1.7823	1.7823	0	0
227736_at	C10orf99	chromosome 10 open reading frame 99	0.5613	1.7817	0	0
217231_s_at	MAST1	microtubule associated serine/threonine kinase 1	1.7807	1.7807	0	0
236798_at			1.78	1.78	0	0
228837_at			1.7774	1.7774	0	0
212960_at	TBC1D9	TBC1 domain family, member 9 (with GRAM domain)	1.7773	1.7773	0	0
215425_at			0.5628	1.777	0	0
209288_s_at	CDC42EP3	CDC42 effector protein (Rho GTPase binding) 3	1.7754	1.7754	0	0
203279_at	EDEM1	ER degradation enhancer, mannosidase alpha-like 1	1.7753	1.7753	0	0
223164_at	CCM2	cerebral cavernous malformation 2	1.7746	1.7746	0	0
237759_at	CD48	CD48 molecule	1.7738	1.7738	0	0
238025_at	MLKL	mixed lineage kinase domain-like	1.7733	1.7733	0	0
213689_x_at	FAM69A	family with sequence similarity 69, member A	1.7731	1.7731	0	0
204360_s_at	NAGLU	N-acetylglucosaminidase, alpha- (Sanfilippo disease IIIB)	1.7727	1.7727	0	0
203016_s_at	SSX2IP	synovial sarcoma, X breakpoint 2 interacting protein	0.5642	1.7725	0	0
221029_s_at	WNT5B	wingless-type MMTV integration site family, member 5B	1.7716	1.7716	0	0
218299_at	C11orf24	chromosome 11 open reading frame 24	1.7713	1.7713	0	0
208763_s_at	TSC22D3	TSC22 domain family, member 3	1.7703	1.7703	0	0
204232_at	FCER1G	Fc fragment of IgE, high affinity I, receptor for; gamma polypeptide	1.7702	1.7702	0	0
237690_at	GPR115	G protein-coupled receptor 115	0.565	1.7699	0	0
207455_at	P2RY1	purinergic receptor P2Y, G-protein coupled, 1	0.5652	1.7693	0	0
204485_s_at	TOM1L1	target of myb1-like 1 (chicken)	0.5652	1.7692	0	0
229732_at			0.5652	1.7692	0	0
212413_at		septin 6	1.7679	1.7679	0	0
225188_at	RAPH1	Ras association (RalGDS/AF-6) and pleckstrin homology domains 1	0.5657	1.7678	0	0
228008_at			1.7677	1.7677	0	0
218436_at	SIL1	SIL1 homolog, endoplasmic reticulum chaperone (S. cerevisiae)	1.7675	1.7675	0	0
209785_s_at	PLA2G4C	phospholipase A2, group IVC (cytosolic, calcium-independent)	1.7674	1.7674	0	0
232202_at			0.5659	1.7672	0	0
202185_at	PLOD3	procollagen-lysine, 2-oxoglutarate 5-dioxygenase 3	1.7669	1.7669	0	0
229308_at			0.566	1.7667	0	0
210042_s_at	CTSZ	cathepsin Z	1.7639	1.7639	0	0
202273_at	PDGFRB	platelet-derived growth factor receptor, beta polypeptide	1.7635	1.7635	0	0
214129_at	PDE4DIP	phosphodiesterase 4D interacting protein (myomegalin)	1.7633	1.7633	0	0
219478_at	WFDC1	WAP four-disulfide core domain 1	1.7627	1.7627	0	0
227168_at			1.7623	1.7623	0	0
226632_at	CYGB	cytoglobin	1.7621	1.7621	0	0
204069_at	MEIS1	Meis1, myeloid ecotropic viral integration site 1 homolog (mouse)	0.5677	1.7615	0	0
236261_at			0.5677	1.7614	0	0
205765_at	CYP3A5	cytochrome P450, family 3, subfamily A, polypeptide 5	0.5679	1.7609	0	0
220091_at	SLC2A6	solute carrier family 2 (facilitated glucose transporter), member 6	1.7599	1.7599	0	0
204735_at	PDE4A	phosphodiesterase 4A, cAMP-specific (phosphodiesterase E2 dunce homolog, Drosophila)	1.7587	1.7587	0	0
202161_at	PKN1|X80229	protein kinase N1	1.7572	1.7572	0	0
209216_at	WDR45	WD repeat domain 45	1.7572	1.7572	0	0
230083_at			0.5692	1.7569	0	0
218898_at	FAM57A	family with sequence similarity 57, member A	0.5699	1.7548	0	0
224807_at	GRAMD1A	GRAM domain containing 1A	1.7546	1.7546	0	0
232994_s_at	RGNEF	Rho-guanine nucleotide exchange factor	0.5705	1.7528	0	0
218999_at	TMEM140	transmembrane protein 140	1.7526	1.7526	0	0
226017_at	CMTM7	CKLF-like MARVEL transmembrane domain containing 7	1.7509	1.7509	0	0
229062_at			0.5712	1.7506	0	0
202150_s_at	NEDD9	neural precursor cell expressed, developmentally down-regulated 9	1.7504	1.7504	0	0
220565_at	CCR10	chemokine (C-C motif) receptor 10	1.7489	1.7489	0	0
215103_at	CYP2C19|CYP2C18	cytochrome P450, family 2, subfamily C, polypeptide 19|cytochrome P450, family 2, subfamily C, polypeptide 18	0.5718	1.7487	0	0
228258_at	TBC1D10C	TBC1 domain family, member 10C	1.7485	1.7485	0	0
218084_x_at	FXYD5	FXYD domain containing ion transport regulator 5	1.7475	1.7475	0	0
208962_s_at	FADS1	fatty acid desaturase 1	1.7472	1.7472	0	0
1555372_at	BCL2L11	BCL2-like 11 (apoptosis facilitator)	1.7468	1.7468	0	0
202665_s_at	WIPF1	WAS/WASL interacting protein family, member 1	1.7464	1.7464	0	0
203185_at	RASSF2	Ras association (RalGDS/AF-6) domain family 2	1.7458	1.7458	0	0
222449_at	TMEPAI	transmembrane, prostate androgen induced RNA	1.7452	1.7452	0	0
218502_s_at	TRPS1	trichorhinophalangeal syndrome I	0.5731	1.7448	0	0
1555173_at	STX19	syntaxin 19	0.5732	1.7445	0	0
238982_at	DENR	density-regulated protein	0.5732	1.7445	0	0
220402_at	P53AIP1	p53-regulated apoptosis-inducing protein 1	0.5733	1.7442	0	0
1569346_a_at	P2RX1	purinergic receptor P2X, ligand-gated ion channel, 1	1.7433	1.7433	0	0
206481_s_at	LDB2	LIM domain binding 2	1.7432	1.7432	0	0
208018_s_at	HCK	hemopoietic cell kinase	1.7424	1.7424	0	0
208056_s_at	CBFA2T3	core-binding factor, runt domain, alpha subunit 2; translocated to, 3	1.742	1.742	0	0
244022_at	FNDC3B	fibronectin type III domain containing 3B	1.7415	1.7415	0	0
213947_s_at	NUP210	nucleoporin 210kDa	1.7413	1.7413	0	0
225352_at	TLOC1	translocation protein 1	1.7411	1.7411	0	0
206382_s_at	BDNF	brain-derived neurotrophic factor	0.5745	1.7408	0	0
229865_at	FNDC3B	fibronectin type III domain containing 3B	1.7406	1.7406	0	0
210138_at	RGS20	regulator of G-protein signalling 20	0.575	1.7393	0	0
226372_at			1.7377	1.7377	0	0
220413_at	SLC39A2	solute carrier family 39 (zinc transporter), member 2	0.5761	1.7359	0	0
237302_at			0.5764	1.7349	0	0
209569_x_at	D4S234E	DNA segment on chromosome 4 (unique) 234 expressed sequence	0.5766	1.7343	0	0
204882_at	ARHGAP25	Rho GTPase activating protein 25	1.7314	1.7314	0	0
218130_at	C17orf62	chromosome 17 open reading frame 62	1.7301	1.7301	0	0
212950_at	GPR116	G protein-coupled receptor 116	1.7296	1.7296	0	0
1556425_a_at	KIAA0802	KIAA0802	0.5784	1.7289	0	0
232116_at	GRHL3	grainyhead-like 3 (Drosophila)	0.5785	1.7287	0	0
210243_s_at	B4GALT3	UDP-Gal:betaGlcNAc beta 1,4- galactosyltransferase, polypeptide 3	1.7284	1.7284	0	0
238117_at			1.7276	1.7276	0	0
203780_at	EVA1	epithelial V-like antigen 1	0.5791	1.7267	0	0
226834_at			1.7267	1.7267	0	0
218870_at	ARHGAP15	Rho GTPase activating protein 15	1.7263	1.7263	0	0
221974_at			1.7263	1.7263	0	0
239381_at	KLK7	kallikrein-related peptidase 7	0.5793	1.7263	0	0
222693_at	FNDC3B	fibronectin type III domain containing 3B	1.7258	1.7258	0	0
230523_at			0.5798	1.7249	0	0
213491_x_at	RPN2	ribophorin II	1.7247	1.7247	0	0
209250_at	DEGS1	degenerative spermatocyte homolog 1, lipid desaturase (Drosophila)	0.5799	1.7243	0	0
1552487_a_at	BNC1	basonuclin 1	0.58	1.7241	0	0
204960_at	PTPRCAP	protein tyrosine phosphatase, receptor type, C-associated protein	1.7235	1.7235	0	0
213469_at	PGAP1	GPI deacylase	0.5803	1.7232	0	0
206295_at	IL18	interleukin 18 (interferon-gamma-inducing factor)	0.5805	1.7226	0	0
210191_s_at	PHTF1	putative homeodomain transcription factor 1	1.7226	1.7226	0	0
211993_at	WNK1	WNK lysine deficient protein kinase 1	0.5809	1.7215	0	0
202890_at	MAP7	microtubule-associated protein 7	0.5809	1.7214	0	0
222786_at	CHST12	carbohydrate (chondroitin 4) sulfotransferase 12	1.7196	1.7196	0	0
236616_at	AK123617		0.5823	1.7173	0	0
209447_at	SYNE1	spectrin repeat containing, nuclear envelope 1	1.7172	1.7172	0	0
204058_at	ME1	malic enzyme 1, NADP(+)-dependent, cytosolic	0.5826	1.7166	0	0
1560754_at	CMTM7	CKLF-like MARVEL transmembrane domain containing 7	1.7153	1.7153	0	0
209435_s_at	ARHGEF2	rho/rac guanine nucleotide exchange factor (GEF) 2	1.7151	1.7151	0	0
206181_at	SLAMF1	signaling lymphocytic activation molecule family member 1	1.7144	1.7144	0	0
211994_at			0.5835	1.7138	0	0
236986_at			1.713	1.713	0	0
200918_s_at	SRPR	signal recognition particle receptor ('docking protein')	1.7128	1.7128	0	0
213399_x_at	RPN2	ribophorin II	1.7122	1.7122	0	0
235377_at	C6orf142	chromosome 6 open reading frame 142	0.5841	1.712	0	0
237461_at	NALP7	NACHT, leucine rich repeat and PYD containing 7	1.7119	1.7119	0	0
221249_s_at	FAM117A	family with sequence similarity 117, member A	1.7106	1.7106	0	0
203620_s_at	FCHSD2	FCH and double SH3 domains 2	1.7099	1.7099	0	0
228195_at	MGC13057	hypothetical protein MGC13057	1.7071	1.7071	0	0
203562_at	FEZ1	fasciculation and elongation protein zeta 1 (zygin I)	1.7062	1.7062	0	0
208639_x_at	PDIA6	protein disulfide isomerase family A, member 6	1.7062	1.7062	0	0
235957_at			0.5861	1.7061	0	0
1570251_at			0.5866	1.7049	0	0
217899_at	FLJ20254	hypothetical protein FLJ20254	1.7046	1.7046	0	0
204653_at	TFAP2A	transcription factor AP-2 alpha (activating enhancer binding protein 2 alpha)	0.5867	1.7044	0	0
212315_s_at	NUP210	nucleoporin 210kDa	1.7041	1.7041	0	0
206085_s_at	CTH	cystathionase (cystathionine gamma-lyase)	1.7034	1.7034	0	0
206874_s_at			0.5874	1.7024	0	0
206106_at	MAPK12	mitogen-activated protein kinase 12	1.702	1.702	0	0
227923_at			1.7004	1.7004	0	0
212912_at	RPS6KA2	ribosomal protein S6 kinase, 90kDa, polypeptide 2	1.6995	1.6995	0	0
226185_at			0.5889	1.6981	0	0
205807_s_at	TUFT1	tuftelin 1	0.589	1.6979	0	0
224650_at			0.5892	1.6973	0	0
213533_at	D4S234E	DNA segment on chromosome 4 (unique) 234 expressed sequence	0.5893	1.6969	0	0
225701_at	AKNA	AT-hook transcription factor	1.6963	1.6963	0	0
37966_at	PARVB	parvin, beta	1.6961	1.6961	0	0
1556051_a_at	BICD1	bicaudal D homolog 1 (Drosophila)	1.6958	1.6958	0	0
201288_at	ARHGDIB	Rho GDP dissociation inhibitor (GDI) beta	1.6955	1.6955	0	0
226817_at	DSC2	desmocollin 2	0.5899	1.6953	0	0
225299_at	MYO5B	myosin VB	0.5899	1.6952	0	0
205240_at	GPSM2	G-protein signalling modulator 2 (AGS3-like, C. elegans)	0.59	1.6949	0	0
221882_s_at	TMEM8	transmembrane protein 8 (five membrane-spanning domains)	1.6942	1.6942	0	0
208997_s_at	UCP2	uncoupling protein 2 (mitochondrial, proton carrier)	1.6935	1.6935	0	0
239770_at			0.5905	1.6934	0	0
204950_at	CARD8	caspase recruitment domain family, member 8	1.6932	1.6932	0	0
202855_s_at	SLC16A3	solute carrier family 16, member 3 (monocarboxylic acid transporter 4)	1.6931	1.6931	0	0
225214_at			1.6926	1.6926	0	0
1554004_a_at	RGNEF	Rho-guanine nucleotide exchange factor	0.5909	1.6925	0	0
242055_at	C6orf85	chromosome 6 open reading frame 85	0.5908	1.6925	0	0
204687_at	DKFZP564O0823	DKFZP564O0823 protein	1.6923	1.6923	0	0
206702_at	TEK	TEK tyrosine kinase, endothelial (venous malformations, multiple cutaneous and mucosal)	1.6919	1.6919	0	0
224550_s_at	MRVI1	murine retrovirus integration site 1 homolog	1.6919	1.6919	0	0
229958_at	C8orf61	chromosome 8 open reading frame 61	0.5911	1.6919	0	0
209493_at	PDZD2	PDZ domain containing 2	0.5915	1.6906	0	0
1554003_at	RGNEF	Rho-guanine nucleotide exchange factor	0.5918	1.6898	0	0
226490_at			0.5918	1.6898	0	0
202838_at	FUCA1	fucosidase, alpha-L- 1, tissue	1.6892	1.6892	0	0
225981_at	C17orf28	chromosome 17 open reading frame 28	1.6887	1.6887	0	0
236436_at	SLC25A45	solute carrier family 25, member 45	1.6869	1.6869	0	0
218546_at	C1orf115	chromosome 1 open reading frame 115	1.6868	1.6868	0	0
238614_x_at			0.593	1.6863	0	0
218927_s_at	CHST12	carbohydrate (chondroitin 4) sulfotransferase 12	1.6862	1.6862	0	0
231991_at	C20orf160	chromosome 20 open reading frame 160	1.6862	1.6862	0	0
229975_at			0.5935	1.6848	0	0
205363_at	BBOX1	butyrobetaine (gamma), 2-oxoglutarate dioxygenase (gamma-butyrobetaine hydroxylase) 1	0.5937	1.6845	0	0
219402_s_at	DERL1	Der1-like domain family, member 1	1.6842	1.6842	0	0
235065_at			0.5937	1.6842	0	0
242506_at	SND1	staphylococcal nuclease domain containing 1	1.6831	1.6831	0	0
241801_at	PGAP1	GPI deacylase	0.5944	1.6825	0	0
235353_at	KIAA0746	KIAA0746 protein	1.6815	1.6815	0	0
204443_at	ARSA	arylsulfatase A	1.6813	1.6813	0	0
206049_at	SELP	selectin P (granule membrane protein 140kDa, antigen CD62)	1.6813	1.6813	0	0
1555275_a_at	KLHL6	kelch-like 6 (Drosophila)	1.6812	1.6812	0	0
204789_at	FMNL1	formin-like 1	1.68	1.68	0	0
203508_at	TNFRSF1B	tumor necrosis factor receptor superfamily, member 1B	1.6797	1.6797	0	0
209121_x_at	NR2F2	nuclear receptor subfamily 2, group F, member 2	1.6795	1.6795	0	0
209734_at	NCKAP1L	NCK-associated protein 1-like	1.6788	1.6788	0	0
1566142_at	GBF1	golgi-specific brefeldin A resistance factor 1	1.6785	1.6785	0	0
205404_at	HSD11B1	hydroxysteroid (11-beta) dehydrogenase 1	1.6783	1.6783	0	0
205656_at	PCDH17	protocadherin 17	1.6775	1.6775	0	0
58780_s_at	FLJ10357	hypothetical protein FLJ10357	1.677	1.677	0	0
227752_at	SPTLC2L	serine palmitoyltransferase, long chain base subunit 2-like (aminotransferase 2)	0.5964	1.6766	0	0
219315_s_at	C16orf30	chromosome 16 open reading frame 30	1.6753	1.6753	0	0
217979_at	TSPAN13	tetraspanin 13	1.6748	1.6748	0	0
209286_at	CDC42EP3	CDC42 effector protein (Rho GTPase binding) 3	1.6734	1.6734	0	0
237713_at	TACC2	transforming, acidic coiled-coil containing protein 2	0.5977	1.673	0	0
205922_at	VNN2	vanin 2	1.6726	1.6726	0	0
204150_at	STAB1	stabilin 1	1.6718	1.6718	0	0
240673_at			0.5983	1.6714	0	0
209581_at	HRASLS3	HRAS-like suppressor 3	1.6713	1.6713	0	0
202391_at	BASP1	brain abundant, membrane attached signal protein 1	1.6712	1.6712	0	0
203017_s_at	SSX2IP	synovial sarcoma, X breakpoint 2 interacting protein	0.5985	1.6709	0	0
202027_at	C22orf5	chromosome 22 open reading frame 5	1.6705	1.6705	0	0
240180_at			0.5986	1.6704	0	0
207109_at	POU2F3	POU domain, class 2, transcription factor 3	0.5991	1.6691	0	0
202175_at	CHPF	chondroitin polymerizing factor	1.6689	1.6689	0	0
204645_at	CCNT2	cyclin T2	0.5992	1.6689	0	0
207194_s_at	ICAM4	intercellular adhesion molecule 4 (Landsteiner-Wiener blood group)	1.6689	1.6689	0	0
212771_at	C10orf38	chromosome 10 open reading frame 38	1.6672	1.6672	0	0
1552496_a_at			0.5999	1.667	0	0
201095_at	DAP|BC080565	death-associated protein	1.6669	1.6669	0	0
204820_s_at	BTN3A3|BTN3A2	butyrophilin, subfamily 3, member A3|butyrophilin, subfamily 3, member A2	1.6654	1.6654	0	0
213624_at	SMPDL3A	sphingomyelin phosphodiesterase, acid-like 3A	0.6015	1.6624	0	0
211636_at			1.6611	1.6611	0	0
213698_at	ZMYM6	zinc finger, MYM-type 6	1.6605	1.6605	0	0
229331_at	SPATA18	spermatogenesis associated 18 homolog (rat)	0.6023	1.6603	0	0
228702_at			1.6597	1.6597	0	0
203110_at	PTK2B	PTK2B protein tyrosine kinase 2 beta	1.6594	1.6594	0	0
222651_s_at	TRPS1	trichorhinophalangeal syndrome I	0.6027	1.6593	0	0
219183_s_at	PSCD4	pleckstrin homology, Sec7 and coiled-coil domains 4	1.6588	1.6588	0	0
1569257_at	FMNL1	formin-like 1	1.6586	1.6586	0	0
208864_s_at	TXN	thioredoxin	0.603	1.6585	0	0
205379_at	CBR3	carbonyl reductase 3	0.6031	1.6581	0	0
228389_at			0.6031	1.6581	0	0
242866_x_at			1.6579	1.6579	0	0
202314_at	CYP51A1	cytochrome P450, family 51, subfamily A, polypeptide 1	0.6032	1.6578	0	0
202709_at	FMOD	fibromodulin	1.6572	1.6572	0	0
226530_at	BMF	Bcl2 modifying factor	1.6567	1.6567	0	0
204635_at	RPS6KA5	ribosomal protein S6 kinase, 90kDa, polypeptide 5	0.6038	1.6561	0	0
206219_s_at	VAV1	vav 1 oncogene	1.6549	1.6549	0	0
225224_at			1.6546	1.6546	0	0
205042_at	GNE	glucosamine (UDP-N-acetyl)-2-epimerase/N-acetylmannosamine kinase	1.6542	1.6542	0	0
226907_at	PPP1R14C	protein phosphatase 1, regulatory (inhibitor) subunit 14C	0.6047	1.6538	0	0
204629_at	PARVB	parvin, beta	1.6531	1.6531	0	0
225157_at			1.6527	1.6527	0	0
225367_at	PGM2	phosphoglucomutase 2	0.6053	1.6519	0	0
206296_x_at	MAP4K1	mitogen-activated protein kinase kinase kinase kinase 1	1.6513	1.6513	0	0
1562290_at	PPP2R2C	protein phosphatase 2 (formerly 2A), regulatory subunit B (PR 52), gamma isoform	0.6058	1.6507	0	0
202732_at	PKIG	protein kinase (cAMP-dependent, catalytic) inhibitor gamma	1.6504	1.6504	0	0
219716_at	APOL6	apolipoprotein L, 6	1.6503	1.6503	0	0
216661_x_at	CYP2C9	cytochrome P450, family 2, subfamily C, polypeptide 9	0.6062	1.6497	0	0
210776_x_at			1.6493	1.6493	0	0
213131_at	OLFM1	olfactomedin 1	1.6484	1.6484	0	0
218883_s_at	MLF1IP	MLF1 interacting protein	0.6067	1.6483	0	0
228618_at			1.6475	1.6475	0	0
213358_at	KIAA0802	KIAA0802	0.6072	1.6468	0	0
215808_at			0.6073	1.6466	0	0
202857_at	TMEM4	transmembrane protein 4	1.6459	1.6459	0	0
38149_at	ARHGAP25	Rho GTPase activating protein 25	1.6456	1.6456	0	0
232925_at	EGFR	epidermal growth factor receptor (erythroblastic leukemia viral (v-erb-b) oncogene homolog, avian)	0.6081	1.6446	0	0
243634_at			0.6081	1.6445	0	0
231118_at	ANKRD35	ankyrin repeat domain 35	0.6083	1.6439	0	0
235848_x_at			0.6085	1.6433	0	0
221488_s_at	CUTA	cutA divalent cation tolerance homolog (E. coli)	1.6431	1.6431	0	0
238575_at	OSBPL6	oxysterol binding protein-like 6	0.6086	1.643	0	0
241782_at			0.6086	1.643	0	0
209582_s_at	CD200	CD200 molecule	1.6428	1.6428	0	0
218615_s_at	TMEM39A	transmembrane protein 39A	1.6427	1.6427	0	0
241474_at			0.6088	1.6427	0	0
228457_at			0.6092	1.6414	0	0
203934_at	KDR	kinase insert domain receptor (a type III receptor tyrosine kinase)	1.6397	1.6397	0	0
226440_at	DUSP22	dual specificity phosphatase 22	1.6378	1.6378	0	0
213475_s_at	ITGAL	integrin, alpha L (antigen CD11A (p180), lymphocyte function-associated antigen 1; alpha polypeptide)	1.6375	1.6375	0	0
227034_at	ANKRD57	ankyrin repeat domain 57	0.6107	1.6375	0	0
225517_at	ZNF770	zinc finger protein 770	0.6108	1.6371	0	0
227002_at	FAM78A	family with sequence similarity 78, member A	1.6365	1.6365	0	0
219429_at	FA2H	fatty acid 2-hydroxylase	1.6362	1.6362	0	0
203019_x_at	SSX2IP	synovial sarcoma, X breakpoint 2 interacting protein	0.6114	1.6356	0	0
203560_at	GGH	gamma-glutamyl hydrolase (conjugase, folylpolygammaglutamyl hydrolase)	0.612	1.634	0	0
218189_s_at	NANS	N-acetylneuraminic acid synthase (sialic acid synthase)	1.6324	1.6324	0	0
1554628_at	ZNF57	zinc finger protein 57	0.6128	1.6318	0	0
204672_s_at	ANKRD6	ankyrin repeat domain 6	0.613	1.6314	0	0
238479_at			0.613	1.6313	0	0
242733_at	HPGD	hydroxyprostaglandin dehydrogenase 15-(NAD)	0.6134	1.6304	0	0
1553956_at	ALS2CR4	amyotrophic lateral sclerosis 2 (juvenile) chromosome region, candidate 4	0.6135	1.6301	0	0
1555516_at	FOXP2	forkhead box P2	0.6136	1.6296	0	0
230405_at	LOC441108	hypothetical gene supported by AK128882	1.6293	1.6293	0	0
203556_at	ZHX2	zinc fingers and homeoboxes 2	1.6277	1.6277	0	0
212850_s_at	LRP4	low density lipoprotein receptor-related protein 4	0.6144	1.6276	0	0
219690_at	TMEM149	transmembrane protein 149	1.6273	1.6273	0	0
242204_at	WFDC5	WAP four-disulfide core domain 5	0.6145	1.6273	0	0
244692_at	FLJ39501	cytochrome P450, family 2, subfamily E, polypeptide 2 homolog	0.6146	1.627	0	0
223895_s_at	EPN3	epsin 3	0.6147	1.6268	0	0
214438_at	HLX1	H2.0-like homeobox 1 (Drosophila)	1.6259	1.6259	0	0
228339_at			1.6259	1.6259	0	0
217949_s_at	VKORC1	vitamin K epoxide reductase complex, subunit 1	1.6247	1.6247	0	0
228308_at	FKBP11	FK506 binding protein 11, 19 kDa	1.6245	1.6245	0	0
228255_at	ALS2CR4	amyotrophic lateral sclerosis 2 (juvenile) chromosome region, candidate 4	0.6163	1.6225	0	0
204400_at	EFS	embryonal Fyn-associated substrate	0.6164	1.6224	0	0
225593_at	LSM10	LSM10, U7 small nuclear RNA associated	1.6224	1.6224	0	0
202767_at	ACP2	acid phosphatase 2, lysosomal	1.622	1.622	0	0
218573_at	MAGEH1	melanoma antigen family H, 1	1.622	1.622	0	0
226803_at	CHMP4C	chromatin modifying protein 4C	0.6169	1.621	0	0
221802_s_at	KIAA1598	KIAA1598	0.6173	1.62	0	0
204680_s_at	RAPGEF5	Rap guanine nucleotide exchange factor (GEF) 5	0.6174	1.6197	0	0
231192_at			0.6174	1.6196	0	0
239042_at			0.6175	1.6195	0	0
235474_at			1.6194	1.6194	0	0
224909_s_at	PREX1	phosphatidylinositol 3,4,5-trisphosphate-dependent RAC exchanger 1	1.6188	1.6188	0	0
221616_s_at			1.6181	1.6181	0	0
201408_at	PPP1CB	protein phosphatase 1, catalytic subunit, beta isoform	0.6181	1.6178	0	0
243718_at	BC006438		0.6184	1.6171	0	0
201522_x_at	SNRPN|SNURF	small nuclear ribonucleoprotein polypeptide N|SNRPN upstream reading frame	1.617	1.617	0	0
1556194_a_at			0.6187	1.6164	0	0
205326_at	RAMP3	receptor (calcitonin) activity modifying protein 3	1.6155	1.6155	0	0
227276_at	PLXDC2	plexin domain containing 2	0.619	1.6155	0	0
232645_at	LOC153684	hypothetical protein LOC153684	1.6154	1.6154	0	0
229750_at	POU2F2	POU domain, class 2, transcription factor 2	1.6146	1.6146	0	0
236201_at			0.6203	1.6122	0	0
213712_at	ELOVL2	elongation of very long chain fatty acids (FEN1/Elo2, SUR4/Elo3, yeast)-like 2	1.6116	1.6116	0	0
242414_at			1.611	1.611	0	0
227654_at	C20orf175	chromosome 20 open reading frame 175	1.6106	1.6106	0	0
38487_at	STAB1	stabilin 1	1.6106	1.6106	0	0
218825_at	EGFL7	EGF-like-domain, multiple 7	1.6103	1.6103	0	0
240189_at			1.6103	1.6103	0	0
213506_at	F2RL1	coagulation factor II (thrombin) receptor-like 1	0.6211	1.6101	0	0
203986_at	GENX-3414	genethonin 1	1.6096	1.6096	0	0
1565282_at			1.6091	1.6091	0	0
212350_at	TBC1D1	TBC1 (tre-2/USP6, BUB2, cdc16) domain family, member 1	1.6081	1.6081	0	0
219884_at	LHX6	LIM homeobox 6	1.6081	1.6081	0	0
213181_s_at	MOCS1	molybdenum cofactor synthesis 1	1.608	1.608	0	0
217976_s_at	DYNC1LI1	dynein, cytoplasmic 1, light intermediate chain 1	0.6221	1.6075	0	0
205779_at	RAMP2	receptor (calcitonin) activity modifying protein 2	1.6073	1.6073	0	0
236528_at	UBE2J1	ubiquitin-conjugating enzyme E2, J1 (UBC6 homolog, yeast)	1.607	1.607	0	0
227030_at			1.6061	1.6061	0	0
220906_at	LDB2	LIM domain binding 2	1.6044	1.6044	0	0
239908_at	BCAR3	breast cancer anti-estrogen resistance 3	1.6043	1.6043	0	0
208126_s_at	CYP2C19|CYP2C18	cytochrome P450, family 2, subfamily C, polypeptide 19|cytochrome P450, family 2, subfamily C, polypeptide 18	0.6234	1.604	0	0
214853_s_at	MUC1|SHC1	mucin 1, cell surface associated|SHC (Src homology 2 domain containing) transforming protein 1	1.6032	1.6032	0	0
223991_s_at	GALNT2	UDP-N-acetyl-alpha-D-galactosamine:polypeptide N-acetylgalactosaminyltransferase 2 (GalNAc-T2)	1.6032	1.6032	0	0
200617_at	KIAA0152	KIAA0152	1.6023	1.6023	0	0
212235_at	PLXND1	plexin D1	1.6013	1.6013	0	0
212873_at	HMHA1	histocompatibility (minor) HA-1	1.6011	1.6011	0	0
210657_s_at		septin 4	1.5985	1.5985	0	0
219359_at	ATHL1	ATH1, acid trehalase-like 1 (yeast)	1.5978	1.5978	0	0
202655_at	ARMET	arginine-rich, mutated in early stage tumors	1.5973	1.5973	0	0
200971_s_at	SERP1	stress-associated endoplasmic reticulum protein 1	1.5972	1.5972	0	0
239991_at	PRKCBP1	protein kinase C binding protein 1	1.5968	1.5968	0	0
229971_at	GPR114	G protein-coupled receptor 114	1.5953	1.5953	0	0
223503_at	TMEM163	transmembrane protein 163	1.5951	1.5951	0	0
1598_g_at	GAS6	growth arrest-specific 6	1.5945	1.5945	0	0
238917_s_at	MGC24039	hypothetical protein MGC24039	1.5937	1.5937	0	0
235075_at	DSG3	desmoglein 3 (pemphigus vulgaris antigen)	0.6276	1.5934	0	0
236069_at			0.6285	1.5912	0	0
215129_at			0.6285	1.591	0	0
219993_at	SOX17	SRY (sex determining region Y)-box 17	1.59	1.59	0	0
237262_at			0.629	1.5899	0	0
52164_at	C11orf24	chromosome 11 open reading frame 24	1.5889	1.5889	0	0
206149_at	LOC63928	hepatocellular carcinoma antigen gene 520	0.6295	1.5885	0	0
202943_s_at	NAGA	N-acetylgalactosaminidase, alpha-	1.5884	1.5884	0	0
40446_at	PHF1	PHD finger protein 1	1.5882	1.5882	0	0
211061_s_at	MGAT2	mannosyl (alpha-1,6-)-glycoprotein beta-1,2-N-acetylglucosaminyltransferase	1.5878	1.5878	0	0
218477_at	TMEM14A	transmembrane protein 14A	0.6303	1.5867	0	0
228759_at	CREB3L2	cAMP responsive element binding protein 3-like 2	1.5862	1.5862	0	0
208916_at	SLC1A5	solute carrier family 1 (neutral amino acid transporter), member 5	1.586	1.586	0	0
227204_at	PARD6G	par-6 partitioning defective 6 homolog gamma (C. elegans)	0.6306	1.5858	0	0
211734_s_at	FCER1A	Fc fragment of IgE, high affinity I, receptor for; alpha polypeptide	0.6306	1.5857	0	0
230769_at	DENND2C	DENN/MADD domain containing 2C	0.6308	1.5854	0	0
227551_at	C9orf77	chromosome 9 open reading frame 77	0.6308	1.5853	0	0
219559_at	C20orf59	chromosome 20 open reading frame 59	1.5851	1.5851	0	0
237367_x_at	CFLAR	CASP8 and FADD-like apoptosis regulator	1.5844	1.5844	0	0
219488_at	A4GALT	alpha 1,4-galactosyltransferase (globotriaosylceramide synthase)	1.584	1.584	0	0
220016_at	AHNAK	AHNAK nucleoprotein (desmoyokin)	0.6313	1.584	0	0
228869_at	SLIC1	selectin ligand interactor cytoplasmic-1	1.5835	1.5835	0	0
235746_s_at			0.6315	1.5835	0	0
202211_at	ARFGAP3|AK127525	ADP-ribosylation factor GTPase activating protein 3	1.5833	1.5833	0	0
221922_at	GPSM2	G-protein signalling modulator 2 (AGS3-like, C. elegans)	0.6316	1.5833	0	0
209764_at			1.583	1.583	0	0
226001_at	KLHL5	kelch-like 5 (Drosophila)	1.5823	1.5823	0	0
211725_s_at	BID	BH3 interacting domain death agonist	1.5821	1.5821	0	0
225846_at	RBM35A	RNA binding motif protein 35A	0.6322	1.5818	0	0
226666_at			0.6323	1.5816	0	0
223303_at	URP2	UNC-112 related protein 2	1.5807	1.5807	0	0
203003_at	MEF2D	MADS box transcription enhancer factor 2, polypeptide D (myocyte enhancer factor 2D)	1.5804	1.5804	0	0
203823_at	RGS3	regulator of G-protein signalling 3	1.5804	1.5804	0	0
204569_at	ICK	intestinal cell (MAK-like) kinase	0.6331	1.5796	0	0
233058_at			0.6332	1.5792	0	0
217757_at	A2M	alpha-2-macroglobulin	1.5775	1.5775	0	0
226564_at	ZFAT1	ZFAT zinc finger 1	1.5775	1.5775	0	0
231311_at			0.6343	1.5767	0	0
230127_at			0.6343	1.5765	0	0
230748_at			0.6346	1.5758	0	0
1552256_a_at	SCARB1	scavenger receptor class B, member 1	1.5754	1.5754	0	0
222277_at	PCOTH	prostate collagen triple helix	0.6348	1.5752	0	0
1555352_at	FOXP2	forkhead box P2	0.635	1.5748	0	0
242009_at			0.6351	1.5746	0	0
229336_at			1.5738	1.5738	0	0
228677_s_at	FLJ21438	hypothetical protein FLJ21438	1.573	1.573	0	0
214626_s_at	GANAB	glucosidase, alpha; neutral AB	1.5726	1.5726	0	0
204164_at	SIPA1	signal-induced proliferation-associated gene 1	1.5725	1.5725	0	0
227610_at			1.5717	1.5717	0	0
222212_s_at	LASS2	LAG1 homolog, ceramide synthase 2 (S. cerevisiae)	1.5716	1.5716	0	0
223350_x_at	LIN7C	lin-7 homolog C (C. elegans)	0.6363	1.5715	0	0
203018_s_at	SSX2IP	synovial sarcoma, X breakpoint 2 interacting protein	0.6364	1.5714	0	0
230630_at			0.6367	1.5707	0	0
219045_at	RHOF	ras homolog gene family, member F (in filopodia)	1.5704	1.5704	0	0
238247_at			1.5692	1.5692	0	0
219790_s_at	NPR3	natriuretic peptide receptor C/guanylate cyclase C (atrionatriuretic peptide receptor C)	0.6385	1.5661	0	0
206581_at			0.6388	1.5654	0	0
203928_x_at	MAPT	microtubule-associated protein tau	0.639	1.565	0	0
219610_at	RGNEF	Rho-guanine nucleotide exchange factor	0.6391	1.5648	0	0
212750_at	PPP1R16B	protein phosphatase 1, regulatory (inhibitor) subunit 16B	1.5642	1.5642	0	0
215346_at	CD40	CD40 molecule, TNF receptor superfamily member 5	1.5642	1.5642	0	0
205733_at	BLM	Bloom syndrome	1.5641	1.5641	0	0
208782_at	FSTL1	follistatin-like 1	1.564	1.564	0	0
210015_s_at	MAP2	microtubule-associated protein 2	0.6399	1.5628	0	0
214228_x_at	TNFRSF4	tumor necrosis factor receptor superfamily, member 4	1.5619	1.5619	0	0
228082_at	ASAM	adipocyte-specific adhesion molecule	1.5619	1.5619	0	0
226349_at			1.5605	1.5605	0	0
228271_at	SND1	staphylococcal nuclease domain containing 1	1.5592	1.5592	0	0
238406_x_at	SEZ6L2|LOC440354|BOLA2	seizure related 6 homolog (mouse)-like 2|PI-3-kinase-related kinase SMG-1 pseudogene|bolA homolog 2 (E. coli)	1.5587	1.5587	0	0
227344_at			1.5585	1.5585	0	0
219288_at	C3orf14	chromosome 3 open reading frame 14	0.6418	1.5581	0	0
232165_at			0.6419	1.5579	0	0
222690_s_at	TMEM39A	transmembrane protein 39A	1.5575	1.5575	0	0
201266_at	TXNRD1	thioredoxin reductase 1	1.5567	1.5567	0	0
222240_s_at	ISYNA1	myo-inositol 1-phosphate synthase A1	1.5561	1.5561	0	0
226074_at	PPM1M	protein phosphatase 1M (PP2C domain containing)	1.5561	1.5561	0	0
213992_at	COL4A6	collagen, type IV, alpha 6	0.6432	1.5546	0	0
200757_s_at	CALU	calumenin	1.5536	1.5536	0	0
1567997_x_at	SLC39A6	solute carrier family 39 (zinc transporter), member 6	0.6437	1.5534	0	0
204197_s_at	RUNX3	runt-related transcription factor 3	1.5531	1.5531	0	0
208158_s_at	OSBPL1A	oxysterol binding protein-like 1A	0.644	1.5528	0	0
226733_at	PFKFB2	6-phosphofructo-2-kinase/fructose-2,6-biphosphatase 2	0.644	1.5527	0	0
235359_at	LRRC33	leucine rich repeat containing 33	1.5525	1.5525	0	0
201279_s_at	DAB2	disabled homolog 2, mitogen-responsive phosphoprotein (Drosophila)	1.5523	1.5523	0	0
227294_at			1.5522	1.5522	0	0
202828_s_at	MMP14	matrix metallopeptidase 14 (membrane-inserted)	1.5519	1.5519	0	0
223082_at	SH3KBP1	SH3-domain kinase binding protein 1	1.551	1.551	0	0
238431_at			0.6448	1.5508	0	0
204671_s_at	ANKRD6	ankyrin repeat domain 6	0.645	1.5505	0	0
225369_at	ESAM|AY189281	endothelial cell adhesion molecule	1.5505	1.5505	0	0
221799_at	CSGlcA-T	chondroitin sulfate glucuronyltransferase	1.5497	1.5497	0	0
226950_at	ACVRL1	activin A receptor type II-like 1	1.549	1.549	0	0
214219_x_at	MAP4K1	mitogen-activated protein kinase kinase kinase kinase 1	1.5481	1.5481	0	0
1567013_at			0.646	1.548	0	0
229009_at	SIX5	sine oculis homeobox homolog 5 (Drosophila)	1.5474	1.5474	0	0
244876_at	EBF1	early B-cell factor 1	1.5467	1.5467	0	0
230076_at			0.647	1.5456	0	0
210744_s_at	IL5RA	interleukin 5 receptor, alpha	1.5451	1.5451	0	0
227429_at	EFCAB4A|AK127926	EF-hand calcium binding domain 4A	1.5451	1.5451	0	0
238827_at	SH3RF2	SH3 domain containing ring finger 2	0.6473	1.5449	0	0
238096_at			0.6474	1.5447	0	0
227107_at			0.6474	1.5446	0	0
220403_s_at	P53AIP1	p53-regulated apoptosis-inducing protein 1	0.6477	1.5438	0	0
205832_at	CPA4	carboxypeptidase A4	0.6481	1.543	0	0
221814_at	GPR124	G protein-coupled receptor 124	1.5425	1.5425	0	0
224707_at	C5orf32	chromosome 5 open reading frame 32	1.5423	1.5423	0	0
213386_at			0.649	1.5407	0	0
219528_s_at	BCL11B	B-cell CLL/lymphoma 11B (zinc finger protein)	0.6491	1.5406	0	0
200827_at	PLOD1|AK124035	procollagen-lysine 1, 2-oxoglutarate 5-dioxygenase 1	1.5405	1.5405	0	0
201640_x_at	CLPTM1	cleft lip and palate associated transmembrane protein 1	1.5403	1.5403	0	0
204829_s_at	FOLR2	folate receptor 2 (fetal)	1.5398	1.5398	0	0
228372_at	C10orf128	chromosome 10 open reading frame 128	1.5394	1.5394	0	0
227150_at	MTF1	metal-regulatory transcription factor 1	0.6502	1.5381	0	0
222125_s_at	PH-4	hypoxia-inducible factor prolyl 4-hydroxylase	1.5379	1.5379	0	0
235173_at			0.651	1.5361	0	0
221801_x_at			0.6513	1.5353	0	0
216331_at	ITGA7	integrin, alpha 7	1.5352	1.5352	0	0
207030_s_at	CD80|CSRP2|RAD51L1	CD80 molecule|cysteine and glycine-rich protein 2|RAD51-like 1 (S. cerevisiae)	0.6515	1.535	0	0
225909_at			1.5347	1.5347	0	0
208269_s_at	ADAM28	ADAM metallopeptidase domain 28	1.5346	1.5346	0	0
219562_at	RAB26	RAB26, member RAS oncogene family	1.534	1.534	0	0
210521_s_at	FETUB	fetuin B	0.652	1.5337	0	0
219213_at	JAM2	junctional adhesion molecule 2	1.5336	1.5336	0	0
212116_at	TRIM27	tripartite motif-containing 27	1.533	1.533	0	0
213811_x_at	TCF3	transcription factor 3 (E2A immunoglobulin enhancer binding factors E12/E47)	1.533	1.533	0	0
209770_at	BTN3A1	butyrophilin, subfamily 3, member A1	1.5323	1.5323	0	0
223738_s_at	PGM2	phosphoglucomutase 2	0.6526	1.5323	0	0
210314_x_at	TNFSF13|TNFSF12-TNFSF13	tumor necrosis factor (ligand) superfamily, member 13|tumor necrosis factor (ligand) superfamily, member 12-member 13	1.5312	1.5312	0	0
1552667_a_at	SH2D3C	SH2 domain containing 3C	1.5306	1.5306	0	0
1554252_a_at	LASS3	LAG1 homolog, ceramide synthase 3 (S. cerevisiae)	0.6533	1.5306	0	0
200652_at	SSR2	signal sequence receptor, beta (translocon-associated protein beta)	1.5302	1.5302	0	0
219475_at	OSGIN1	oxidative stress induced growth inhibitor 1	1.5297	1.5297	0	0
201126_s_at	MGAT1	mannosyl (alpha-1,3-)-glycoprotein beta-1,2-N-acetylglucosaminyltransferase	1.5296	1.5296	0	0
238912_x_at	AK057071		0.6538	1.5296	0	0
214096_s_at	SHMT2	serine hydroxymethyltransferase 2 (mitochondrial)	1.5295	1.5295	0	0
214800_x_at	BTF3	basic transcription factor 3	0.655	1.5266	0	0
214321_at	NOV	nephroblastoma overexpressed gene	0.6553	1.526	0	0
229521_at	FLJ36031	hypothetical protein FLJ36031	1.526	1.526	0	0
227182_at	SUSD3	sushi domain containing 3	1.5258	1.5258	0	0
236764_at	IGFBP7	insulin-like growth factor binding protein 7	1.5247	1.5247	0	0
232167_at	SLC2A11	solute carrier family 2 (facilitated glucose transporter), member 11	1.5246	1.5246	0	0
218145_at	TRIB3	tribbles homolog 3 (Drosophila)	1.5242	1.5242	0	0
209828_s_at	IL16	interleukin 16 (lymphocyte chemoattractant factor)	1.5229	1.5229	0	0
203332_s_at			1.5222	1.5222	0	0
234351_x_at	TRPS1	trichorhinophalangeal syndrome I	0.657	1.5221	0	0
227711_at	FAM112B	family with sequence similarity 112, member B	1.5214	1.5214	0	0
211382_s_at	TACC2	transforming, acidic coiled-coil containing protein 2	0.6574	1.5211	0	0
239525_at			0.6576	1.5207	0	0
1558195_at			0.658	1.5199	0	0
202877_s_at	CD93	CD93 molecule	1.5193	1.5193	0	0
229367_s_at	GIMAP6	GTPase, IMAP family member 6	1.5185	1.5185	0	0
223232_s_at	CGN	cingulin	0.6589	1.5177	0	0
227780_s_at			1.5175	1.5175	0	0
214070_s_at	ATP10B	ATPase, Class V, type 10B	0.6591	1.5173	0	0
218831_s_at	FCGRT	Fc fragment of IgG, receptor, transporter, alpha	1.5172	1.5172	0	0
213423_x_at	TUSC3	tumor suppressor candidate 3	1.517	1.517	0	0
222101_s_at	DCHS1	dachsous 1 (Drosophila)	1.5161	1.5161	0	0
223694_at	TRIM7	tripartite motif-containing 7	0.6596	1.5161	0	0
1555041_a_at	NAGA	N-acetylgalactosaminidase, alpha-	1.5143	1.5143	0	0
204974_at	RAB3A	RAB3A, member RAS oncogene family	1.514	1.514	0	0
243016_at			0.6605	1.514	0	0
227995_at			0.6608	1.5134	0	0
225364_at	STK4	serine/threonine kinase 4	1.5126	1.5126	0	0
205965_at	BATF	basic leucine zipper transcription factor, ATF-like	1.5125	1.5125	0	0
210325_at	CD1A	CD1a molecule	0.6612	1.5124	0	0
209880_s_at	SELPLG	selectin P ligand	1.5119	1.5119	0	0
238846_at			0.6615	1.5118	0	0
202330_s_at	UNG	uracil-DNA glycosylase	0.6616	1.5115	0	0
240467_at			0.6617	1.5113	0	0
202743_at	PIK3R3	phosphoinositide-3-kinase, regulatory subunit 3 (p55, gamma)	1.5108	1.5108	0	0
204141_at	TUBB2A	tubulin, beta 2A	0.6625	1.5094	0	0
210401_at	P2RX1	purinergic receptor P2X, ligand-gated ion channel, 1	1.5084	1.5084	0	0
225632_s_at	RAB43	RAB43, member RAS oncogene family	1.5083	1.5083	0	0
201140_s_at	RAB5C	RAB5C, member RAS oncogene family	1.5081	1.5081	0	0
212951_at	GPR116	G protein-coupled receptor 116	1.5059	1.5059	0	0
227933_at	LRRN6A	leucine rich repeat neuronal 6A	1.5054	1.5054	0	0
205286_at	TFAP2C	transcription factor AP-2 gamma (activating enhancer binding protein 2 gamma)	0.6645	1.5049	0	0
212788_x_at	FTL	ferritin, light polypeptide	1.5045	1.5045	0	0
229720_at	BAG1	BCL2-associated athanogene	0.6647	1.5044	0	0
213869_x_at	THY1	Thy-1 cell surface antigen	1.5042	1.5042	0	0
235229_at			1.5042	1.5042	0	0
205303_at	KCNJ8	potassium inwardly-rectifying channel, subfamily J, member 8	1.5038	1.5038	0	0
223469_at	PGPEP1	pyroglutamyl-peptidase I	1.5032	1.5032	0	0
209939_x_at	CFLAR	CASP8 and FADD-like apoptosis regulator	1.502	1.502	0	0
204200_s_at	PDGFB	platelet-derived growth factor beta polypeptide (simian sarcoma viral (v-sis) oncogene homolog)	1.5017	1.5017	0	0
200621_at	CSRP1|AK130802	cysteine and glycine-rich protein 1	1.5016	1.5016	0	0
205909_at	POLE2	polymerase (DNA directed), epsilon 2 (p59 subunit)	0.6665	1.5003	0	0
206747_at			0.6665	1.5003	0	0
214339_s_at	MAP4K1	mitogen-activated protein kinase kinase kinase kinase 1	1.4987	1.4987	0	0
218433_at	PANK3	pantothenate kinase 3	0.6675	1.4981	0	0
1566501_at	TBXAS1	thromboxane A synthase 1 (platelet, cytochrome P450, family 5, subfamily A)	1.498	1.498	0	0
223634_at	RASD2	RASD family, member 2	1.4975	1.4975	0	0
205247_at	NOTCH4|GPSM3	Notch homolog 4 (Drosophila)|G-protein signalling modulator 3 (AGS3-like, C. elegans)	1.4952	1.4952	0	0
227983_at	MGC7036	hypothetical protein MGC7036	1.4934	1.4934	0	0
217855_x_at	SDF4	stromal cell derived factor 4	1.4926	1.4926	0	0
207911_s_at	TGM5	transglutaminase 5	0.6705	1.4913	0	0
221701_s_at	STRA6	stimulated by retinoic acid gene 6 homolog (mouse)	1.4912	1.4912	0	0
242670_at	LGI4	leucine-rich repeat LGI family, member 4	1.4903	1.4903	0	0
210109_at	SND1|NAG8	staphylococcal nuclease domain containing 1|nasopharyngeal carcinoma associated gene protein-8	1.4902	1.4902	0	0
228567_at			0.6711	1.4901	0	0
241894_at	VMO1	vitelline membrane outer layer 1 homolog (chicken)	1.4901	1.4901	0	0
213049_at	FSD1L|GARNL1	fibronectin type III and SPRY domain containing 1-like|GTPase activating Rap/RanGAP domain-like 1	0.6712	1.4898	0	0
231780_at	GBGT1	globoside alpha-1,3-N-acetylgalactosaminyltransferase 1	1.4898	1.4898	0	0
212914_at	CBX7	chromobox homolog 7	1.4891	1.4891	0	0
1553787_at	C11orf45	chromosome 11 open reading frame 45	0.6716	1.489	0	0
239744_at	RGS3	regulator of G-protein signalling 3	1.4889	1.4889	0	0
212552_at	HPCAL1	hippocalcin-like 1	1.4874	1.4874	0	0
213730_x_at	TCF3	transcription factor 3 (E2A immunoglobulin enhancer binding factors E12/E47)	1.4874	1.4874	0	0
225597_at	SLC45A4	solute carrier family 45, member 4	1.4872	1.4872	0	0
38671_at	PLXND1	plexin D1	1.4862	1.4862	0	0
204679_at	KCNK1	potassium channel, subfamily K, member 1	0.6729	1.4861	0	0
55093_at	CSGlcA-T	chondroitin sulfate glucuronyltransferase	1.4835	1.4835	0	0
203835_at	LRRC32	leucine rich repeat containing 32	1.4832	1.4832	0	0
217547_x_at	ZNF675	zinc finger protein 675	0.6744	1.4828	0	0
234305_s_at	MLZE	melanoma-derived leucine zipper, extra-nuclear factor	0.6754	1.4807	0	0
215874_at	ST3GAL1	ST3 beta-galactoside alpha-2,3-sialyltransferase 1	1.4803	1.4803	0	0
226673_at	SH2D3C	SH2 domain containing 3C	1.4803	1.4803	0	0
242320_at	FOXO3A	forkhead box O3A	1.4798	1.4798	0	0
201460_at	MAPKAPK2	mitogen-activated protein kinase-activated protein kinase 2	1.4797	1.4797	0	0
202020_s_at	LANCL1	LanC lantibiotic synthetase component C-like 1 (bacterial)	0.676	1.4793	0	0
206090_s_at	DISC1	disrupted in schizophrenia 1	1.479	1.479	0	0
223594_at	TMEM117	transmembrane protein 117	0.6767	1.4778	0	0
228236_at	C20orf54	chromosome 20 open reading frame 54	1.4768	1.4768	0	0
200770_s_at	LAMC1	laminin, gamma 1 (formerly LAMB2)	1.4766	1.4766	0	0
218792_s_at	BSPRY	B-box and SPRY domain containing	0.6773	1.4765	0	0
229304_s_at	MLF1IP	MLF1 interacting protein	0.6774	1.4763	0	0
231916_at			0.6782	1.4746	0	0
238121_at			0.6788	1.4732	0	0
1554062_at	XG	Xg blood group	0.6792	1.4723	0	0
214666_x_at			0.6794	1.4719	0	0
203304_at	BAMBI	BMP and activin membrane-bound inhibitor homolog (Xenopus laevis)	0.6797	1.4711	0	0
230060_at	CDCA7	cell division cycle associated 7	0.6798	1.471	0	0
207641_at	TNFRSF13B	tumor necrosis factor receptor superfamily, member 13B	1.4707	1.4707	0	0
205153_s_at	CD40	CD40 molecule, TNF receptor superfamily member 5	1.4706	1.4706	0	0
208384_s_at	MID2	midline 2	0.6803	1.4699	0	0
226244_at	CLEC14A	C-type lectin domain family 14, member A	1.4699	1.4699	0	0
227307_at			1.4696	1.4696	0	0
223194_s_at	C6orf85	chromosome 6 open reading frame 85	0.6806	1.4692	0	0
205013_s_at	ADORA2A	adenosine A2a receptor	1.4674	1.4674	0	0
203139_at	DAPK1	death-associated protein kinase 1	1.4651	1.4651	0	0
205999_x_at	CYP3A7|CYP3A4	cytochrome P450, family 3, subfamily A, polypeptide 7|cytochrome P450, family 3, subfamily A, polypeptide 4	0.6826	1.4649	0	0
223193_x_at	C3orf28	chromosome 3 open reading frame 28	0.6828	1.4645	0	0
223072_s_at	WBP1	WW domain binding protein 1	1.4643	1.4643	0	0
228287_at	ING5	inhibitor of growth family, member 5	0.6834	1.4632	0	0
209747_at	TGFB3	transforming growth factor, beta 3	1.4628	1.4628	0	0
227279_at	TCEAL3|TCEAL6|TCEAL5	transcription elongation factor A (SII)-like 3|transcription elongation factor A (SII)-like 6|transcription elongation factor A (SII)-like 5	1.4623	1.4623	0	0
210757_x_at	DAB2	disabled homolog 2, mitogen-responsive phosphoprotein (Drosophila)	1.4616	1.4616	0	0
224345_x_at	C3orf28	chromosome 3 open reading frame 28	0.6842	1.4616	0	0
230835_at	UNQ467	KIPV467	0.6842	1.4616	0	0
229972_at			1.461	1.461	0	0
224925_at	PREX1	phosphatidylinositol 3,4,5-trisphosphate-dependent RAC exchanger 1	1.4608	1.4608	0	0
217225_x_at	NOMO1|NOMO2|NOMO3	NODAL modulator 1|NODAL modulator 2|NODAL modulator 3	1.4602	1.4602	0	0
1557165_s_at	KLHL18	kelch-like 18 (Drosophila)	0.6851	1.4597	0	0
209933_s_at	CD300A	CD300a molecule	1.4596	1.4596	0	0
224486_s_at	C15orf41	chromosome 15 open reading frame 41	0.6852	1.4594	0	0
204181_s_at	ZBTB43	zinc finger and BTB domain containing 43	0.6854	1.459	0	0
203320_at	SH2B3	SH2B adaptor protein 3	1.4577	1.4577	0	0
230218_at			1.4572	1.4572	0	0
211778_s_at	OVOL2	ovo-like 2 (Drosophila)	0.6863	1.457	0	0
1558837_a_at	MGC4677|LOC285074	hypothetical protein MGC4677|hypothetical protein LOC285074	1.4569	1.4569	0	0
211597_s_at	HOP	homeodomain-only protein	0.6864	1.4568	0	0
206236_at	GPR4	G protein-coupled receptor 4	1.4566	1.4566	0	0
233587_s_at	SIPA1L2	signal-induced proliferation-associated 1 like 2	0.6866	1.4564	0	0
226865_at			0.6867	1.4562	0	0
235850_at			0.6868	1.456	0	0
217469_at			1.4555	1.4555	0	0
226450_at			1.4546	1.4546	0	0
1558906_a_at			1.4544	1.4544	0	0
218678_at	NES	nestin	1.4536	1.4536	0	0
1558292_s_at	PIGW	phosphatidylinositol glycan anchor biosynthesis, class W	0.6881	1.4532	0	0
222881_at			0.6883	1.4529	0	0
219518_s_at	ELL3	elongation factor RNA polymerase II-like 3	0.6884	1.4527	0	0
239859_x_at			0.6886	1.4522	0	0
219167_at	RASL12	RAS-like, family 12	1.451	1.451	0	0
1553929_at	ASAH3	N-acylsphingosine amidohydrolase (alkaline ceramidase) 3	0.69	1.4493	0	0
213154_s_at	BICD2	bicaudal D homolog 2 (Drosophila)	0.6901	1.449	0	0
226519_s_at	AGXT2L2	alanine-glyoxylate aminotransferase 2-like 2	1.449	1.449	0	0
1552575_a_at	C6orf141	chromosome 6 open reading frame 141	0.6902	1.4489	0	0
219517_at	ELL3	elongation factor RNA polymerase II-like 3	0.6902	1.4489	0	0
229164_s_at	ABTB1	ankyrin repeat and BTB (POZ) domain containing 1	1.4487	1.4487	0	0
237202_at	PGPEP1	pyroglutamyl-peptidase I	1.4486	1.4486	0	0
31874_at			0.6908	1.4477	0	0
223172_s_at	MTP18	mitochondrial protein 18 kDa	1.447	1.447	0	0
222700_at			0.6911	1.4469	0	0
227946_at	OSBPL7	oxysterol binding protein-like 7	1.4462	1.4462	0	0
203456_at	PRAF2	PRA1 domain family, member 2	1.4461	1.4461	0	0
1553271_at	DIP2B	DIP2 disco-interacting protein 2 homolog B (Drosophila)	0.6918	1.4456	0	0
210714_at	R3HDM1	R3H domain containing 1	1.4455	1.4455	0	0
203797_at	VSNL1	visinin-like 1	0.6926	1.4438	0	0
217390_x_at			1.4433	1.4433	0	0
230448_at	MGC15523	hypothetical protein MGC15523	1.4415	1.4415	0	0
228538_at	ZNF662	zinc finger protein 662	0.694	1.4409	0	0
225330_at	MGC18216	hypothetical protein MGC18216	0.6942	1.4406	0	0
228557_at			0.6941	1.4406	0	0
211070_x_at	DBI	diazepam binding inhibitor (GABA receptor modulator, acyl-Coenzyme A binding protein)	0.6942	1.4404	0	0
36030_at	HOM-TES-103	hypothetical protein LOC25900, isoform 3	1.4393	1.4393	0	0
227935_s_at	PCGF5	polycomb group ring finger 5	1.4387	1.4387	0	0
224872_at	DIP2B	DIP2 disco-interacting protein 2 homolog B (Drosophila)	0.6952	1.4384	0	0
1558236_at			0.6954	1.4381	0	0
230349_at	XKRX	XK, Kell blood group complex subunit-related, X-linked	0.6955	1.4378	0	0
220751_s_at	C5orf4	chromosome 5 open reading frame 4	1.4368	1.4368	0	0
210784_x_at	LILRB3	leukocyte immunoglobulin-like receptor, subfamily B (with TM and ITIM domains), member 3	1.4363	1.4363	0	0
219849_at	ZNF671	zinc finger protein 671	1.4362	1.4362	0	0
206034_at	SERPINB8	serpin peptidase inhibitor, clade B (ovalbumin), member 8	0.6967	1.4354	0	0
238759_at	KIAA1212	KIAA1212	1.4349	1.4349	0	0
239370_at			0.6971	1.4345	0	0
201819_at	SCARB1	scavenger receptor class B, member 1	1.4343	1.4343	0	0
230655_at			0.6976	1.4334	0	0
202893_at	UNC13B	unc-13 homolog B (C. elegans)	0.6977	1.4332	0	0
225478_at			0.6978	1.4331	0	0
227944_at			0.6978	1.4331	0	0
226064_s_at	DGAT2	diacylglycerol O-acyltransferase homolog 2 (mouse)	0.698	1.4327	0	0
222561_at	LANCL2	LanC lantibiotic synthetase component C-like 2 (bacterial)	0.6985	1.4317	0	0
217691_x_at	SLC16A3	solute carrier family 16, member 3 (monocarboxylic acid transporter 4)	1.4316	1.4316	0	0
234122_at	FAM59A	family with sequence similarity 59, member A	0.6985	1.4316	0	0
204726_at	CDH13	cadherin 13, H-cadherin (heart)	0.6989	1.4309	0	0
223769_x_at	HYI|AK096244	hydroxypyruvate isomerase homolog (E. coli)	1.4307	1.4307	0	0
204904_at	GJA4	gap junction protein, alpha 4, 37kDa (connexin 37)	1.4279	1.4279	0	0
230800_at	ADCY4	adenylate cyclase 4	1.4278	1.4278	0	0
229522_at			0.7004	1.4277	0	0
226047_at			1.4275	1.4275	0	0
204394_at	SLC43A1	solute carrier family 43, member 1	1.4264	1.4264	0	0
227240_at	NGEF	neuronal guanine nucleotide exchange factor	0.7011	1.4263	0	0
204368_at	SLCO2A1	solute carrier organic anion transporter family, member 2A1	1.4262	1.4262	0	0
238017_at	RDHE2	retinal short chain dehydrogenase reductase isoform 1	0.7012	1.4261	0	0
201749_at			1.426	1.426	0	0
243889_at			1.4257	1.4257	0	0
226594_at			0.7016	1.4254	0	0
224788_at			0.7018	1.4248	0	0
236826_at			0.7025	1.4236	0	0
229492_at	VANGL1	vang-like 1 (van gogh, Drosophila)	0.7033	1.4219	0	0
219340_s_at	CLN8	ceroid-lipofuscinosis, neuronal 8 (epilepsy, progressive with mental retardation)	0.7041	1.4202	0	0
238082_at			1.4202	1.4202	0	0
1555575_a_at	KDELR1	KDEL (Lys-Asp-Glu-Leu) endoplasmic reticulum protein retention receptor 1	1.4198	1.4198	0	0
238123_at			0.7043	1.4198	0	0
228593_at			1.4197	1.4197	0	0
204043_at	TCN2	transcobalamin II; macrocytic anemia	1.4183	1.4183	0	0
212118_at	TRIM27	tripartite motif-containing 27	1.4172	1.4172	0	0
220942_x_at	C3orf28	chromosome 3 open reading frame 28	0.7057	1.417	0	0
214164_x_at	CA12	carbonic anhydrase XII	0.7065	1.4155	0	0
201910_at	FARP1	FERM, RhoGEF (ARHGEF) and pleckstrin domain protein 1 (chondrocyte-derived)	1.4142	1.4142	0	0
206023_at	NMU	neuromedin U	0.7073	1.4139	0	0
203907_s_at	IQSEC1	IQ motif and Sec7 domain 1	1.413	1.413	0	0
209448_at	HTATIP2	HIV-1 Tat interactive protein 2, 30kDa	0.7086	1.4113	0	0
203906_at			1.4093	1.4093	0	0
1556589_at			1.4092	1.4092	0	0
209733_at			0.7101	1.4082	0	0
209962_at	EPOR	erythropoietin receptor	1.4081	1.4081	0	0
227717_at	FLJ41603	FLJ41603 protein	0.7102	1.408	0	0
209499_x_at	TNFSF13|TNFSF12-TNFSF13	tumor necrosis factor (ligand) superfamily, member 13|tumor necrosis factor (ligand) superfamily, member 12-member 13	1.4079	1.4079	0	0
202428_x_at	DBI	diazepam binding inhibitor (GABA receptor modulator, acyl-Coenzyme A binding protein)	0.7108	1.4069	0	0
210720_s_at	APBA2BP	amyloid beta (A4) precursor protein-binding, family A, member 2 binding protein	1.4069	1.4069	0	0
205484_at	SIT1	signaling threshold regulating transmembrane adaptor 1	1.4063	1.4063	0	0
226614_s_at	C8orf13	chromosome 8 open reading frame 13	0.7115	1.4055	0	0
217770_at	PIGT	phosphatidylinositol glycan anchor biosynthesis, class T	1.4054	1.4054	0	0
204382_at	NAT9	N-acetyltransferase 9	1.4052	1.4052	0	0
211336_x_at	LILRB1	leukocyte immunoglobulin-like receptor, subfamily B (with TM and ITIM domains), member 1	1.4043	1.4043	0	0
238498_at			0.7125	1.4034	0	0
206589_at	GFI1	growth factor independent 1	1.4009	1.4009	0	0
234279_at	TNFAIP8L3	tumor necrosis factor, alpha-induced protein 8-like 3	0.7147	1.3991	0	0
202053_s_at	ALDH3A2	aldehyde dehydrogenase 3 family, member A2	0.7149	1.3987	0	0
201087_at	PXN	paxillin	1.3986	1.3986	0	0
203473_at	SLCO2B1	solute carrier organic anion transporter family, member 2B1	1.3981	1.3981	0	0
230453_s_at			1.3945	1.3945	0	0
208949_s_at	LGALS3	lectin, galactoside-binding, soluble, 3 (galectin 3)	0.7173	1.3941	0	0
222052_at	C19orf54	chromosome 19 open reading frame 54	1.3933	1.3933	0	0
218310_at	RABGEF1	RAB guanine nucleotide exchange factor (GEF) 1	0.718	1.3927	0	0
207254_at	SLC15A1	solute carrier family 15 (oligopeptide transporter), member 1	0.7188	1.3911	0	0
213379_at	COQ2	coenzyme Q2 homolog, prenyltransferase (yeast)	0.7189	1.391	0	0
201494_at	PRCP	prolylcarboxypeptidase (angiotensinase C)	1.3909	1.3909	0	0
203144_s_at	KIAA0040	KIAA0040	1.3891	1.3891	0	0
222664_at			0.7205	1.388	0	0
202148_s_at	PYCR1	pyrroline-5-carboxylate reductase 1	1.387	1.387	0	0
228452_at	C17orf39	chromosome 17 open reading frame 39	0.7233	1.3826	0	0
200840_at	KARS	lysyl-tRNA synthetase	0.7235	1.3822	0	0
233986_s_at	PLEKHG2	pleckstrin homology domain containing, family G (with RhoGef domain) member 2	1.3819	1.3819	0	0
213005_s_at	ANKRD15	ankyrin repeat domain 15	0.7245	1.3802	0	0
221036_s_at	APH1B	anterior pharynx defective 1 homolog B (C. elegans)	1.3796	1.3796	0	0
1558237_x_at			0.7276	1.3744	0	0
204305_at	MIPEP	mitochondrial intermediate peptidase	0.7278	1.3739	0	0
215867_x_at	CA12	carbonic anhydrase XII	0.7279	1.3738	0	0
214848_at			0.728	1.3737	0	0
225325_at	FLJ20160	FLJ20160 protein	0.7288	1.3721	0	0
36499_at	CELSR2	cadherin, EGF LAG seven-pass G-type receptor 2 (flamingo homolog, Drosophila)	0.7288	1.3721	0	0
220326_s_at	FLJ10357	hypothetical protein FLJ10357	1.3711	1.3711	0	0
230188_at			0.7303	1.3693	0	0
223514_at	CARD11	caspase recruitment domain family, member 11	1.3691	1.3691	0	0
220750_s_at	LEPRE1	leucine proline-enriched proteoglycan (leprecan) 1	1.3683	1.3683	0	0
212326_at	VPS13D	vacuolar protein sorting 13 homolog D (S. cerevisiae)	0.7312	1.3676	0	0
215726_s_at	CYB5A	cytochrome b5 type A (microsomal)	0.7313	1.3674	0	0
221247_s_at	WBSCR16	Williams-Beuren syndrome chromosome region 16	1.3669	1.3669	0	0
200606_at	DSP	desmoplakin	0.7316	1.3668	0	0
220933_s_at	ZCCHC6	zinc finger, CCHC domain containing 6	0.7316	1.3668	0	0
210142_x_at	FLOT1	flotillin 1	1.3665	1.3665	0	0
204233_s_at	CHKA	choline kinase alpha	1.3663	1.3663	0	0
222921_s_at	HEY2	hairy/enhancer-of-split related with YRPW motif 2	1.3645	1.3645	0	0
219058_x_at	TINAGL1	tubulointerstitial nephritis antigen-like 1	1.3639	1.3639	0	0
208289_s_at			0.7337	1.363	0	0
44654_at	G6PC3	glucose 6 phosphatase, catalytic, 3	1.3621	1.3621	0	0
242287_at	RSN	restin (Reed-Steinberg cell-expressed intermediate filament-associated protein)	0.7358	1.3591	0	0
219622_at	RAB20	RAB20, member RAS oncogene family	1.3589	1.3589	0	0
209500_x_at	TNFSF13|TNFSF12-TNFSF13	tumor necrosis factor (ligand) superfamily, member 13|tumor necrosis factor (ligand) superfamily, member 12-member 13	1.3581	1.3581	0	0
223233_s_at	CGN	cingulin	0.7385	1.354	0	0
240064_at			1.3493	1.3493	0	0
219092_s_at	IPPK	inositol 1,3,4,5,6-pentakisphosphate 2-kinase	0.7412	1.3491	0	0
243579_at	MSI2	musashi homolog 2 (Drosophila)	1.3486	1.3486	0	0
203068_at	KLHL21	kelch-like 21 (Drosophila)	0.7422	1.3474	0	0
204730_at	RIMS3	regulating synaptic membrane exocytosis 3	0.7423	1.3472	0	0
212884_x_at			1.3471	1.3471	0	0
212848_s_at	C9orf3	chromosome 9 open reading frame 3	0.7427	1.3464	0	0
223657_at	C1orf90	chromosome 1 open reading frame 90	1.3433	1.3433	0	0
219347_at	NUDT15	nudix (nucleoside diphosphate linked moiety X)-type motif 15	0.7447	1.3428	0	0
210076_x_at	SERBP1	SERPINE1 mRNA binding protein 1	0.7458	1.3408	0	0
242354_at			0.7463	1.34	0	0
1554050_at	SMPDL3B	sphingomyelin phosphodiesterase, acid-like 3B	1.3377	1.3377	0	0
213974_at	ADAMTSL3	ADAMTS-like 3	0.748	1.3368	0	0
213207_s_at	GOSR2	golgi SNAP receptor complex member 2	1.3367	1.3367	0	0
50965_at	RAB26	RAB26, member RAS oncogene family	1.336	1.336	0	0
229523_at			1.3352	1.3352	0	0
219891_at	PGPEP1	pyroglutamyl-peptidase I	1.3312	1.3312	0	0
210466_s_at	SERBP1	SERPINE1 mRNA binding protein 1	0.7521	1.3296	0	0
225652_at	FARP2	FERM, RhoGEF and pleckstrin domain protein 2	0.7524	1.3292	0	0
225081_s_at	CDCA7L	cell division cycle associated 7-like	0.7526	1.3288	0	0
209818_s_at	HABP4	hyaluronan binding protein 4	1.3278	1.3278	0	0
218805_at	GIMAP5	GTPase, IMAP family member 5	1.327	1.327	0	0
33323_r_at	SFN	stratifin	0.7554	1.3239	0	0
211495_x_at	TNFSF13|TNFSF12-TNFSF13	tumor necrosis factor (ligand) superfamily, member 13|tumor necrosis factor (ligand) superfamily, member 12-member 13	1.3227	1.3227	0	0
203756_at	ARHGEF17	Rho guanine nucleotide exchange factor (GEF) 17	1.3212	1.3212	0	0
1554597_at			0.7573	1.3205	0	0
1569069_s_at	TDRD3	tudor domain containing 3	0.7584	1.3185	0	0
200845_s_at	PRDX6	peroxiredoxin 6	0.7604	1.3151	0	0
236058_at	C1orf172	chromosome 1 open reading frame 172	0.7605	1.3149	0	0
219413_at	ACBD4	acyl-Coenzyme A binding domain containing 4	1.3138	1.3138	0	0
231540_at	DKFZp451M2119	hypothetical protein DKFZp451M2119	0.7632	1.3102	0	0
221715_at	MYST3	MYST histone acetyltransferase (monocytic leukemia) 3	1.307	1.307	0	0
227032_at	PLXNA2	plexin A2	0.7667	1.3042	0	0
225527_at	CEBPG	CCAAT/enhancer binding protein (C/EBP), gamma	0.7672	1.3034	0	0
243011_at	FAM55C	family with sequence similarity 55, member C	1.2989	1.2989	0	0
229121_at			1.2934	1.2934	0	0
235085_at			0.7739	1.2922	0	0
228954_at	LYSMD4	LysM, putative peptidoglycan-binding, domain containing 4	0.7755	1.2895	0	0
1555926_a_at			0.7767	1.2875	0	0
225851_at	FNTB	farnesyltransferase, CAAX box, beta	0.7768	1.2873	0	0
213427_at	RPP40	ribonuclease P 40kDa subunit	0.7785	1.2846	0	0
223294_at	CXorf26	chromosome X open reading frame 26	0.7788	1.2841	0	0
212186_at	ACACA	acetyl-Coenzyme A carboxylase alpha	0.781	1.2805	0	0
44702_at	SYDE1	synapse defective 1, Rho GTPase, homolog 1 (C. elegans)	1.2804	1.2804	0	0
232488_at	AGXT2L2	alanine-glyoxylate aminotransferase 2-like 2	1.2803	1.2803	0	0
225465_at	MAGI1	membrane associated guanylate kinase, WW and PDZ domain containing 1	0.7818	1.2791	0	0
218857_s_at	ASRGL1	asparaginase like 1	1.2726	1.2726	0	0
228159_at			0.786	1.2722	0	0
41220_at		septin 9	1.2709	1.2709	0	0
213680_at			0.7995	1.2508	0	0
38964_r_at	WAS	Wiskott-Aldrich syndrome (eczema-thrombocytopenia)	1.2477	1.2477	0	0
202985_s_at	BAG5	BCL2-associated athanogene 5	0.8182	1.2221	0	0
208740_at	SAP18	Sin3A-associated protein, 18kDa	0.8211	1.2179	0	0
1559452_a_at	ST3GAL1	ST3 beta-galactoside alpha-2,3-sialyltransferase 1	1.2004	1.2004	0	0
1552497_a_at	SLAMF6	SLAM family member 6	1.1695	1.1695	0	0
206336_at	CXCL6	chemokine (C-X-C motif) ligand 6 (granulocyte chemotactic protein 2)	2.2871	2.2871	0	1.11022e-16
218817_at	SPCS3	signal peptidase complex subunit 3 homolog (S. cerevisiae)	2.1411	2.1411	0	1.11022e-16
222593_s_at	SPATS2	spermatogenesis associated, serine-rich 2	2.1037	2.1037	0	1.11022e-16
215783_s_at	ALPL	alkaline phosphatase, liver/bone/kidney	1.9652	1.9652	0	1.11022e-16
235292_at			1.8898	1.8898	0	1.11022e-16
203215_s_at	MYO6	myosin VI	0.5436	1.8394	0	1.11022e-16
212810_s_at	SLC1A4	solute carrier family 1 (glutamate/neutral amino acid transporter), member 4	1.8166	1.8166	0	1.11022e-16
209949_at	NCF2	neutrophil cytosolic factor 2 (65kDa, chronic granulomatous disease, autosomal 2)	1.7975	1.7975	0	1.11022e-16
238914_at			1.7434	1.7434	0	1.11022e-16
232204_at	EBF1	early B-cell factor 1	1.7105	1.7105	0	1.11022e-16
219874_at	SLC12A8	solute carrier family 12 (potassium/chloride transporters), member 8	1.6864	1.6864	0	1.11022e-16
200755_s_at	CALU	calumenin	1.6812	1.6812	0	1.11022e-16
1558438_a_at	IGH@|IGHA1	immunoglobulin heavy locus|immunoglobulin heavy constant alpha 1	1.6733	1.6733	0	1.11022e-16
225792_at	HOOK1	hook homolog 1 (Drosophila)	0.6021	1.661	0	1.11022e-16
214461_at	LBP	lipopolysaccharide binding protein	1.6474	1.6474	0	1.11022e-16
219734_at	SIDT1	SID1 transmembrane family, member 1	1.633	1.633	0	1.11022e-16
226701_at	GJA5	gap junction protein, alpha 5, 40kDa (connexin 40)	1.6272	1.6272	0	1.11022e-16
209485_s_at	OSBPL1A	oxysterol binding protein-like 1A	0.618	1.6181	0	1.11022e-16
226003_at	KIF21A	kinesin family member 21A	0.6218	1.6083	0	1.11022e-16
202191_s_at	GAS7	growth arrest-specific 7	0.6232	1.6046	0	1.11022e-16
205619_s_at	MEOX1	mesenchyme homeobox 1	1.5915	1.5915	0	1.11022e-16
1560332_at	CHST11	carbohydrate (chondroitin 4) sulfotransferase 11	1.5765	1.5765	0	1.11022e-16
227580_s_at			1.5709	1.5709	0	1.11022e-16
214265_at	ITGA8	integrin, alpha 8	1.5693	1.5693	0	1.11022e-16
226751_at	C2orf32	chromosome 2 open reading frame 32	1.562	1.562	0	1.11022e-16
200644_at	MARCKSL1	MARCKS-like 1	1.5618	1.5618	0	1.11022e-16
208650_s_at	CD24|TTTY14	CD24 molecule|testis-specific transcript, Y-linked 14	0.6426	1.5561	0	1.11022e-16
223903_at	TLR9	toll-like receptor 9	1.5515	1.5515	0	1.11022e-16
212316_at	NUP210	nucleoporin 210kDa	1.5412	1.5412	0	1.11022e-16
205225_at	ESR1	estrogen receptor 1	1.5339	1.5339	0	1.11022e-16
230980_x_at			1.5243	1.5243	0	1.11022e-16
232298_at			0.6568	1.5225	0	1.11022e-16
202763_at	CASP3	caspase 3, apoptosis-related cysteine peptidase	1.5124	1.5124	0	1.11022e-16
220998_s_at			1.5045	1.5045	0	1.11022e-16
205786_s_at	ITGAM	integrin, alpha M (complement component 3 receptor 3 subunit)	1.4911	1.4911	0	1.11022e-16
213095_x_at	AIF1	allograft inflammatory factor 1	1.4831	1.4831	0	1.11022e-16
205038_at			1.4816	1.4816	0	1.11022e-16
203632_s_at	GPRC5B	G protein-coupled receptor, family C, group 5, member B	1.4791	1.4791	0	1.11022e-16
229377_at			0.6811	1.4683	0	1.11022e-16
239196_at	ANKRD22	ankyrin repeat domain 22	0.6876	1.4542	0	1.11022e-16
1566265_at			1.45	1.45	0	1.11022e-16
204375_at	CLSTN3	calsyntenin 3	1.4395	1.4395	0	1.11022e-16
232270_at	C9orf3	chromosome 9 open reading frame 3	0.7043	1.4199	0	1.11022e-16
240606_at	ACACA	acetyl-Coenzyme A carboxylase alpha	0.7121	1.4043	0	1.11022e-16
213135_at	TIAM1	T-cell lymphoma invasion and metastasis 1	0.7127	1.4031	0	1.11022e-16
209263_x_at	TSPAN4	tetraspanin 4	1.402	1.402	0	1.11022e-16
213464_at			1.3861	1.3861	0	1.11022e-16
221658_s_at	IL21R	interleukin 21 receptor	1.3769	1.3769	0	1.11022e-16
211646_at			1.367	1.367	0	1.11022e-16
218950_at	CENTD3	centaurin, delta 3	1.3643	1.3643	0	1.11022e-16
210640_s_at	GPR30	G protein-coupled receptor 30	1.359	1.359	0	1.11022e-16
216526_x_at	HLA-C	major histocompatibility complex, class I, C	1.3433	1.3433	0	1.11022e-16
219038_at	MORC4	MORC family CW-type zinc finger 4	0.7487	1.3356	0	1.11022e-16
228606_at	TM4SF19|MGC33212	transmembrane 4 L six family member 19|hypothetical protein MGC33212	0.7521	1.3295	0	1.11022e-16
212882_at	KLHL18	kelch-like 18 (Drosophila)	0.7846	1.2745	0	1.11022e-16
215380_s_at	C7orf24	chromosome 7 open reading frame 24	0.7979	1.2532	0	1.11022e-16
207843_x_at	CYB5A	cytochrome b5 type A (microsomal)	0.7991	1.2515	0	1.11022e-16
222346_at	LAMA1	laminin, alpha 1	1.2428	1.2428	0	1.11022e-16
223020_at	CLPTM1L|AK126225	CLPTM1-like	2.627	2.627	0	2.22045e-16
204052_s_at	SFRP4	secreted frizzled-related protein 4	2.5329	2.5329	0	2.22045e-16
226930_at	FNDC1	fibronectin type III domain containing 1	2.2103	2.2103	0	2.22045e-16
1557383_a_at			2.0231	2.0231	0	2.22045e-16
202304_at	FNDC3A	fibronectin type III domain containing 3A	1.9236	1.9236	0	2.22045e-16
204751_x_at	DSC2	desmocollin 2	0.5301	1.8865	0	2.22045e-16
223984_s_at	NUPL1	nucleoporin like 1	0.5371	1.8619	0	2.22045e-16
207738_s_at	NCKAP1	NCK-associated protein 1	0.5503	1.8171	0	2.22045e-16
210986_s_at	TPM1	tropomyosin 1 (alpha)	1.7967	1.7967	0	2.22045e-16
222146_s_at	TCF4	transcription factor 4	1.7963	1.7963	0	2.22045e-16
204469_at	PTPRZ1	protein tyrosine phosphatase, receptor-type, Z polypeptide 1	0.5578	1.7928	0	2.22045e-16
225003_at	UNQ501	MBC3205	1.7722	1.7722	0	2.22045e-16
206530_at	RAB30	RAB30, member RAS oncogene family	1.7673	1.7673	0	2.22045e-16
239896_at			1.7612	1.7612	0	2.22045e-16
212900_at			1.7418	1.7418	0	2.22045e-16
205659_at	HDAC9	histone deacetylase 9	1.7373	1.7373	0	2.22045e-16
217388_s_at	KYNU	kynureninase (L-kynurenine hydrolase)	1.7233	1.7233	0	2.22045e-16
228038_at	SOX2	SRY (sex determining region Y)-box 2	0.5838	1.713	0	2.22045e-16
227985_at			1.7026	1.7026	0	2.22045e-16
213555_at	RWDD2	RWD domain containing 2	1.6821	1.6821	0	2.22045e-16
219304_s_at	PDGFD	platelet derived growth factor D	1.6629	1.6629	0	2.22045e-16
204017_at	KDELR3	KDEL (Lys-Asp-Glu-Leu) endoplasmic reticulum protein retention receptor 3	1.6523	1.6523	0	2.22045e-16
231875_at	KIF21A	kinesin family member 21A	0.6121	1.6338	0	2.22045e-16
217989_at	DHRS8	dehydrogenase/reductase (SDR family) member 8	1.6142	1.6142	0	2.22045e-16
230214_at	MRVI1	murine retrovirus integration site 1 homolog	1.5918	1.5918	0	2.22045e-16
213365_at	EXOD1	exonuclease domain containing 1	0.6342	1.5769	0	2.22045e-16
216986_s_at	IRF4	interferon regulatory factor 4	1.5638	1.5638	0	2.22045e-16
227779_at			1.5595	1.5595	0	2.22045e-16
1569648_at	DACT2	dapper, antagonist of beta-catenin, homolog 2 (Xenopus laevis)	0.6482	1.5427	0	2.22045e-16
223077_at			0.6521	1.5335	0	2.22045e-16
238878_at	ARX	aristaless related homeobox	1.5292	1.5292	0	2.22045e-16
211632_at			1.5282	1.5282	0	2.22045e-16
221011_s_at	LBH	limb bud and heart development homolog (mouse)	1.5162	1.5162	0	2.22045e-16
222746_s_at	BSPRY	B-box and SPRY domain containing	0.663	1.5083	0	2.22045e-16
242197_x_at	CD36	CD36 molecule (thrombospondin receptor)	0.6636	1.5069	0	2.22045e-16
219983_at	HRASLS	HRAS-like suppressor	0.6639	1.5063	0	2.22045e-16
229172_at	HSPA12B	heat shock 70kD protein 12B	1.502	1.502	0	2.22045e-16
213422_s_at	MXRA8	matrix-remodelling associated 8	1.4987	1.4987	0	2.22045e-16
205718_at	ITGB7	integrin, beta 7	1.4917	1.4917	0	2.22045e-16
227396_at			1.4891	1.4891	0	2.22045e-16
201960_s_at	MYCBP2	MYC binding protein 2	0.6732	1.4854	0	2.22045e-16
228042_at	ADPRH	ADP-ribosylarginine hydrolase	1.4823	1.4823	0	2.22045e-16
205304_s_at	KCNJ8	potassium inwardly-rectifying channel, subfamily J, member 8	1.4808	1.4808	0	2.22045e-16
227606_s_at	STAMBPL1	STAM binding protein-like 1	1.462	1.462	0	2.22045e-16
1554314_at	C6orf141	chromosome 6 open reading frame 141	0.6876	1.4544	0	2.22045e-16
214605_x_at	GPR1	G protein-coupled receptor 1	0.6878	1.4539	0	2.22045e-16
243_g_at	MAP4	microtubule-associated protein 4	0.6893	1.4507	0	2.22045e-16
218627_at	DRAM	damage-regulated autophagy modulator	1.4481	1.4481	0	2.22045e-16
203402_at	KCNAB2	potassium voltage-gated channel, shaker-related subfamily, beta member 2	1.4463	1.4463	0	2.22045e-16
225049_at	BLOC1S2	biogenesis of lysosome-related organelles complex-1, subunit 2	0.6923	1.4444	0	2.22045e-16
230104_s_at			0.6931	1.4429	0	2.22045e-16
231022_at	AK130833		0.6939	1.4412	0	2.22045e-16
225615_at			0.6949	1.4391	0	2.22045e-16
220712_at	DENND3|C8orf60	DENN/MADD domain containing 3|chromosome 8 open reading frame 60	1.4352	1.4352	0	2.22045e-16
219976_at	HOOK1	hook homolog 1 (Drosophila)	0.7042	1.42	0	2.22045e-16
237077_at	ACPP	acid phosphatase, prostate	0.7043	1.4199	0	2.22045e-16
222730_s_at	ZDHHC2	zinc finger, DHHC-type containing 2	1.4186	1.4186	0	2.22045e-16
203015_s_at	SSX2IP	synovial sarcoma, X breakpoint 2 interacting protein	0.7096	1.4092	0	2.22045e-16
226086_at	SYT13	synaptotagmin XIII	0.7204	1.388	0	2.22045e-16
229822_at			1.3844	1.3844	0	2.22045e-16
201354_s_at	BAZ2A	bromodomain adjacent to zinc finger domain, 2A	1.3825	1.3825	0	2.22045e-16
229347_at			0.7243	1.3806	0	2.22045e-16
238591_at			1.3635	1.3635	0	2.22045e-16
208072_s_at	DGKD	diacylglycerol kinase, delta 130kDa	1.3616	1.3616	0	2.22045e-16
221101_at	C14orf113|C14orf49	chromosome 14 open reading frame 113|chromosome 14 open reading frame 49	1.3587	1.3587	0	2.22045e-16
221565_s_at	FAM26B	family with sequence similarity 26, member B	1.3494	1.3494	0	2.22045e-16
219870_at	ATF7IP2	activating transcription factor 7 interacting protein 2	1.3491	1.3491	0	2.22045e-16
218705_s_at	SNX24	sorting nexing 24	0.7414	1.3488	0	2.22045e-16
218055_s_at	WDR41	WD repeat domain 41	0.7428	1.3463	0	2.22045e-16
1558723_at			0.743	1.3458	0	2.22045e-16
209442_x_at	ANK3	ankyrin 3, node of Ranvier (ankyrin G)	0.7506	1.3323	0	2.22045e-16
211133_x_at	LILRB3	leukocyte immunoglobulin-like receptor, subfamily B (with TM and ITIM domains), member 3	1.332	1.332	0	2.22045e-16
225775_at	TSPAN33	tetraspanin 33	1.3303	1.3303	0	2.22045e-16
244417_at			0.7535	1.3272	0	2.22045e-16
201022_s_at	DSTN	destrin (actin depolymerizing factor)	0.7648	1.3076	0	2.22045e-16
226433_at			1.3071	1.3071	0	2.22045e-16
219412_at	RAB38	RAB38, member RAS oncogene family	0.7726	1.2943	0	2.22045e-16
64064_at	GIMAP5	GTPase, IMAP family member 5	1.2696	1.2696	0	2.22045e-16
209366_x_at	CYB5A	cytochrome b5 type A (microsomal)	0.7894	1.2668	0	2.22045e-16
38290_at	RGS14	regulator of G-protein signalling 14	0.7975	1.2539	0	2.22045e-16
224458_at	C9orf125	chromosome 9 open reading frame 125	0.8084	1.237	0	2.22045e-16
208093_s_at	NDEL1	nudE nuclear distribution gene E homolog like 1 (A. nidulans)	0.8285	1.207	0	2.22045e-16
211748_x_at	PTGDS	prostaglandin D2 synthase 21kDa (brain)	1.7958	1.7958	0	3.33067e-16
206276_at	LY6D	lymphocyte antigen 6 complex, locus D	0.5779	1.7303	0	3.33067e-16
205099_s_at	CCR1	chemokine (C-C motif) receptor 1	1.6534	1.6534	0	3.33067e-16
216177_at			0.6127	1.6321	0	3.33067e-16
209389_x_at	DBI	diazepam binding inhibitor (GABA receptor modulator, acyl-Coenzyme A binding protein)	0.6327	1.5806	0	3.33067e-16
224524_s_at	ASB3	ankyrin repeat and SOCS box-containing 3	1.5055	1.5055	0	3.33067e-16
235540_at			0.6752	1.4811	0	3.33067e-16
227001_at			0.7027	1.4231	0	3.33067e-16
221435_x_at	HYI|AK096244	hydroxypyruvate isomerase homolog (E. coli)	1.4071	1.4071	0	3.33067e-16
211702_s_at	USP32	ubiquitin specific peptidase 32	0.7225	1.384	0	3.33067e-16
233040_at	PLEKHA5	pleckstrin homology domain containing, family A member 5	0.7456	1.3412	0	3.33067e-16
1556762_a_at	MSRA	methionine sulfoxide reductase A	1.3245	1.3245	0	3.33067e-16
231202_at			2.333	2.333	0	4.44089e-16
220414_at	CALML5	calmodulin-like 5	0.4449	2.2478	0	4.44089e-16
216022_at	WNK1	WNK lysine deficient protein kinase 1	0.4794	2.0858	0	4.44089e-16
244358_at	FOXO3A	forkhead box O3A	1.8968	1.8968	0	4.44089e-16
226804_at	FAM20A|AF447872	family with sequence similarity 20, member A	1.7179	1.7179	0	4.44089e-16
242476_at	BC006438		0.5826	1.7165	0	4.44089e-16
1553960_at	SNX21	sorting nexin family member 21	0.5943	1.6828	0	4.44089e-16
207668_x_at	PDIA6	protein disulfide isomerase family A, member 6	1.634	1.634	0	4.44089e-16
210221_at	CHRNA3	cholinergic receptor, nicotinic, alpha 3	0.6162	1.6228	0	4.44089e-16
201000_at	AARS	alanyl-tRNA synthetase	1.6141	1.6141	0	4.44089e-16
202350_s_at	MATN2	matrilin 2	0.6338	1.5778	0	4.44089e-16
231849_at	KRT80	keratin 80	0.636	1.5723	0	4.44089e-16
213849_s_at	PPP2R2B	protein phosphatase 2 (formerly 2A), regulatory subunit B (PR 52), beta isoform	0.6435	1.5541	0	4.44089e-16
203760_s_at	SLA	Src-like-adaptor	1.5381	1.5381	0	4.44089e-16
224584_at	C20orf30	chromosome 20 open reading frame 30	1.5287	1.5287	0	4.44089e-16
233404_at	SH3PXD2A	SH3 and PX domains 2A	0.6559	1.5247	0	4.44089e-16
227816_at			1.503	1.503	0	4.44089e-16
201363_s_at	IVNS1ABP	influenza virus NS1A binding protein	0.6658	1.502	0	4.44089e-16
212110_at	SLC39A14	solute carrier family 39 (zinc transporter), member 14	1.4867	1.4867	0	4.44089e-16
207836_s_at	RBPMS	RNA binding protein with multiple splicing	1.4696	1.4696	0	4.44089e-16
227851_s_at	PGS1	phosphatidylglycerophosphate synthase 1	1.4656	1.4656	0	4.44089e-16
205039_s_at	IKZF1	IKAROS family zinc finger 1 (Ikaros)	1.4594	1.4594	0	4.44089e-16
210253_at	HTATIP2	HIV-1 Tat interactive protein 2, 30kDa	0.6906	1.448	0	4.44089e-16
201855_s_at	ASCIZ	ATM/ATR-Substrate Chk2-Interacting Zn2+-finger protein	0.6957	1.4375	0	4.44089e-16
212974_at	DENND3	DENN/MADD domain containing 3	1.429	1.429	0	4.44089e-16
232607_at	ALOX5	arachidonate 5-lipoxygenase	1.4265	1.4265	0	4.44089e-16
210409_at	LOC653483	similar to myeloid/lymphoid or mixed-lineage leukemia (trithorax homolog, Drosophila); translocated to, 4	0.7095	1.4094	0	4.44089e-16
201984_s_at	EGFR	epidermal growth factor receptor (erythroblastic leukemia viral (v-erb-b) oncogene homolog, avian)	0.7121	1.4043	0	4.44089e-16
230053_at			0.7403	1.3509	0	4.44089e-16
1557432_at	RASAL2	RAS protein activator like 2	0.7431	1.3458	0	4.44089e-16
228713_s_at	DHRS10	dehydrogenase/reductase (SDR family) member 10	1.3252	1.3252	0	4.44089e-16
239522_at			1.3074	1.3074	0	4.44089e-16
209383_at	DDIT3	DNA-damage-inducible transcript 3	1.2913	1.2913	0	4.44089e-16
38157_at	DOM3Z	dom-3 homolog Z (C. elegans)	1.2818	1.2818	0	4.44089e-16
200703_at	DYNLL1	dynein, light chain, LC8-type 1	0.8247	1.2126	0	4.44089e-16
227241_at	MUC15	mucin 15, cell surface associated	0.4879	2.0497	0	5.55111e-16
218002_s_at	CXCL14	chemokine (C-X-C motif) ligand 14	0.5426	1.8431	0	5.55111e-16
237288_at	TGM7	transglutaminase 7	0.6248	1.6004	0	5.55111e-16
238226_at	FAM70B	family with sequence similarity 70, member B	1.5502	1.5502	0	5.55111e-16
214435_x_at	RALA	v-ral simian leukemia viral oncogene homolog A (ras related)	0.6922	1.4447	0	5.55111e-16
203502_at	BPGM	2,3-bisphosphoglycerate mutase	0.7435	1.345	0	5.55111e-16
40687_at	GJA4	gap junction protein, alpha 4, 37kDa (connexin 37)	1.327	1.327	0	5.55111e-16
232019_at	ZNF694	zinc finger protein 694	1.3056	1.3056	0	5.55111e-16
205441_at	OCEL1	occludin/ELL domain containing 1	1.2959	1.2959	0	5.55111e-16
233762_at			1.2763	1.2763	0	5.55111e-16
215641_at	SEC24D	SEC24 related gene family, member D (S. cerevisiae)	2.2998	2.2998	0	6.66134e-16
217825_s_at	UBE2J1	ubiquitin-conjugating enzyme E2, J1 (UBC6 homolog, yeast)	1.9824	1.9824	0	6.66134e-16
242172_at	MEIS1	Meis1, myeloid ecotropic viral integration site 1 homolog (mouse)	0.5573	1.7943	0	6.66134e-16
236313_at	CDKN2B	cyclin-dependent kinase inhibitor 2B (p15, inhibits CDK4)	0.5595	1.7872	0	6.66134e-16
210461_s_at	ABLIM1	actin binding LIM protein 1	0.5859	1.7066	0	6.66134e-16
209822_s_at	VLDLR	very low density lipoprotein receptor	0.6015	1.6624	0	6.66134e-16
219563_at	C14orf139	chromosome 14 open reading frame 139	1.6407	1.6407	0	6.66134e-16
223544_at	TMEM79	transmembrane protein 79	0.6149	1.6262	0	6.66134e-16
201422_at	IFI30|AK123477	interferon, gamma-inducible protein 30	1.626	1.626	0	6.66134e-16
239966_at	MEF2C	MADS box transcription enhancer factor 2, polypeptide C (myocyte enhancer factor 2C)	1.6177	1.6177	0	6.66134e-16
232000_at			0.6259	1.5978	0	6.66134e-16
204059_s_at	ME1	malic enzyme 1, NADP(+)-dependent, cytosolic	0.6281	1.5922	0	6.66134e-16
228010_at	PPP2R2C	protein phosphatase 2 (formerly 2A), regulatory subunit B (PR 52), gamma isoform	0.6438	1.5533	0	6.66134e-16
236297_at			0.6673	1.4986	0	6.66134e-16
235937_at	AK130833		0.6694	1.4938	0	6.66134e-16
1557688_at	ARHGAP26	Rho GTPase activating protein 26	1.4911	1.4911	0	6.66134e-16
209890_at	TSPAN5	tetraspanin 5	0.6712	1.4898	0	6.66134e-16
201436_at			0.6735	1.4848	0	6.66134e-16
224882_at	ACSS1|AK125923	acyl-CoA synthetase short-chain family member 1	1.4747	1.4747	0	6.66134e-16
235657_at			1.4654	1.4654	0	6.66134e-16
223049_at	GRB2	growth factor receptor-bound protein 2	1.4651	1.4651	0	6.66134e-16
206465_at	ACSBG1	acyl-CoA synthetase bubblegum family member 1	0.694	1.4408	0	6.66134e-16
224437_s_at	C6orf55	chromosome 6 open reading frame 55	0.7043	1.4198	0	6.66134e-16
219377_at	FAM59A	family with sequence similarity 59, member A	0.7123	1.4038	0	6.66134e-16
201900_s_at	AKR1A1	aldo-keto reductase family 1, member A1 (aldehyde reductase)	1.4034	1.4034	0	6.66134e-16
212831_at			0.721	1.3869	0	6.66134e-16
219059_s_at	XLKD1	extracellular link domain containing 1	1.3779	1.3779	0	6.66134e-16
230151_at	C13orf1	chromosome 13 open reading frame 1	0.7575	1.3202	0	6.66134e-16
242294_at			0.7577	1.3197	0	6.66134e-16
204347_at	NF1	neurofibromin 1 (neurofibromatosis, von Recklinghausen disease, Watson disease)	0.7585	1.3183	0	6.66134e-16
212618_at	ZNF609	zinc finger protein 609	1.3154	1.3154	0	6.66134e-16
1554239_s_at	ZADH2	zinc binding alcohol dehydrogenase, domain containing 2	0.802	1.2468	0	6.66134e-16
216378_at			1.2108	1.2108	0	6.66134e-16
207710_at	LCE2B	late cornified envelope 2B	0.4455	2.2448	0	7.77156e-16
228875_at	C6orf189	chromosome 6 open reading frame 189	1.564	1.564	0	7.77156e-16
1554132_a_at	KIAA1128	KIAA1128	0.6418	1.558	0	7.77156e-16
201911_s_at	FARP1	FERM, RhoGEF (ARHGEF) and pleckstrin domain protein 1 (chondrocyte-derived)	1.5376	1.5376	0	7.77156e-16
230805_at			1.526	1.526	0	7.77156e-16
225099_at			0.6938	1.4414	0	7.77156e-16
203878_s_at	MMP11	matrix metallopeptidase 11 (stromelysin 3)	1.4198	1.4198	0	7.77156e-16
201215_at	PLS3	plastin 3 (T isoform)	0.7075	1.4134	0	7.77156e-16
203260_at	HDDC2	HD domain containing 2	0.7385	1.3542	0	7.77156e-16
230129_at	C10orf89	chromosome 10 open reading frame 89	0.7618	1.3126	0	7.77156e-16
204120_s_at	ADK	adenosine kinase	0.3668	2.7262	0	8.88178e-16
211395_x_at	FCGR2A|FCGR2B|FCGR2C	Fc fragment of IgG, low affinity IIa, receptor (CD32)|Fc fragment of IgG, low affinity IIb, receptor (CD32)|Fc fragment of IgG, low affinity IIc, receptor for (CD32)	1.8693	1.8693	0	8.88178e-16
219352_at	HERC6	hect domain and RLD 6	0.5555	1.8002	0	8.88178e-16
223796_at	CNTNAP3	contactin associated protein-like 3	0.5661	1.7666	0	8.88178e-16
215602_at	FGD2	FYVE, RhoGEF and PH domain containing 2	1.7472	1.7472	0	8.88178e-16
203591_s_at	CSF3R	colony stimulating factor 3 receptor (granulocyte)	1.7036	1.7036	0	8.88178e-16
227194_at	FAM3B	family with sequence similarity 3, member B	0.5896	1.6962	0	8.88178e-16
207018_s_at	RAB27B	RAB27B, member RAS oncogene family	0.6257	1.5983	0	8.88178e-16
226213_at	ERBB3	v-erb-b2 erythroblastic leukemia viral oncogene homolog 3 (avian)	0.6638	1.5064	0	8.88178e-16
210563_x_at	CFLAR	CASP8 and FADD-like apoptosis regulator	1.4972	1.4972	0	8.88178e-16
229002_at	FAM69B	family with sequence similarity 69, member B	1.4931	1.4931	0	8.88178e-16
1555711_x_at			1.4642	1.4642	0	8.88178e-16
223659_at	TMPRSS13	transmembrane protease, serine 13	0.6912	1.4469	0	8.88178e-16
243541_at	IL31RA	interleukin 31 receptor A	0.6935	1.442	0	8.88178e-16
201389_at	ITGA5	integrin, alpha 5 (fibronectin receptor, alpha polypeptide)	1.4172	1.4172	0	8.88178e-16
1558836_at	MGC4677|LOC285074	hypothetical protein MGC4677|hypothetical protein LOC285074	1.4171	1.4171	0	8.88178e-16
203081_at	CTNNBIP1	catenin, beta interacting protein 1	0.7057	1.4171	0	8.88178e-16
221080_s_at	DENND1C	DENN/MADD domain containing 1C	1.385	1.385	0	8.88178e-16
212899_at	CDC2L6	cell division cycle 2-like 6 (CDK8-like)	0.7231	1.383	0	8.88178e-16
207469_s_at	PIR	pirin (iron-binding nuclear protein)	0.729	1.3717	0	8.88178e-16
201190_s_at			0.737	1.3569	0	8.88178e-16
212367_at			0.7378	1.3554	0	8.88178e-16
214599_at	IVL	involucrin	0.741	1.3495	0	8.88178e-16
234222_at	THSD4	thrombospondin, type I, domain containing 4	0.7461	1.3403	0	8.88178e-16
209721_s_at	HOM-TES-103	hypothetical protein LOC25900, isoform 3	1.3401	1.3401	0	8.88178e-16
1555889_a_at	CRTAP	cartilage associated protein	1.318	1.318	0	8.88178e-16
226090_x_at	RABL3	RAB, member of RAS oncogene family-like 3	0.7611	1.3138	0	8.88178e-16
204012_s_at	LCMT2	leucine carboxyl methyltransferase 2	0.762	1.3123	0	8.88178e-16
201573_s_at	ETF1	eukaryotic translation termination factor 1	0.7822	1.2784	0	8.88178e-16
1563473_at	PPP1R16B	protein phosphatase 1, regulatory (inhibitor) subunit 16B	1.6253	1.6253	0	9.99201e-16
227159_at	GHDC	GH3 domain containing	1.576	1.576	0	9.99201e-16
213238_at	ATP10D	ATPase, Class V, type 10D	0.6837	1.4625	0	9.99201e-16
215051_x_at	AIF1	allograft inflammatory factor 1	1.4393	1.4393	0	9.99201e-16
215054_at	EPOR	erythropoietin receptor	1.2736	1.2736	0	9.99201e-16
207908_at	KRT2	keratin 2 (epidermal ichthyosis bullosa of Siemens)	0.2523	3.9635	0	1.11022e-15
204805_s_at	H1FX	H1 histone family, member X	2.0081	2.0081	0	1.11022e-15
1558695_at	PLEKHA5	pleckstrin homology domain containing, family A member 5	0.5409	1.8488	0	1.11022e-15
244663_at			0.5944	1.6824	0	1.11022e-15
241925_x_at			0.6181	1.6179	0	1.11022e-15
213899_at	METAP2	methionyl aminopeptidase 2	0.6407	1.5608	0	1.11022e-15
223041_at	CD99L2	CD99 molecule-like 2	1.5553	1.5553	0	1.11022e-15
226459_at	PIK3AP1	phosphoinositide-3-kinase adaptor protein 1	1.5486	1.5486	0	1.11022e-15
204416_x_at	APOC1	apolipoprotein C-I	1.5347	1.5347	0	1.11022e-15
212121_at	C10orf61	chromosome 10 open reading frame 61	1.4673	1.4673	0	1.11022e-15
227155_at			0.6986	1.4315	0	1.11022e-15
201160_s_at	CSDA	cold shock domain protein A	0.7031	1.4223	0	1.11022e-15
218739_at	ABHD5	abhydrolase domain containing 5	0.7079	1.4126	0	1.11022e-15
238962_at			0.7149	1.3988	0	1.11022e-15
1552367_a_at	SCIN	scinderin	0.7294	1.371	0	1.11022e-15
223663_at	CCDC88	coiled-coil domain containing 88	1.339	1.339	0	1.11022e-15
220034_at	IRAK3	interleukin-1 receptor-associated kinase 3	1.3135	1.3135	0	1.11022e-15
210297_s_at	MSMB|AK127766	microseminoprotein, beta-	0.7736	1.2927	0	1.11022e-15
223022_s_at	C6orf55	chromosome 6 open reading frame 55	0.7819	1.2789	0	1.11022e-15
227653_at	TRMT5	TRM5 tRNA methyltransferase 5 homolog (S. cerevisiae)	0.8038	1.2441	0	1.11022e-15
223209_s_at	SELS|BC008759	selenoprotein S	1.8787	1.8787	0	1.22124e-15
239173_at	INADL	InaD-like (Drosophila)	0.6556	1.5254	0	1.22124e-15
218676_s_at	PCTP	phosphatidylcholine transfer protein	1.4829	1.4829	0	1.22124e-15
226038_at	LONRF1	LON peptidase N-terminal domain and ring finger 1	0.6755	1.4805	0	1.22124e-15
201622_at	SND1	staphylococcal nuclease domain containing 1	1.4482	1.4482	0	1.22124e-15
219283_at	C1GALT1C1	C1GALT1-specific chaperone 1	1.442	1.442	0	1.22124e-15
223754_at	MGC13057	hypothetical protein MGC13057	1.4108	1.4108	0	1.22124e-15
201858_s_at	PRG1	proteoglycan 1, secretory granule	2.5072	2.5072	0	1.33227e-15
216166_at	RHOH	ras homolog gene family, member H	1.8391	1.8391	0	1.33227e-15
236840_at			0.6049	1.6531	0	1.33227e-15
202052_s_at	RAI14	retinoic acid induced 14	1.5775	1.5775	0	1.33227e-15
214467_at	GPR65	G protein-coupled receptor 65	1.5726	1.5726	0	1.33227e-15
207697_x_at	LILRB2	leukocyte immunoglobulin-like receptor, subfamily B (with TM and ITIM domains), member 2	1.5419	1.5419	0	1.33227e-15
239329_at			0.6739	1.484	0	1.33227e-15
217931_at	TNRC5	trinucleotide repeat containing 5	1.4806	1.4806	0	1.33227e-15
229305_at	MLF1IP	MLF1 interacting protein	0.6771	1.4769	0	1.33227e-15
205447_s_at	MAP3K12	mitogen-activated protein kinase kinase kinase 12	1.4235	1.4235	0	1.33227e-15
212829_at			1.4176	1.4176	0	1.33227e-15
237465_at	USP53	ubiquitin specific peptidase 53	0.7085	1.4114	0	1.33227e-15
1553961_s_at	SNX21	sorting nexin family member 21	0.7157	1.3971	0	1.33227e-15
210652_s_at	C1orf34	chromosome 1 open reading frame 34	0.7168	1.3951	0	1.33227e-15
227960_s_at	FAHD1	fumarylacetoacetate hydrolase domain containing 1	0.7196	1.3897	0	1.33227e-15
40420_at	STK10	serine/threonine kinase 10	1.3774	1.3774	0	1.33227e-15
217210_at			0.7275	1.3746	0	1.33227e-15
212868_x_at	C12orf47	chromosome 12 open reading frame 47	1.3568	1.3568	0	1.33227e-15
241811_x_at			0.7435	1.3449	0	1.33227e-15
235679_at			0.7558	1.323	0	1.33227e-15
226286_at	RBED1	RNA binding motif and ELMO/CED-12 domain 1	1.2356	1.2356	0	1.33227e-15
227814_at	WDR53	WD repeat domain 53	0.8317	1.2024	0	1.33227e-15
204999_s_at	ATF5	activating transcription factor 5	2.2642	2.2642	0	1.44329e-15
214705_at	INADL	InaD-like (Drosophila)	0.6359	1.5726	0	1.44329e-15
226810_at			0.6386	1.5659	0	1.44329e-15
1557636_a_at			0.659	1.5175	0	1.44329e-15
1559658_at	C15orf29	chromosome 15 open reading frame 29	0.664	1.506	0	1.44329e-15
220615_s_at	MLSTD1	male sterility domain containing 1	1.4755	1.4755	0	1.44329e-15
207104_x_at	LILRB1	leukocyte immunoglobulin-like receptor, subfamily B (with TM and ITIM domains), member 1	1.3675	1.3675	0	1.44329e-15
209608_s_at	ACAT2	acetyl-Coenzyme A acetyltransferase 2 (acetoacetyl Coenzyme A thiolase)	0.745	1.3422	0	1.44329e-15
207153_s_at	GLMN	glomulin, FKBP associated protein	0.7531	1.3278	0	1.44329e-15
201326_at	CCT6A	chaperonin containing TCP1, subunit 6A (zeta 1)	0.7916	1.2632	0	1.44329e-15
205809_s_at	WASL	Wiskott-Aldrich syndrome-like	0.45	2.222	0	1.55431e-15
225502_at	DOCK8	dedicator of cytokinesis 8	1.8536	1.8536	0	1.55431e-15
226863_at			0.5931	1.6862	0	1.55431e-15
213056_at	FRMD4B	FERM domain containing 4B	0.6018	1.6616	0	1.55431e-15
239725_at	PGAP1	GPI deacylase	0.6278	1.5928	0	1.55431e-15
201468_s_at	NQO1	NAD(P)H dehydrogenase, quinone 1	0.6463	1.5473	0	1.55431e-15
238346_s_at	NCOA6IP	nuclear receptor coactivator 6 interacting protein	0.6512	1.5356	0	1.55431e-15
218834_s_at	TMEM132A	transmembrane protein 132A	1.4975	1.4975	0	1.55431e-15
226546_at			1.4881	1.4881	0	1.55431e-15
201278_at			1.4839	1.4839	0	1.55431e-15
201362_at	IVNS1ABP	influenza virus NS1A binding protein	0.6799	1.4708	0	1.55431e-15
211878_at			1.4599	1.4599	0	1.55431e-15
205544_s_at	CR2	complement component (3d/Epstein Barr virus) receptor 2	1.4167	1.4167	0	1.55431e-15
207671_s_at	BEST1	bestrophin 1	1.3889	1.3889	0	1.55431e-15
222250_s_at	INTS7	integrator complex subunit 7	0.7503	1.3328	0	1.55431e-15
218204_s_at	FYCO1	FYVE and coiled-coil domain containing 1	0.756	1.3227	0	1.55431e-15
234217_at	GMDS	GDP-mannose 4,6-dehydratase	1.2155	1.2155	0	1.55431e-15
227345_at	TNFRSF10D	tumor necrosis factor receptor superfamily, member 10d, decoy with truncated death domain	1.6435	1.6435	0	1.66534e-15
234416_at			1.595	1.595	0	1.66534e-15
215982_s_at	DOM3Z	dom-3 homolog Z (C. elegans)	1.4631	1.4631	0	1.66534e-15
233130_at	THRB	thyroid hormone receptor, beta (erythroblastic leukemia viral (v-erb-a) oncogene homolog 2, avian)	0.688	1.4535	0	1.66534e-15
209870_s_at	APBA2	amyloid beta (A4) precursor protein-binding, family A, member 2 (X11-like)	1.3169	1.3169	0	1.66534e-15
209755_at	NMNAT2	nicotinamide nucleotide adenylyltransferase 2	1.2707	1.2707	0	1.66534e-15
219396_s_at	NEIL1	nei endonuclease VIII-like 1 (E. coli)	1.2622	1.2622	0	1.66534e-15
204192_at	CD37	CD37 molecule	1.9082	1.9082	0	1.77636e-15
200951_s_at	CCND2	cyclin D2	1.8529	1.8529	0	1.77636e-15
1558662_s_at	BANK1	B-cell scaffold protein with ankyrin repeats 1	1.6771	1.6771	0	1.77636e-15
235730_at			0.629	1.5898	0	1.77636e-15
203471_s_at	PLEK	pleckstrin	1.5815	1.5815	0	1.77636e-15
241435_at	ETS1	v-ets erythroblastosis virus E26 oncogene homolog 1 (avian)	1.5226	1.5226	0	1.77636e-15
204401_at	KCNN4	potassium intermediate/small conductance calcium-activated channel, subfamily N, member 4	1.4838	1.4838	0	1.77636e-15
223091_x_at	C2orf33	chromosome 2 open reading frame 33	1.4489	1.4489	0	1.77636e-15
227443_at	C9orf150	chromosome 9 open reading frame 150	1.438	1.438	0	1.77636e-15
202876_s_at	PBX2	pre-B-cell leukemia transcription factor 2	1.3645	1.3645	0	1.77636e-15
204336_s_at	RGS19	regulator of G-protein signalling 19	1.3543	1.3543	0	1.77636e-15
223847_s_at	ERGIC1	endoplasmic reticulum-golgi intermediate compartment (ERGIC) 1	1.3527	1.3527	0	1.77636e-15
236933_at			0.7403	1.3509	0	1.77636e-15
211146_at			1.33	1.33	0	1.77636e-15
239300_at			0.7923	1.2622	0	1.77636e-15
200749_at			0.7942	1.2592	0	1.77636e-15
225001_at			0.8027	1.2459	0	1.77636e-15
1553099_at	TIGD1	tigger transposable element derived 1	0.8064	1.24	0	1.77636e-15
238481_at	MGP	matrix Gla protein	1.4242	1.4242	0	1.88738e-15
219506_at	C1orf54|AX770998|AX770999	chromosome 1 open reading frame 54	1.3652	1.3652	0	1.88738e-15
202088_at			0.7373	1.3563	0	1.88738e-15
244726_at	PLCB1	phospholipase C, beta 1 (phosphoinositide-specific)	1.2859	1.2859	0	1.88738e-15
222392_x_at	PERP	PERP, TP53 apoptosis effector	0.7806	1.2811	0	1.88738e-15
206686_at	PDK1	pyruvate dehydrogenase kinase, isozyme 1	1.9684	1.9684	0	1.9984e-15
217927_at	SPCS1	signal peptidase complex subunit 1 homolog (S. cerevisiae)	1.6186	1.6186	0	1.9984e-15
204118_at	CD48	CD48 molecule	1.6172	1.6172	0	1.9984e-15
227261_at	KLF12	Kruppel-like factor 12	1.5787	1.5787	0	1.9984e-15
216706_x_at			1.5698	1.5698	0	1.9984e-15
209723_at	SERPINB9	serpin peptidase inhibitor, clade B (ovalbumin), member 9	1.5687	1.5687	0	1.9984e-15
1556097_at			0.6507	1.5368	0	1.9984e-15
205306_x_at	KMO	kynurenine 3-monooxygenase (kynurenine 3-hydroxylase)	1.5336	1.5336	0	1.9984e-15
212372_at	MYH10	myosin, heavy chain 10, non-muscle	1.4263	1.4263	0	1.9984e-15
209543_s_at	CD34	CD34 molecule	1.4178	1.4178	0	1.9984e-15
239367_at	BDNF	brain-derived neurotrophic factor	0.7106	1.4072	0	1.9984e-15
219125_s_at	RAG1AP1	recombination activating gene 1 activating protein 1	1.3971	1.3971	0	1.9984e-15
223392_s_at	TSHZ3	teashirt family zinc finger 3	1.3144	1.3144	0	1.9984e-15
218198_at	DHX32	DEAH (Asp-Glu-Ala-His) box polypeptide 32	0.7737	1.2925	0	1.9984e-15
201876_at	PON2	paraoxonase 2	0.7819	1.2789	0	1.9984e-15
1552283_s_at	ZDHHC11	zinc finger, DHHC-type containing 11	0.607	1.6475	0	2.10942e-15
212377_s_at	NOTCH2	Notch homolog 2 (Drosophila)	0.7345	1.3615	0	2.10942e-15
233480_at	TMEM43	transmembrane protein 43	0.7491	1.3349	0	2.10942e-15
209211_at	KLF5	Kruppel-like factor 5 (intestinal)	0.5647	1.7708	0	2.22045e-15
212992_at	C14orf78	chromosome 14 open reading frame 78	0.6583	1.5191	0	2.22045e-15
239547_at			0.6591	1.5172	0	2.22045e-15
213637_at			0.6757	1.4799	0	2.22045e-15
222223_s_at	IL1F5	interleukin 1 family, member 5 (delta)	0.6839	1.4623	0	2.22045e-15
204867_at	GCHFR	GTP cyclohydrolase I feedback regulator	1.4572	1.4572	0	2.22045e-15
223378_at	GLIS2	GLIS family zinc finger 2	1.4449	1.4449	0	2.22045e-15
207950_s_at	ANK3	ankyrin 3, node of Ranvier (ankyrin G)	0.7152	1.3982	0	2.22045e-15
238063_at	TMEM154	transmembrane protein 154	0.7343	1.3619	0	2.22045e-15
232101_s_at	PIGN	phosphatidylinositol glycan anchor biosynthesis, class N	0.7653	1.3066	0	2.22045e-15
227200_at			0.7071	1.4143	0	2.33147e-15
222403_at	MTCH2	mitochondrial carrier homolog 2 (C. elegans)	0.7894	1.2668	0	2.33147e-15
210505_at	ADH7	alcohol dehydrogenase 7 (class IV), mu or sigma polypeptide	0.4932	2.0274	0	2.44249e-15
203552_at	MAP4K5	mitogen-activated protein kinase kinase kinase kinase 5	0.6073	1.6465	0	2.44249e-15
212533_at	WEE1	WEE1 homolog (S. pombe)	0.6274	1.594	0	2.44249e-15
222668_at			0.6439	1.5531	0	2.44249e-15
212419_at	C10orf56	chromosome 10 open reading frame 56	1.5304	1.5304	0	2.44249e-15
235479_at	CPEB2	cytoplasmic polyadenylation element binding protein 2	0.6768	1.4775	0	2.44249e-15
222843_at	FIGNL1	fidgetin-like 1	0.6852	1.4594	0	2.44249e-15
226952_at	EAF1	ELL associated factor 1	0.7202	1.3886	0	2.44249e-15
1558560_s_at	BLZF1	basic leucine zipper nuclear factor 1 (JEM-1)	0.7589	1.3177	0	2.44249e-15
237878_at	MAP2K2	mitogen-activated protein kinase kinase 2	1.3128	1.3128	0	2.44249e-15
228113_at	RAB37	RAB37, member RAS oncogene family	1.3112	1.3112	0	2.44249e-15
206033_s_at	DSC3	desmocollin 3	0.5856	1.7077	0	2.55351e-15
226722_at			1.5952	1.5952	0	2.55351e-15
1559607_s_at			0.7167	1.3953	0	2.55351e-15
214668_at	C13orf1	chromosome 13 open reading frame 1	0.7244	1.3804	0	2.55351e-15
207245_at	UGT2B15|UGT2B17	UDP glucuronosyltransferase 2 family, polypeptide B15|UDP glucuronosyltransferase 2 family, polypeptide B17	2.1305	2.1305	0	2.66453e-15
1558540_s_at	SLC2A11	solute carrier family 2 (facilitated glucose transporter), member 11	1.619	1.619	0	2.66453e-15
239027_at	DOCK8	dedicator of cytokinesis 8	1.5487	1.5487	0	2.66453e-15
214081_at	PLXDC1	plexin domain containing 1	1.5342	1.5342	0	2.66453e-15
234113_at	GMDS	GDP-mannose 4,6-dehydratase	1.4677	1.4677	0	2.66453e-15
209228_x_at	TUSC3	tumor suppressor candidate 3	1.458	1.458	0	2.66453e-15
223497_at	KIAA1411	KIAA1411	0.692	1.4451	0	2.66453e-15
222068_s_at	LRRC50	leucine rich repeat containing 50	1.4448	1.4448	0	2.66453e-15
230893_at	DNAJA5	DnaJ homology subfamily A member 5	0.7011	1.4262	0	2.66453e-15
1554177_a_at	ATP5S	ATP synthase, H+ transporting, mitochondrial F0 complex, subunit s (factor B)	0.7704	1.298	0	2.66453e-15
[truncated: 52,677 more rows]
