# Supplementary material for: Subgingival bacterial colonization profiles correlate with gingival tissue gene expression
Source: BMC Microbiol. 2009 Oct 18;9:221. doi: 10.1186/1471-2180-9-221 (PMC2771036; doi:10.1186/1471-2180-9-221)
Supplement: Additional file 4 — Table S4. Statistically significantly differentially expressed probe sets in the gingival tissues according to levels of T. denticola in the adjacent pockets. [file 1471-2180-9-221-S4.ZIP › Td_GeneList_complete.xls]

## Sheet: README
Fold change ratios are computed as mean gene expression in gingival tissue adjacent fifth quintile bacterial colonization /first quintile bacterial colonization
Fold changes > 1.0 indicates up-regulated gene expression in tissues adjacent high bacterial colonization sites
Fold changes < 1.0 indicates down-regulated gene expression in tissues adjacent high bacterial colonization sites
Absolute Fold Change ignores direction - all values are > 1.0 to allow for a comparison of up and down-regulated genes on the same scale

## Sheet: Td Gene List
Treponema denticola Gene List
Probe	Gene	Description	Fold Change	Absolute Fold Change	False Discovery Rate	p-value
223565_at	MGC29506	hypothetical protein MGC29506	8.94578	8.94578	0	0
217320_at			8.50893	8.50893	0	0
214768_x_at	IGKC|IGKV1-5	immunoglobulin kappa constant|immunoglobulin kappa variable 1-5	6.76281	6.76281	0	0
206641_at	TNFRSF17	tumor necrosis factor receptor superfamily, member 17	6.67653	6.67653	0	0
216491_x_at	IFI6|IGH@|IGHA1|IGHG1|IGHV1-69	interferon, alpha-inducible protein 6|immunoglobulin heavy locus|immunoglobulin heavy constant alpha 1|immunoglobulin heavy constant gamma 1 (G1m marker)|immunoglobulin heavy variable 1-69	6.43288	6.43288	0	0
211634_x_at	IGHV1-69	immunoglobulin heavy variable 1-69	6.41931	6.41931	0	0
205267_at	POU2AF1	POU domain, class 2, associating factor 1	6.38753	6.38753	0	0
214777_at			6.28257	6.28257	0	0
211645_x_at	IGKC|IGKV1-5|IGKV2-24	immunoglobulin kappa constant|immunoglobulin kappa variable 1-5|immunoglobulin kappa variable 2-24	6.18526	6.18526	0	0
214973_x_at	IFI6|IGH@|IGHA1|IGHG1	interferon, alpha-inducible protein 6|immunoglobulin heavy locus|immunoglobulin heavy constant alpha 1|immunoglobulin heavy constant gamma 1 (G1m marker)	6.05701	6.05701	0	0
211637_x_at	IFI6|IGH@|IGHA1|IGHG1|IGHV1-69	interferon, alpha-inducible protein 6|immunoglobulin heavy locus|immunoglobulin heavy constant alpha 1|immunoglobulin heavy constant gamma 1 (G1m marker)|immunoglobulin heavy variable 1-69	6.00283	6.00283	0	0
219888_at	SPAG4	sperm associated antigen 4	6.00208	6.00208	0	0
237625_s_at	IGKC|IGKV1-5|IGKV2-24	immunoglobulin kappa constant|immunoglobulin kappa variable 1-5|immunoglobulin kappa variable 2-24	5.93656	5.93656	0	0
224404_s_at	FCRL5	Fc receptor-like 5	5.78124	5.78124	0	0
216829_at	IGKC|IGKV1-5|IGKV2-24	immunoglobulin kappa constant|immunoglobulin kappa variable 1-5|immunoglobulin kappa variable 2-24	5.7804	5.7804	0	0
1569040_s_at			5.73114	5.73114	0	0
224342_x_at	IGL@|IGLC1|X57820	immunoglobulin lambda locus|immunoglobulin lambda constant 1 (Mcg marker)	5.72989	5.72989	0	0
206478_at	KIAA0125	KIAA0125	5.72278	5.72278	0	0
234764_x_at	IGL@|IGLC1|BC012876|X57820	immunoglobulin lambda locus|immunoglobulin lambda constant 1 (Mcg marker)	5.71483	5.71483	0	0
211643_x_at	IGKC|IGKV1-5|IGKV2-24	immunoglobulin kappa constant|immunoglobulin kappa variable 1-5|immunoglobulin kappa variable 2-24	5.70584	5.70584	0	0
217281_x_at	IFI6|IGH@|IGHA1|IGHG1	interferon, alpha-inducible protein 6|immunoglobulin heavy locus|immunoglobulin heavy constant alpha 1|immunoglobulin heavy constant gamma 1 (G1m marker)	5.68406	5.68406	0	0
216510_x_at	IGHA1	immunoglobulin heavy constant alpha 1	5.61909	5.61909	0	0
211640_x_at	IGHV1-69	immunoglobulin heavy variable 1-69	5.55733	5.55733	0	0
235400_at	FCRLA	Fc receptor-like A	5.54749	5.54749	0	0
221286_s_at	MGC29506	hypothetical protein MGC29506	5.54415	5.54415	0	0
211881_x_at			5.54289	5.54289	0	0
216557_x_at	IFI6|IGH@|IGHA1|IGHG1|IGHV1-69	interferon, alpha-inducible protein 6|immunoglobulin heavy locus|immunoglobulin heavy constant alpha 1|immunoglobulin heavy constant gamma 1 (G1m marker)|immunoglobulin heavy variable 1-69	5.53159	5.53159	0	0
214916_x_at	IFI6|IGH@|IGHA1|IGHG1|IGHM	interferon, alpha-inducible protein 6|immunoglobulin heavy locus|immunoglobulin heavy constant alpha 1|immunoglobulin heavy constant gamma 1 (G1m marker)|immunoglobulin heavy constant mu	5.48094	5.48094	0	0
217179_x_at	IGLC1|X57820	immunoglobulin lambda constant 1 (Mcg marker)	5.47829	5.47829	0	0
216853_x_at	IGL@|IGLC1|IGLV3-25|IGLJ3|BC012876|X57820|BC064491	immunoglobulin lambda locus|immunoglobulin lambda constant 1 (Mcg marker)|immunoglobulin lambda variable 3-25|immunoglobulin lambda joining 3	5.47578	5.47578	0	0
216576_x_at	IGKC|IGKV1-5|IGKV2-24	immunoglobulin kappa constant|immunoglobulin kappa variable 1-5|immunoglobulin kappa variable 2-24	5.4456	5.4456	0	0
234792_x_at	IFI6|IGH@|IGHA1|IGHG1	interferon, alpha-inducible protein 6|immunoglobulin heavy locus|immunoglobulin heavy constant alpha 1|immunoglobulin heavy constant gamma 1 (G1m marker)	5.41138	5.41138	0	0
211633_x_at	IFI6|IGH@|IGHA1|IGHG1	interferon, alpha-inducible protein 6|immunoglobulin heavy locus|immunoglobulin heavy constant alpha 1|immunoglobulin heavy constant gamma 1 (G1m marker)	5.39549	5.39549	0	0
209374_s_at	IFI6|IGH@|IGHA1|IGHG1|IGHM	interferon, alpha-inducible protein 6|immunoglobulin heavy locus|immunoglobulin heavy constant alpha 1|immunoglobulin heavy constant gamma 1 (G1m marker)|immunoglobulin heavy constant mu	5.38326	5.38326	0	0
234884_x_at	IGL@|IGLC1|IGLV4-3|IGLV3-25|IGLJ3|BC012876|X57820|BC064491	immunoglobulin lambda locus|immunoglobulin lambda constant 1 (Mcg marker)|immunoglobulin lambda variable 4-3|immunoglobulin lambda variable 3-25|immunoglobulin lambda joining 3	5.35504	5.35504	0	0
205049_s_at	CD79A	CD79a molecule, immunoglobulin-associated alpha	5.33299	5.33299	0	0
211798_x_at			5.33245	5.33245	0	0
217148_x_at	IGL@|IGLC1|IGLV3-25|IGLJ3|BC012876|X57820|BC064491	immunoglobulin lambda locus|immunoglobulin lambda constant 1 (Mcg marker)|immunoglobulin lambda variable 3-25|immunoglobulin lambda joining 3	5.30924	5.30924	0	0
217258_x_at	IGL@|IGLC1|BC012876|X57820	immunoglobulin lambda locus|immunoglobulin lambda constant 1 (Mcg marker)	5.30649	5.30649	0	0
217235_x_at	IGL@|IGLC1|IGLV3-25|IGLJ3|GGTL4|BC012876|X57820|BC064491	immunoglobulin lambda locus|immunoglobulin lambda constant 1 (Mcg marker)|immunoglobulin lambda variable 3-25|immunoglobulin lambda joining 3|gamma-glutamyltransferase-like 4	5.20692	5.20692	0	0
211635_x_at			5.18891	5.18891	0	0
211644_x_at	IGKC|IGKV1-5|IGKV2-24|LOC285074	immunoglobulin kappa constant|immunoglobulin kappa variable 1-5|immunoglobulin kappa variable 2-24|hypothetical protein LOC285074	5.15543	5.15543	0	0
216560_x_at	IGL@|IGLC1|IGLV3-25|IGLJ3|BC012876|X57820|BC064491	immunoglobulin lambda locus|immunoglobulin lambda constant 1 (Mcg marker)|immunoglobulin lambda variable 3-25|immunoglobulin lambda joining 3	5.0653	5.0653	0	0
226811_at	FAM46C	family with sequence similarity 46, member C	5.02134	5.02134	0	0
216401_x_at	IGKC|IGKV1-5|IGKV2-24	immunoglobulin kappa constant|immunoglobulin kappa variable 1-5|immunoglobulin kappa variable 2-24	5.01456	5.01456	0	0
216541_x_at	IGHV1-69	immunoglobulin heavy variable 1-69	5.00856	5.00856	0	0
215949_x_at	IFI6|IGH@|IGHA1|IGHG1|IGHV1-69	interferon, alpha-inducible protein 6|immunoglobulin heavy locus|immunoglobulin heavy constant alpha 1|immunoglobulin heavy constant gamma 1 (G1m marker)|immunoglobulin heavy variable 1-69	4.99728	4.99728	0	0
234366_x_at	IGL@|IGLC1|IGLV4-3|IGLV3-25|IGLJ3|BC012876|X57820|BC064491	immunoglobulin lambda locus|immunoglobulin lambda constant 1 (Mcg marker)|immunoglobulin lambda variable 4-3|immunoglobulin lambda variable 3-25|immunoglobulin lambda joining 3	4.99491	4.99491	0	0
211650_x_at	IGHA1	immunoglobulin heavy constant alpha 1	4.98077	4.98077	0	0
222838_at	SLAMF7	SLAM family member 7	4.96691	4.96691	0	0
216984_x_at	IGL@|IGLC1|IGLV3-25|IGLJ3|BC012876|X57820|BC064491	immunoglobulin lambda locus|immunoglobulin lambda constant 1 (Mcg marker)|immunoglobulin lambda variable 3-25|immunoglobulin lambda joining 3	4.95433	4.95433	0	0
219118_at	FKBP11	FK506 binding protein 11, 19 kDa	4.90534	4.90534	0	0
211908_x_at	IFI6|IGH@|IGHA1|IGHG1	interferon, alpha-inducible protein 6|immunoglobulin heavy locus|immunoglobulin heavy constant alpha 1|immunoglobulin heavy constant gamma 1 (G1m marker)	4.87567	4.87567	0	0
204562_at	IRF4	interferon regulatory factor 4	4.84045	4.84045	0	0
212311_at	KIAA0746	KIAA0746 protein	4.80668	4.80668	0	0
211641_x_at	IFI6|IGHA1|IGHG1	interferon, alpha-inducible protein 6|immunoglobulin heavy constant alpha 1|immunoglobulin heavy constant gamma 1 (G1m marker)	4.77236	4.77236	0	0
1555779_a_at	CD79A	CD79a molecule, immunoglobulin-associated alpha	4.72213	4.72213	0	0
231647_s_at	FCRL5	Fc receptor-like 5	4.70768	4.70768	0	0
216207_x_at	IGKC|IGKV1-5|IGKV2-24	immunoglobulin kappa constant|immunoglobulin kappa variable 1-5|immunoglobulin kappa variable 2-24	4.68342	4.68342	0	0
234477_at	IFI6|IGH@|IGHA1|IGHG1	interferon, alpha-inducible protein 6|immunoglobulin heavy locus|immunoglobulin heavy constant alpha 1|immunoglobulin heavy constant gamma 1 (G1m marker)	4.65913	4.65913	0	0
207324_s_at	DSC1	desmocollin 1	0.21495	4.65222	0	0
215214_at	IGL@|IGLC1|IGLV4-3|IGLV3-25|IGLJ3|BC012876|X57820|BC064491|AJ319669|hsa-mir-650	immunoglobulin lambda locus|immunoglobulin lambda constant 1 (Mcg marker)|immunoglobulin lambda variable 4-3|immunoglobulin lambda variable 3-25|immunoglobulin lambda joining 3	4.61223	4.61223	0	0
217378_x_at	IGKC|IGKV1-5|IGKV2-24	immunoglobulin kappa constant|immunoglobulin kappa variable 1-5|immunoglobulin kappa variable 2-24	4.59034	4.59034	0	0
211639_x_at	IGHA1	immunoglobulin heavy constant alpha 1	4.52437	4.52437	0	0
216412_x_at	IGL@|IGLC1|BC012876|X57820	immunoglobulin lambda locus|immunoglobulin lambda constant 1 (Mcg marker)	4.50709	4.50709	0	0
217227_x_at	IGL@|IGLC1|BC012876|X57820	immunoglobulin lambda locus|immunoglobulin lambda constant 1 (Mcg marker)	4.45321	4.45321	0	0
212314_at	KIAA0746	KIAA0746 protein	4.44501	4.44501	0	0
216365_x_at	IGL@|IGLC1|IGLV3-25|IGLJ3|BC012876|X57820|BC064491	immunoglobulin lambda locus|immunoglobulin lambda constant 1 (Mcg marker)|immunoglobulin lambda variable 3-25|immunoglobulin lambda joining 3	4.44478	4.44478	0	0
216542_x_at	IFI6|IGHA1|IGHG1	interferon, alpha-inducible protein 6|immunoglobulin heavy constant alpha 1|immunoglobulin heavy constant gamma 1 (G1m marker)	4.39979	4.39979	0	0
219159_s_at	SLAMF7	SLAM family member 7	4.33434	4.33434	0	0
236191_at	CD38	CD38 molecule	4.32512	4.32512	0	0
234419_x_at	IFI6|IGHA1|IGHG1	interferon, alpha-inducible protein 6|immunoglobulin heavy constant alpha 1|immunoglobulin heavy constant gamma 1 (G1m marker)	4.31093	4.31093	0	0
206150_at	CD27|U80760	CD27 molecule	4.28425	4.28425	0	0
217157_x_at	IGKC|IGKV1-5|IGKV2-24	immunoglobulin kappa constant|immunoglobulin kappa variable 1-5|immunoglobulin kappa variable 2-24	4.25889	4.25889	0	0
211648_at			4.18428	4.18428	0	0
217480_x_at	IGKC|IGKV1-5|IGKV2-24	immunoglobulin kappa constant|immunoglobulin kappa variable 1-5|immunoglobulin kappa variable 2-24	4.10725	4.10725	0	0
216430_x_at	IGL@|IGLC1|BC012876|X57820	immunoglobulin lambda locus|immunoglobulin lambda constant 1 (Mcg marker)	4.09573	4.09573	0	0
219117_s_at	FKBP11	FK506 binding protein 11, 19 kDa	4.00681	4.00681	0	0
235401_s_at	FCRLA	Fc receptor-like A	3.99295	3.99295	0	0
220306_at	FAM46C	family with sequence similarity 46, member C	3.93766	3.93766	0	0
207734_at	LAX1	lymphocyte transmembrane adaptor 1	3.92903	3.92903	0	0
240118_at	TXNDC11	thioredoxin domain containing 11	3.9011	3.9011	0	0
215176_x_at	IGKC|IGKV1-5|IGKV2-24	immunoglobulin kappa constant|immunoglobulin kappa variable 1-5|immunoglobulin kappa variable 2-24	3.88966	3.88966	0	0
201998_at	ST6GAL1	ST6 beta-galactosamide alpha-2,6-sialyltranferase 1	3.8519	3.8519	0	0
224406_s_at	FCRL5|AK090475	Fc receptor-like 5	3.83397	3.83397	0	0
235965_at			3.82552	3.82552	0	0
228167_at	KLHL6	kelch-like 6 (Drosophila)	3.82228	3.82228	0	0
215565_at			3.8113	3.8113	0	0
205692_s_at	CD38	CD38 molecule	3.79428	3.79428	0	0
205903_s_at	KCNN3	potassium intermediate/small conductance calcium-activated channel, subfamily N, member 3	3.75059	3.75059	0	0
1561937_x_at			3.73999	3.73999	0	0
229721_x_at	DERL3	Der1-like domain family, member 3	3.68006	3.68006	0	0
203921_at	CHST2	carbohydrate (N-acetylglucosamine-6-O) sulfotransferase 2	3.67811	3.67811	0	0
219505_at	CECR1	cat eye syndrome chromosome region, candidate 1	3.65826	3.65826	0	0
227189_at	CPNE5	copine V	3.65554	3.65554	0	0
216517_at	IGKC|IGKV1-5|IGKV2-24	immunoglobulin kappa constant|immunoglobulin kappa variable 1-5|immunoglobulin kappa variable 2-24	3.61658	3.61658	0	0
206574_s_at	PTP4A3	protein tyrosine phosphatase type IVA, member 3	3.58729	3.58729	0	0
217198_x_at	IGHA1	immunoglobulin heavy constant alpha 1	3.57471	3.57471	0	0
240420_at	AADACL2	arylacetamide deacetylase-like 2	0.28203	3.54576	0	0
209695_at	PTP4A3	protein tyrosine phosphatase type IVA, member 3	3.53229	3.53229	0	0
1556183_at	KIAA1641	KIAA1641	3.52925	3.52925	0	0
211649_x_at	IFI6|IGH@|IGHA1|IGHG1	interferon, alpha-inducible protein 6|immunoglobulin heavy locus|immunoglobulin heavy constant alpha 1|immunoglobulin heavy constant gamma 1 (G1m marker)	3.50378	3.50378	0	0
216573_at	IGL@|IGLC1|BC012876|X57820	immunoglobulin lambda locus|immunoglobulin lambda constant 1 (Mcg marker)	3.46459	3.46459	0	0
219551_at	EAF2	ELL associated factor 2	3.46116	3.46116	0	0
205671_s_at	HLA-DOB	major histocompatibility complex, class II, DO beta	3.42626	3.42626	0	0
217028_at	CXCR4	chemokine (C-X-C motif) receptor 4	3.39051	3.39051	0	0
214971_s_at	ST6GAL1	ST6 beta-galactosamide alpha-2,6-sialyltranferase 1	3.38624	3.38624	0	0
211868_x_at			3.37227	3.37227	0	0
207677_s_at	NCF4	neutrophil cytosolic factor 4, 40kDa	3.33315	3.33315	0	0
208983_s_at	PECAM1	platelet/endothelial cell adhesion molecule (CD31 antigen)	3.30271	3.30271	0	0
209606_at	PSCDBP	pleckstrin homology, Sec7 and coiled-coil domains, binding protein	3.29336	3.29336	0	0
205901_at	PNOC	prepronociceptin	3.27264	3.27264	0	0
203980_at	FABP4	fatty acid binding protein 4, adipocyte	3.26792	3.26792	0	0
228518_at	IFI6|IGH@|IGHA1|IGHG1	interferon, alpha-inducible protein 6|immunoglobulin heavy locus|immunoglobulin heavy constant alpha 1|immunoglobulin heavy constant gamma 1 (G1m marker)	3.24458	3.24458	0	0
224405_at	FCRL5	Fc receptor-like 5	3.24109	3.24109	0	0
211642_at	IFI6|IGHA1|IGHG1	interferon, alpha-inducible protein 6|immunoglobulin heavy constant alpha 1|immunoglobulin heavy constant gamma 1 (G1m marker)	3.23267	3.23267	0	0
204949_at	ICAM3	intercellular adhesion molecule 3	3.22362	3.22362	0	0
234306_s_at	SLAMF7	SLAM family member 7	3.20406	3.20406	0	0
215777_at	IGLC1	immunoglobulin lambda constant 1 (Mcg marker)	3.19312	3.19312	0	0
229723_at	TAGAP	T-cell activation GTPase activating protein	3.17883	3.17883	0	0
210785_s_at	C1orf38	chromosome 1 open reading frame 38	3.16348	3.16348	0	0
213620_s_at	ICAM2	intercellular adhesion molecule 2	3.15525	3.15525	0	0
203028_s_at	CYBA	cytochrome b-245, alpha polypeptide	3.14789	3.14789	0	0
217384_x_at	IGHA1	immunoglobulin heavy constant alpha 1	3.14125	3.14125	0	0
217145_at			3.12043	3.12043	0	0
1558397_at			3.09253	3.09253	0	0
242020_s_at	ZBP1	Z-DNA binding protein 1	3.08965	3.08965	0	0
205632_s_at	PIP5K1B	phosphatidylinositol-4-phosphate 5-kinase, type I, beta	3.0852	3.0852	0	0
204051_s_at	SFRP4	secreted frizzled-related protein 4	3.07762	3.07762	0	0
206177_s_at	ARG1	arginase, liver	0.32763	3.05223	0	0
209201_x_at	CXCR4	chemokine (C-X-C motif) receptor 4	3.04871	3.04871	0	0
243810_at			3.037	3.037	0	0
226150_at	PPAPDC1B	phosphatidic acid phosphatase type 2 domain containing 1B	3.03172	3.03172	0	0
204912_at	IL10RA	interleukin 10 receptor, alpha	3.00712	3.00712	0	0
207522_s_at	ATP2A3	ATPase, Ca++ transporting, ubiquitous	2.96761	2.96761	0	0
217236_x_at			2.96109	2.96109	0	0
225706_at			2.94682	2.94682	0	0
234350_at			2.94125	2.94125	0	0
221805_at			0.34025	2.93899	0	0
211835_at			2.91405	2.91405	0	0
202558_s_at	STCH	stress 70 protein chaperone, microsome-associated, 60kDa	2.912	2.912	0	0
1559584_a_at	C16orf54|LOC440354|BOLA2	chromosome 16 open reading frame 54|PI-3-kinase-related kinase SMG-1 pseudogene|bolA homolog 2 (E. coli)	2.91007	2.91007	0	0
204269_at	PIM2	pim-2 oncogene	2.90937	2.90937	0	0
200670_at	XBP1	X-box binding protein 1	2.89742	2.89742	0	0
213929_at			0.34614	2.88897	0	0
215118_s_at	IGH@	immunoglobulin heavy locus	2.8737	2.8737	0	0
230011_at	RP5-821D11.2	meiosis defective 1	2.85828	2.85828	0	0
217084_at			2.85807	2.85807	0	0
219789_at	NPR3	natriuretic peptide receptor C/guanylate cyclase C (atrionatriuretic peptide receptor C)	0.35038	2.85401	0	0
225382_at			2.84633	2.84633	0	0
204259_at	MMP7	matrix metallopeptidase 7 (matrilysin, uterine)	2.84631	2.84631	0	0
229147_at			2.83307	2.83307	0	0
203434_s_at	MME	membrane metallo-endopeptidase (neutral endopeptidase, enkephalinase)	2.83033	2.83033	0	0
204683_at	ICAM2	intercellular adhesion molecule 2	2.82042	2.82042	0	0
208981_at	PECAM1	platelet/endothelial cell adhesion molecule (CD31 antigen)	2.81711	2.81711	0	0
228897_at	DERL3	Der1-like domain family, member 3	2.81425	2.81425	0	0
234851_at	IGL@|IGLC1|IGLV3-25|IGLJ3|BC012876|X57820|BC064491	immunoglobulin lambda locus|immunoglobulin lambda constant 1 (Mcg marker)|immunoglobulin lambda variable 3-25|immunoglobulin lambda joining 3	2.81198	2.81198	0	0
210889_s_at	FCGR2B	Fc fragment of IgG, low affinity IIb, receptor (CD32)	2.81104	2.81104	0	0
221004_s_at	ITM2C	integral membrane protein 2C	2.77749	2.77749	0	0
217360_x_at	IGHA1	immunoglobulin heavy constant alpha 1	2.77373	2.77373	0	0
236293_at	RHOH	ras homolog gene family, member H	2.77187	2.77187	0	0
211647_x_at			2.75275	2.75275	0	0
201858_s_at	PRG1	proteoglycan 1, secretory granule	2.75015	2.75015	0	0
229686_at	P2RY8	purinergic receptor P2Y, G-protein coupled, 8	2.74597	2.74597	0	0
226051_at	SELM	selenoprotein M	2.73472	2.73472	0	0
204750_s_at	DSC2	desmocollin 2	0.36572	2.73433	0	0
220059_at	BRDG1	BCR downstream signaling 1	2.71539	2.71539	0	0
227525_at			2.71368	2.71368	0	0
211919_s_at	CXCR4	chemokine (C-X-C motif) receptor 4	2.71267	2.71267	0	0
207571_x_at	C1orf38	chromosome 1 open reading frame 38	2.6946	2.6946	0	0
242388_x_at			2.68727	2.68727	0	0
1552532_a_at	ATP6V1C2	ATPase, H+ transporting, lysosomal 42kDa, V1 subunit C2	0.37361	2.67659	0	0
205316_at			2.66154	2.66154	0	0
209474_s_at	ENTPD1	ectonucleoside triphosphate diphosphohydrolase 1	2.64908	2.64908	0	0
234050_at	TAGAP	T-cell activation GTPase activating protein	2.64801	2.64801	0	0
231930_at	ELMOD1	ELMO/CED-12 domain containing 1	0.37772	2.64747	0	0
1553708_at	MGC16075	hypothetical protein MGC16075	2.63971	2.63971	0	0
227210_at			2.63473	2.63473	0	0
206896_s_at	GNG7	guanine nucleotide binding protein (G protein), gamma 7	2.63422	2.63422	0	0
220214_at	ZNF215	zinc finger protein 215	2.61489	2.61489	0	0
243871_at			0.38249	2.61446	0	0
201650_at	KRT19	keratin 19	2.60402	2.60402	0	0
205547_s_at	TAGLN	transgelin	2.59127	2.59127	0	0
225700_at			2.58767	2.58767	0	0
202988_s_at	RGS1	regulator of G-protein signalling 1	2.58658	2.58658	0	0
223299_at	SEC11L3	SEC11-like 3 (S. cerevisiae)	2.58155	2.58155	0	0
235372_at	FCRLA	Fc receptor-like A	2.57688	2.57688	0	0
211742_s_at	EVI2B	ecotropic viral integration site 2B	2.56191	2.56191	0	0
244033_at	C14orf145	chromosome 14 open reading frame 145	2.55518	2.55518	0	0
218681_s_at	SDF2L1	stromal cell-derived factor 2-like 1	2.55398	2.55398	0	0
206176_at	BMP6	bone morphogenetic protein 6	2.55379	2.55379	0	0
228551_at			2.55373	2.55373	0	0
202856_s_at	SLC16A3	solute carrier family 16, member 3 (monocarboxylic acid transporter 4)	2.54697	2.54697	0	0
206398_s_at	CD19	CD19 molecule	2.54328	2.54328	0	0
228003_at	RAB30	RAB30, member RAS oncogene family	2.53555	2.53555	0	0
223020_at	CLPTM1L|AK126225	CLPTM1-like	2.52849	2.52849	0	0
226452_at	PDK1	pyruvate dehydrogenase kinase, isozyme 1	2.52589	2.52589	0	0
204698_at	ISG20|AK128478	interferon stimulated exonuclease gene 20kDa	2.51574	2.51574	0	0
202083_s_at	SEC14L1	SEC14-like 1 (S. cerevisiae)	2.51567	2.51567	0	0
221916_at			0.39759	2.51516	0	0
232472_at	FNDC3B	fibronectin type III domain containing 3B	2.50739	2.50739	0	0
210479_s_at	RORA	RAR-related orphan receptor A	0.3993	2.50441	0	0
205147_x_at	NCF4	neutrophil cytosolic factor 4, 40kDa	2.50411	2.50411	0	0
230673_at	PKHD1L1	polycystic kidney and hepatic disease 1 (autosomal recessive)-like 1	2.49277	2.49277	0	0
208607_s_at	SAA1	serum amyloid A1	2.49051	2.49051	0	0
202061_s_at	SEL1L	sel-1 suppressor of lin-12-like (C. elegans)	2.49018	2.49018	0	0
202063_s_at	SEL1L	sel-1 suppressor of lin-12-like (C. elegans)	2.48987	2.48987	0	0
223423_at	GPR160	G protein-coupled receptor 160	2.4857	2.4857	0	0
202843_at	DNAJB9	DnaJ (Hsp40) homolog, subfamily B, member 9	2.4818	2.4818	0	0
230917_at			2.47994	2.47994	0	0
228390_at			2.47625	2.47625	0	0
201860_s_at	PLAT	plasminogen activator, tissue	2.47121	2.47121	0	0
223569_at	PPAPDC1B	phosphatidic acid phosphatase type 2 domain containing 1B	2.47024	2.47024	0	0
223568_s_at	PPAPDC1B	phosphatidic acid phosphatase type 2 domain containing 1B	2.45467	2.45467	0	0
208451_s_at	C4A|C4B|C4B	complement component 4A (Rodgers blood group)|complement component 4B (Childo blood group)	2.45421	2.45421	0	0
205809_s_at	WASL	Wiskott-Aldrich syndrome-like	0.4085	2.44799	0	0
216834_at	RGS1	regulator of G-protein signalling 1	2.44272	2.44272	0	0
209457_at	DUSP5	dual specificity phosphatase 5	2.44129	2.44129	0	0
217168_s_at	HERPUD1	homocysteine-inducible, endoplasmic reticulum stress-inducible, ubiquitin-like domain member 1	2.44071	2.44071	0	0
207023_x_at	KRT10	keratin 10 (epidermolytic hyperkeratosis; keratosis palmaris et plantaris)	0.41022	2.43773	0	0
207777_s_at	SP140	SP140 nuclear body protein	2.43424	2.43424	0	0
205902_at	KCNN3	potassium intermediate/small conductance calcium-activated channel, subfamily N, member 3	2.42462	2.42462	0	0
234415_x_at	IGHA1	immunoglobulin heavy constant alpha 1	2.42322	2.42322	0	0
201236_s_at	BTG2	BTG family, member 2	2.41904	2.41904	0	0
234390_x_at	IGHA1	immunoglobulin heavy constant alpha 1	2.41117	2.41117	0	0
227498_at			0.41681	2.39916	0	0
207691_x_at	ENTPD1	ectonucleoside triphosphate diphosphohydrolase 1	2.39913	2.39913	0	0
206584_at	LY96	lymphocyte antigen 96	2.39847	2.39847	0	0
241060_x_at	TSPAN5	tetraspanin 5	0.41825	2.39089	0	0
225763_at	RCSD1	RCSD domain containing 1	2.39084	2.39084	0	0
225383_at			2.38988	2.38988	0	0
202062_s_at	SEL1L	sel-1 suppressor of lin-12-like (C. elegans)	2.38704	2.38704	0	0
205352_at	SERPINI1	serpin peptidase inhibitor, clade I (neuroserpin), member 1	2.38655	2.38655	0	0
244029_at	CPNE5|AK124222	copine V	2.38396	2.38396	0	0
226384_at	PPAPDC1B	phosphatidic acid phosphatase type 2 domain containing 1B	2.37809	2.37809	0	0
206121_at	AMPD1	adenosine monophosphate deaminase 1 (isoform M)	2.37711	2.37711	0	0
1560706_at			2.37618	2.37618	0	0
206504_at	CYP24A1	cytochrome P450, family 24, subfamily A, polypeptide 1	2.37456	2.37456	0	0
1559949_at	TRPS1	trichorhinophalangeal syndrome I	0.42114	2.3745	0	0
220495_s_at	C5orf14	chromosome 5 open reading frame 14	2.37242	2.37242	0	0
221530_s_at	BHLHB3	basic helix-loop-helix domain containing, class B, 3	2.36239	2.36239	0	0
213160_at	DOCK2|AK130744	dedicator of cytokinesis 2	2.36088	2.36088	0	0
35974_at	LRMP	lymphoid-restricted membrane protein	2.35999	2.35999	0	0
229937_x_at			2.35825	2.35825	0	0
219054_at	C5orf23	chromosome 5 open reading frame 23	0.4259	2.34798	0	0
209827_s_at	IL16	interleukin 16 (lymphocyte chemoattractant factor)	2.34767	2.34767	0	0
213566_at	RNASE6	ribonuclease, RNase A family, k6	2.33747	2.33747	0	0
233690_at	RUNX1	runt-related transcription factor 1 (acute myeloid leukemia 1; aml1 oncogene)	2.33435	2.33435	0	0
222245_s_at	FER1L4	fer-1-like 4 (C. elegans)	2.33262	2.33262	0	0
213036_x_at	ATP2A3	ATPase, Ca++ transporting, ubiquitous	2.33036	2.33036	0	0
227346_at			2.32932	2.32932	0	0
202557_at	STCH	stress 70 protein chaperone, microsome-associated, 60kDa	2.32883	2.32883	0	0
217239_x_at	IFI6|IGHA1|IGHG1	interferon, alpha-inducible protein 6|immunoglobulin heavy constant alpha 1|immunoglobulin heavy constant gamma 1 (G1m marker)	2.32018	2.32018	0	0
217127_at	CTH	cystathionase (cystathionine gamma-lyase)	2.31403	2.31403	0	0
212415_at		septin 6	2.3109	2.3109	0	0
202842_s_at	DNAJB9	DnaJ (Hsp40) homolog, subfamily B, member 9	2.30988	2.30988	0	0
241891_at	DOCK8	dedicator of cytokinesis 8	2.30951	2.30951	0	0
223553_s_at			2.30901	2.30901	0	0
214836_x_at	IGKC|IGKV1-5|IGKV2-24	immunoglobulin kappa constant|immunoglobulin kappa variable 1-5|immunoglobulin kappa variable 2-24	2.30824	2.30824	0	0
207419_s_at	RAC2	ras-related C3 botulinum toxin substrate 2 (rho family, small GTP binding protein Rac2)	2.3082	2.3082	0	0
1554240_a_at	ITGAL	integrin, alpha L (antigen CD11A (p180), lymphocyte function-associated antigen 1; alpha polypeptide)	2.30674	2.30674	0	0
221551_x_at	ST6GALNAC4|FLJ10232	ST6 (alpha-N-acetyl-neuraminyl-2,3-beta-galactosyl-1,3)-N-acetylgalactosaminide alpha-2,6-sialyltransferase 4|hypothetical protein FLJ10232	2.30573	2.30573	0	0
201004_at	SSR4	signal sequence receptor, delta (translocon-associated protein delta)	2.30333	2.30333	0	0
210426_x_at	RORA	RAR-related orphan receptor A	0.43424	2.30288	0	0
205997_at	ADAM28	ADAM metallopeptidase domain 28	2.30115	2.30115	0	0
202957_at	HCLS1	hematopoietic cell-specific Lyn substrate 1	2.29794	2.29794	0	0
239132_at			0.43553	2.29607	0	0
203988_s_at	FUT8	fucosyltransferase 8 (alpha (1,6) fucosyltransferase)	2.29572	2.29572	0	0
204613_at	PLCG2	phospholipase C, gamma 2 (phosphatidylinositol-specific)	2.29559	2.29559	0	0
208982_at	PECAM1	platelet/endothelial cell adhesion molecule (CD31 antigen)	2.29525	2.29525	0	0
223325_at	TXNDC11	thioredoxin domain containing 11	2.29522	2.29522	0	0
202369_s_at	TRAM2	translocation associated membrane protein 2	2.29274	2.29274	0	0
201313_at	ENO2	enolase 2 (gamma, neuronal)	2.29141	2.29141	0	0
224451_x_at	ARHGAP9	Rho GTPase activating protein 9	2.29055	2.29055	0	0
209267_s_at	SLC39A8	solute carrier family 39 (zinc transporter), member 8	2.28961	2.28961	0	0
1558176_at			2.28594	2.28594	0	0
219756_s_at	POF1B	premature ovarian failure, 1B	0.43753	2.28556	0	0
204446_s_at	ALOX5	arachidonate 5-lipoxygenase	2.28515	2.28515	0	0
228658_at			2.28361	2.28361	0	0
221253_s_at	TXNDC5	thioredoxin domain containing 5	2.28194	2.28194	0	0
220532_s_at	TMEM176B	transmembrane protein 176B	2.28072	2.28072	0	0
239294_at			2.27732	2.27732	0	0
204470_at	CXCL1	chemokine (C-X-C motif) ligand 1 (melanoma growth stimulating activity, alpha)	2.2765	2.2765	0	0
217217_at			2.27363	2.27363	0	0
220377_at			2.2708	2.2708	0	0
206028_s_at	MERTK	c-mer proto-oncogene tyrosine kinase	2.26031	2.26031	0	0
220937_s_at	ST6GALNAC4|FLJ10232	ST6 (alpha-N-acetyl-neuraminyl-2,3-beta-galactosyl-1,3)-N-acetylgalactosaminide alpha-2,6-sialyltransferase 4|hypothetical protein FLJ10232	2.25896	2.25896	0	0
1552542_s_at	TAGAP	T-cell activation GTPase activating protein	2.25811	2.25811	0	0
211981_at	COL4A1	collagen, type IV, alpha 1	2.25786	2.25786	0	0
225912_at	TP53INP1	tumor protein p53 inducible nuclear protein 1	2.25079	2.25079	0	0
204604_at	PFTK1	PFTAIRE protein kinase 1	2.2504	2.2504	0	0
243278_at			0.44469	2.24874	0	0
236963_at			2.24449	2.24449	0	0
33304_at	ISG20|AK128478	interferon stimulated exonuclease gene 20kDa	2.24381	2.24381	0	0
204840_s_at	EEA1	early endosome antigen 1, 162kD	0.44658	2.23926	0	0
202368_s_at	TRAM2	translocation associated membrane protein 2	2.23631	2.23631	0	0
228427_at	FBXO16	F-box protein 16	2.23201	2.23201	0	0
203913_s_at	HPGD	hydroxyprostaglandin dehydrogenase 15-(NAD)	0.44804	2.23195	0	0
1565535_x_at			2.2304	2.2304	0	0
227309_at	YOD1	YOD1 OTU deubiquinating enzyme 1 homolog (S. cerevisiae)	0.44879	2.22822	0	0
227755_at			2.22714	2.22714	0	0
1553102_a_at	CCDC69	coiled-coil domain containing 69	2.22683	2.22683	0	0
229072_at			2.22576	2.22576	0	0
225090_at	SYVN1	synovial apoptosis inhibitor 1, synoviolin	2.225	2.225	0	0
222753_s_at	SPCS3	signal peptidase complex subunit 3 homolog (S. cerevisiae)	2.2222	2.2222	0	0
227749_at			2.21858	2.21858	0	0
1555773_at			0.4513	2.21581	0	0
212956_at	TBC1D9	TBC1 domain family, member 9 (with GRAM domain)	2.21581	2.21581	0	0
205969_at	AADAC	arylacetamide deacetylase (esterase)	0.45169	2.21392	0	0
227677_at	JAK3	Janus kinase 3 (a protein tyrosine kinase, leukocyte)	2.21384	2.21384	0	0
226908_at	LRIG3	leucine-rich repeats and immunoglobulin-like domains 3	0.45257	2.20961	0	0
205159_at	CSF2RB	colony stimulating factor 2 receptor, beta, low-affinity (granulocyte-macrophage)	2.20362	2.20362	0	0
1552623_at			2.20287	2.20287	0	0
213287_s_at	KRT10	keratin 10 (epidermolytic hyperkeratosis; keratosis palmaris et plantaris)	0.45396	2.20285	0	0
215946_x_at	IGLL1|CTA-246H3.1	immunoglobulin lambda-like polypeptide 1|similar to omega protein	2.20181	2.20181	0	0
202667_s_at	SLC39A7	solute carrier family 39 (zinc transporter), member 7	2.2013	2.2013	0	0
213603_s_at	RAC2	ras-related C3 botulinum toxin substrate 2 (rho family, small GTP binding protein Rac2)	2.19901	2.19901	0	0
205297_s_at	CD79B	CD79b molecule, immunoglobulin-associated beta	2.19304	2.19304	0	0
235030_at	FAM55C	family with sequence similarity 55, member C	2.1905	2.1905	0	0
205467_at	CASP10	caspase 10, apoptosis-related cysteine peptidase	2.18994	2.18994	0	0
212013_at			2.18931	2.18931	0	0
227506_at	SLC16A9	solute carrier family 16, member 9 (monocarboxylic acid transporter 9)	0.45697	2.18833	0	0
1554208_at	RP5-821D11.2	meiosis defective 1	2.18738	2.18738	0	0
211548_s_at	HPGD	hydroxyprostaglandin dehydrogenase 15-(NAD)	0.45724	2.18706	0	0
210448_s_at	P2RX5	purinergic receptor P2X, ligand-gated ion channel, 5	2.18591	2.18591	0	0
202241_at	TRIB1	tribbles homolog 1 (Drosophila)	2.1857	2.1857	0	0
238452_at	FCRLB	Fc receptor-like B	2.18401	2.18401	0	0
242517_at	KISS1R	KISS1 receptor	2.18345	2.18345	0	0
204552_at			2.18263	2.18263	0	0
228343_at	POU2F2	POU domain, class 2, transcription factor 2	2.18211	2.18211	0	0
204998_s_at	ATF5	activating transcription factor 5	2.18178	2.18178	0	0
201923_at	PRDX4	peroxiredoxin 4	2.18037	2.18037	0	0
214084_x_at	FKBP6|NCF1	FK506 binding protein 6, 36kDa|neutrophil cytosolic factor 1, (chronic granulomatous disease, autosomal 1)	2.17958	2.17958	0	0
205637_s_at	SH3GL3	SH3-domain GRB2-like 3	0.4594	2.17677	0	0
204961_s_at	FKBP6|NCF1	FK506 binding protein 6, 36kDa|neutrophil cytosolic factor 1, (chronic granulomatous disease, autosomal 1)	2.17672	2.17672	0	0
228275_at			2.17431	2.17431	0	0
201839_s_at	TACSTD1	tumor-associated calcium signal transducer 1	0.4607	2.17059	0	0
224628_at	C2orf30	chromosome 2 open reading frame 30	2.17017	2.17017	0	0
220161_s_at	EPB41L4B	erythrocyte membrane protein band 4.1 like 4B	0.46118	2.16837	0	0
242943_at	ST8SIA4	ST8 alpha-N-acetyl-neuraminide alpha-2,8-sialyltransferase 4	2.16742	2.16742	0	0
209138_x_at	IGL@|IGLC1|IGLV4-3|IGLV3-25|IGLJ3|GGTL4|BC012876|X57820|BC064491|AJ319669|hsa-mir-650	immunoglobulin lambda locus|immunoglobulin lambda constant 1 (Mcg marker)|immunoglobulin lambda variable 4-3|immunoglobulin lambda variable 3-25|immunoglobulin lambda joining 3|gamma-glutamyltransferase-like 4	2.16047	2.16047	0	0
215209_at	SEC24D	SEC24 related gene family, member D (S. cerevisiae)	2.16038	2.16038	0	0
202177_at	GAS6	growth arrest-specific 6	2.15916	2.15916	0	0
214428_x_at	C4A|C4B|C4B	complement component 4A (Rodgers blood group)|complement component 4B (Childo blood group)	2.15908	2.15908	0	0
224630_at	C2orf30	chromosome 2 open reading frame 30	2.1588	2.1588	0	0
243780_at			2.15799	2.15799	0	0
227125_at			2.15429	2.15429	0	0
225282_at	SMAP1L	stromal membrane-associated protein 1-like	2.15135	2.15135	0	0
219532_at	ELOVL4	elongation of very long chain fatty acids (FEN1/Elo2, SUR4/Elo3, yeast)-like 4	0.46509	2.15013	0	0
209200_at			2.1487	2.1487	0	0
213502_x_at			2.14665	2.14665	0	0
1555724_s_at	TAGLN	transgelin	2.14609	2.14609	0	0
220169_at	TMEM156	transmembrane protein 156	2.14412	2.14412	0	0
218618_s_at	FNDC3B	fibronectin type III domain containing 3B	2.14104	2.14104	0	0
208091_s_at	ECOP	EGFR-coamplified and overexpressed protein	2.14006	2.14006	0	0
217767_at	C3	complement component 3	2.13788	2.13788	0	0
201204_s_at	RRBP1	ribosome binding protein 1 homolog 180kDa (dog)	2.13679	2.13679	0	0
221586_s_at	E2F5	E2F transcription factor 5, p130-binding	2.13676	2.13676	0	0
227812_at	TNFRSF19	tumor necrosis factor receptor superfamily, member 19	0.46809	2.13634	0	0
1566785_x_at	NSF	N-ethylmaleimide-sensitive factor	0.4684	2.13493	0	0
216483_s_at	C19orf10	chromosome 19 open reading frame 10	2.1331	2.1331	0	0
201235_s_at	BTG2	BTG family, member 2	2.1277	2.1277	0	0
233516_s_at	SPAG17	sperm associated antigen 17	0.47017	2.12691	0	0
206206_at	CD180	CD180 molecule	2.12466	2.12466	0	0
202064_s_at	SEL1L	sel-1 suppressor of lin-12-like (C. elegans)	2.12358	2.12358	0	0
225540_at	MAP2	microtubule-associated protein 2	0.47155	2.12065	0	0
1558828_s_at			2.11539	2.11539	0	0
217529_at			2.11333	2.11333	0	0
214298_x_at		septin 6	2.11186	2.11186	0	0
211964_at	COL4A2	collagen, type IV, alpha 2	2.11154	2.11154	0	0
214456_x_at			2.11118	2.11118	0	0
218746_at	TAPBPL|U80760	TAP binding protein-like	2.11004	2.11004	0	0
203477_at	COL15A1	collagen, type XV, alpha 1	2.10704	2.10704	0	0
1556793_a_at	FAM83C	family with sequence similarity 83, member C	0.4747	2.10658	0	0
228298_at	FAM113B	family with sequence similarity 113, member B	2.10385	2.10385	0	0
218747_s_at	TAPBPL|U80760	TAP binding protein-like	2.09626	2.09626	0	0
200982_s_at	ANXA6	annexin A6	2.09436	2.09436	0	0
221511_x_at	CCPG1|BC051725	cell cycle progression 1	2.09399	2.09399	0	0
222692_s_at	FNDC3B	fibronectin type III domain containing 3B	2.09331	2.09331	0	0
1554812_at	CLDN20	claudin 20	0.47775	2.09315	0	0
239572_at	GJA3	gap junction protein, alpha 3, 46kDa (connexin 46)	0.4783	2.09073	0	0
236395_at	MEF2C	MADS box transcription enhancer factor 2, polypeptide C (myocyte enhancer factor 2C)	2.09037	2.09037	0	0
205113_at	NEF3	neurofilament 3 (150kDa medium)	0.47926	2.08655	0	0
203416_at	CD53	CD53 molecule	2.08638	2.08638	0	0
213125_at	OLFML2B	olfactomedin-like 2B	2.07971	2.07971	0	0
215035_at			2.07501	2.07501	0	0
214151_s_at	CCPG1|BC051725	cell cycle progression 1	2.07349	2.07349	0	0
212886_at	CCDC69	coiled-coil domain containing 69	2.07069	2.07069	0	0
205124_at	MEF2B	MADS box transcription enhancer factor 2, polypeptide B (myocyte enhancer factor 2B)	2.06781	2.06781	0	0
228115_at			0.48366	2.06756	0	0
235745_at	ERN1	endoplasmic reticulum to nucleus signalling 1	2.06715	2.06715	0	0
204198_s_at	RUNX3	runt-related transcription factor 3	2.06489	2.06489	0	0
203666_at	CXCL12	chemokine (C-X-C motif) ligand 12 (stromal cell-derived factor 1)	2.0623	2.0623	0	0
241044_x_at	MAP2	microtubule-associated protein 2	0.48548	2.05983	0	0
222156_x_at	CCPG1|BC051725	cell cycle progression 1	2.05884	2.05884	0	0
212414_s_at		septin 6	2.05814	2.05814	0	0
225033_at			2.05481	2.05481	0	0
226906_s_at	ARHGAP9	Rho GTPase activating protein 9	2.05209	2.05209	0	0
204116_at	IL2RG	interleukin 2 receptor, gamma (severe combined immunodeficiency)	2.0472	2.0472	0	0
215058_at	MGC24039	hypothetical protein MGC24039	2.04544	2.04544	0	0
219634_at	CHST11	carbohydrate (chondroitin 4) sulfotransferase 11	2.04427	2.04427	0	0
210633_x_at	KRT10	keratin 10 (epidermolytic hyperkeratosis; keratosis palmaris et plantaris)	0.48921	2.04409	0	0
211048_s_at	PDIA4	protein disulfide isomerase family A, member 4	2.03832	2.03832	0	0
205328_at	CLDN10	claudin 10	2.03599	2.03599	0	0
207442_at	CSF3	colony stimulating factor 3 (granulocyte)	2.03569	2.03569	0	0
235666_at			2.03334	2.03334	0	0
215121_x_at	IGL@|IGLC1|IGLV4-3|IGLV3-25|IGLJ3|BC012876|X57820|BC064491|AJ319669	immunoglobulin lambda locus|immunoglobulin lambda constant 1 (Mcg marker)|immunoglobulin lambda variable 4-3|immunoglobulin lambda variable 3-25|immunoglobulin lambda joining 3	2.03253	2.03253	0	0
227238_at			0.49218	2.03177	0	0
209199_s_at	MEF2C	MADS box transcription enhancer factor 2, polypeptide C (myocyte enhancer factor 2C)	2.0289	2.0289	0	0
214677_x_at	IGL@|IGLC1|IGLV4-3|IGLV3-25|IGLJ3|BC012876|X57820|BC064491|AJ319669	immunoglobulin lambda locus|immunoglobulin lambda constant 1 (Mcg marker)|immunoglobulin lambda variable 4-3|immunoglobulin lambda variable 3-25|immunoglobulin lambda joining 3	2.0249	2.0249	0	0
202998_s_at	LOXL2	lysyl oxidase-like 2	2.0244	2.0244	0	0
208268_at	ADAM28	ADAM metallopeptidase domain 28	2.02354	2.02354	0	0
213042_s_at	ATP2A3	ATPase, Ca++ transporting, ubiquitous	2.02274	2.02274	0	0
229670_at			2.02124	2.02124	0	0
202759_s_at	AKAP2|PALM2-AKAP2	A kinase (PRKA) anchor protein 2|PALM2-AKAP2 protein	2.01948	2.01948	0	0
213933_at	PTGER3	prostaglandin E receptor 3 (subtype EP3)	0.49582	2.01688	0	0
221739_at	C19orf10	chromosome 19 open reading frame 10	2.01476	2.01476	0	0
204044_at	QPRT	quinolinate phosphoribosyltransferase (nicotinate-nucleotide pyrophosphorylase (carboxylating))	2.01415	2.01415	0	0
1555526_a_at		septin 6	2.01383	2.01383	0	0
1555270_a_at	WFS1	Wolfram syndrome 1 (wolframin)	2.01378	2.01378	0	0
232543_x_at	ARHGAP9	Rho GTPase activating protein 9	2.01335	2.01335	0	0
218324_s_at	SPATS2	spermatogenesis associated, serine-rich 2	2.01232	2.01232	0	0
221581_s_at	LAT2	linker for activation of T cells family, member 2	2.01166	2.01166	0	0
218358_at	CRELD2	cysteine-rich with EGF-like domains 2	2.01133	2.01133	0	0
235567_at			0.49818	2.00729	0	0
204158_s_at	TCIRG1	T-cell, immune regulator 1, ATPase, H+ transporting, lysosomal V0 subunit A3	2.00387	2.00387	0	0
204153_s_at	MFNG	manic fringe homolog (Drosophila)	2.00332	2.00332	0	0
202887_s_at	DDIT4	DNA-damage-inducible transcript 4	2.00262	2.00262	0	0
244107_at			0.49943	2.00227	0	0
239258_at	RHOQ	ras homolog gene family, member Q	1.99962	1.99962	0	0
209685_s_at	PRKCB1	protein kinase C, beta 1	1.99949	1.99949	0	0
230064_at	BC006438		0.50129	1.99486	0	0
214157_at	GNAS	GNAS complex locus	1.9946	1.9946	0	0
203914_x_at	HPGD	hydroxyprostaglandin dehydrogenase 15-(NAD)	0.50156	1.99377	0	0
204805_s_at	H1FX	H1 histone family, member X	1.99333	1.99333	0	0
201743_at	CD14	CD14 molecule	1.99177	1.99177	0	0
240690_at			0.5021	1.99163	0	0
204785_x_at	IFNAR2	interferon (alpha, beta and omega) receptor 2	1.99133	1.99133	0	0
204265_s_at	GPSM3	G-protein signalling modulator 3 (AGS3-like, C. elegans)	1.99	1.99	0	0
241869_at	APOL6	apolipoprotein L, 6	1.98816	1.98816	0	0
228108_at			0.50335	1.98667	0	0
1558924_s_at	RSN	restin (Reed-Steinberg cell-expressed intermediate filament-associated protein)	0.5036	1.9857	0	0
226694_at	AKAP2|PALM2-AKAP2	A kinase (PRKA) anchor protein 2|PALM2-AKAP2 protein	1.98467	1.98467	0	0
219869_s_at	SLC39A8	solute carrier family 39 (zinc transporter), member 8	1.98338	1.98338	0	0
219910_at	HYPE	Huntingtin interacting protein E	1.98125	1.98125	0	0
203435_s_at	MME	membrane metallo-endopeptidase (neutral endopeptidase, enkephalinase)	1.97819	1.97819	0	0
216250_s_at	LPXN	leupaxin	1.97349	1.97349	0	0
1556814_a_at			1.97253	1.97253	0	0
227087_at			1.97063	1.97063	0	0
224885_s_at	MUC1|KRTCAP2	mucin 1, cell surface associated|keratinocyte associated protein 2	1.97055	1.97055	0	0
205237_at	FCN1|CR749452	ficolin (collagen/fibrinogen domain containing) 1	1.96695	1.96695	0	0
209083_at	CORO1A	coronin, actin binding protein, 1A	1.96596	1.96596	0	0
219995_s_at	ZNF750	zinc finger protein 750	0.50893	1.96492	0	0
202295_s_at	CTSH	cathepsin H	1.96484	1.96484	0	0
214235_at	CYP3A5	cytochrome P450, family 3, subfamily A, polypeptide 5	0.50895	1.96484	0	0
1558378_a_at	C14orf78	chromosome 14 open reading frame 78	0.50915	1.96404	0	0
204923_at	CXorf9	chromosome X open reading frame 9	1.96368	1.96368	0	0
210627_s_at	GCS1	glucosidase I	1.96281	1.96281	0	0
213618_at	CENTD1	centaurin, delta 1	0.50957	1.96246	0	0
223058_at	FAM107B	family with sequence similarity 107, member B	1.96231	1.96231	0	0
205504_at	BTK	Bruton agammaglobulinemia tyrosine kinase	1.96123	1.96123	0	0
205413_at	MPPED2	metallophosphoesterase domain containing 2	1.961	1.961	0	0
213701_at	C12orf29	chromosome 12 open reading frame 29	0.51002	1.96069	0	0
242871_at	PAQR5	progestin and adipoQ receptor family member V	0.51072	1.95801	0	0
207114_at	LY6G6C|BC011600	lymphocyte antigen 6 complex, locus G6C	0.51105	1.95674	0	0
226935_s_at	CLPTM1L|AK126225	CLPTM1-like	1.9563	1.9563	0	0
206421_s_at	SERPINB7	serpin peptidase inhibitor, clade B (ovalbumin), member 7	0.51165	1.95448	0	0
223805_at	OSBPL6	oxysterol binding protein-like 6	0.51173	1.95417	0	0
46142_at			1.95373	1.95373	0	0
208926_at	NEU1|BC011600	sialidase 1 (lysosomal sialidase)	1.95328	1.95328	0	0
230925_at	APBB1IP	amyloid beta (A4) precursor protein-binding, family B, member 1 interacting protein	1.953	1.953	0	0
231124_x_at	LY9	lymphocyte antigen 9	1.95237	1.95237	0	0
243606_at			1.95159	1.95159	0	0
220918_at	RUNX1|C21orf96	runt-related transcription factor 1 (acute myeloid leukemia 1; aml1 oncogene)|chromosome 21 open reading frame 96	1.95126	1.95126	0	0
214807_at			0.51266	1.9506	0	0
222411_s_at	SSR3|GIPC2	signal sequence receptor, gamma (translocon-associated protein gamma)|GIPC PDZ domain containing family, member 2	1.94782	1.94782	0	0
228214_at			0.51372	1.94658	0	0
216846_at			1.94511	1.94511	0	0
238778_at	MPP7	membrane protein, palmitoylated 7 (MAGUK p55 subfamily member 7)	0.51472	1.9428	0	0
226682_at			0.51484	1.94236	0	0
235201_at			0.51491	1.9421	0	0
204588_s_at	SLC7A7	solute carrier family 7 (cationic amino acid transporter, y+ system), member 7	1.93994	1.93994	0	0
1554343_a_at	BRDG1	BCR downstream signaling 1	1.93991	1.93991	0	0
219541_at	LIME1	Lck interacting transmembrane adaptor 1	1.93971	1.93971	0	0
209496_at	RARRES2	retinoic acid receptor responder (tazarotene induced) 2	1.9386	1.9386	0	0
239832_at	PIP5K1B	phosphatidylinositol-4-phosphate 5-kinase, type I, beta	1.93691	1.93691	0	0
235405_at	GSTA4	glutathione S-transferase A4	0.51632	1.9368	0	0
236534_at	BNIPL	BCL2/adenovirus E1B 19kD interacting protein like	0.51655	1.93592	0	0
216705_s_at	ADA	adenosine deaminase	1.93585	1.93585	0	0
210839_s_at	ENPP2	ectonucleotide pyrophosphatase/phosphodiesterase 2 (autotaxin)	1.9356	1.9356	0	0
203857_s_at	PDIA5	protein disulfide isomerase family A, member 5	1.93495	1.93495	0	0
229739_s_at			1.93155	1.93155	0	0
205214_at	STK17B	serine/threonine kinase 17b (apoptosis-inducing)	1.93144	1.93144	0	0
1555852_at			1.92987	1.92987	0	0
204836_at	GLDC	glycine dehydrogenase (decarboxylating)	1.92942	1.92942	0	0
219066_at	PPCDC	phosphopantothenoylcysteine decarboxylase	1.92633	1.92633	0	0
212012_at			1.92495	1.92495	0	0
201239_s_at	SPCS2	signal peptidase complex subunit 2 homolog (S. cerevisiae)	1.92494	1.92494	0	0
206247_at	MICB	MHC class I polypeptide-related sequence B	1.92451	1.92451	0	0
205309_at	SMPDL3B	sphingomyelin phosphodiesterase, acid-like 3B	1.92412	1.92412	0	0
212890_at	MGC15523	hypothetical protein MGC15523	1.92375	1.92375	0	0
227497_at			0.52052	1.92114	0	0
228831_s_at	GNG7	guanine nucleotide binding protein (G protein), gamma 7	1.92055	1.92055	0	0
213170_at	GPX7	glutathione peroxidase 7	1.92028	1.92028	0	0
221239_s_at	FCRL2	Fc receptor-like 2	1.91854	1.91854	0	0
205213_at	CENTB1	centaurin, beta 1	1.91561	1.91561	0	0
218282_at	EDEM2	ER degradation enhancer, mannosidase alpha-like 2	1.91518	1.91518	0	0
211395_x_at	FCGR2A|FCGR2B|FCGR2C	Fc fragment of IgG, low affinity IIa, receptor (CD32)|Fc fragment of IgG, low affinity IIb, receptor (CD32)|Fc fragment of IgG, low affinity IIc, receptor for (CD32)	1.91452	1.91452	0	0
203252_at	CDK2AP2	CDK2-associated protein 2	1.90874	1.90874	0	0
241844_x_at	TMEM156	transmembrane protein 156	1.90872	1.90872	0	0
215967_s_at	LY9	lymphocyte antigen 9	1.90833	1.90833	0	0
202008_s_at	NID1	nidogen 1	1.90341	1.90341	0	0
236266_at			0.52557	1.9027	0	0
222435_s_at	UBE2J1	ubiquitin-conjugating enzyme E2, J1 (UBC6 homolog, yeast)	1.90137	1.90137	0	0
219191_s_at	TFCP2|BIN2	transcription factor CP2|bridging integrator 2	1.89861	1.89861	0	0
202947_s_at	GYPC	glycophorin C (Gerbich blood group)	1.897	1.897	0	0
215379_x_at			1.8954	1.8954	0	0
202626_s_at	LYN	v-yes-1 Yamaguchi sarcoma viral related oncogene homolog	1.89375	1.89375	0	0
1566324_a_at	MAF	v-maf musculoaponeurotic fibrosarcoma oncogene homolog (avian)	0.52868	1.89151	0	0
201859_at	PRG1	proteoglycan 1, secretory granule	1.88987	1.88987	0	0
228528_at	hsa-mir-29c		1.88904	1.88904	0	0
209681_at	SLC19A2	solute carrier family 19 (thiamine transporter), member 2	0.5301	1.88645	0	0
225283_at	ARRDC4	arrestin domain containing 4	0.53016	1.88621	0	0
209183_s_at	C10orf10	chromosome 10 open reading frame 10	1.88221	1.88221	0	0
234980_at			1.87909	1.87909	0	0
232617_at	CTSS	cathepsin S	1.87861	1.87861	0	0
237038_at	CXCL14	chemokine (C-X-C motif) ligand 14	0.53321	1.87542	0	0
214366_s_at	ALOX5	arachidonate 5-lipoxygenase	1.87507	1.87507	0	0
223427_s_at	EPB41L4B	erythrocyte membrane protein band 4.1 like 4B	0.5335	1.87442	0	0
202112_at	VWF	von Willebrand factor	1.8738	1.8738	0	0
204079_at	TPST2	tyrosylprotein sulfotransferase 2	1.87379	1.87379	0	0
222011_s_at	TCP1	t-complex 1	0.53417	1.87205	0	0
202878_s_at	CD93	CD93 molecule	1.87069	1.87069	0	0
220432_s_at	CYP39A1	cytochrome P450, family 39, subfamily A, polypeptide 1	0.5347	1.8702	0	0
202910_s_at	CD97	CD97 molecule	1.86936	1.86936	0	0
203761_at	SLA	Src-like-adaptor	1.86811	1.86811	0	0
211913_s_at	MERTK	c-mer proto-oncogene tyrosine kinase	1.86542	1.86542	0	0
209473_at			1.86508	1.86508	0	0
41577_at	PPP1R16B	protein phosphatase 1, regulatory (inhibitor) subunit 16B	1.8642	1.8642	0	0
227289_at	PCDH17	protocadherin 17	1.8624	1.8624	0	0
235661_at			1.86194	1.86194	0	0
216166_at	RHOH	ras homolog gene family, member H	1.86185	1.86185	0	0
204513_s_at	ELMO1	engulfment and cell motility 1	1.86121	1.86121	0	0
223832_s_at	AYTL1|CAPNS2	acyltransferase like 1|calpain, small subunit 2	0.53765	1.85996	0	0
1560396_at	KLHL6|AK097976	kelch-like 6 (Drosophila)	1.85939	1.85939	0	0
203391_at	FKBP2	FK506 binding protein 2, 13kDa	1.85706	1.85706	0	0
216257_at	SERPINB13	serpin peptidase inhibitor, clade B (ovalbumin), member 13	0.5386	1.85668	0	0
206032_at			0.53891	1.8556	0	0
242031_at			1.85528	1.85528	0	0
215465_at	ABCA12	ATP-binding cassette, sub-family A (ABC1), member 12	0.53912	1.85489	0	0
233223_at	NEDD9	neural precursor cell expressed, developmentally down-regulated 9	1.85243	1.85243	0	0
208087_s_at	ZBP1	Z-DNA binding protein 1	1.85138	1.85138	0	0
212345_s_at	CREB3L2	cAMP responsive element binding protein 3-like 2	1.8488	1.8488	0	0
200825_s_at	HYOU1	hypoxia up-regulated 1	1.84736	1.84736	0	0
1554479_a_at	CARD8	caspase recruitment domain family, member 8	1.84638	1.84638	0	0
203854_at	CFI	complement factor I	1.84481	1.84481	0	0
202084_s_at	SEC14L1	SEC14-like 1 (S. cerevisiae)	1.84106	1.84106	0	0
202786_at	STK39	serine threonine kinase 39 (STE20/SPS1 homolog, yeast)	0.54343	1.84017	0	0
232158_x_at			0.54351	1.8399	0	0
242029_at	FNDC3B	fibronectin type III domain containing 3B	1.83845	1.83845	0	0
206020_at	SOCS6	suppressor of cytokine signaling 6	0.54413	1.8378	0	0
218723_s_at	RGC32	response gene to complement 32	1.8378	1.8378	0	0
235299_at			1.83577	1.83577	0	0
1554912_at	FAM62C	family with sequence similarity 62 (C2 domain containing), member C	0.54486	1.83534	0	0
231033_at			0.54502	1.83481	0	0
1556402_at			1.83429	1.83429	0	0
1554930_a_at	FUT8	fucosyltransferase 8 (alpha (1,6) fucosyltransferase)	1.83131	1.83131	0	0
209696_at	FBP1	fructose-1,6-bisphosphatase 1	1.8299	1.8299	0	0
241418_at			0.5467	1.82914	0	0
212960_at	TBC1D9	TBC1 domain family, member 9 (with GRAM domain)	1.82894	1.82894	0	0
222383_s_at	ALOXE3	arachidonate lipoxygenase 3	0.54707	1.82791	0	0
226188_at			0.54822	1.82408	0	0
212975_at	DENND3	DENN/MADD domain containing 3	1.82273	1.82273	0	0
238668_at			1.82272	1.82272	0	0
235291_s_at			1.8226	1.8226	0	0
238982_at	DENR	density-regulated protein	0.54879	1.82218	0	0
211993_at	WNK1	WNK lysine deficient protein kinase 1	0.54939	1.82021	0	0
204677_at	CDH5	cadherin 5, type 2, VE-cadherin (vascular epithelium)	1.82003	1.82003	0	0
208763_s_at	TSC22D3	TSC22 domain family, member 3	1.81829	1.81829	0	0
204674_at	LRMP	lymphoid-restricted membrane protein	1.81826	1.81826	0	0
218807_at	VAV3	vav 3 oncogene	0.55017	1.81761	0	0
228155_at	C10orf58	chromosome 10 open reading frame 58	0.55018	1.8176	0	0
221059_s_at	COTL1	coactosin-like 1 (Dictyostelium)	1.81757	1.81757	0	0
227542_at			0.55034	1.81707	0	0
226436_at	RASSF4	Ras association (RalGDS/AF-6) domain family 4	1.81659	1.81659	0	0
1556606_at	NAV2	neuron navigator 2	1.81324	1.81324	0	0
201809_s_at	ENG	endoglin (Osler-Rendu-Weber syndrome 1)	1.81237	1.81237	0	0
217478_s_at	HLA-DMA	major histocompatibility complex, class II, DM alpha	1.81014	1.81014	0	0
210754_s_at	LYN	v-yes-1 Yamaguchi sarcoma viral related oncogene homolog	1.8095	1.8095	0	0
220012_at	ERO1LB	ERO1-like beta (S. cerevisiae)	1.80925	1.80925	0	0
241917_at	FCHSD2	FCH and double SH3 domains 2	1.80911	1.80911	0	0
217853_at	TNS3	tensin 3	1.80907	1.80907	0	0
222594_s_at	SPATS2	spermatogenesis associated, serine-rich 2	1.80857	1.80857	0	0
231406_at			1.80825	1.80825	0	0
1560316_s_at			1.80742	1.80742	0	0
224428_s_at	CDCA7	cell division cycle associated 7	0.55368	1.80609	0	0
202908_at	WFS1	Wolfram syndrome 1 (wolframin)	1.80263	1.80263	0	0
210534_s_at	EPPB9	B9 protein	1.80188	1.80188	0	0
204951_at	RHOH	ras homolog gene family, member H	1.80173	1.80173	0	0
220723_s_at	FLJ21511	hypothetical protein FLJ21511	0.5553	1.80084	0	0
236167_at	TNS3	tensin 3	1.80038	1.80038	0	0
229506_at			0.5555	1.80017	0	0
216060_s_at	DAAM1	dishevelled associated activator of morphogenesis 1	0.55595	1.79873	0	0
219371_s_at	KLF2	Kruppel-like factor 2 (lung)	1.79833	1.79833	0	0
238332_at	ANKRD29	ankyrin repeat domain 29	0.5567	1.79631	0	0
207237_at	KCNA3	potassium voltage-gated channel, shaker-related subfamily, member 3	1.79594	1.79594	0	0
201042_at	TGM2	transglutaminase 2 (C polypeptide, protein-glutamine-gamma-glutamyltransferase)	1.79593	1.79593	0	0
213935_at			0.55685	1.79583	0	0
240180_at			0.55699	1.79537	0	0
217984_at	RNASET2|AK124363	ribonuclease T2	1.79535	1.79535	0	0
203382_s_at	APOE	apolipoprotein E	1.79496	1.79496	0	0
236491_at	BCL2L10	BCL2-like 10 (apoptosis facilitator)	0.55732	1.79431	0	0
1563881_at	MAGI1	membrane associated guanylate kinase, WW and PDZ domain containing 1	0.5576	1.7934	0	0
202625_at			1.79296	1.79296	0	0
210370_s_at	LY9	lymphocyte antigen 9	1.7915	1.7915	0	0
214994_at	APOBEC3G|APOBEC3F	apolipoprotein B mRNA editing enzyme, catalytic polypeptide-like 3G|apolipoprotein B mRNA editing enzyme, catalytic polypeptide-like 3F	1.79115	1.79115	0	0
210006_at	ABHD14A	abhydrolase domain containing 14A	1.79111	1.79111	0	0
228585_at			1.79037	1.79037	0	0
218345_at	TMEM176A	transmembrane protein 176A	1.78836	1.78836	0	0
213592_at	AGTRL1	angiotensin II receptor-like 1	1.78822	1.78822	0	0
1556425_a_at	KIAA0802	KIAA0802	0.55935	1.78777	0	0
211361_s_at	SERPINB13	serpin peptidase inhibitor, clade B (ovalbumin), member 13	0.55958	1.78706	0	0
206875_s_at	SLK	STE20-like kinase (yeast)	0.55962	1.78691	0	0
226743_at	SLFN11	schlafen family member 11	1.78534	1.78534	0	0
204755_x_at	HLF	hepatic leukemia factor	0.56094	1.78271	0	0
233388_at	CA12	carbonic anhydrase XII	0.56116	1.78201	0	0
214421_x_at	CYP2C9	cytochrome P450, family 2, subfamily C, polypeptide 9	0.5614	1.78127	0	0
213050_at	COBL	cordon-bleu homolog (mouse)	0.56151	1.7809	0	0
229860_x_at			1.77754	1.77754	0	0
225032_at	FNDC3B	fibronectin type III domain containing 3B	1.77681	1.77681	0	0
204639_at	ADA	adenosine deaminase	1.77669	1.77669	0	0
208335_s_at	DARC	Duffy blood group, chemokine receptor	1.77617	1.77617	0	0
224794_s_at	CEECAM1	cerebral endothelial cell adhesion molecule 1	1.77582	1.77582	0	0
223120_at	FUCA2	fucosidase, alpha-L- 2, plasma	1.77553	1.77553	0	0
203279_at	EDEM1	ER degradation enhancer, mannosidase alpha-like 1	1.7737	1.7737	0	0
216372_at			1.77364	1.77364	0	0
209250_at	DEGS1	degenerative spermatocyte homolog 1, lipid desaturase (Drosophila)	0.5641	1.77275	0	0
229290_at			0.56439	1.77183	0	0
238025_at	MLKL	mixed lineage kinase domain-like	1.77178	1.77178	0	0
209583_s_at	CD200	CD200 molecule	1.77172	1.77172	0	0
233280_at	NEBL	nebulette	0.56458	1.77124	0	0
203303_at	DYNLT3	dynein, light chain, Tctex-type 3	0.56502	1.76983	0	0
1553505_at			0.56518	1.76936	0	0
231925_at			0.56601	1.76674	0	0
211980_at	COL4A1	collagen, type IV, alpha 1	1.7663	1.7663	0	0
217858_s_at	ARMCX3	armadillo repeat containing, X-linked 3	1.76573	1.76573	0	0
204088_at	P2RX4	purinergic receptor P2X, ligand-gated ion channel, 4	1.76396	1.76396	0	0
202855_s_at	SLC16A3	solute carrier family 16, member 3 (monocarboxylic acid transporter 4)	1.76236	1.76236	0	0
226247_at	PLEKHA1	pleckstrin homology domain containing, family A (phosphoinositide binding specific) member 1	0.56789	1.76089	0	0
234381_at	IGL@|IGLC1|IGLV4-3|IGLV3-25|IGLJ3|BC012876|X57820|BC064491	immunoglobulin lambda locus|immunoglobulin lambda constant 1 (Mcg marker)|immunoglobulin lambda variable 4-3|immunoglobulin lambda variable 3-25|immunoglobulin lambda joining 3	1.76064	1.76064	0	0
207738_s_at	NCKAP1	NCK-associated protein 1	0.5681	1.76024	0	0
203066_at	GALNAC4S-6ST	B cell RAG associated protein	1.75983	1.75983	0	0
224663_s_at	CFL2	cofilin 2 (muscle)	1.75856	1.75856	0	0
203143_s_at	KIAA0040	KIAA0040	1.75846	1.75846	0	0
211517_s_at	IL5RA	interleukin 5 receptor, alpha	1.75689	1.75689	0	0
225188_at	RAPH1	Ras association (RalGDS/AF-6) and pleckstrin homology domains 1	0.56993	1.75459	0	0
205801_s_at	RASGRP3	RAS guanyl releasing protein 3 (calcium and DAG-regulated)	1.75439	1.75439	0	0
217231_s_at	MAST1	microtubule associated serine/threonine kinase 1	1.75313	1.75313	0	0
204393_s_at	ACPP	acid phosphatase, prostate	0.57046	1.75297	0	0
204232_at	FCER1G	Fc fragment of IgE, high affinity I, receptor for; gamma polypeptide	1.75169	1.75169	0	0
209570_s_at	D4S234E	DNA segment on chromosome 4 (unique) 234 expressed sequence	0.57089	1.75164	0	0
205404_at	HSD11B1	hydroxysteroid (11-beta) dehydrogenase 1	1.75136	1.75136	0	0
204236_at	FLI1	Friend leukemia virus integration 1	1.75105	1.75105	0	0
212699_at	SCAMP5	secretory carrier membrane protein 5	1.75072	1.75072	0	0
203961_at			0.57124	1.75057	0	0
201206_s_at	RRBP1	ribosome binding protein 1 homolog 180kDa (dog)	1.74798	1.74798	0	0
37966_at	PARVB	parvin, beta	1.74722	1.74722	0	0
237759_at	CD48	CD48 molecule	1.74706	1.74706	0	0
239451_at	HSP90B1	heat shock protein 90kDa beta (Grp94), member 1	1.74677	1.74677	0	0
226525_at			1.74667	1.74667	0	0
211636_at			1.74342	1.74342	0	0
210191_s_at	PHTF1	putative homeodomain transcription factor 1	1.74296	1.74296	0	0
236261_at			0.57411	1.74183	0	0
206363_at	MAF	v-maf musculoaponeurotic fibrosarcoma oncogene homolog (avian)	0.57429	1.74127	0	0
242662_at			0.57494	1.73931	0	0
226939_at	CPEB2	cytoplasmic polyadenylation element binding protein 2	0.57496	1.73926	0	0
216558_x_at			1.7388	1.7388	0	0
208056_s_at	CBFA2T3	core-binding factor, runt domain, alpha subunit 2; translocated to, 3	1.73697	1.73697	0	0
210871_x_at	SSX2IP	synovial sarcoma, X breakpoint 2 interacting protein	0.57586	1.73652	0	0
207414_s_at			0.5761	1.73582	0	0
209348_s_at	MAF	v-maf musculoaponeurotic fibrosarcoma oncogene homolog (avian)	0.57627	1.7353	0	0
217861_s_at	PREB	prolactin regulatory element binding	1.73416	1.73416	0	0
239770_at			0.57675	1.73385	0	0
233448_s_at	MGC24039	hypothetical protein MGC24039	1.73332	1.73332	0	0
209879_at	SELPLG	selectin P ligand	1.73288	1.73288	0	0
1555753_x_at			1.73208	1.73208	0	0
204220_at	GMFG	glia maturation factor, gamma	1.73191	1.73191	0	0
206530_at	RAB30	RAB30, member RAS oncogene family	1.7295	1.7295	0	0
218459_at	TOR3A	torsin family 3, member A	1.72861	1.72861	0	0
239118_at	KCNA2	potassium voltage-gated channel, shaker-related subfamily, member 2	1.72834	1.72834	0	0
1553989_a_at	ATP6V1C2	ATPase, H+ transporting, lysosomal 42kDa, V1 subunit C2	0.57864	1.72819	0	0
1554168_a_at	SH3KBP1	SH3-domain kinase binding protein 1	1.72752	1.72752	0	0
226649_at	PANK1	pantothenate kinase 1	0.57902	1.72704	0	0
208018_s_at	HCK	hemopoietic cell kinase	1.72694	1.72694	0	0
237690_at	GPR115	G protein-coupled receptor 115	0.57935	1.72606	0	0
225003_at	UNQ501	MBC3205	1.72576	1.72576	0	0
226794_at	STXBP5	syntaxin binding protein 5 (tomosyn)	0.58039	1.72297	0	0
220565_at	CCR10	chemokine (C-C motif) receptor 10	1.72272	1.72272	0	0
1555173_at	STX19	syntaxin 19	0.58088	1.72153	0	0
203185_at	RASSF2	Ras association (RalGDS/AF-6) domain family 2	1.72098	1.72098	0	0
202540_s_at	HMGCR	3-hydroxy-3-methylglutaryl-Coenzyme A reductase	0.58115	1.72072	0	0
204150_at	STAB1	stabilin 1	1.72	1.72	0	0
216025_x_at	CYP2C9	cytochrome P450, family 2, subfamily C, polypeptide 9	0.58206	1.71804	0	0
202838_at	FUCA1	fucosidase, alpha-L- 1, tissue	1.71673	1.71673	0	0
202150_s_at	NEDD9	neural precursor cell expressed, developmentally down-regulated 9	1.71653	1.71653	0	0
224807_at	GRAMD1A	GRAM domain containing 1A	1.7156	1.7156	0	0
208658_at	PDIA4	protein disulfide isomerase family A, member 4	1.71515	1.71515	0	0
201272_at	AKR1B1	aldo-keto reductase family 1, member B1 (aldose reductase)	1.71389	1.71389	0	0
236798_at			1.71323	1.71323	0	0
242055_at	C6orf85	chromosome 6 open reading frame 85	0.58426	1.71157	0	0
212739_s_at	NME4	non-metastatic cells 4, protein expressed in	1.71126	1.71126	0	0
218870_at	ARHGAP15	Rho GTPase activating protein 15	1.71033	1.71033	0	0
235377_at	C6orf142	chromosome 6 open reading frame 142	0.58494	1.70959	0	0
204735_at	PDE4A	phosphodiesterase 4A, cAMP-specific (phosphodiesterase E2 dunce homolog, Drosophila)	1.70776	1.70776	0	0
218084_x_at	FXYD5	FXYD domain containing ion transport regulator 5	1.70629	1.70629	0	0
209633_at	PPP2R3A	protein phosphatase 2 (formerly 2A), regulatory subunit B'', alpha	0.58625	1.70577	0	0
206382_s_at	BDNF	brain-derived neurotrophic factor	0.58665	1.70459	0	0
205865_at	ARID3A	AT rich interactive domain 3A (BRIGHT- like)	1.70378	1.70378	0	0
220035_at	NUP210	nucleoporin 210kDa	1.70281	1.70281	0	0
204852_s_at	PTPN7	protein tyrosine phosphatase, non-receptor type 7	1.70209	1.70209	0	0
226632_at	CYGB	cytoglobin	1.70193	1.70193	0	0
202709_at	FMOD	fibromodulin	1.7017	1.7017	0	0
208130_s_at	TBXAS1	thromboxane A synthase 1 (platelet, cytochrome P450, family 5, subfamily A)	1.70169	1.70169	0	0
211638_at			1.70155	1.70155	0	0
213947_s_at	NUP210	nucleoporin 210kDa	1.69679	1.69679	0	0
202273_at	PDGFRB	platelet-derived growth factor receptor, beta polypeptide	1.69673	1.69673	0	0
222693_at	FNDC3B	fibronectin type III domain containing 3B	1.69632	1.69632	0	0
227414_at	AX775823		1.6947	1.6947	0	0
242204_at	WFDC5	WAP four-disulfide core domain 5	0.59009	1.69465	0	0
202289_s_at	TACC2	transforming, acidic coiled-coil containing protein 2	0.59072	1.69285	0	0
202967_at	GSTA4	glutathione S-transferase A4	0.59104	1.69194	0	0
219478_at	WFDC1	WAP four-disulfide core domain 1	1.69077	1.69077	0	0
232925_at	EGFR	epidermal growth factor receptor (erythroblastic leukemia viral (v-erb-b) oncogene homolog, avian)	0.59169	1.69006	0	0
1554003_at	RGNEF	Rho-guanine nucleotide exchange factor	0.59184	1.68963	0	0
203620_s_at	FCHSD2	FCH and double SH3 domains 2	1.68906	1.68906	0	0
232922_s_at	C20orf59	chromosome 20 open reading frame 59	1.6882	1.6882	0	0
228258_at	TBC1D10C	TBC1 domain family, member 10C	1.68779	1.68779	0	0
212413_at		septin 6	1.6874	1.6874	0	0
237713_at	TACC2	transforming, acidic coiled-coil containing protein 2	0.59278	1.68696	0	0
204485_s_at	TOM1L1	target of myb1-like 1 (chicken)	0.59346	1.68505	0	0
1557522_x_at			0.59353	1.68483	0	0
209734_at	NCKAP1L	NCK-associated protein 1-like	1.68468	1.68468	0	0
220017_x_at	CYP2C9	cytochrome P450, family 2, subfamily C, polypeptide 9	0.59363	1.68454	0	0
227168_at			1.68445	1.68445	0	0
204960_at	PTPRCAP	protein tyrosine phosphatase, receptor type, C-associated protein	1.68222	1.68222	0	0
208639_x_at	PDIA6	protein disulfide isomerase family A, member 6	1.68191	1.68191	0	0
221844_x_at			1.68076	1.68076	0	0
230660_at			0.59515	1.68026	0	0
223164_at	CCM2	cerebral cavernous malformation 2	1.67985	1.67985	0	0
218898_at	FAM57A	family with sequence similarity 57, member A	0.59609	1.6776	0	0
206385_s_at	ANK3	ankyrin 3, node of Ranvier (ankyrin G)	0.59623	1.67721	0	0
218299_at	C11orf24	chromosome 11 open reading frame 24	1.67516	1.67516	0	0
210243_s_at	B4GALT3	UDP-Gal:betaGlcNAc beta 1,4- galactosyltransferase, polypeptide 3	1.67312	1.67312	0	0
226372_at			1.6721	1.6721	0	0
202665_s_at	WIPF1	WAS/WASL interacting protein family, member 1	1.67187	1.67187	0	0
209581_at	HRASLS3	HRAS-like suppressor 3	1.67159	1.67159	0	0
204360_s_at	NAGLU	N-acetylglucosaminidase, alpha- (Sanfilippo disease IIIB)	1.67142	1.67142	0	0
220402_at	P53AIP1	p53-regulated apoptosis-inducing protein 1	0.59834	1.6713	0	0
201288_at	ARHGDIB	Rho GDP dissociation inhibitor (GDI) beta	1.66975	1.66975	0	0
240260_at	PTPN1	protein tyrosine phosphatase, non-receptor type 1	1.66709	1.66709	0	0
237302_at			0.59997	1.66675	0	0
207109_at	POU2F3	POU domain, class 2, transcription factor 3	0.6002	1.66612	0	0
236009_at			0.60021	1.66609	0	0
212912_at	RPS6KA2	ribosomal protein S6 kinase, 90kDa, polypeptide 2	1.66602	1.66602	0	0
218502_s_at	TRPS1	trichorhinophalangeal syndrome I	0.60029	1.66586	0	0
225224_at			1.66565	1.66565	0	0
226017_at	CMTM7	CKLF-like MARVEL transmembrane domain containing 7	1.66554	1.66554	0	0
214129_at	PDE4DIP	phosphodiesterase 4D interacting protein (myomegalin)	1.66478	1.66478	0	0
206085_s_at	CTH	cystathionase (cystathionine gamma-lyase)	1.66405	1.66405	0	0
221249_s_at	FAM117A	family with sequence similarity 117, member A	1.66339	1.66339	0	0
221029_s_at	WNT5B	wingless-type MMTV integration site family, member 5B	1.6632	1.6632	0	0
229062_at			0.60125	1.66319	0	0
202185_at	PLOD3	procollagen-lysine, 2-oxoglutarate 5-dioxygenase 3	1.66238	1.66238	0	0
232994_s_at	RGNEF	Rho-guanine nucleotide exchange factor	0.60171	1.66194	0	0
229975_at			0.60184	1.66157	0	0
209447_at	SYNE1	spectrin repeat containing, nuclear envelope 1	1.66076	1.66076	0	0
1567997_x_at	SLC39A6	solute carrier family 39 (zinc transporter), member 6	0.60232	1.66024	0	0
203016_s_at	SSX2IP	synovial sarcoma, X breakpoint 2 interacting protein	0.60266	1.6593	0	0
218130_at	C17orf62	chromosome 17 open reading frame 62	1.65594	1.65594	0	0
227923_at			1.65584	1.65584	0	0
200918_s_at	SRPR	signal recognition particle receptor ('docking protein')	1.65447	1.65447	0	0
213491_x_at	RPN2	ribophorin II	1.65287	1.65287	0	0
206702_at	TEK	TEK tyrosine kinase, endothelial (venous malformations, multiple cutaneous and mucosal)	1.65274	1.65274	0	0
227197_at	SGEF	Src homology 3 domain-containing guanine nucleotide exchange factor	0.60572	1.65092	0	0
238614_x_at			0.60611	1.64986	0	0
202539_s_at	HMGCR	3-hydroxy-3-methylglutaryl-Coenzyme A reductase	0.60664	1.64842	0	0
205379_at	CBR3	carbonyl reductase 3	0.6071	1.64717	0	0
239381_at	KLK7	kallikrein-related peptidase 7	0.6071	1.64716	0	0
239042_at			0.60739	1.6464	0	0
222786_at	CHST12	carbohydrate (chondroitin 4) sulfotransferase 12	1.64623	1.64623	0	0
241782_at			0.60836	1.64377	0	0
227396_at			1.64284	1.64284	0	0
213399_x_at	RPN2	ribophorin II	1.64211	1.64211	0	0
1555275_a_at	KLHL6	kelch-like 6 (Drosophila)	1.64123	1.64123	0	0
218999_at	TMEM140	transmembrane protein 140	1.64119	1.64119	0	0
38487_at	STAB1	stabilin 1	1.64075	1.64075	0	0
219402_s_at	DERL1	Der1-like domain family, member 1	1.64044	1.64044	0	0
212315_s_at	NUP210	nucleoporin 210kDa	1.63969	1.63969	0	0
220091_at	SLC2A6	solute carrier family 2 (facilitated glucose transporter), member 6	1.63934	1.63934	0	0
220413_at	SLC39A2	solute carrier family 39 (zinc transporter), member 2	0.61034	1.63843	0	0
231991_at	C20orf160	chromosome 20 open reading frame 160	1.63817	1.63817	0	0
213181_s_at	MOCS1	molybdenum cofactor synthesis 1	1.63771	1.63771	0	0
209925_at	OCLN|AK130833	occludin	0.61069	1.6375	0	0
218436_at	SIL1	SIL1 homolog, endoplasmic reticulum chaperone (S. cerevisiae)	1.63698	1.63698	0	0
204882_at	ARHGAP25	Rho GTPase activating protein 25	1.6369	1.6369	0	0
206181_at	SLAMF1	signaling lymphocytic activation molecule family member 1	1.63616	1.63616	0	0
236986_at			1.63582	1.63582	0	0
227873_at	C5orf14	chromosome 5 open reading frame 14	1.63533	1.63533	0	0
203934_at	KDR	kinase insert domain receptor (a type III receptor tyrosine kinase)	1.63466	1.63466	0	0
201095_at	DAP|BC080565	death-associated protein	1.63444	1.63444	0	0
228008_at			1.63403	1.63403	0	0
242733_at	HPGD	hydroxyprostaglandin dehydrogenase 15-(NAD)	0.6121	1.63372	0	0
221882_s_at	TMEM8	transmembrane protein 8 (five membrane-spanning domains)	1.63154	1.63154	0	0
217899_at	FLJ20254	hypothetical protein FLJ20254	1.63127	1.63127	0	0
229865_at	FNDC3B	fibronectin type III domain containing 3B	1.63	1.63	0	0
213369_at	PCDH21	protocadherin 21	0.61382	1.62914	0	0
219429_at	FA2H	fatty acid 2-hydroxylase	1.62845	1.62845	0	0
209435_s_at	ARHGEF2	rho/rac guanine nucleotide exchange factor (GEF) 2	1.62832	1.62832	0	0
235353_at	KIAA0746	KIAA0746 protein	1.62827	1.62827	0	0
219315_s_at	C16orf30	chromosome 16 open reading frame 30	1.62795	1.62795	0	0
229958_at	C8orf61	chromosome 8 open reading frame 61	0.61471	1.62678	0	0
219359_at	ATHL1	ATH1, acid trehalase-like 1 (yeast)	1.62619	1.62619	0	0
224550_s_at	MRVI1	murine retrovirus integration site 1 homolog	1.62592	1.62592	0	0
207455_at	P2RY1	purinergic receptor P2Y, G-protein coupled, 1	0.61536	1.62505	0	0
204789_at	FMNL1	formin-like 1	1.62381	1.62381	0	0
210314_x_at	TNFSF13|TNFSF12-TNFSF13	tumor necrosis factor (ligand) superfamily, member 13|tumor necrosis factor (ligand) superfamily, member 12-member 13	1.62232	1.62232	0	0
1570251_at			0.6169	1.621	0	0
213698_at	ZMYM6	zinc finger, MYM-type 6	1.61815	1.61815	0	0
227752_at	SPTLC2L	serine palmitoyltransferase, long chain base subunit 2-like (aminotransferase 2)	0.61808	1.61791	0	0
202890_at	MAP7	microtubule-associated protein 7	0.61829	1.61736	0	0
206149_at	LOC63928	hepatocellular carcinoma antigen gene 520	0.61857	1.61662	0	0
226440_at	DUSP22	dual specificity phosphatase 22	1.61647	1.61647	0	0
212873_at	HMHA1	histocompatibility (minor) HA-1	1.61618	1.61618	0	0
210138_at	RGS20	regulator of G-protein signalling 20	0.61908	1.61531	0	0
203780_at	EVA1	epithelial V-like antigen 1	0.61909	1.61529	0	0
219045_at	RHOF	ras homolog gene family, member F (in filopodia)	1.61419	1.61419	0	0
202314_at	CYP51A1	cytochrome P450, family 51, subfamily A, polypeptide 1	0.62031	1.61209	0	0
217979_at	TSPAN13	tetraspanin 13	1.61167	1.61167	0	0
213533_at	D4S234E	DNA segment on chromosome 4 (unique) 234 expressed sequence	0.62064	1.61123	0	0
204950_at	CARD8	caspase recruitment domain family, member 8	1.61057	1.61057	0	0
205326_at	RAMP3	receptor (calcitonin) activity modifying protein 3	1.60911	1.60911	0	0
213475_s_at	ITGAL	integrin, alpha L (antigen CD11A (p180), lymphocyte function-associated antigen 1; alpha polypeptide)	1.60693	1.60693	0	0
202027_at	C22orf5	chromosome 22 open reading frame 5	1.60682	1.60682	0	0
232202_at			0.62281	1.60562	0	0
244692_at	FLJ39501	cytochrome P450, family 2, subfamily E, polypeptide 2 homolog	0.623	1.60513	0	0
231118_at	ANKRD35	ankyrin repeat domain 35	0.62333	1.60429	0	0
205807_s_at	TUFT1	tuftelin 1	0.62348	1.6039	0	0
235474_at			1.60308	1.60308	0	0
218927_s_at	CHST12	carbohydrate (chondroitin 4) sulfotransferase 12	1.60307	1.60307	0	0
205363_at	BBOX1	butyrobetaine (gamma), 2-oxoglutarate dioxygenase (gamma-butyrobetaine hydroxylase) 1	0.62389	1.60284	0	0
215425_at			0.62396	1.60266	0	0
206219_s_at	VAV1	vav 1 oncogene	1.60225	1.60225	0	0
236201_at			0.625	1.6	0	0
203562_at	FEZ1	fasciculation and elongation protein zeta 1 (zygin I)	1.59872	1.59872	0	0
218825_at	EGFL7	EGF-like-domain, multiple 7	1.59791	1.59791	0	0
204058_at	ME1	malic enzyme 1, NADP(+)-dependent, cytosolic	0.62613	1.59712	0	0
226530_at	BMF	Bcl2 modifying factor	1.59709	1.59709	0	0
236616_at	AK123617		0.62642	1.59637	0	0
206049_at	SELP	selectin P (granule membrane protein 140kDa, antigen CD62)	1.59435	1.59435	0	0
228618_at			1.59408	1.59408	0	0
218615_s_at	TMEM39A	transmembrane protein 39A	1.59394	1.59394	0	0
215103_at	CYP2C19|CYP2C18	cytochrome P450, family 2, subfamily C, polypeptide 19|cytochrome P450, family 2, subfamily C, polypeptide 18	0.62788	1.59267	0	0
241474_at			0.62869	1.59061	0	0
222651_s_at	TRPS1	trichorhinophalangeal syndrome I	0.62871	1.59056	0	0
223041_at	CD99L2	CD99 molecule-like 2	1.58967	1.58967	0	0
219183_s_at	PSCD4	pleckstrin homology, Sec7 and coiled-coil domains 4	1.58938	1.58938	0	0
38149_at	ARHGAP25	Rho GTPase activating protein 25	1.58843	1.58843	0	0
240673_at			0.6298	1.58781	0	0
209582_s_at	CD200	CD200 molecule	1.58681	1.58681	0	0
202767_at	ACP2	acid phosphatase 2, lysosomal	1.58583	1.58583	0	0
1554628_at	ZNF57	zinc finger protein 57	0.63074	1.58545	0	0
1553956_at	ALS2CR4	amyotrophic lateral sclerosis 2 (juvenile) chromosome region, candidate 4	0.6317	1.58304	0	0
217976_s_at	DYNC1LI1	dynein, cytoplasmic 1, light intermediate chain 1	0.63196	1.58238	0	0
229331_at	SPATA18	spermatogenesis associated 18 homolog (rat)	0.63211	1.58201	0	0
237262_at			0.63213	1.58195	0	0
209121_x_at	NR2F2	nuclear receptor subfamily 2, group F, member 2	1.58119	1.58119	0	0
225981_at	C17orf28	chromosome 17 open reading frame 28	1.58081	1.58081	0	0
212316_at	NUP210	nucleoporin 210kDa	1.58016	1.58016	0	0
227610_at			1.58009	1.58009	0	0
236436_at	SLC25A45	solute carrier family 25, member 45	1.58008	1.58008	0	0
203560_at	GGH	gamma-glutamyl hydrolase (conjugase, folylpolygammaglutamyl hydrolase)	0.63295	1.5799	0	0
1552256_a_at	SCARB1	scavenger receptor class B, member 1	1.57912	1.57912	0	0
202175_at	CHPF	chondroitin polymerizing factor	1.57909	1.57909	0	0
204653_at	TFAP2A	transcription factor AP-2 alpha (activating enhancer binding protein 2 alpha)	0.63331	1.57901	0	0
210776_x_at			1.57875	1.57875	0	0
213624_at	SMPDL3A	sphingomyelin phosphodiesterase, acid-like 3A	0.63364	1.57818	0	0
202943_s_at	NAGA	N-acetylgalactosaminidase, alpha-	1.57801	1.57801	0	0
219790_s_at	NPR3	natriuretic peptide receptor C/guanylate cyclase C (atrionatriuretic peptide receptor C)	0.63392	1.57749	0	0
227030_at			1.57745	1.57745	0	0
238575_at	OSBPL6	oxysterol binding protein-like 6	0.63424	1.5767	0	0
225367_at	PGM2	phosphoglucomutase 2	0.63453	1.57596	0	0
238431_at			0.63457	1.57588	0	0
204197_s_at	RUNX3	runt-related transcription factor 3	1.57445	1.57445	0	0
228457_at			0.63544	1.57372	0	0
226490_at			0.63562	1.57326	0	0
210657_s_at		septin 4	1.57284	1.57284	0	0
208782_at	FSTL1	follistatin-like 1	1.57283	1.57283	0	0
1598_g_at	GAS6	growth arrest-specific 6	1.57176	1.57176	0	0
212750_at	PPP1R16B	protein phosphatase 1, regulatory (inhibitor) subunit 16B	1.57053	1.57053	0	0
204687_at	DKFZP564O0823	DKFZP564O0823 protein	1.56989	1.56989	0	0
206106_at	MAPK12	mitogen-activated protein kinase 12	1.5693	1.5693	0	0
1565282_at			1.56906	1.56906	0	0
229971_at	GPR114	G protein-coupled receptor 114	1.5679	1.5679	0	0
204400_at	EFS	embryonal Fyn-associated substrate	0.63861	1.56589	0	0
211725_s_at	BID	BH3 interacting domain death agonist	1.56516	1.56516	0	0
227779_at			1.56383	1.56383	0	0
208916_at	SLC1A5	solute carrier family 1 (neutral amino acid transporter), member 5	1.56208	1.56208	0	0
202857_at	TMEM4	transmembrane protein 4	1.56116	1.56116	0	0
206296_x_at	MAP4K1	mitogen-activated protein kinase kinase kinase kinase 1	1.55998	1.55998	0	0
218546_at	C1orf115	chromosome 1 open reading frame 115	1.55887	1.55887	0	0
215346_at	CD40	CD40 molecule, TNF receptor superfamily member 5	1.55727	1.55727	0	0
214626_s_at	GANAB	glucosidase, alpha; neutral AB	1.55693	1.55693	0	0
226907_at	PPP1R14C	protein phosphatase 1, regulatory (inhibitor) subunit 14C	0.64239	1.5567	0	0
208269_s_at	ADAM28	ADAM metallopeptidase domain 28	1.55486	1.55486	0	0
200757_s_at	CALU	calumenin	1.55395	1.55395	0	0
219562_at	RAB26	RAB26, member RAS oncogene family	1.55395	1.55395	0	0
242414_at			1.55355	1.55355	0	0
221801_x_at			0.64448	1.55164	0	0
211061_s_at	MGAT2	mannosyl (alpha-1,6-)-glycoprotein beta-1,2-N-acetylglucosaminyltransferase	1.55145	1.55145	0	0
219559_at	C20orf59	chromosome 20 open reading frame 59	1.55122	1.55122	0	0
228372_at	C10orf128	chromosome 10 open reading frame 128	1.55099	1.55099	0	0
225593_at	LSM10	LSM10, U7 small nuclear RNA associated	1.5499	1.5499	0	0
222212_s_at	LASS2	LAG1 homolog, ceramide synthase 2 (S. cerevisiae)	1.54971	1.54971	0	0
219716_at	APOL6	apolipoprotein L, 6	1.54894	1.54894	0	0
225299_at	MYO5B	myosin VB	0.64582	1.54841	0	0
240189_at			1.54784	1.54784	0	0
202655_at	ARMET	arginine-rich, mutated in early stage tumors	1.54766	1.54766	0	0
203110_at	PTK2B	PTK2B protein tyrosine kinase 2 beta	1.5475	1.5475	0	0
218573_at	MAGEH1	melanoma antigen family H, 1	1.54588	1.54588	0	0
218477_at	TMEM14A	transmembrane protein 14A	0.6479	1.54345	0	0
232116_at	GRHL3	grainyhead-like 3 (Drosophila)	0.64803	1.54313	0	0
212771_at	C10orf38	chromosome 10 open reading frame 38	1.54283	1.54283	0	0
222240_s_at	ISYNA1	myo-inositol 1-phosphate synthase A1	1.54218	1.54218	0	0
203018_s_at	SSX2IP	synovial sarcoma, X breakpoint 2 interacting protein	0.64854	1.54193	0	0
226817_at	DSC2	desmocollin 2	0.64893	1.541	0	0
202828_s_at	MMP14	matrix metallopeptidase 14 (membrane-inserted)	1.54039	1.54039	0	0
230405_at	LOC441108	hypothetical gene supported by AK128882	1.53944	1.53944	0	0
238096_at			0.64963	1.53935	0	0
202743_at	PIK3R3	phosphoinositide-3-kinase, regulatory subunit 3 (p55, gamma)	1.53857	1.53857	0	0
229367_s_at	GIMAP6	GTPase, IMAP family member 6	1.53744	1.53744	0	0
237367_x_at	CFLAR	CASP8 and FADD-like apoptosis regulator	1.537	1.537	0	0
202732_at	PKIG	protein kinase (cAMP-dependent, catalytic) inhibitor gamma	1.53644	1.53644	0	0
1552496_a_at			0.65092	1.53629	0	0
214853_s_at	MUC1|SHC1	mucin 1, cell surface associated|SHC (Src homology 2 domain containing) transforming protein 1	1.53612	1.53612	0	0
201266_at	TXNRD1	thioredoxin reductase 1	1.53607	1.53607	0	0
228271_at	SND1	staphylococcal nuclease domain containing 1	1.53536	1.53536	0	0
206581_at			0.65186	1.53408	0	0
238917_s_at	MGC24039	hypothetical protein MGC24039	1.53344	1.53344	0	0
214228_x_at	TNFRSF4	tumor necrosis factor receptor superfamily, member 4	1.53268	1.53268	0	0
219993_at	SOX17	SRY (sex determining region Y)-box 17	1.53097	1.53097	0	0
206747_at			0.65335	1.53057	0	0
219884_at	LHX6	LIM homeobox 6	1.52997	1.52997	0	0
227606_s_at	STAMBPL1	STAM binding protein-like 1	1.52919	1.52919	0	0
229750_at	POU2F2	POU domain, class 2, transcription factor 2	1.52891	1.52891	0	0
242506_at	SND1	staphylococcal nuclease domain containing 1	1.52851	1.52851	0	0
201522_x_at	SNRPN|SNURF	small nuclear ribonucleoprotein polypeptide N|SNRPN upstream reading frame	1.52767	1.52767	0	0
203556_at	ZHX2	zinc fingers and homeoboxes 2	1.52746	1.52746	0	0
221814_at	GPR124	G protein-coupled receptor 124	1.52635	1.52635	0	0
203332_s_at			1.52548	1.52548	0	0
203139_at	DAPK1	death-associated protein kinase 1	1.52387	1.52387	0	0
226074_at	PPM1M	protein phosphatase 1M (PP2C domain containing)	1.52379	1.52379	0	0
218831_s_at	FCGRT	Fc fragment of IgG, receptor, transporter, alpha	1.52371	1.52371	0	0
40446_at	PHF1	PHD finger protein 1	1.5236	1.5236	0	0
201819_at	SCARB1	scavenger receptor class B, member 1	1.52355	1.52355	0	0
219288_at	C3orf14	chromosome 3 open reading frame 14	0.65678	1.52257	0	0
212350_at	TBC1D1	TBC1 (tre-2/USP6, BUB2, cdc16) domain family, member 1	1.52202	1.52202	0	0
228759_at	CREB3L2	cAMP responsive element binding protein 3-like 2	1.52164	1.52164	0	0
226185_at			0.65734	1.52129	0	0
203823_at	RGS3	regulator of G-protein signalling 3	1.52111	1.52111	0	0
200617_at	KIAA0152	KIAA0152	1.52029	1.52029	0	0
233058_at			0.65792	1.51993	0	0
209764_at			1.51922	1.51922	0	0
227276_at	PLXDC2	plexin domain containing 2	0.6591	1.51723	0	0
220906_at	LDB2	LIM domain binding 2	1.51713	1.51713	0	0
214219_x_at	MAP4K1	mitogen-activated protein kinase kinase kinase kinase 1	1.51594	1.51594	0	0
216661_x_at	CYP2C9	cytochrome P450, family 2, subfamily C, polypeptide 9	0.66023	1.51462	0	0
230769_at	DENND2C	DENN/MADD domain containing 2C	0.66026	1.51456	0	0
222125_s_at	PH-4	hypoxia-inducible factor prolyl 4-hydroxylase	1.51424	1.51424	0	0
201126_s_at	MGAT1	mannosyl (alpha-1,3-)-glycoprotein beta-1,2-N-acetylglucosaminyltransferase	1.51342	1.51342	0	0
232645_at	LOC153684	hypothetical protein LOC153684	1.51264	1.51264	0	0
226564_at	ZFAT1	ZFAT zinc finger 1	1.51075	1.51075	0	0
217757_at	A2M	alpha-2-macroglobulin	1.51033	1.51033	0	0
201640_x_at	CLPTM1	cleft lip and palate associated transmembrane protein 1	1.50945	1.50945	0	0
226349_at			1.50924	1.50924	0	0
205965_at	BATF	basic leucine zipper transcription factor, ATF-like	1.50733	1.50733	0	0
200971_s_at	SERP1	stress-associated endoplasmic reticulum protein 1	1.50727	1.50727	0	0
227294_at			1.50591	1.50591	0	0
223350_x_at	LIN7C	lin-7 homolog C (C. elegans)	0.66413	1.50573	0	0
219690_at	TMEM149	transmembrane protein 149	1.50549	1.50549	0	0
200652_at	SSR2	signal sequence receptor, beta (translocon-associated protein beta)	1.50492	1.50492	0	0
216331_at	ITGA7	integrin, alpha 7	1.50479	1.50479	0	0
235173_at			0.6648	1.50422	0	0
221802_s_at	KIAA1598	KIAA1598	0.66494	1.5039	0	0
1555041_a_at	NAGA	N-acetylgalactosaminidase, alpha-	1.50292	1.50292	0	0
236069_at			0.66576	1.50204	0	0
218883_s_at	MLF1IP	MLF1 interacting protein	0.66578	1.50199	0	0
239908_at	BCAR3	breast cancer anti-estrogen resistance 3	1.5001	1.5001	0	0
222690_s_at	TMEM39A	transmembrane protein 39A	1.49725	1.49725	0	0
202877_s_at	CD93	CD93 molecule	1.49643	1.49643	0	0
225909_at			1.49643	1.49643	0	0
239859_x_at			0.66851	1.49586	0	0
221799_at	CSGlcA-T	chondroitin sulfate glucuronyltransferase	1.49543	1.49543	0	0
234113_at	GMDS	GDP-mannose 4,6-dehydratase	1.49438	1.49438	0	0
230748_at			0.66926	1.49418	0	0
218678_at	NES	nestin	1.49278	1.49278	0	0
203632_s_at	GPRC5B	G protein-coupled receptor, family C, group 5, member B	1.49149	1.49149	0	0
226666_at			0.67073	1.49091	0	0
227107_at			0.67117	1.48993	0	0
212914_at	CBX7	chromobox homolog 7	1.48937	1.48937	0	0
201960_s_at	MYCBP2	MYC binding protein 2	0.67202	1.48805	0	0
214800_x_at	BTF3	basic transcription factor 3	0.67237	1.48728	0	0
212121_at	C10orf61	chromosome 10 open reading frame 61	1.4867	1.4867	0	0
52164_at	C11orf24	chromosome 11 open reading frame 24	1.48596	1.48596	0	0
223469_at	PGPEP1	pyroglutamyl-peptidase I	1.48522	1.48522	0	0
223694_at	TRIM7	tripartite motif-containing 7	0.67333	1.48516	0	0
225369_at	ESAM|AY189281	endothelial cell adhesion molecule	1.48442	1.48442	0	0
205153_s_at	CD40	CD40 molecule, TNF receptor superfamily member 5	1.48441	1.48441	0	0
209499_x_at	TNFSF13|TNFSF12-TNFSF13	tumor necrosis factor (ligand) superfamily, member 13|tumor necrosis factor (ligand) superfamily, member 12-member 13	1.48335	1.48335	0	0
239991_at	PRKCBP1	protein kinase C binding protein 1	1.47748	1.47748	0	0
205832_at	CPA4	carboxypeptidase A4	0.67689	1.47734	0	0
231311_at			0.67693	1.47726	0	0
224925_at	PREX1	phosphatidylinositol 3,4,5-trisphosphate-dependent RAC exchanger 1	1.47598	1.47598	0	0
229336_at			1.47574	1.47574	0	0
208126_s_at	CYP2C19|CYP2C18	cytochrome P450, family 2, subfamily C, polypeptide 19|cytochrome P450, family 2, subfamily C, polypeptide 18	0.67788	1.47519	0	0
219610_at	RGNEF	Rho-guanine nucleotide exchange factor	0.67854	1.47376	0	0
225846_at	RBM35A	RNA binding motif protein 35A	0.67868	1.47344	0	0
235746_s_at			0.67897	1.47282	0	0
204671_s_at	ANKRD6	ankyrin repeat domain 6	0.68006	1.47047	0	0
200621_at	CSRP1|AK130802	cysteine and glycine-rich protein 1	1.46961	1.46961	0	0
204829_s_at	FOLR2	folate receptor 2 (fetal)	1.46925	1.46925	0	0
1558292_s_at	PIGW	phosphatidylinositol glycan anchor biosynthesis, class W	0.68074	1.46899	0	0
226519_s_at	AGXT2L2	alanine-glyoxylate aminotransferase 2-like 2	1.46876	1.46876	0	0
234122_at	FAM59A	family with sequence similarity 59, member A	0.68138	1.46762	0	0
220016_at	AHNAK	AHNAK nucleoprotein (desmoyokin)	0.68147	1.46741	0	0
210401_at	P2RX1	purinergic receptor P2X, ligand-gated ion channel, 1	1.46657	1.46657	0	0
226450_at			1.46276	1.46276	0	0
210744_s_at	IL5RA	interleukin 5 receptor, alpha	1.46199	1.46199	0	0
228236_at	C20orf54	chromosome 20 open reading frame 54	1.46066	1.46066	0	0
214435_x_at	RALA	v-ral simian leukemia viral oncogene homolog A (ras related)	0.68533	1.45916	0	0
206090_s_at	DISC1	disrupted in schizophrenia 1	1.45826	1.45826	0	0
212116_at	TRIM27	tripartite motif-containing 27	1.45754	1.45754	0	0
211878_at			1.45256	1.45256	0	0
231780_at	GBGT1	globoside alpha-1,3-N-acetylgalactosaminyltransferase 1	1.45171	1.45171	0	0
224707_at	C5orf32	chromosome 5 open reading frame 32	1.45146	1.45146	0	0
38671_at	PLXND1	plexin D1	1.45105	1.45105	0	0
36030_at	HOM-TES-103	hypothetical protein LOC25900, isoform 3	1.44976	1.44976	0	0
215808_at			0.69102	1.44714	0	0
227946_at	OSBPL7	oxysterol binding protein-like 7	1.446	1.446	0	0
217225_x_at	NOMO1|NOMO2|NOMO3	NODAL modulator 1|NODAL modulator 2|NODAL modulator 3	1.44566	1.44566	0	0
210015_s_at	MAP2	microtubule-associated protein 2	0.69174	1.44563	0	0
203907_s_at	IQSEC1	IQ motif and Sec7 domain 1	1.44439	1.44439	0	0
221701_s_at	STRA6	stimulated by retinoic acid gene 6 homolog (mouse)	1.4434	1.4434	0	0
217469_at			1.44301	1.44301	0	0
218792_s_at	BSPRY	B-box and SPRY domain containing	0.69303	1.44294	0	0
201087_at	PXN	paxillin	1.44237	1.44237	0	0
205247_at	NOTCH4|GPSM3	Notch homolog 4 (Drosophila)|G-protein signalling modulator 3 (AGS3-like, C. elegans)	1.44234	1.44234	0	0
238759_at	KIAA1212	KIAA1212	1.44232	1.44232	0	0
230835_at	UNQ467	KIPV467	0.69357	1.44181	0	0
219340_s_at	CLN8	ceroid-lipofuscinosis, neuronal 8 (epilepsy, progressive with mental retardation)	0.6938	1.44134	0	0
228593_at			1.44122	1.44122	0	0
200770_s_at	LAMC1	laminin, gamma 1 (formerly LAMB2)	1.44118	1.44118	0	0
204043_at	TCN2	transcobalamin II; macrocytic anemia	1.44087	1.44087	0	0
227279_at	TCEAL3|TCEAL6|TCEAL5	transcription elongation factor A (SII)-like 3|transcription elongation factor A (SII)-like 6|transcription elongation factor A (SII)-like 5	1.43785	1.43785	0	0
227307_at			1.43772	1.43772	0	0
210325_at	CD1A	CD1a molecule	0.69778	1.43312	0	0
212788_x_at	FTL	ferritin, light polypeptide	1.43303	1.43303	0	0
223634_at	RASD2	RASD family, member 2	1.43167	1.43167	0	0
230349_at	XKRX	XK, Kell blood group complex subunit-related, X-linked	0.69848	1.43167	0	0
211778_s_at	OVOL2	ovo-like 2 (Drosophila)	0.69875	1.43112	0	0
31874_at			0.69913	1.43034	0	0
218433_at	PANK3	pantothenate kinase 3	0.69954	1.4295	0	0
213386_at			0.70049	1.42757	0	0
226673_at	SH2D3C	SH2 domain containing 3C	1.42755	1.42755	0	0
226047_at			1.42631	1.42631	0	0
209500_x_at	TNFSF13|TNFSF12-TNFSF13	tumor necrosis factor (ligand) superfamily, member 13|tumor necrosis factor (ligand) superfamily, member 12-member 13	1.4229	1.4229	0	0
203473_at	SLCO2B1	solute carrier organic anion transporter family, member 2B1	1.42269	1.42269	0	0
202020_s_at	LANCL1	LanC lantibiotic synthetase component C-like 1 (bacterial)	0.70307	1.42233	0	0
230800_at	ADCY4	adenylate cyclase 4	1.42163	1.42163	0	0
227780_s_at			1.42152	1.42152	0	0
234279_at	TNFAIP8L3	tumor necrosis factor, alpha-induced protein 8-like 3	0.70486	1.41873	0	0
208384_s_at	MID2	midline 2	0.70808	1.41226	0	0
229972_at			1.41199	1.41199	0	0
205484_at	SIT1	signaling threshold regulating transmembrane adaptor 1	1.41128	1.41128	0	0
209933_s_at	CD300A	CD300a molecule	1.40893	1.40893	0	0
203456_at	PRAF2	PRA1 domain family, member 2	1.40703	1.40703	0	0
204679_at	KCNK1	potassium channel, subfamily K, member 1	0.71113	1.40622	0	0
229164_s_at	ABTB1	ankyrin repeat and BTB (POZ) domain containing 1	1.4043	1.4043	0	0
228567_at			0.713	1.40252	0	0
209263_x_at	TSPAN4	tetraspanin 4	1.40105	1.40105	0	0
227150_at	MTF1	metal-regulatory transcription factor 1	0.71585	1.39693	0	0
232167_at	SLC2A11	solute carrier family 2 (facilitated glucose transporter), member 11	1.39627	1.39627	0	0
219167_at	RASL12	RAS-like, family 12	1.39575	1.39575	0	0
214848_at			0.71762	1.3935	0	0
1558906_a_at			1.39238	1.39238	0	0
203906_at			1.3913	1.3913	0	0
224486_s_at	C15orf41	chromosome 15 open reading frame 41	0.72019	1.38853	0	0
223847_s_at	ERGIC1	endoplasmic reticulum-golgi intermediate compartment (ERGIC) 1	1.38843	1.38843	0	0
209622_at	STK16	serine/threonine kinase 16	1.38831	1.38831	0	0
220326_s_at	FLJ10357	hypothetical protein FLJ10357	1.38723	1.38723	0	0
1552575_a_at	C6orf141	chromosome 6 open reading frame 141	0.72093	1.3871	0	0
238017_at	RDHE2	retinal short chain dehydrogenase reductase isoform 1	0.72109	1.38679	0	0
211382_s_at	TACC2	transforming, acidic coiled-coil containing protein 2	0.7216	1.38581	0	0
206034_at	SERPINB8	serpin peptidase inhibitor, clade B (ovalbumin), member 8	0.72171	1.38559	0	0
212118_at	TRIM27	tripartite motif-containing 27	1.38525	1.38525	0	0
219849_at	ZNF671	zinc finger protein 671	1.38475	1.38475	0	0
217390_x_at			1.38109	1.38109	0	0
223072_s_at	WBP1	WW domain binding protein 1	1.38042	1.38042	0	0
211495_x_at	TNFSF13|TNFSF12-TNFSF13	tumor necrosis factor (ligand) superfamily, member 13|tumor necrosis factor (ligand) superfamily, member 12-member 13	1.37802	1.37802	0	0
213379_at	COQ2	coenzyme Q2 homolog, prenyltransferase (yeast)	0.72717	1.37519	0	0
220751_s_at	C5orf4	chromosome 5 open reading frame 4	1.3739	1.3739	0	0
208289_s_at			0.72798	1.37367	0	0
1554062_at	XG	Xg blood group	0.72808	1.37347	0	0
237202_at	PGPEP1	pyroglutamyl-peptidase I	1.37265	1.37265	0	0
226594_at			0.72951	1.37078	0	0
50965_at	RAB26	RAB26, member RAS oncogene family	1.37008	1.37008	0	0
223172_s_at	MTP18	mitochondrial protein 18 kDa	1.37007	1.37007	0	0
210714_at	R3HDM1	R3H domain containing 1	1.36928	1.36928	0	0
238123_at			0.73173	1.36663	0	0
222561_at	LANCL2	LanC lantibiotic synthetase component C-like 2 (bacterial)	0.73176	1.36657	0	0
224345_x_at	C3orf28	chromosome 3 open reading frame 28	0.73182	1.36646	0	0
226064_s_at	DGAT2	diacylglycerol O-acyltransferase homolog 2 (mouse)	0.73248	1.36523	0	0
204394_at	SLC43A1	solute carrier family 43, member 1	1.36238	1.36238	0	0
200840_at	KARS	lysyl-tRNA synthetase	0.73424	1.36195	0	0
202428_x_at	DBI	diazepam binding inhibitor (GABA receptor modulator, acyl-Coenzyme A binding protein)	0.73486	1.36081	0	0
223193_x_at	C3orf28	chromosome 3 open reading frame 28	0.73535	1.3599	0	0
228557_at			0.73627	1.35819	0	0
220750_s_at	LEPRE1	leucine proline-enriched proteoglycan (leprecan) 1	1.35739	1.35739	0	0
227717_at	FLJ41603	FLJ41603 protein	0.73711	1.35665	0	0
210142_x_at	FLOT1	flotillin 1	1.3549	1.3549	0	0
223194_s_at	C6orf85	chromosome 6 open reading frame 85	0.74117	1.34922	0	0
213974_at	ADAMTSL3	ADAMTS-like 3	0.74126	1.34906	0	0
220942_x_at	C3orf28	chromosome 3 open reading frame 28	0.7455	1.34138	0	0
218805_at	GIMAP5	GTPase, IMAP family member 5	1.34008	1.34008	0	0
213005_s_at	ANKRD15	ankyrin repeat domain 15	0.74678	1.33909	0	0
227944_at			0.74864	1.33575	0	0
219622_at	RAB20	RAB20, member RAS oncogene family	1.33439	1.33439	0	0
209448_at	HTATIP2	HIV-1 Tat interactive protein 2, 30kDa	0.74977	1.33374	0	0
1556589_at			1.3322	1.3322	0	0
221036_s_at	APH1B	anterior pharynx defective 1 homolog B (C. elegans)	1.33152	1.33152	0	0
41220_at		septin 9	1.33043	1.33043	0	0
225465_at	MAGI1	membrane associated guanylate kinase, WW and PDZ domain containing 1	0.75378	1.32665	0	0
202148_s_at	PYCR1	pyrroline-5-carboxylate reductase 1	1.32509	1.32509	0	0
203756_at	ARHGEF17	Rho guanine nucleotide exchange factor (GEF) 17	1.32023	1.32023	0	0
229522_at			0.758	1.31927	0	0
210466_s_at	SERBP1	SERPINE1 mRNA binding protein 1	0.75997	1.31583	0	0
209818_s_at	HABP4	hyaluronan binding protein 4	1.31254	1.31254	0	0
218310_at	RABGEF1	RAB guanine nucleotide exchange factor (GEF) 1	0.76431	1.30838	0	0
33323_r_at	SFN	stratifin	0.76876	1.3008	0	0
219396_s_at	NEIL1	nei endonuclease VIII-like 1 (E. coli)	1.29591	1.29591	0	0
221715_at	MYST3	MYST histone acetyltransferase (monocytic leukemia) 3	1.29279	1.29279	0	0
235085_at			0.77957	1.28277	0	0
210076_x_at	SERBP1	SERPINE1 mRNA binding protein 1	0.78717	1.27037	0	0
232488_at	AGXT2L2	alanine-glyoxylate aminotransferase 2-like 2	1.26149	1.26149	0	0
228954_at	LYSMD4	LysM, putative peptidoglycan-binding, domain containing 4	0.79963	1.25058	0	0
213680_at			0.80224	1.24651	0	0
228159_at			0.83468	1.19807	0	0
1559452_a_at	ST3GAL1	ST3 beta-galactoside alpha-2,3-sialyltransferase 1	1.19107	1.19107	0	0
227985_at			1.9859	1.9859	0	1.11022e-16
205943_at	TDO2	tryptophan 2,3-dioxygenase	1.91936	1.91936	0	1.11022e-16
215239_x_at	ZNF273	zinc finger protein 273	0.53307	1.87594	0	1.11022e-16
226771_at	ATP8B2	ATPase, Class I, type 8B, member 2	1.86097	1.86097	0	1.11022e-16
221024_s_at	SLC2A10	solute carrier family 2 (facilitated glucose transporter), member 10	1.85718	1.85718	0	1.11022e-16
203561_at	FCGR2A	Fc fragment of IgG, low affinity IIa, receptor (CD32)	1.80511	1.80511	0	1.11022e-16
225809_at	DKFZP564O0823	DKFZP564O0823 protein	1.79463	1.79463	0	1.11022e-16
238604_at			1.76033	1.76033	0	1.11022e-16
209632_at	PPP2R3A	protein phosphatase 2 (formerly 2A), regulatory subunit B'', alpha	0.58138	1.72006	0	1.11022e-16
201422_at	IFI30|AK123477	interferon, gamma-inducible protein 30	1.65863	1.65863	0	1.11022e-16
1552487_a_at	BNC1	basonuclin 1	0.61129	1.63589	0	1.11022e-16
207194_s_at	ICAM4	intercellular adhesion molecule 4 (Landsteiner-Wiener blood group)	1.61757	1.61757	0	1.11022e-16
225157_at			1.60067	1.60067	0	1.11022e-16
203019_x_at	SSX2IP	synovial sarcoma, X breakpoint 2 interacting protein	0.62561	1.59844	0	1.11022e-16
228195_at	MGC13057	hypothetical protein MGC13057	1.59779	1.59779	0	1.11022e-16
227002_at	FAM78A	family with sequence similarity 78, member A	1.59587	1.59587	0	1.11022e-16
204635_at	RPS6KA5	ribosomal protein S6 kinase, 90kDa, polypeptide 5	0.62805	1.59223	0	1.11022e-16
224577_at	ERGIC1	endoplasmic reticulum-golgi intermediate compartment (ERGIC) 1	1.58951	1.58951	0	1.11022e-16
206874_s_at			0.63269	1.58056	0	1.11022e-16
232165_at			0.63269	1.58056	0	1.11022e-16
212235_at	PLXND1	plexin D1	1.57224	1.57224	0	1.11022e-16
204164_at	SIPA1	signal-induced proliferation-associated gene 1	1.55683	1.55683	0	1.11022e-16
203928_x_at	MAPT	microtubule-associated protein tau	0.64527	1.54973	0	1.11022e-16
204569_at	ICK	intestinal cell (MAK-like) kinase	0.65374	1.52966	0	1.11022e-16
227551_at	C9orf77	chromosome 9 open reading frame 77	0.65552	1.52551	0	1.11022e-16
220403_s_at	P53AIP1	p53-regulated apoptosis-inducing protein 1	0.65635	1.52357	0	1.11022e-16
213992_at	COL4A6	collagen, type IV, alpha 6	0.66275	1.50887	0	1.11022e-16
229521_at	FLJ36031	hypothetical protein FLJ36031	1.48532	1.48532	0	1.11022e-16
205303_at	KCNJ8	potassium inwardly-rectifying channel, subfamily J, member 8	1.48247	1.48247	0	1.11022e-16
204867_at	GCHFR	GTP cyclohydrolase I feedback regulator	1.47964	1.47964	0	1.11022e-16
204491_at			1.47903	1.47903	0	1.11022e-16
219213_at	JAM2	junctional adhesion molecule 2	1.46866	1.46866	0	1.11022e-16
1554252_a_at	LASS3	LAG1 homolog, ceramide synthase 3 (S. cerevisiae)	0.68978	1.44973	0	1.11022e-16
227204_at	PARD6G	par-6 partitioning defective 6 homolog gamma (C. elegans)	0.69072	1.44777	0	1.11022e-16
203835_at	LRRC32	leucine rich repeat containing 32	1.43458	1.43458	0	1.11022e-16
227983_at	MGC7036	hypothetical protein MGC7036	1.43325	1.43325	0	1.11022e-16
225330_at	MGC18216	hypothetical protein MGC18216	0.70103	1.42646	0	1.11022e-16
242287_at	RSN	restin (Reed-Steinberg cell-expressed intermediate filament-associated protein)	0.70758	1.41327	0	1.11022e-16
201749_at			1.40828	1.40828	0	1.11022e-16
219517_at	ELL3	elongation factor RNA polymerase II-like 3	0.71059	1.40728	0	1.11022e-16
211336_x_at	LILRB1	leukocyte immunoglobulin-like receptor, subfamily B (with TM and ITIM domains), member 1	1.394	1.394	0	1.11022e-16
220712_at	DENND3|C8orf60	DENN/MADD domain containing 3|chromosome 8 open reading frame 60	1.39293	1.39293	0	1.11022e-16
227995_at			0.71893	1.39096	0	1.11022e-16
223594_at	TMEM117	transmembrane protein 117	0.7275	1.37457	0	1.11022e-16
1555926_a_at			0.75923	1.31713	0	1.11022e-16
223294_at	CXorf26	chromosome X open reading frame 26	0.80906	1.236	0	1.11022e-16
220330_s_at	SAMSN1	SAM domain, SH3 domain and nuclear localisation signals, 1	2.22298	2.22298	0	2.22045e-16
230836_at	ST8SIA4	ST8 alpha-N-acetyl-neuraminide alpha-2,8-sialyltransferase 4	2.21703	2.21703	0	2.22045e-16
204007_at	FCGR3A|FCGR3B	Fc fragment of IgG, low affinity IIIa, receptor (CD16a)|Fc fragment of IgG, low affinity IIIb, receptor (CD16b)	2.07941	2.07941	0	2.22045e-16
201058_s_at	MYL9	myosin, light chain 9, regulatory	2.0486	2.0486	0	2.22045e-16
206211_at	SELE	selectin E (endothelial adhesion molecule 1)	2.04046	2.04046	0	2.22045e-16
217825_s_at	UBE2J1	ubiquitin-conjugating enzyme E2, J1 (UBC6 homolog, yeast)	1.93077	1.93077	0	2.22045e-16
206686_at	PDK1	pyruvate dehydrogenase kinase, isozyme 1	1.91999	1.91999	0	2.22045e-16
210571_s_at	CMAH	cytidine monophosphate-N-acetylneuraminic acid hydroxylase (CMP-N-acetylneuraminate monooxygenase)	1.81768	1.81768	0	2.22045e-16
221529_s_at	PLVAP	plasmalemma vesicle associated protein	1.80135	1.80135	0	2.22045e-16
213805_at			0.56559	1.76806	0	2.22045e-16
215785_s_at	CYFIP2	cytoplasmic FMR1 interacting protein 2	1.73423	1.73423	0	2.22045e-16
210786_s_at	FLI1	Friend leukemia virus integration 1	1.72951	1.72951	0	2.22045e-16
200974_at	ACTA2|AK127229	actin, alpha 2, smooth muscle, aorta	1.70237	1.70237	0	2.22045e-16
238117_at			1.65993	1.65993	0	2.22045e-16
205922_at	VNN2	vanin 2	1.65876	1.65876	0	2.22045e-16
219135_s_at			1.65709	1.65709	0	2.22045e-16
208997_s_at	UCP2	uncoupling protein 2 (mitochondrial, proton carrier)	1.65012	1.65012	0	2.22045e-16
225701_at	AKNA	AT-hook transcription factor	1.63932	1.63932	0	2.22045e-16
236114_at	RUNX1	runt-related transcription factor 1 (acute myeloid leukemia 1; aml1 oncogene)	1.62682	1.62682	0	2.22045e-16
219734_at	SIDT1	SID1 transmembrane family, member 1	1.60636	1.60636	0	2.22045e-16
235848_x_at			0.62288	1.60544	0	2.22045e-16
202191_s_at	GAS7	growth arrest-specific 7	0.6256	1.59846	0	2.22045e-16
204754_at	HLF	hepatic leukemia factor	0.62836	1.59146	0	2.22045e-16
201000_at	AARS	alanyl-tRNA synthetase	1.58967	1.58967	0	2.22045e-16
229732_at			0.62911	1.58956	0	2.22045e-16
225517_at	ZNF770	zinc finger protein 770	0.6301	1.58706	0	2.22045e-16
235065_at			0.63372	1.57798	0	2.22045e-16
1569257_at	FMNL1	formin-like 1	1.565	1.565	0	2.22045e-16
1560754_at	CMTM7	CKLF-like MARVEL transmembrane domain containing 7	1.55188	1.55188	0	2.22045e-16
217949_s_at	VKORC1	vitamin K epoxide reductase complex, subunit 1	1.54959	1.54959	0	2.22045e-16
242866_x_at			1.54648	1.54648	0	2.22045e-16
204141_at	TUBB2A	tubulin, beta 2A	0.65106	1.53596	0	2.22045e-16
205733_at	BLM	Bloom syndrome	1.53085	1.53085	0	2.22045e-16
223303_at	URP2	UNC-112 related protein 2	1.52117	1.52117	0	2.22045e-16
227344_at			1.51203	1.51203	0	2.22045e-16
225364_at	STK4	serine/threonine kinase 4	1.50476	1.50476	0	2.22045e-16
203017_s_at	SSX2IP	synovial sarcoma, X breakpoint 2 interacting protein	0.66483	1.50414	0	2.22045e-16
223903_at	TLR9	toll-like receptor 9	1.49221	1.49221	0	2.22045e-16
204181_s_at	ZBTB43	zinc finger and BTB domain containing 43	0.67285	1.48621	0	2.22045e-16
201140_s_at	RAB5C	RAB5C, member RAS oncogene family	1.48328	1.48328	0	2.22045e-16
238912_x_at	AK057071		0.68262	1.46495	0	2.22045e-16
234351_x_at	TRPS1	trichorhinophalangeal syndrome I	0.68381	1.46238	0	2.22045e-16
213095_x_at	AIF1	allograft inflammatory factor 1	1.4612	1.4612	0	2.22045e-16
209770_at	BTN3A1	butyrophilin, subfamily 3, member A1	1.45376	1.45376	0	2.22045e-16
205013_s_at	ADORA2A	adenosine A2a receptor	1.44899	1.44899	0	2.22045e-16
205999_x_at	CYP3A7|CYP3A4	cytochrome P450, family 3, subfamily A, polypeptide 7|cytochrome P450, family 3, subfamily A, polypeptide 4	0.69202	1.44504	0	2.22045e-16
227429_at	EFCAB4A|AK127926	EF-hand calcium binding domain 4A	1.4406	1.4406	0	2.22045e-16
212552_at	HPCAL1	hippocalcin-like 1	1.43427	1.43427	0	2.22045e-16
201900_s_at	AKR1A1	aldo-keto reductase family 1, member A1 (aldehyde reductase)	1.42634	1.42634	0	2.22045e-16
207254_at	SLC15A1	solute carrier family 15 (oligopeptide transporter), member 1	0.70343	1.42161	0	2.22045e-16
201160_s_at	CSDA	cold shock domain protein A	0.70424	1.41998	0	2.22045e-16
201910_at	FARP1	FERM, RhoGEF (ARHGEF) and pleckstrin domain protein 1 (chondrocyte-derived)	1.40848	1.40848	0	2.22045e-16
233130_at	THRB	thyroid hormone receptor, beta (erythroblastic leukemia viral (v-erb-a) oncogene homolog 2, avian)	0.7101	1.40824	0	2.22045e-16
201460_at	MAPKAPK2	mitogen-activated protein kinase-activated protein kinase 2	1.40588	1.40588	0	2.22045e-16
226244_at	CLEC14A	C-type lectin domain family 14, member A	1.39037	1.39037	0	2.22045e-16
239744_at	RGS3	regulator of G-protein signalling 3	1.38604	1.38604	0	2.22045e-16
208949_s_at	LGALS3	lectin, galactoside-binding, soluble, 3 (galectin 3)	0.72225	1.38455	0	2.22045e-16
233986_s_at	PLEKHG2	pleckstrin homology domain containing, family G (with RhoGef domain) member 2	1.38006	1.38006	0	2.22045e-16
1558236_at			0.72496	1.37938	0	2.22045e-16
230655_at			0.72522	1.3789	0	2.22045e-16
1558837_a_at	MGC4677|LOC285074	hypothetical protein MGC4677|hypothetical protein LOC285074	1.36288	1.36288	0	2.22045e-16
229492_at	VANGL1	vang-like 1 (van gogh, Drosophila)	0.73662	1.35755	0	2.22045e-16
1555575_a_at	KDELR1	KDEL (Lys-Asp-Glu-Leu) endoplasmic reticulum protein retention receptor 1	1.35428	1.35428	0	2.22045e-16
210640_s_at	GPR30	G protein-coupled receptor 30	1.35301	1.35301	0	2.22045e-16
204904_at	GJA4	gap junction protein, alpha 4, 37kDa (connexin 37)	1.35076	1.35076	0	2.22045e-16
234549_at			0.7414	1.3488	0	2.22045e-16
219528_s_at	BCL11B	B-cell CLL/lymphoma 11B (zinc finger protein)	0.74263	1.34657	0	2.22045e-16
219347_at	NUDT15	nudix (nucleoside diphosphate linked moiety X)-type motif 15	0.74452	1.34315	0	2.22045e-16
208072_s_at	DGKD	diacylglycerol kinase, delta 130kDa	1.3408	1.3408	0	2.22045e-16
225478_at			0.74666	1.33929	0	2.22045e-16
202893_at	UNC13B	unc-13 homolog B (C. elegans)	0.74918	1.33479	0	2.22045e-16
202650_s_at	KIAA0195	KIAA0195	1.32389	1.32389	0	2.22045e-16
225325_at	FLJ20160	FLJ20160 protein	0.75727	1.32054	0	2.22045e-16
204730_at	RIMS3	regulating synaptic membrane exocytosis 3	0.75955	1.31657	0	2.22045e-16
227569_at	LNX2	ligand of numb-protein X 2	0.76051	1.31491	0	2.22045e-16
243579_at	MSI2	musashi homolog 2 (Drosophila)	1.3065	1.3065	0	2.22045e-16
218055_s_at	WDR41	WD repeat domain 41	0.76569	1.30601	0	2.22045e-16
36499_at	CELSR2	cadherin, EGF LAG seven-pass G-type receptor 2 (flamingo homolog, Drosophila)	0.76911	1.3002	0	2.22045e-16
219413_at	ACBD4	acyl-Coenzyme A binding domain containing 4	1.28432	1.28432	0	2.22045e-16
44702_at	SYDE1	synapse defective 1, Rho GTPase, homolog 1 (C. elegans)	1.25443	1.25443	0	2.22045e-16
230128_at	IGL@|IGLC1|IGLV4-3|IGLV3-25|IGLJ3|BC012876|X57820|BC064491|AJ319669	immunoglobulin lambda locus|immunoglobulin lambda constant 1 (Mcg marker)|immunoglobulin lambda variable 4-3|immunoglobulin lambda variable 3-25|immunoglobulin lambda joining 3	2.2682	2.2682	0	3.33067e-16
218232_at	C1QA	complement component 1, q subcomponent, A chain	1.83288	1.83288	0	3.33067e-16
219270_at	CHAC1	ChaC, cation transport regulator homolog 1 (E. coli)	1.7236	1.7236	0	3.33067e-16
218213_s_at	C11orf10	chromosome 11 open reading frame 10	1.54249	1.54249	0	3.33067e-16
204672_s_at	ANKRD6	ankyrin repeat domain 6	0.65622	1.52388	0	3.33067e-16
208757_at	TMED9	transmembrane emp24 protein transport domain containing 9	1.51489	1.51489	0	3.33067e-16
213637_at			0.66856	1.49574	0	3.33067e-16
231192_at			0.67133	1.48957	0	3.33067e-16
223895_s_at	EPN3	epsin 3	0.68298	1.46417	0	3.33067e-16
204726_at	CDH13	cadherin 13, H-cadherin (heart)	0.68351	1.46303	0	3.33067e-16
227711_at	FAM112B	family with sequence similarity 112, member B	1.45049	1.45049	0	3.33067e-16
55093_at	CSGlcA-T	chondroitin sulfate glucuronyltransferase	1.44973	1.44973	0	3.33067e-16
204974_at	RAB3A	RAB3A, member RAS oncogene family	1.44304	1.44304	0	3.33067e-16
214070_s_at	ATP10B	ATPase, Class V, type 10B	0.70025	1.42806	0	3.33067e-16
204382_at	NAT9	N-acetyltransferase 9	1.37011	1.37011	0	3.33067e-16
218950_at	CENTD3	centaurin, delta 3	1.36981	1.36981	0	3.33067e-16
213207_s_at	GOSR2	golgi SNAP receptor complex member 2	1.34147	1.34147	0	3.33067e-16
212326_at	VPS13D	vacuolar protein sorting 13 homolog D (S. cerevisiae)	0.75706	1.32091	0	3.33067e-16
200703_at	DYNLL1	dynein, light chain, LC8-type 1	0.83019	1.20455	0	3.33067e-16
217022_s_at	IGH@|IGHA1	immunoglobulin heavy locus|immunoglobulin heavy constant alpha 1	3.13749	3.13749	0	4.44089e-16
202902_s_at	CTSS	cathepsin S	2.00396	2.00396	0	4.44089e-16
217983_s_at	RNASET2	ribonuclease T2	1.98361	1.98361	0	4.44089e-16
202833_s_at	SERPINA1	serpin peptidase inhibitor, clade A (alpha-1 antiproteinase, antitrypsin), member 1	1.95241	1.95241	0	4.44089e-16
236280_at			1.86914	1.86914	0	4.44089e-16
205709_s_at	CDS1	CDP-diacylglycerol synthase (phosphatidate cytidylyltransferase) 1	0.54862	1.82274	0	4.44089e-16
221705_s_at	SIKE|CR936771	suppressor of IKK epsilon	0.55711	1.79499	0	4.44089e-16
1560259_at	RORA	RAR-related orphan receptor A	0.56919	1.75688	0	4.44089e-16
241955_at			0.57531	1.7382	0	4.44089e-16
236313_at	CDKN2B	cyclin-dependent kinase inhibitor 2B (p15, inhibits CDK4)	0.57832	1.72914	0	4.44089e-16
227726_at	RNF166	ring finger protein 166	1.71074	1.71074	0	4.44089e-16
206605_at	P11	26 serine protease	0.58661	1.70472	0	4.44089e-16
212902_at			1.6947	1.6947	0	4.44089e-16
221841_s_at	KLF4	Kruppel-like factor 4 (gut)	0.59085	1.69247	0	4.44089e-16
1562290_at	PPP2R2C	protein phosphatase 2 (formerly 2A), regulatory subunit B (PR 52), gamma isoform	0.62284	1.60554	0	4.44089e-16
207668_x_at	PDIA6	protein disulfide isomerase family A, member 6	1.59299	1.59299	0	4.44089e-16
213309_at	PLCL2	phospholipase C-like 2	1.57351	1.57351	0	4.44089e-16
1558540_s_at	SLC2A11	solute carrier family 2 (facilitated glucose transporter), member 11	1.55908	1.55908	0	4.44089e-16
228702_at			1.55842	1.55842	0	4.44089e-16
214339_s_at	MAP4K1	mitogen-activated protein kinase kinase kinase kinase 1	1.42938	1.42938	0	4.44089e-16
218627_at	DRAM	damage-regulated autophagy modulator	1.42734	1.42734	0	4.44089e-16
223738_s_at	PGM2	phosphoglucomutase 2	0.71265	1.40321	0	4.44089e-16
217691_x_at	SLC16A3	solute carrier family 16, member 3 (monocarboxylic acid transporter 4)	1.40262	1.40262	0	4.44089e-16
229304_s_at	MLF1IP	MLF1 interacting protein	0.71598	1.39669	0	4.44089e-16
228452_at	C17orf39	chromosome 17 open reading frame 39	0.72621	1.37701	0	4.44089e-16
209733_at			0.72699	1.37553	0	4.44089e-16
238591_at			1.37011	1.37011	0	4.44089e-16
214164_x_at	CA12	carbonic anhydrase XII	0.74293	1.34603	0	4.44089e-16
226614_s_at	C8orf13	chromosome 8 open reading frame 13	0.75741	1.32028	0	4.44089e-16
209383_at	DDIT3	DNA-damage-inducible transcript 3	1.29597	1.29597	0	4.44089e-16
201022_s_at	DSTN	destrin (actin depolymerizing factor)	0.78701	1.27064	0	4.44089e-16
225527_at	CEBPG	CCAAT/enhancer binding protein (C/EBP), gamma	0.81629	1.22506	0	4.44089e-16
214734_at	EXPH5	exophilin 5	0.44886	2.22788	0	5.55111e-16
221651_x_at	IGKC|IGKV1-5|IGKV2-24	immunoglobulin kappa constant|immunoglobulin kappa variable 1-5|immunoglobulin kappa variable 2-24	1.71404	1.71404	0	5.55111e-16
209569_x_at	D4S234E	DNA segment on chromosome 4 (unique) 234 expressed sequence	0.61842	1.61702	0	5.55111e-16
210521_s_at	FETUB	fetuin B	0.64177	1.55819	0	5.55111e-16
230980_x_at			1.5388	1.5388	0	5.55111e-16
221488_s_at	CUTA	cutA divalent cation tolerance homolog (E. coli)	1.53306	1.53306	0	5.55111e-16
226733_at	PFKFB2	6-phosphofructo-2-kinase/fructose-2,6-biphosphatase 2	0.673	1.48589	0	5.55111e-16
220615_s_at	MLSTD1	male sterility domain containing 1	1.46817	1.46817	0	5.55111e-16
206023_at	NMU	neuromedin U	0.7176	1.39353	0	5.55111e-16
205447_s_at	MAP3K12	mitogen-activated protein kinase kinase kinase 12	1.39285	1.39285	0	5.55111e-16
203502_at	BPGM	2,3-bisphosphoglycerate mutase	0.71901	1.39079	0	5.55111e-16
1554597_at			0.7872	1.27032	0	5.55111e-16
216022_at	WNK1	WNK lysine deficient protein kinase 1	0.44904	2.22699	0	6.66134e-16
211966_at	COL4A2	collagen, type IV, alpha 2	2.19668	2.19668	0	6.66134e-16
215783_s_at	ALPL	alkaline phosphatase, liver/bone/kidney	2.02701	2.02701	0	6.66134e-16
219454_at	EGFL6	EGF-like-domain, multiple 6	1.92756	1.92756	0	6.66134e-16
225626_at	PAG1	phosphoprotein associated with glycosphingolipid microdomains 1	1.84459	1.84459	0	6.66134e-16
210517_s_at	AKAP12	A kinase (PRKA) anchor protein (gravin) 12	1.78145	1.78145	0	6.66134e-16
205765_at	CYP3A5	cytochrome P450, family 3, subfamily A, polypeptide 5	0.57609	1.73583	0	6.66134e-16
231875_at	KIF21A	kinesin family member 21A	0.5803	1.72323	0	6.66134e-16
235730_at			0.58522	1.70877	0	6.66134e-16
240304_s_at			0.59471	1.68149	0	6.66134e-16
213131_at	OLFM1	olfactomedin 1	1.63823	1.63823	0	6.66134e-16
218812_s_at	TMEM142B	transmembrane protein 142B	1.62551	1.62551	0	6.66134e-16
219990_at	E2F8	E2F transcription factor 8	0.6225	1.60642	0	6.66134e-16
1555372_at	BCL2L11	BCL2-like 11 (apoptosis facilitator)	1.59561	1.59561	0	6.66134e-16
204180_s_at	ZBTB43	zinc finger and BTB domain containing 43	0.6355	1.57356	0	6.66134e-16
224909_s_at	PREX1	phosphatidylinositol 3,4,5-trisphosphate-dependent RAC exchanger 1	1.55771	1.55771	0	6.66134e-16
214321_at	NOV	nephroblastoma overexpressed gene	0.64408	1.5526	0	6.66134e-16
221027_s_at	PLA2G12A	phospholipase A2, group XIIA	0.65243	1.53272	0	6.66134e-16
236297_at			0.65437	1.52818	0	6.66134e-16
230060_at	CDCA7	cell division cycle associated 7	0.67282	1.48628	0	6.66134e-16
240606_at	ACACA	acetyl-Coenzyme A carboxylase alpha	0.68252	1.46515	0	6.66134e-16
223082_at	SH3KBP1	SH3-domain kinase binding protein 1	1.4642	1.4642	0	6.66134e-16
212812_at	SERINC5	serine incorporator 5	0.69969	1.4292	0	6.66134e-16
205039_s_at	IKZF1	IKAROS family zinc finger 1 (Ikaros)	1.42296	1.42296	0	6.66134e-16
225099_at			0.7073	1.41382	0	6.66134e-16
214668_at	C13orf1	chromosome 13 open reading frame 1	0.73056	1.36881	0	6.66134e-16
233040_at	PLEKHA5	pleckstrin homology domain containing, family A member 5	0.73167	1.36674	0	6.66134e-16
222921_s_at	HEY2	hairy/enhancer-of-split related with YRPW motif 2	1.34121	1.34121	0	6.66134e-16
203144_s_at	KIAA0040	KIAA0040	1.32663	1.32663	0	6.66134e-16
215096_s_at	ESD	esterase D/formylglutathione hydrolase	0.75933	1.31694	0	6.66134e-16
209118_s_at	TUBA3	tubulin, alpha 3	0.7604	1.3151	0	6.66134e-16
214669_x_at	IGKC|IGKV1-5|IGKV2-24	immunoglobulin kappa constant|immunoglobulin kappa variable 1-5|immunoglobulin kappa variable 2-24	1.93317	1.93317	0	7.77156e-16
219313_at	GRAMD1C	GRAM domain containing 1C	0.5854	1.70825	0	7.77156e-16
225214_at			1.68737	1.68737	0	7.77156e-16
204443_at	ARSA	arylsulfatase A	1.65857	1.65857	0	7.77156e-16
204820_s_at	BTN3A3|BTN3A2	butyrophilin, subfamily 3, member A3|butyrophilin, subfamily 3, member A2	1.59918	1.59918	0	7.77156e-16
226001_at	KLHL5	kelch-like 5 (Drosophila)	1.55106	1.55106	0	7.77156e-16
213457_at			0.67092	1.49048	0	7.77156e-16
232019_at	ZNF694	zinc finger protein 694	1.34516	1.34516	0	7.77156e-16
222593_s_at	SPATS2	spermatogenesis associated, serine-rich 2	1.81346	1.81346	0	8.88178e-16
227736_at	C10orf99	chromosome 10 open reading frame 99	0.56703	1.76357	0	8.88178e-16
244654_at	MYO1G	myosin IG	1.70021	1.70021	0	8.88178e-16
205037_at	RABL4	RAB, member of RAS oncogene family-like 4	1.6715	1.6715	0	8.88178e-16
236075_s_at			1.64316	1.64316	0	8.88178e-16
230805_at			1.58678	1.58678	0	8.88178e-16
1554004_a_at	RGNEF	Rho-guanine nucleotide exchange factor	0.63107	1.58461	0	8.88178e-16
230630_at			0.64134	1.55923	0	8.88178e-16
226803_at	CHMP4C	chromatin modifying protein 4C	0.65839	1.51886	0	8.88178e-16
1553787_at	C11orf45	chromosome 11 open reading frame 45	0.68813	1.45322	0	8.88178e-16
215285_s_at	PHTF1	putative homeodomain transcription factor 1	1.42998	1.42998	0	8.88178e-16
215982_s_at	DOM3Z	dom-3 homolog Z (C. elegans)	1.42101	1.42101	0	8.88178e-16
1557432_at	RASAL2	RAS protein activator like 2	0.70891	1.41062	0	8.88178e-16
221247_s_at	WBSCR16	Williams-Beuren syndrome chromosome region 16	1.36544	1.36544	0	8.88178e-16
236933_at			0.75326	1.32756	0	8.88178e-16
1554050_at	SMPDL3B	sphingomyelin phosphodiesterase, acid-like 3B	1.27831	1.27831	0	8.88178e-16
202291_s_at	MGP	matrix Gla protein	1.90102	1.90102	0	9.99201e-16
1555352_at	FOXP2	forkhead box P2	0.6064	1.64908	0	9.99201e-16
204753_s_at	HLF	hepatic leukemia factor	0.62886	1.59017	0	9.99201e-16
201408_at	PPP1CB	protein phosphatase 1, catalytic subunit, beta isoform	0.64551	1.54917	0	9.99201e-16
228308_at	FKBP11	FK506 binding protein 11, 19 kDa	1.53228	1.53228	0	9.99201e-16
205038_at			1.43981	1.43981	0	9.99201e-16
202088_at			0.72585	1.3777	0	9.99201e-16
225586_at	WDR85	WD repeat domain 85	1.31213	1.31213	0	9.99201e-16
207908_at	KRT2	keratin 2 (epidermal ichthyosis bullosa of Siemens)	0.2648	3.7765	0	1.11022e-15
222538_s_at	APPL	adaptor protein containing pH domain, PTB domain and leucine zipper motif 1	0.52617	1.90052	0	1.11022e-15
233404_at	SH3PXD2A	SH3 and PX domains 2A	0.63243	1.5812	0	1.11022e-15
228339_at			1.55759	1.55759	0	1.11022e-15
227580_s_at			1.52537	1.52537	0	1.11022e-15
1555711_x_at			1.46031	1.46031	0	1.11022e-15
235359_at	LRRC33	leucine rich repeat containing 33	1.45341	1.45341	0	1.11022e-15
220577_at	GVIN1	GTPase, very large interferon inducible 1	1.44887	1.44887	0	1.11022e-15
215051_x_at	AIF1	allograft inflammatory factor 1	1.44695	1.44695	0	1.11022e-15
217855_x_at	SDF4	stromal cell derived factor 4	1.4194	1.4194	0	1.11022e-15
221435_x_at	HYI|AK096244	hydroxypyruvate isomerase homolog (E. coli)	1.35303	1.35303	0	1.11022e-15
223233_s_at	CGN	cingulin	0.76193	1.31246	0	1.11022e-15
203215_s_at	MYO6	myosin VI	0.54451	1.83651	0	1.22124e-15
228837_at			1.71869	1.71869	0	1.22124e-15
235957_at			0.59174	1.68994	0	1.22124e-15
219250_s_at	FLRT3	fibronectin leucine rich transmembrane protein 3	0.62706	1.59475	0	1.22124e-15
212850_s_at	LRP4	low density lipoprotein receptor-related protein 4	0.64188	1.55793	0	1.22124e-15
1556194_a_at			0.66324	1.50774	0	1.22124e-15
202211_at	ARFGAP3|AK127525	ADP-ribosylation factor GTPase activating protein 3	1.48127	1.48127	0	1.22124e-15
239196_at	ANKRD22	ankyrin repeat domain 22	0.71696	1.39478	0	1.22124e-15
224788_at			0.753	1.32803	0	1.22124e-15
204563_at	SELL	selectin L (lymphocyte adhesion molecule 1)	2.04481	2.04481	0	1.33227e-15
209258_s_at	SMC3	structural maintenance of chromosomes 3	0.51708	1.93394	0	1.33227e-15
1554462_a_at	DNAJB9	DnaJ (Hsp40) homolog, subfamily B, member 9	1.85747	1.85747	0	1.33227e-15
213241_at			1.72409	1.72409	0	1.33227e-15
202350_s_at	MATN2	matrilin 2	0.63678	1.57039	0	1.33227e-15
227182_at	SUSD3	sushi domain containing 3	1.47406	1.47406	0	1.33227e-15
235075_at	DSG3	desmoglein 3 (pemphigus vulgaris antigen)	0.68893	1.45152	0	1.33227e-15
230076_at			0.69253	1.44398	0	1.33227e-15
203068_at	KLHL21	kelch-like 21 (Drosophila)	0.74708	1.33854	0	1.33227e-15
1554177_a_at	ATP5S	ATP synthase, H+ transporting, mitochondrial F0 complex, subunit s (factor B)	0.75883	1.31782	0	1.33227e-15
218326_s_at	LGR4	leucine-rich repeat-containing G protein-coupled receptor 4	0.52452	1.90651	0	1.44329e-15
206481_s_at	LDB2	LIM domain binding 2	1.67958	1.67958	0	1.44329e-15
204200_s_at	PDGFB	platelet-derived growth factor beta polypeptide (simian sarcoma viral (v-sis) oncogene homolog)	1.42053	1.42053	0	1.44329e-15
216526_x_at	HLA-C	major histocompatibility complex, class I, C	1.32397	1.32397	0	1.44329e-15
214130_s_at	PDE4DIP	phosphodiesterase 4D interacting protein (myomegalin)	1.98147	1.98147	0	1.55431e-15
207002_s_at	PLAGL1	pleiomorphic adenoma gene-like 1	0.55745	1.79387	0	1.55431e-15
202161_at	PKN1|X80229	protein kinase N1	1.70706	1.70706	0	1.55431e-15
219031_s_at	NIP7	nuclear import 7 homolog (S. cerevisiae)	0.60384	1.65606	0	1.55431e-15
230083_at			0.61548	1.62476	0	1.55431e-15
1556051_a_at	BICD1	bicaudal D homolog 1 (Drosophila)	1.61891	1.61891	0	1.55431e-15
227654_at	C20orf175	chromosome 20 open reading frame 175	1.57726	1.57726	0	1.55431e-15
238479_at			0.65415	1.52869	0	1.55431e-15
205779_at	RAMP2	receptor (calcitonin) activity modifying protein 2	1.46056	1.46056	0	1.55431e-15
242670_at	LGI4	leucine-rich repeat LGI family, member 4	1.44192	1.44192	0	1.55431e-15
210109_at	SND1|NAG8	staphylococcal nuclease domain containing 1|nasopharyngeal carcinoma associated gene protein-8	1.43002	1.43002	0	1.55431e-15
222730_s_at	ZDHHC2	zinc finger, DHHC-type containing 2	1.42636	1.42636	0	1.55431e-15
202876_s_at	PBX2	pre-B-cell leukemia transcription factor 2	1.35417	1.35417	0	1.55431e-15
221565_s_at	FAM26B	family with sequence similarity 26, member B	1.34637	1.34637	0	1.55431e-15
203797_at	VSNL1	visinin-like 1	0.74499	1.34231	0	1.55431e-15
211646_at			1.30503	1.30503	0	1.55431e-15
243739_at	RANBP9	RAN binding protein 9	0.49341	2.02672	0	1.66534e-15
209493_at	PDZD2	PDZ domain containing 2	0.62545	1.59885	0	1.66534e-15
216775_at	USP53	ubiquitin specific peptidase 53	0.64033	1.56168	0	1.66534e-15
215726_s_at	CYB5A	cytochrome b5 type A (microsomal)	0.75481	1.32484	0	1.66534e-15
44654_at	G6PC3	glucose 6 phosphatase, catalytic, 3	1.28871	1.28871	0	1.66534e-15
208657_s_at		septin 9	2.00523	2.00523	0	1.77636e-15
236835_at	LOC645431	hypothetical protein LOC645431	1.75042	1.75042	0	1.77636e-15
208962_s_at	FADS1	fatty acid desaturase 1	1.63566	1.63566	0	1.77636e-15
221922_at	GPSM2	G-protein signalling modulator 2 (AGS3-like, C. elegans)	0.69475	1.43937	0	1.77636e-15
230129_at	C10orf89	chromosome 10 open reading frame 89	0.77208	1.29521	0	1.77636e-15
1569346_a_at	P2RX1	purinergic receptor P2X, ligand-gated ion channel, 1	1.55194	1.55194	0	1.88738e-15
235479_at	CPEB2	cytoplasmic polyadenylation element binding protein 2	0.6917	1.44571	0	1.88738e-15
207710_at	LCE2B	late cornified envelope 2B	0.41896	2.38684	0	1.9984e-15
1552482_at	RAPH1	Ras association (RalGDS/AF-6) and pleckstrin homology domains 1	0.54838	1.82356	0	1.9984e-15
242172_at	MEIS1	Meis1, myeloid ecotropic viral integration site 1 homolog (mouse)	0.5695	1.75594	0	1.9984e-15
214995_s_at	APOBEC3G|APOBEC3F	apolipoprotein B mRNA editing enzyme, catalytic polypeptide-like 3G|apolipoprotein B mRNA editing enzyme, catalytic polypeptide-like 3F	1.70811	1.70811	0	1.9984e-15
204469_at	PTPRZ1	protein tyrosine phosphatase, receptor-type, Z polypeptide 1	0.59084	1.69252	0	1.9984e-15
228082_at	ASAM	adipocyte-specific adhesion molecule	1.49987	1.49987	0	1.9984e-15
205298_s_at	BTN2A2	butyrophilin, subfamily 2, member A2	1.4552	1.4552	0	1.9984e-15
205286_at	TFAP2C	transcription factor AP-2 gamma (activating enhancer binding protein 2 gamma)	0.69794	1.43278	0	1.9984e-15
204368_at	SLCO2A1	solute carrier organic anion transporter family, member 2A1	1.40717	1.40717	0	1.9984e-15
224437_s_at	C6orf55	chromosome 6 open reading frame 55	0.72332	1.38252	0	1.9984e-15
204233_s_at	CHKA	choline kinase alpha	1.33668	1.33668	0	1.9984e-15
235227_at			0.60931	1.64121	0	2.10942e-15
239173_at	INADL	InaD-like (Drosophila)	0.6506	1.53705	0	2.10942e-15
215641_at	SEC24D	SEC24 related gene family, member D (S. cerevisiae)	2.18273	2.18273	0	2.22045e-15
230261_at	ST8SIA4	ST8 alpha-N-acetyl-neuraminide alpha-2,8-sialyltransferase 4	1.73736	1.73736	0	2.22045e-15
243856_at			0.5841	1.71203	0	2.22045e-15
229308_at			0.58953	1.69626	0	2.22045e-15
203508_at	TNFRSF1B	tumor necrosis factor receptor superfamily, member 1B	1.6094	1.6094	0	2.22045e-15
242197_x_at	CD36	CD36 molecule (thrombospondin receptor)	0.64242	1.55661	0	2.22045e-15
202391_at	BASP1	brain abundant, membrane attached signal protein 1	1.52192	1.52192	0	2.22045e-15
221616_s_at			1.50058	1.50058	0	2.22045e-15
227034_at	ANKRD57	ankyrin repeat domain 57	0.67634	1.47855	0	2.22045e-15
239027_at	DOCK8	dedicator of cytokinesis 8	1.47601	1.47601	0	2.22045e-15
208158_s_at	OSBPL1A	oxysterol binding protein-like 1A	0.69277	1.44349	0	2.22045e-15
1555626_a_at	SLAMF1	signaling lymphocytic activation molecule family member 1	1.36283	1.36283	0	2.22045e-15
230151_at	C13orf1	chromosome 13 open reading frame 1	0.75853	1.31834	0	2.22045e-15
211702_s_at	USP32	ubiquitin specific peptidase 32	0.78135	1.27983	0	2.22045e-15
206714_at	ALOX15B	arachidonate 15-lipoxygenase, type B	1.82834	1.82834	0	2.33147e-15
212810_s_at	SLC1A4	solute carrier family 1 (glutamate/neutral amino acid transporter), member 4	1.71619	1.71619	0	2.44249e-15
223991_s_at	GALNT2	UDP-N-acetyl-alpha-D-galactosamine:polypeptide N-acetylgalactosaminyltransferase 2 (GalNAc-T2)	1.52949	1.52949	0	2.44249e-15
228869_at	SLIC1	selectin ligand interactor cytoplasmic-1	1.50458	1.50458	0	2.44249e-15
216986_s_at	IRF4	interferon regulatory factor 4	1.47189	1.47189	0	2.44249e-15
200827_at	PLOD1|AK124035	procollagen-lysine 1, 2-oxoglutarate 5-dioxygenase 1	1.47167	1.47167	0	2.44249e-15
224872_at	DIP2B	DIP2 disco-interacting protein 2 homolog B (Drosophila)	0.72301	1.3831	0	2.44249e-15
228389_at			0.64849	1.54204	0	2.55351e-15
1557165_s_at	KLHL18	kelch-like 18 (Drosophila)	0.70294	1.4226	0	2.55351e-15
226804_at	FAM20A|AF447872	family with sequence similarity 20, member A	1.76746	1.76746	0	2.66453e-15
213056_at	FRMD4B	FERM domain containing 4B	0.62879	1.59035	0	2.66453e-15
201667_at	GJA1	gap junction protein, alpha 1, 43kDa (connexin 43)	0.65274	1.532	0	2.66453e-15
217547_x_at	ZNF675	zinc finger protein 675	0.70226	1.42397	0	2.66453e-15
1566265_at			1.37996	1.37996	0	2.66453e-15
223754_at	MGC13057	hypothetical protein MGC13057	1.36487	1.36487	0	2.77556e-15
220724_at	FLJ21511	hypothetical protein FLJ21511	0.59387	1.68387	0	2.88658e-15
238406_x_at	SEZ6L2|LOC440354|BOLA2	seizure related 6 homolog (mouse)-like 2|PI-3-kinase-related kinase SMG-1 pseudogene|bolA homolog 2 (E. coli)	1.50058	1.50058	0	2.88658e-15
1552667_a_at	SH2D3C	SH2 domain containing 3C	1.47547	1.47547	0	2.88658e-15
227155_at			0.67797	1.475	0	2.88658e-15
223882_at	C5orf21	chromosome 5 open reading frame 21	0.70463	1.41919	0	2.88658e-15
212045_at	GLG1	golgi apparatus protein 1	1.37087	1.37087	0	2.88658e-15
225775_at	TSPAN33	tetraspanin 33	1.31979	1.31979	0	2.88658e-15
232599_at	EXOC6	exocyst complex component 6	1.2782	1.2782	0	2.88658e-15
236058_at	C1orf172	chromosome 1 open reading frame 172	0.80211	1.24672	0	2.88658e-15
238619_at			1.67502	1.67502	0	2.9976e-15
215874_at	ST3GAL1	ST3 beta-galactoside alpha-2,3-sialyltransferase 1	1.41341	1.41341	0	2.9976e-15
208749_x_at	FLOT1	flotillin 1	1.38761	1.38761	0	2.9976e-15
204591_at	CHL1	cell adhesion molecule with homology to L1CAM (close homolog of L1)	0.4822	2.07385	0	3.10862e-15
215910_s_at	FNDC3A	fibronectin type III domain containing 3A	1.81661	1.81661	0	3.10862e-15
204118_at	CD48	CD48 molecule	1.67859	1.67859	0	3.10862e-15
205659_at	HDAC9	histone deacetylase 9	1.67313	1.67313	0	3.10862e-15
209880_s_at	SELPLG	selectin P ligand	1.48383	1.48383	0	3.10862e-15
213422_s_at	MXRA8	matrix-remodelling associated 8	1.45444	1.45444	0	3.10862e-15
219976_at	HOOK1	hook homolog 1 (Drosophila)	0.68761	1.45432	0	3.10862e-15
209939_x_at	CFLAR	CASP8 and FADD-like apoptosis regulator	1.44144	1.44144	0	3.10862e-15
219518_s_at	ELL3	elongation factor RNA polymerase II-like 3	0.71565	1.39732	0	3.10862e-15
244417_at			0.71762	1.3935	0	3.10862e-15
219870_at	ATF7IP2	activating transcription factor 7 interacting protein 2	1.35764	1.35764	0	3.21965e-15
241801_at	PGAP1	GPI deacylase	0.63264	1.58068	0	3.33067e-15
204059_s_at	ME1	malic enzyme 1, NADP(+)-dependent, cytosolic	0.65902	1.51741	0	3.33067e-15
213358_at	KIAA0802	KIAA0802	0.66014	1.51483	0	3.33067e-15
224524_s_at	ASB3	ankyrin repeat and SOCS box-containing 3	1.51447	1.51447	0	3.33067e-15
244876_at	EBF1	early B-cell factor 1	1.49682	1.49682	0	3.33067e-15
243_g_at	MAP4	microtubule-associated protein 4	0.70199	1.42453	0	3.33067e-15
38157_at	DOM3Z	dom-3 homolog Z (C. elegans)	1.28542	1.28542	0	3.33067e-15
225851_at	FNTB	farnesyltransferase, CAAX box, beta	0.80788	1.23781	0	3.33067e-15
202985_s_at	BAG5	BCL2-associated athanogene 5	0.88292	1.13261	0	3.33067e-15
213555_at	RWDD2	RWD domain containing 2	1.62789	1.62789	0	3.44169e-15
223769_x_at	HYI|AK096244	hydroxypyruvate isomerase homolog (E. coli)	1.35477	1.35477	0	3.44169e-15
237999_at	ZDHHC13	zinc finger, DHHC-type containing 13	0.45507	2.19748	0	3.55271e-15
233463_at	RASSF6	Ras association (RalGDS/AF-6) domain family 6	1.88081	1.88081	0	3.55271e-15
210992_x_at	FCGR2A|FCGR2C	Fc fragment of IgG, low affinity IIa, receptor (CD32)|Fc fragment of IgG, low affinity IIc, receptor for (CD32)	1.60504	1.60504	0	3.55271e-15
219669_at	CD177	CD177 molecule	2.43122	2.43122	0	3.77476e-15
1555638_a_at	SAMSN1	SAM domain, SH3 domain and nuclear localisation signals, 1	1.71431	1.71431	0	3.77476e-15
221671_x_at	IGKC|IGKV1-5|IGKV2-24	immunoglobulin kappa constant|immunoglobulin kappa variable 1-5|immunoglobulin kappa variable 2-24	1.66111	1.66111	0	3.77476e-15
218740_s_at	CDK5RAP3	CDK5 regulatory subunit associated protein 3	1.53654	1.53654	0	3.77476e-15
222746_s_at	BSPRY	B-box and SPRY domain containing	0.66557	1.50246	0	3.77476e-15
218145_at	TRIB3	tribbles homolog 3 (Drosophila)	1.48317	1.48317	0	3.77476e-15
230218_at			1.40846	1.40846	0	3.77476e-15
243541_at	IL31RA	interleukin 31 receptor A	0.71145	1.40558	0	3.77476e-15
230188_at			0.77714	1.28677	0	3.77476e-15
200644_at	MARCKSL1	MARCKS-like 1	1.55488	1.55488	0	3.88578e-15
204468_s_at	TIE1	tyrosine kinase with immunoglobulin-like and EGF-like domains 1	1.99308	1.99308	0	3.9968e-15
212827_at	IFI6|IGH@|IGHA1|IGHG1	interferon, alpha-inducible protein 6|immunoglobulin heavy locus|immunoglobulin heavy constant alpha 1|immunoglobulin heavy constant gamma 1 (G1m marker)	1.92641	1.92641	0	3.9968e-15
219475_at	OSGIN1	oxidative stress induced growth inhibitor 1	1.51386	1.51386	0	3.9968e-15
202763_at	CASP3	caspase 3, apoptosis-related cysteine peptidase	1.49388	1.49388	0	3.9968e-15
212829_at			1.44756	1.44756	0	3.9968e-15
219021_at	RNF121	ring finger protein 121	1.44542	1.44542	0	3.9968e-15
227001_at			0.73415	1.36211	0	3.9968e-15
204680_s_at	RAPGEF5	Rap guanine nucleotide exchange factor (GEF) 5	0.62332	1.60431	0	4.21885e-15
230523_at			0.64264	1.55609	0	4.21885e-15
213154_s_at	BICD2	bicaudal D homolog 2 (Drosophila)	0.72372	1.38175	0	4.21885e-15
209288_s_at	CDC42EP3	CDC42 effector protein (Rho GTPase binding) 3	1.69849	1.69849	0	4.32987e-15
58780_s_at	FLJ10357	hypothetical protein FLJ10357	1.64812	1.64812	0	4.32987e-15
205656_at	PCDH17	protocadherin 17	1.4878	1.4878	0	4.32987e-15
232298_at			0.65284	1.53176	0	4.44089e-15
229377_at			0.68072	1.46904	0	4.44089e-15
1555812_a_at	ARHGDIB	Rho GDP dissociation inhibitor (GDI) beta	1.88582	1.88582	0	4.55191e-15
210461_s_at	ABLIM1	actin binding LIM protein 1	0.58158	1.71945	0	4.55191e-15
203962_s_at	NEBL	nebulette	0.5996	1.66779	0	4.55191e-15
204629_at	PARVB	parvin, beta	1.56989	1.56989	0	4.55191e-15
1555516_at	FOXP2	forkhead box P2	0.64545	1.54931	0	4.55191e-15
226003_at	KIF21A	kinesin family member 21A	0.66411	1.50577	0	4.55191e-15
210563_x_at	CFLAR	CASP8 and FADD-like apoptosis regulator	1.46539	1.46539	0	4.66294e-15
214605_x_at	GPR1	G protein-coupled receptor 1	0.68857	1.45229	0	4.66294e-15
227960_s_at	FAHD1	fumarylacetoacetate hydrolase domain containing 1	0.71949	1.38987	0	4.66294e-15
227240_at	NGEF	neuronal guanine nucleotide exchange factor	0.72734	1.37488	0	4.66294e-15
200599_s_at	HSP90B1|LRRC28	heat shock protein 90kDa beta (Grp94), member 1|leucine rich repeat containing 28	1.80142	1.80142	0	4.77396e-15
38290_at	RGS14	regulator of G-protein signalling 14	0.7925	1.26183	0	4.77396e-15
38964_r_at	WAS	Wiskott-Aldrich syndrome (eczema-thrombocytopenia)	1.18987	1.18987	0	4.77396e-15
203986_at	GENX-3414	genethonin 1	1.56792	1.56792	0	4.88498e-15
201622_at	SND1	staphylococcal nuclease domain containing 1	1.42612	1.42612	0	4.88498e-15
243889_at			1.41292	1.41292	0	4.88498e-15
201215_at	PLS3	plastin 3 (T isoform)	0.73248	1.36522	0	4.88498e-15
223209_s_at	SELS|BC008759	selenoprotein S	1.78789	1.78789	0	5.10703e-15
203260_at	HDDC2	HD domain containing 2	0.72267	1.38375	0	5.32907e-15
209275_s_at	CLN3	ceroid-lipofuscinosis, neuronal 3, juvenile (Batten, Spielmeyer-Vogt disease)	1.3787	1.3787	0	5.32907e-15
210784_x_at	LILRB3	leukocyte immunoglobulin-like receptor, subfamily B (with TM and ITIM domains), member 3	1.35267	1.35267	0	5.32907e-15
209721_s_at	HOM-TES-103	hypothetical protein LOC25900, isoform 3	1.33489	1.33489	0	5.32907e-15
200606_at	DSP	desmoplakin	0.77942	1.28301	0	5.32907e-15
201733_at	CLCN3	chloride channel 3	0.61375	1.62932	0	5.55112e-15
209822_s_at	VLDLR	very low density lipoprotein receptor	0.65267	1.53216	0	5.55112e-15
238226_at	FAM70B	family with sequence similarity 70, member B	1.4613	1.4613	0	5.55112e-15
1566501_at	TBXAS1	thromboxane A synthase 1 (platelet, cytochrome P450, family 5, subfamily A)	1.42005	1.42005	0	5.55112e-15
219125_s_at	RAG1AP1	recombination activating gene 1 activating protein 1	1.36341	1.36341	0	5.55112e-15
201494_at	PRCP	prolylcarboxypeptidase (angiotensinase C)	1.34914	1.34914	0	5.55112e-15
201576_s_at	GLB1	galactosidase, beta 1	1.33485	1.33485	0	5.55112e-15
221011_s_at	LBH	limb bud and heart development homolog (mouse)	1.53382	1.53382	0	5.66214e-15
209488_s_at	RBPMS|SDHAL2	RNA binding protein with multiple splicing|succinate dehydrogenase complex, subunit A, flavoprotein-like 2	1.88485	1.88485	0	5.77316e-15
209901_x_at	AIF1	allograft inflammatory factor 1	1.54045	1.54045	0	5.77316e-15
220945_x_at	MANSC1	MANSC domain containing 1	0.65734	1.52129	0	5.77316e-15
216604_s_at			0.5708	1.75193	0	5.88418e-15
230091_at			0.67327	1.48529	0	5.88418e-15
223984_s_at	NUPL1	nucleoporin like 1	0.50175	1.99302	0	5.9952e-15
209949_at	NCF2	neutrophil cytosolic factor 2 (65kDa, chronic granulomatous disease, autosomal 2)	1.66656	1.66656	0	5.9952e-15
234331_s_at	LOC653602	hypothetical LOC653602	0.62719	1.59441	0	5.9952e-15
233480_at	TMEM43	transmembrane protein 43	0.73353	1.36328	0	5.9952e-15
204052_s_at	SFRP4	secreted frizzled-related protein 4	2.34362	2.34362	0	6.10623e-15
242354_at			0.75977	1.31619	0	6.10623e-15
219932_at	SLC27A6	solute carrier family 27 (fatty acid transporter), member 6	0.55038	1.81691	0	6.21725e-15
202605_at	GUSB	glucuronidase, beta	1.59226	1.59226	0	6.21725e-15
209747_at	TGFB3	transforming growth factor, beta 3	1.35033	1.35033	0	6.21725e-15
209628_at	NXT2	nuclear transport factor 2-like export factor 2	0.67954	1.47159	0	6.32827e-15
212494_at	TENC1	tensin like C1 domain containing phosphatase (tensin 2)	1.57996	1.57996	0	6.43929e-15
1553961_s_at	SNX21	sorting nexin family member 21	0.73852	1.35407	0	6.43929e-15
212899_at	CDC2L6	cell division cycle 2-like 6 (CDK8-like)	0.755	1.3245	0	6.43929e-15
201366_at	ANXA7	annexin A7	0.75828	1.31877	0	6.43929e-15
205042_at	GNE	glucosamine (UDP-N-acetyl)-2-epimerase/N-acetylmannosamine kinase	1.72366	1.72366	0	6.66134e-15
228038_at	SOX2	SRY (sex determining region Y)-box 2	0.66008	1.51496	0	6.66134e-15
220320_at	DOK3	docking protein 3	1.46526	1.46526	0	6.66134e-15
225045_at	KIAA1212	KIAA1212	1.7144	1.7144	0	6.88338e-15
222052_at	C19orf54	chromosome 19 open reading frame 54	1.33743	1.33743	0	6.88338e-15
219983_at	HRASLS	HRAS-like suppressor	0.70329	1.42189	0	6.99441e-15
209392_at	ENPP2	ectonucleotide pyrophosphatase/phosphodiesterase 2 (autotaxin)	1.81505	1.81505	0	7.10543e-15
228255_at	ALS2CR4	amyotrophic lateral sclerosis 2 (juvenile) chromosome region, candidate 4	0.66551	1.5026	0	7.10543e-15
203878_s_at	MMP11	matrix metallopeptidase 11 (stromelysin 3)	1.43086	1.43086	0	7.10543e-15
215867_x_at	CA12	carbonic anhydrase XII	0.75738	1.32034	0	7.10543e-15
221578_at	RASSF4	Ras association (RalGDS/AF-6) domain family 4	1.31004	1.31004	0	7.10543e-15
235679_at			0.77552	1.28945	0	7.10543e-15
224882_at	ACSS1|AK125923	acyl-CoA synthetase short-chain family member 1	1.44413	1.44413	0	7.21645e-15
205885_s_at	ITGA4	integrin, alpha 4 (antigen CD49D, alpha 4 subunit of VLA-4 receptor)	1.83201	1.83201	0	7.32747e-15
222532_at	SRPRB	signal recognition particle receptor, B subunit	1.8199	1.8199	0	7.32747e-15
228766_at			0.58493	1.70961	0	7.32747e-15
234416_at			1.54	1.54	0	7.32747e-15
226086_at	SYT13	synaptotagmin XIII	0.72884	1.37204	0	7.43849e-15
223077_at			0.68745	1.45466	0	7.54952e-15
225081_s_at	CDCA7L	cell division cycle associated 7-like	0.77656	1.28773	0	7.77156e-15
1553564_at	C20orf133	chromosome 20 open reading frame 133	0.78395	1.2756	0	7.77156e-15
202053_s_at	ALDH3A2	aldehyde dehydrogenase 3 family, member A2	0.75324	1.3276	0	7.88258e-15
206642_at	DSG1	desmoglein 1	0.45829	2.18203	0	7.99361e-15
212468_at	SPAG9	sperm associated antigen 9	0.55288	1.8087	0	7.99361e-15
238905_at	RHOJ	ras homolog gene family, member J	1.40293	1.40293	0	7.99361e-15
242009_at			0.66977	1.49305	0	8.21565e-15
214467_at	GPR65	G protein-coupled receptor 65	1.57076	1.57076	0	8.43769e-15
219163_at	ZNF562	zinc finger protein 562	0.73428	1.36188	0	8.43769e-15
213427_at	RPP40	ribonuclease P 40kDa subunit	0.82503	1.21208	0	8.43769e-15
215129_at			0.64062	1.56098	0	8.65974e-15
203320_at	SH2B3	SH2B adaptor protein 3	1.42045	1.42045	0	8.65974e-15
237077_at	ACPP	acid phosphatase, prostate	0.70408	1.4203	0	8.65974e-15
226109_at	C21orf91	chromosome 21 open reading frame 91	0.61459	1.62711	0	8.88178e-15
230002_at			0.63253	1.58096	0	8.88178e-15
230453_s_at			1.36281	1.36281	0	8.88178e-15
1556220_at			0.76874	1.30083	0	8.88178e-15
224650_at			0.6467	1.54632	0	9.10383e-15
223049_at	GRB2	growth factor receptor-bound protein 2	1.43277	1.43277	0	9.10383e-15
204120_s_at	ADK	adenosine kinase	0.36265	2.75747	0	9.32587e-15
1555259_at	ZAK	sterile alpha motif and leucine zipper containing kinase AZK	0.69196	1.44518	0	9.32587e-15
243797_at	STK17B	serine/threonine kinase 17b (apoptosis-inducing)	1.62381	1.62381	0	9.54792e-15
227261_at	KLF12	Kruppel-like factor 12	1.5702	1.5702	0	9.54792e-15
201354_s_at	BAZ2A	bromodomain adjacent to zinc finger domain, 2A	1.37937	1.37937	0	9.54792e-15
202928_s_at	PHF1	PHD finger protein 1	1.49442	1.49442	0	9.76996e-15
220933_s_at	ZCCHC6	zinc finger, CCHC domain containing 6	0.76076	1.31447	0	9.76996e-15
215054_at	EPOR	erythropoietin receptor	1.2665	1.2665	0	9.76996e-15
222881_at			0.73195	1.36621	0	9.88099e-15
203136_at	RABAC1	Rab acceptor 1 (prenylated)	1.93862	1.93862	0	1.0103e-14
229720_at	BAG1	BCL2-associated athanogene	0.67452	1.48253	0	1.0103e-14
1557383_a_at			1.90991	1.90991	0	1.0214e-14
205351_at	GGCX	gamma-glutamyl carboxylase	1.42545	1.42545	0	1.0214e-14
212419_at	C10orf56	chromosome 10 open reading frame 56	1.54526	1.54526	0	1.04361e-14
206465_at	ACSBG1	acyl-CoA synthetase bubblegum family member 1	0.70373	1.42099	0	1.04361e-14
40420_at	STK10	serine/threonine kinase 10	1.37545	1.37545	0	1.04361e-14
160020_at	MMP14	matrix metallopeptidase 14 (membrane-inserted)	1.30033	1.30033	0	1.04361e-14
218204_s_at	FYCO1	FYVE and coiled-coil domain containing 1	0.77147	1.29623	0	1.04361e-14
228863_at			1.7405	1.7405	0	1.05471e-14
235292_at			1.81647	1.81647	0	1.06581e-14
237398_at	ARHGEF12	Rho guanine nucleotide exchange factor (GEF) 12	0.65212	1.53345	0	1.06581e-14
206236_at	GPR4	G protein-coupled receptor 4	1.3669	1.3669	0	1.06581e-14
234222_at	THSD4	thrombospondin, type I, domain containing 4	0.73454	1.36139	0	1.06581e-14
218070_s_at	GMPPA	GDP-mannose pyrophosphorylase A	1.54599	1.54599	0	1.07692e-14
212950_at	GPR116	G protein-coupled receptor 116	1.70046	1.70046	0	1.09912e-14
227006_at	PPP1R14A	protein phosphatase 1, regulatory (inhibitor) subunit 14A	1.53339	1.53339	0	1.09912e-14
209149_s_at	TM9SF1	transmembrane 9 superfamily member 1	1.63339	1.63339	0	1.11022e-14
203304_at	BAMBI	BMP and activin membrane-bound inhibitor homolog (Xenopus laevis)	0.68225	1.46575	0	1.11022e-14
1560297_at	HM13	histocompatibility (minor) 13	1.8417	1.8417	0	1.13243e-14
213469_at	PGAP1	GPI deacylase	0.63038	1.58634	0	1.13243e-14
211555_s_at	GUCY1B3	guanylate cyclase 1, soluble, beta 3	1.54182	1.54182	0	1.13243e-14
204192_at	CD37	CD37 molecule	1.80894	1.80894	0	1.15463e-14
226134_s_at			1.73582	1.73582	0	1.15463e-14
218857_s_at	ASRGL1	asparaginase like 1	1.23551	1.23551	0	1.15463e-14
225792_at	HOOK1	hook homolog 1 (Drosophila)	0.6498	1.53893	0	1.16573e-14
1564378_a_at	EXT1	exostoses (multiple) 1	0.43019	2.32453	0	1.19904e-14
1553960_at	SNX21	sorting nexin family member 21	0.61727	1.62004	0	1.19904e-14
204305_at	MIPEP	mitochondrial intermediate peptidase	0.79554	1.257	0	1.19904e-14
1569069_s_at	TDRD3	tudor domain containing 3	0.77967	1.28259	0	1.21014e-14
209211_at	KLF5	Kruppel-like factor 5 (intestinal)	0.59915	1.66903	0	1.25455e-14
222068_s_at	LRRC50	leucine rich repeat containing 50	1.46023	1.46023	0	1.25455e-14
234973_at	SLC38A5	solute carrier family 38, member 5	1.54372	1.54372	0	1.27676e-14
204347_at	NF1	neurofibromin 1 (neurofibromatosis, von Recklinghausen disease, Watson disease)	0.7475	1.33779	0	1.28786e-14
235476_at	TRIM59|BC033011	tripartite motif-containing 59	0.56084	1.78306	0	1.29896e-14
234305_s_at	MLZE	melanoma-derived leucine zipper, extra-nuclear factor	0.75699	1.32101	0	1.29896e-14
214234_s_at	CYP3A5	cytochrome P450, family 3, subfamily A, polypeptide 5	0.5678	1.76118	0	1.31006e-14
228410_at	GAB3	GRB2-associated binding protein 3	1.33215	1.33215	0	1.31006e-14
207030_s_at	CD80|CSRP2|RAD51L1	CD80 molecule|cysteine and glycine-rich protein 2|RAD51-like 1 (S. cerevisiae)	0.67394	1.4838	0	1.34337e-14
226841_at			1.66143	1.66143	0	1.35447e-14
203760_s_at	SLA	Src-like-adaptor	1.46894	1.46894	0	1.35447e-14
226611_s_at	PRR6|AY382899	proline rich 6	1.40047	1.40047	0	1.35447e-14
223451_s_at	CKLF	chemokine-like factor	1.45555	1.45555	0	1.36557e-14
210757_x_at	DAB2	disabled homolog 2, mitogen-responsive phosphoprotein (Drosophila)	1.35699	1.35699	0	1.36557e-14
211748_x_at	PTGDS	prostaglandin D2 synthase 21kDa (brain)	1.68674	1.68674	0	1.37668e-14
222843_at	FIGNL1	fidgetin-like 1	0.70268	1.42313	0	1.37668e-14
228042_at	ADPRH	ADP-ribosylarginine hydrolase	1.40946	1.40946	0	1.37668e-14
216813_at			1.952	1.952	0	1.39888e-14
214152_at	CCPG1|BC051725	cell cycle progression 1	1.70176	1.70176	0	1.39888e-14
210253_at	HTATIP2	HIV-1 Tat interactive protein 2, 30kDa	0.69314	1.44271	0	1.42109e-14
209962_at	EPOR	erythropoietin receptor	1.3678	1.3678	0	1.42109e-14
203178_at	GATM	glycine amidinotransferase (L-arginine:glycine amidinotransferase)	0.5909	1.69233	0	1.45439e-14
218705_s_at	SNX24	sorting nexing 24	0.76342	1.3099	0	1.45439e-14
242294_at			0.76522	1.30681	0	1.45439e-14
223503_at	TMEM163	transmembrane protein 163	1.50247	1.50247	0	1.46549e-14
209890_at	TSPAN5	tetraspanin 5	0.67348	1.48482	0	1.4766e-14
208872_s_at	REEP5	receptor accessory protein 5	1.53738	1.53738	0	1.4877e-14
212570_at	ENDOD1	endonuclease domain containing 1	0.74229	1.34717	0	1.4877e-14
202330_s_at	UNG	uracil-DNA glycosylase	0.69352	1.44191	0	1.4988e-14
235435_at	AASDH	2-aminoadipic 6-semialdehyde dehydrogenase	0.59807	1.67205	0	1.5099e-14
223091_x_at	C2orf33	chromosome 2 open reading frame 33	1.4199	1.4199	0	1.5099e-14
231916_at			0.65095	1.53622	0	1.53211e-14
1569410_at	RP1-14N1.3	filaggrin 2	0.34845	2.86985	0	1.55431e-14
1567013_at			0.67147	1.48926	0	1.55431e-14
214580_x_at	KRT6A	keratin 6A	0.81621	1.22517	0	1.55431e-14
205098_at	CCR1	chemokine (C-C motif) receptor 1	1.72631	1.72631	0	1.56541e-14
226433_at			1.27855	1.27855	0	1.57652e-14
222449_at	TMEPAI	transmembrane, prostate androgen induced RNA	1.63876	1.63876	0	1.58762e-14
221101_at	C14orf113|C14orf49	chromosome 14 open reading frame 113|chromosome 14 open reading frame 49	1.31389	1.31389	0	1.58762e-14
228752_at			1.45265	1.45265	0	1.64313e-14
216058_s_at	CYP2C19	cytochrome P450, family 2, subfamily C, polypeptide 19	0.73879	1.35356	0	1.68754e-14
218817_at	SPCS3	signal peptidase complex subunit 3 homolog (S. cerevisiae)	1.99994	1.99994	0	1.70974e-14
202149_at	NEDD9	neural precursor cell expressed, developmentally down-regulated 9	1.88795	1.88795	0	1.70974e-14
213899_at	METAP2	methionyl aminopeptidase 2	0.65315	1.53104	0	1.70974e-14
204875_s_at	GMDS	GDP-mannose 4,6-dehydratase	2.10355	2.10355	0	1.73195e-14
226948_at	AX775823		1.60151	1.60151	0	1.73195e-14
209432_s_at	CREB3	cAMP responsive element binding protein 3	1.36073	1.36073	0	1.73195e-14
209828_s_at	IL16	interleukin 16 (lymphocyte chemoattractant factor)	1.42185	1.42185	0	1.74305e-14
213506_at	F2RL1	coagulation factor II (thrombin) receptor-like 1	0.69021	1.44884	0	1.75415e-14
238247_at			1.43927	1.43927	0	1.75415e-14
204650_s_at	APBB3	amyloid beta (A4) precursor protein-binding, family B, member 3	1.30432	1.30432	0	1.75415e-14
1558695_at	PLEKHA5	pleckstrin homology domain containing, family A member 5	0.51153	1.95493	0	1.76526e-14
237238_at	WWC1	WW, C2 and coiled-coil domain containing 1	0.69532	1.43818	0	1.76526e-14
231867_at			0.67972	1.4712	0	1.77636e-14
218696_at	EIF2AK3	eukaryotic translation initiation factor 2-alpha kinase 3	1.63235	1.63235	0	1.79856e-14
210044_s_at	LYL1	lymphoblastic leukemia derived sequence 1	1.36705	1.36705	0	1.80966e-14
212592_at	IGJ	immunoglobulin J polypeptide, linker protein for immunoglobulin alpha and mu polypeptides	2.1906	2.1906	0	1.84297e-14
239547_at			0.63959	1.5635	0	1.88738e-14
217538_at	RUTBC1|AK125203	RUN and TBC1 domain containing 1	0.67776	1.47545	0	1.88738e-14
203786_s_at	TPD52L1	tumor protein D52-like 1	0.80004	1.24994	0	1.88738e-14
216080_s_at	FADS3	fatty acid desaturase 3	1.4529	1.4529	0	1.89848e-14
1558662_s_at	BANK1	B-cell scaffold protein with ankyrin repeats 1	1.72223	1.72223	0	1.92069e-14
231823_s_at	SH3PXD2B	SH3 and PX domains 2B	1.52076	1.52076	0	1.92069e-14
217770_at	PIGT	phosphatidylinositol glycan anchor biosynthesis, class T	1.34963	1.34963	0	1.92069e-14
209667_at	CES2	carboxylesterase 2 (intestine, liver)	0.75162	1.33046	0	1.92069e-14
219058_x_at	TINAGL1	tubulointerstitial nephritis antigen-like 1	1.34889	1.34889	0	1.95399e-14
220595_at	PDZRN4	PDZ domain containing RING finger 4	1.93279	1.93279	0	1.9762e-14
205890_s_at	UBD	ubiquitin D	1.7857	1.7857	0	1.9762e-14
238346_s_at	NCOA6IP	nuclear receptor coactivator 6 interacting protein	0.62935	1.58894	0	1.9762e-14
212951_at	GPR116	G protein-coupled receptor 116	1.43534	1.43534	0	1.9873e-14
219891_at	PGPEP1	pyroglutamyl-peptidase I	1.2588	1.2588	0	1.9873e-14
205119_s_at	FPR1	formyl peptide receptor 1	1.67976	1.67976	0	2.0095e-14
209286_at	CDC42EP3	CDC42 effector protein (Rho GTPase binding) 3	1.51738	1.51738	0	2.02061e-14
235937_at	AK130833		0.69303	1.44294	0	2.02061e-14
202357_s_at	CFB	complement factor B	1.64964	1.64964	0	2.03171e-14
213049_at	FSD1L|GARNL1	fibronectin type III and SPRY domain containing 1-like|GTPase activating Rap/RanGAP domain-like 1	0.70416	1.42013	0	2.06502e-14
1558689_a_at			0.87017	1.1492	0	2.06502e-14
223574_x_at	PPP2R2C	protein phosphatase 2 (formerly 2A), regulatory subunit B (PR 52), gamma isoform	0.63103	1.5847	0	2.07612e-14
208906_at	BSCL2	Bernardinelli-Seip congenital lipodystrophy 2 (seipin)	1.48869	1.48869	0	2.07612e-14
218189_s_at	NANS	N-acetylneuraminic acid synthase (sialic acid synthase)	1.52489	1.52489	0	2.08722e-14
205441_at	OCEL1	occludin/ELL domain containing 1	1.24855	1.24855	0	2.15383e-14
224458_at	C9orf125	chromosome 9 open reading frame 125	0.84575	1.18238	0	2.16494e-14
226865_at			0.73566	1.35933	0	2.17604e-14
1553929_at	ASAH3	N-acylsphingosine amidohydrolase (alkaline ceramidase) 3	0.70337	1.42173	0	2.18714e-14
227935_s_at	PCGF5	polycomb group ring finger 5	1.3912	1.3912	0	2.19824e-14
207843_x_at	CYB5A	cytochrome b5 type A (microsomal)	0.81367	1.229	0	2.19824e-14
238026_at			0.7559	1.32293	0	2.22045e-14
202304_at	FNDC3A	fibronectin type III domain containing 3A	1.78727	1.78727	0	2.24265e-14
201876_at	PON2	paraoxonase 2	0.77393	1.29211	0	2.24265e-14
202411_at	IFI27	interferon, alpha-inducible protein 27	0.48934	2.04356	0	2.26485e-14
227345_at	TNFRSF10D	tumor necrosis factor receptor superfamily, member 10d, decoy with truncated death domain	1.55301	1.55301	0	2.26485e-14
243634_at			0.62963	1.58824	0	2.29816e-14
229172_at	HSPA12B	heat shock 70kD protein 12B	1.42512	1.42512	0	2.33147e-14
225632_s_at	RAB43	RAB43, member RAS oncogene family	1.43465	1.43465	0	2.34257e-14
227814_at	WDR53	WD repeat domain 53	0.82491	1.21225	0	2.36478e-14
222592_s_at	ACSL5	acyl-CoA synthetase long-chain family member 5	1.41143	1.41143	0	2.37588e-14
238498_at			0.74492	1.34242	0	2.37588e-14
201855_s_at	ASCIZ	ATM/ATR-Substrate Chk2-Interacting Zn2+-finger protein	0.74092	1.34967	0	2.38698e-14
219352_at	HERC6	hect domain and RLD 6	0.59329	1.68552	0	2.39808e-14
238827_at	SH3RF2	SH3 domain containing ring finger 2	0.67161	1.48895	0	2.39808e-14
1558237_x_at			0.75944	1.31676	0	2.42029e-14
211992_at			0.643	1.55522	0	2.43139e-14
235850_at			0.70118	1.42616	0	2.43139e-14
206192_at	CDSN	corneodesmosin	0.43923	2.2767	0	2.44249e-14
201911_s_at	FARP1	FERM, RhoGEF (ARHGEF) and pleckstrin domain protein 1 (chondrocyte-derived)	1.48548	1.48548	0	2.44249e-14
210872_x_at	GAS7	growth arrest-specific 7	0.77349	1.29284	0	2.45359e-14
243016_at			0.70367	1.42113	0	2.4869e-14
231540_at	DKFZp451M2119	hypothetical protein DKFZp451M2119	0.79324	1.26065	0	2.52021e-14
242732_at	MTSS1	metastasis suppressor 1	0.64307	1.55505	0	2.53131e-14
201849_at	BNIP3	BCL2/adenovirus E1B 19kDa interacting protein 3	0.66934	1.49402	0	2.55351e-14
237878_at	MAP2K2	mitogen-activated protein kinase kinase 2	1.26056	1.26056	0	2.55351e-14
204069_at	MEIS1	Meis1, myeloid ecotropic viral integration site 1 homolog (mouse)	0.64657	1.54663	0	2.56461e-14
223514_at	CARD11	caspase recruitment domain family, member 11	1.36548	1.36548	0	2.56461e-14
207485_x_at	BTN3A1	butyrophilin, subfamily 3, member A1	1.43118	1.43118	0	2.57572e-14
238082_at			1.4099	1.4099	0	2.66453e-14
227183_at			1.32797	1.32797	0	2.66453e-14
210042_s_at	CTSZ	cathepsin Z	1.62225	1.62225	0	2.68674e-14
211549_s_at	HPGD	hydroxyprostaglandin dehydrogenase 15-(NAD)	0.56576	1.76753	0	2.73115e-14
227973_at	FLJ38973	hypothetical protein FLJ38973	0.68724	1.45509	0	2.73115e-14
209485_s_at	OSBPL1A	oxysterol binding protein-like 1A	0.65539	1.52581	0	2.75335e-14
209182_s_at	C10orf10	chromosome 10 open reading frame 10	1.48742	1.48742	0	2.86437e-14
213238_at	ATP10D	ATPase, Class V, type 10D	0.70215	1.42419	0	2.86437e-14
209663_s_at	ITGA7	integrin, alpha 7	1.45833	1.45833	0	2.88658e-14
219283_at	C1GALT1C1	C1GALT1-specific chaperone 1	1.4367	1.4367	0	2.89768e-14
212255_s_at	ATP2C1	ATPase, Ca++ transporting, type 2C, member 1	0.72201	1.38502	0	2.9865e-14
211724_x_at	FLJ20323	hypothetical protein FLJ20323	0.81752	1.22322	0	3.03091e-14
202468_s_at	CTNNAL1	catenin (cadherin-associated protein), alpha-like 1	0.72844	1.37279	0	3.06422e-14
214265_at	ITGA8	integrin, alpha 8	1.48141	1.48141	0	3.08642e-14
226160_at	H6PD	hexose-6-phosphate dehydrogenase (glucose 1-dehydrogenase)	1.40783	1.40783	0	3.08642e-14
204375_at	CLSTN3	calsyntenin 3	1.41946	1.41946	0	3.11973e-14
212027_at	RBM25	RNA binding motif protein 25	0.54447	1.83663	0	3.15303e-14
210541_s_at	TRIM27	tripartite motif-containing 27	1.6595	1.6595	0	3.15303e-14
213900_at	C9orf61	chromosome 9 open reading frame 61	0.72015	1.38859	0	3.17524e-14
236826_at			0.74743	1.33792	0	3.17524e-14
222434_at	ENAH	enabled homolog (Drosophila)	0.68877	1.45186	0	3.25295e-14
203591_s_at	CSF3R	colony stimulating factor 3 receptor (granulocyte)	1.71149	1.71149	0	3.28626e-14
220998_s_at			1.51633	1.51633	0	3.29736e-14
1557636_a_at			0.67517	1.48111	0	3.30846e-14
225652_at	FARP2	FERM, RhoGEF and pleckstrin domain protein 2	0.79501	1.25784	0	3.30846e-14
237157_at	SH3D19	SH3 domain protein D19	0.64378	1.55334	0	3.35287e-14
229009_at	SIX5	sine oculis homeobox homolog 5 (Drosophila)	1.44964	1.44964	0	3.35287e-14
218717_s_at	LEPREL1	leprecan-like 1	0.70608	1.41627	0	3.35287e-14
1569648_at	DACT2	dapper, antagonist of beta-catenin, homolog 2 (Xenopus laevis)	0.71131	1.40587	0	3.35287e-14
203633_at	CPT1A	carnitine palmitoyltransferase 1A (liver)	1.45569	1.45569	0	3.36398e-14
226213_at	ERBB3	v-erb-b2 erythroblastic leukemia viral oncogene homolog 3 (avian)	0.71052	1.40742	0	3.36398e-14
202231_at			0.79876	1.25194	0	3.41949e-14
1554178_a_at	FAM126B	family with sequence similarity 126, member B	0.51957	1.92468	0	3.43059e-14
216706_x_at			1.50314	1.50314	0	3.4639e-14
225502_at	DOCK8	dedicator of cytokinesis 8	1.77358	1.77358	0	3.4861e-14
201362_at	IVNS1ABP	influenza virus NS1A binding protein	0.70218	1.42413	0	3.4861e-14
1555216_a_at			1.28295	1.28295	0	3.4861e-14
212618_at	ZNF609	zinc finger protein 609	1.31921	1.31921	0	3.51941e-14
202968_s_at	DYRK2	dual-specificity tyrosine-(Y)-phosphorylation regulated kinase 2	0.74333	1.3453	0	3.54161e-14
222101_s_at	DCHS1	dachsous 1 (Drosophila)	1.45727	1.45727	0	3.56382e-14
1560774_at			0.7645	1.30805	0	3.57492e-14
222277_at	PCOTH	prostate collagen triple helix	0.64871	1.54153	0	3.61933e-14
242775_at	LTB4DH	leukotriene B4 12-hydroxydehydrogenase	0.73477	1.36097	0	3.61933e-14
227816_at			1.5061	1.5061	0	3.64153e-14
224615_x_at	HM13	histocompatibility (minor) 13	1.7303	1.7303	0	3.66374e-14
229121_at			1.29379	1.29379	0	3.66374e-14
1557411_s_at	SLC25A43	solute carrier family 25, member 43	0.64376	1.55337	0	3.67484e-14
219161_s_at	CKLF	chemokine-like factor	1.43015	1.43015	0	3.68594e-14
236840_at			0.65197	1.5338	0	3.69704e-14
232958_at	PYGL	phosphorylase, glycogen; liver (Hers disease, glycogen storage disease type VI)	0.47735	2.09492	0	3.79696e-14
209785_s_at	PLA2G4C	phospholipase A2, group IVC (cytosolic, calcium-independent)	1.64509	1.64509	0	3.79696e-14
232607_at	ALOX5	arachidonate 5-lipoxygenase	1.40684	1.40684	0	3.86358e-14
226945_at	RHBDD1|AX775823	rhomboid domain containing 1	1.40332	1.40332	0	3.90798e-14
225597_at	SLC45A4	solute carrier family 45, member 4	1.4074	1.4074	0	3.91909e-14
203523_at	LSP1	lymphocyte-specific protein 1	1.69321	1.69321	0	3.95239e-14
208093_s_at	NDEL1	nudE nuclear distribution gene E homolog like 1 (A. nidulans)	0.82172	1.21696	0	3.9968e-14
211597_s_at	HOP	homeodomain-only protein	0.75151	1.33065	0	4.03011e-14
209359_x_at	RUNX1	runt-related transcription factor 1 (acute myeloid leukemia 1; aml1 oncogene)	1.42937	1.42937	0	4.08562e-14
232000_at			0.68532	1.45916	0	4.10782e-14
212259_s_at	MUC1|PBXIP1	mucin 1, cell surface associated|pre-B-cell leukemia transcription factor interacting protein 1	1.45378	1.45378	0	4.10782e-14
1552639_at	KLHDC7B	kelch domain containing 7B	1.3043	1.3043	0	4.11893e-14
219814_at	MBNL3	muscleblind-like 3 (Drosophila)	0.80869	1.23656	0	4.14113e-14
230127_at			0.66125	1.51229	0	4.15223e-14
219563_at	C14orf139	chromosome 14 open reading frame 139	1.59566	1.59566	0	4.19664e-14
210221_at	CHRNA3	cholinergic receptor, nicotinic, alpha 3	0.6417	1.55837	0	4.19664e-14
237198_at	MGC24039	hypothetical protein MGC24039	1.6854	1.6854	0	4.26326e-14
241379_at	C2orf13	chromosome 2 open reading frame 13	0.72391	1.38138	0	4.30767e-14
209216_at	WDR45	WD repeat domain 45	1.61281	1.61281	0	4.35207e-14
232204_at	EBF1	early B-cell factor 1	1.5632	1.5632	0	4.35207e-14
232270_at	C9orf3	chromosome 9 open reading frame 3	0.70653	1.41537	0	4.35207e-14
205544_s_at	CR2	complement component (3d/Epstein Barr virus) receptor 2	1.44273	1.44273	0	4.39648e-14
201279_s_at	DAB2	disabled homolog 2, mitogen-responsive phosphoprotein (Drosophila)	1.47236	1.47236	0	4.41869e-14
226751_at	C2orf32	chromosome 2 open reading frame 32	1.52017	1.52017	0	4.5075e-14
201781_s_at	AIP	aryl hydrocarbon receptor interacting protein	1.47264	1.47264	0	4.5075e-14
211734_s_at	FCER1A	Fc fragment of IgE, high affinity I, receptor for; alpha polypeptide	0.69047	1.44829	0	4.55191e-14
223378_at	GLIS2	GLIS family zinc finger 2	1.42899	1.42899	0	4.57412e-14
201785_at	RNASE1	ribonuclease, RNase A family, 1 (pancreatic)	1.67104	1.67104	0	4.61853e-14
201655_s_at	HSPG2	heparan sulfate proteoglycan 2 (perlecan)	1.56108	1.56108	0	4.66294e-14
223200_s_at	LSG1	large subunit GTPase 1 homolog (S. cerevisiae)	0.7538	1.32661	0	4.66294e-14
234217_at	GMDS	GDP-mannose 4,6-dehydratase	1.20755	1.20755	0	4.66294e-14
219764_at	FZD10	frizzled homolog 10 (Drosophila)	0.55781	1.79273	0	4.67404e-14
227443_at	C9orf150	chromosome 9 open reading frame 150	1.44084	1.44084	0	4.77396e-14
211655_at			2.61699	2.61699	0	4.86278e-14
219566_at	PLEKHF1	pleckstrin homology domain containing, family F (with FYVE domain) member 1	1.29686	1.29686	0	4.86278e-14
223232_s_at	CGN	cingulin	0.71192	1.40465	0	4.87388e-14
206589_at	GFI1	growth factor independent 1	1.31671	1.31671	0	4.88498e-14
226700_at	U2AF1L4	U2 small nuclear RNA auxiliary factor 1-like 4	1.48338	1.48338	0	4.89608e-14
224374_s_at	EMILIN2	elastin microfibril interfacer 2	1.44646	1.44646	0	4.90719e-14
236764_at	IGFBP7	insulin-like growth factor binding protein 7	1.39943	1.39943	0	4.9849e-14
230003_at			0.61804	1.61802	0	5.04041e-14
233302_at	BCL11B	B-cell CLL/lymphoma 11B (zinc finger protein)	0.66735	1.49845	0	5.19584e-14
213869_x_at	THY1	Thy-1 cell surface antigen	1.43821	1.43821	0	5.19584e-14
1563473_at	PPP1R16B	protein phosphatase 1, regulatory (inhibitor) subunit 16B	1.60702	1.60702	0	5.20695e-14
226459_at	PIK3AP1	phosphoinositide-3-kinase adaptor protein 1	1.5601	1.5601	0	5.24025e-14
235229_at			1.49131	1.49131	0	5.28466e-14
223397_s_at	NIP7	nuclear import 7 homolog (S. cerevisiae)	0.70563	1.41717	0	5.35128e-14
1558836_at	MGC4677|LOC285074	hypothetical protein MGC4677|hypothetical protein LOC285074	1.34243	1.34243	0	5.37348e-14
1554314_at	C6orf141	chromosome 6 open reading frame 141	0.69146	1.44621	0	5.39568e-14
1570130_at	SPATS2	spermatogenesis associated, serine-rich 2	1.79926	1.79926	0	5.40679e-14
201436_at			0.72181	1.38541	0	5.41789e-14
226617_at	ARL5A	ADP-ribosylation factor-like 5A	0.7225	1.38408	0	5.42899e-14
206693_at	IL7	interleukin 7	0.52533	1.90358	0	5.44009e-14
225530_at	MOBKL2A	MOB1, Mps One Binder kinase activator-like 2A (yeast)	1.66468	1.66468	0	5.4623e-14
212028_at	RBM25	RNA binding motif protein 25	0.62351	1.60382	0	5.4623e-14
1558723_at			0.76286	1.31085	0	5.4845e-14
216527_at			0.62709	1.59468	0	5.52891e-14
209366_x_at	CYB5A	cytochrome b5 type A (microsomal)	0.79907	1.25146	0	5.52891e-14
228538_at	ZNF662	zinc finger protein 662	0.73245	1.36528	0	5.56222e-14
1557137_at	TMEM17	transmembrane protein 17	0.67844	1.47396	0	5.57332e-14
242408_at	STYX	serine/threonine/tyrosine interacting protein	0.5765	1.73461	0	5.59552e-14
224252_s_at	FXYD5	FXYD domain containing ion transport regulator 5	1.74036	1.74036	0	5.61773e-14
227159_at	GHDC	GH3 domain containing	1.5186	1.5186	0	5.68434e-14
223499_at	C1QTNF5	C1q and tumor necrosis factor related protein 5	1.56421	1.56421	0	5.70655e-14
209565_at	RNF113A	ring finger protein 113A	1.45489	1.45489	0	5.71765e-14
210720_s_at	APBA2BP	amyloid beta (A4) precursor protein-binding, family A, member 2 binding protein	1.34858	1.34858	0	5.72875e-14
240064_at			1.29401	1.29401	0	5.73985e-14
217369_at	IFI6|IGHA1|IGHG1	interferon, alpha-inducible protein 6|immunoglobulin heavy constant alpha 1|immunoglobulin heavy constant gamma 1 (G1m marker)	1.70123	1.70123	0	5.76206e-14
1559658_at	C15orf29	chromosome 15 open reading frame 29	0.64604	1.54788	0	5.79536e-14
237461_at	NALP7	NACHT, leucine rich repeat and PYD containing 7	1.53704	1.53704	0	5.79536e-14
243718_at	BC006438		0.66105	1.51275	0	5.79536e-14
207950_s_at	ANK3	ankyrin 3, node of Ranvier (ankyrin G)	0.7226	1.38389	0	5.83977e-14
215602_at	FGD2	FYVE, RhoGEF and PH domain containing 2	1.62092	1.62092	0	5.89528e-14
1560531_at	LCE1B	late cornified envelope 1B	0.50826	1.9675	0	5.92859e-14
1560397_s_at	KLHL6|AK097976	kelch-like 6 (Drosophila)	1.36781	1.36781	0	5.93969e-14
221658_s_at	IL21R	interleukin 21 receptor	1.35803	1.35803	0	5.95079e-14
226930_at	FNDC1	fibronectin type III domain containing 1	2.01513	2.01513	0	6.08402e-14
219476_at	C1orf116	chromosome 1 open reading frame 116	0.77828	1.28488	0	6.09512e-14
209687_at	CXCL12	chemokine (C-X-C motif) ligand 12 (stromal cell-derived factor 1)	1.69313	1.69313	0	6.15064e-14
219506_at	C1orf54|AX770998|AX770999	chromosome 1 open reading frame 54	1.33609	1.33609	0	6.19504e-14
207213_s_at	USP2	ubiquitin specific peptidase 2	0.63495	1.57493	0	6.22835e-14
222710_at			1.42784	1.42784	0	6.32827e-14
218002_s_at	CXCL14	chemokine (C-X-C motif) ligand 14	0.55722	1.79461	0	6.35048e-14
230585_at			0.59822	1.67162	0	6.39489e-14
227032_at	PLXNA2	plexin A2	0.82365	1.21411	0	6.4615e-14
206043_s_at	ATP2C2	ATPase, Ca++ transporting, type 2C, member 2	0.72127	1.38645	0	6.50591e-14
1552497_a_at	SLAMF6	SLAM family member 6	1.12393	1.12393	0	6.50591e-14
219700_at	PLXDC1	plexin domain containing 1	1.45757	1.45757	0	6.57252e-14
230448_at	MGC15523	hypothetical protein MGC15523	1.37511	1.37511	0	6.61693e-14
207838_x_at	MUC1|PBXIP1	mucin 1, cell surface associated|pre-B-cell leukemia transcription factor interacting protein 1	1.49313	1.49313	0	6.70575e-14
203708_at	PDE4B	phosphodiesterase 4B, cAMP-specific (phosphodiesterase E4 dunce homolog, Drosophila)	1.75154	1.75154	0	6.78346e-14
239367_at	BDNF	brain-derived neurotrophic factor	0.71684	1.39502	0	6.9722e-14
239329_at			0.7225	1.38409	0	6.9722e-14
205453_at	HOXB2	homeobox B2	1.37892	1.37892	0	6.9833e-14
220087_at	BCMO1	beta-carotene 15,15'-monooxygenase 1	0.66427	1.50541	0	6.99441e-14
235657_at			1.44706	1.44706	0	7.00551e-14
1560426_at			1.4152	1.4152	0	7.03881e-14
223562_at	PARVG	parvin, gamma	1.34119	1.34119	0	7.10543e-14
201782_s_at	AIP	aryl hydrocarbon receptor interacting protein	1.41742	1.41742	0	7.17204e-14
228440_at			0.70872	1.411	0	7.17204e-14
229638_at	IRX3	iroquois homeobox protein 3	0.68721	1.45515	0	7.19424e-14
209354_at	TNFRSF14	tumor necrosis factor receptor superfamily, member 14 (herpesvirus entry mediator)	1.33993	1.33993	0	7.33857e-14
222102_at	GSTA3	glutathione S-transferase A3	0.69871	1.43122	0	7.37188e-14
204411_at	KIF21B	kinesin family member 21B	1.2496	1.2496	0	7.41629e-14
222412_s_at	SSR3	signal sequence receptor, gamma (translocon-associated protein gamma)	1.80079	1.80079	0	7.4718e-14
243904_at			0.64065	1.56092	0	7.57172e-14
204834_at	FGL2	fibrinogen-like 2	1.5981	1.5981	0	7.59392e-14
1558687_a_at			0.60583	1.65064	0	7.68274e-14
201468_s_at	NQO1	NAD(P)H dehydrogenase, quinone 1	0.65022	1.53795	0	7.68274e-14
1563253_s_at	ERBB3	v-erb-b2 erythroblastic leukemia viral oncogene homolog 3 (avian)	0.61834	1.61722	0	7.70495e-14
236528_at	UBE2J1	ubiquitin-conjugating enzyme E2, J1 (UBC6 homolog, yeast)	1.50746	1.50746	0	7.73825e-14
208747_s_at	C1S	complement component 1, s subcomponent	1.57347	1.57347	0	7.80487e-14
221974_at			1.58373	1.58373	0	7.89369e-14
228111_s_at	DNAH1	dynein, axonemal, heavy chain 1	1.40627	1.40627	0	7.99361e-14
209101_at	CTGF	connective tissue growth factor	1.8528	1.8528	0	8.06022e-14
204620_s_at	CSPG2	chondroitin sulfate proteoglycan 2 (versican)	1.89378	1.89378	0	8.09353e-14
237885_at			0.64687	1.5459	0	8.18234e-14
203674_at	HELZ	helicase with zinc finger	1.39025	1.39025	0	8.21565e-14
209755_at	NMNAT2	nicotinamide nucleotide adenylyltransferase 2	1.29701	1.29701	0	8.21565e-14
52940_at	SIGIRR	single immunoglobulin and toll-interleukin 1 receptor (TIR) domain	1.46431	1.46431	0	8.30447e-14
209924_at	CCL18	chemokine (C-C motif) ligand 18 (pulmonary and activation-regulated)	1.84463	1.84463	0	8.39329e-14
213670_x_at	NSUN5|NSUN5B|NSUN5C|LOC442582	NOL1/NOP2/Sun domain family, member 5|NOL1/NOP2/Sun domain family, member 5B|NOL1/NOP2/Sun domain family, member 5C|STAG3-like	1.4538	1.4538	0	8.57092e-14
1559351_at			0.63255	1.58091	0	8.61533e-14
216222_s_at	MYO10	myosin X	0.7436	1.3448	0	8.61533e-14
200755_s_at	CALU	calumenin	1.60914	1.60914	0	8.63753e-14
210319_x_at	MSX2	msh homeobox homolog 2 (Drosophila)	0.65378	1.52956	0	8.77076e-14
240572_s_at			1.51385	1.51385	0	8.88178e-14
230640_at			1.33476	1.33476	0	8.92619e-14
207911_s_at	TGM5	transglutaminase 5	0.69166	1.4458	0	8.9484e-14
204796_at	EML1	echinoderm microtubule associated protein like 1	0.66849	1.49591	0	8.9706e-14
235540_at			0.6794	1.47188	0	8.99281e-14
222444_at	ARMCX3	armadillo repeat containing, X-linked 3	1.64511	1.64511	0	9.09273e-14
[truncated: 52,677 more rows]
