# Supplementary material for: Subgingival bacterial colonization profiles correlate with gingival tissue gene expression
Source: BMC Microbiol. 2009 Oct 18;9:221. doi: 10.1186/1471-2180-9-221 (PMC2771036; doi:10.1186/1471-2180-9-221)
Supplement: Additional file 5 — Table S5. Statistically significantly differentially expressed probe sets in the gingival tissues according to levels of P. intermedia in the adjacent pockets. [file 1471-2180-9-221-S5.ZIP › Pi_GeneList_complete.xls]

## Sheet: README
Fold change ratios are computed as mean gene expression in gingival tissue adjacent fifth quintile bacterial colonization /first quintile bacterial colonization
Fold changes > 1.0 indicates up-regulated gene expression in tissues adjacent high bacterial colonization sites
Fold changes < 1.0 indicates down-regulated gene expression in tissues adjacent high bacterial colonization sites
Absolute Fold Change ignores direction - all values are > 1.0 to allow for a comparison of up and down-regulated genes on the same scale

## Sheet: Pi Gene List
Prevotella intermedia Gene List
Probe	Gene	Description	Fold Change	Absolute Fold Change	False Discovery Rate	p-value
217320_at			6.88813	6.88813	0	0
223565_at	MGC29506	hypothetical protein MGC29506	6.54179	6.54179	0	0
216491_x_at	IFI6|IGH@|IGHA1|IGHG1|IGHV1-69	interferon, alpha-inducible protein 6|immunoglobulin heavy locus|immunoglobulin heavy constant alpha 1|immunoglobulin heavy constant gamma 1 (G1m marker)|immunoglobulin heavy variable 1-69	5.08241	5.08241	0	0
214768_x_at	IGKC|IGKV1-5	immunoglobulin kappa constant|immunoglobulin kappa variable 1-5	5.0092	5.0092	0	0
211634_x_at	IGHV1-69	immunoglobulin heavy variable 1-69	4.839	4.839	0	0
211637_x_at	IFI6|IGH@|IGHA1|IGHG1|IGHV1-69	interferon, alpha-inducible protein 6|immunoglobulin heavy locus|immunoglobulin heavy constant alpha 1|immunoglobulin heavy constant gamma 1 (G1m marker)|immunoglobulin heavy variable 1-69	4.74504	4.74504	0	0
205267_at	POU2AF1	POU domain, class 2, associating factor 1	4.72122	4.72122	0	0
214973_x_at	IFI6|IGH@|IGHA1|IGHG1	interferon, alpha-inducible protein 6|immunoglobulin heavy locus|immunoglobulin heavy constant alpha 1|immunoglobulin heavy constant gamma 1 (G1m marker)	4.6195	4.6195	0	0
211645_x_at	IGKC|IGKV1-5|IGKV2-24	immunoglobulin kappa constant|immunoglobulin kappa variable 1-5|immunoglobulin kappa variable 2-24	4.60604	4.60604	0	0
216510_x_at	IGHA1	immunoglobulin heavy constant alpha 1	4.59309	4.59309	0	0
206641_at	TNFRSF17	tumor necrosis factor receptor superfamily, member 17	4.53951	4.53951	0	0
217281_x_at	IFI6|IGH@|IGHA1|IGHG1	interferon, alpha-inducible protein 6|immunoglobulin heavy locus|immunoglobulin heavy constant alpha 1|immunoglobulin heavy constant gamma 1 (G1m marker)	4.49794	4.49794	0	0
209374_s_at	IFI6|IGH@|IGHA1|IGHG1|IGHM	interferon, alpha-inducible protein 6|immunoglobulin heavy locus|immunoglobulin heavy constant alpha 1|immunoglobulin heavy constant gamma 1 (G1m marker)|immunoglobulin heavy constant mu	4.47078	4.47078	0	0
214916_x_at	IFI6|IGH@|IGHA1|IGHG1|IGHM	interferon, alpha-inducible protein 6|immunoglobulin heavy locus|immunoglobulin heavy constant alpha 1|immunoglobulin heavy constant gamma 1 (G1m marker)|immunoglobulin heavy constant mu	4.44957	4.44957	0	0
219888_at	SPAG4	sperm associated antigen 4	4.4479	4.4479	0	0
211643_x_at	IGKC|IGKV1-5|IGKV2-24	immunoglobulin kappa constant|immunoglobulin kappa variable 1-5|immunoglobulin kappa variable 2-24	4.44304	4.44304	0	0
214777_at			4.433	4.433	0	0
216557_x_at	IFI6|IGH@|IGHA1|IGHG1|IGHV1-69	interferon, alpha-inducible protein 6|immunoglobulin heavy locus|immunoglobulin heavy constant alpha 1|immunoglobulin heavy constant gamma 1 (G1m marker)|immunoglobulin heavy variable 1-69	4.41406	4.41406	0	0
234764_x_at	IGL@|IGLC1|BC012876|X57820	immunoglobulin lambda locus|immunoglobulin lambda constant 1 (Mcg marker)	4.39372	4.39372	0	0
206478_at	KIAA0125	KIAA0125	4.39074	4.39074	0	0
205049_s_at	CD79A	CD79a molecule, immunoglobulin-associated alpha	4.35882	4.35882	0	0
216853_x_at	IGL@|IGLC1|IGLV3-25|IGLJ3|BC012876|X57820|BC064491	immunoglobulin lambda locus|immunoglobulin lambda constant 1 (Mcg marker)|immunoglobulin lambda variable 3-25|immunoglobulin lambda joining 3	4.31889	4.31889	0	0
221286_s_at	MGC29506	hypothetical protein MGC29506	4.31402	4.31402	0	0
237625_s_at	IGKC|IGKV1-5|IGKV2-24	immunoglobulin kappa constant|immunoglobulin kappa variable 1-5|immunoglobulin kappa variable 2-24	4.31047	4.31047	0	0
224342_x_at	IGL@|IGLC1|X57820	immunoglobulin lambda locus|immunoglobulin lambda constant 1 (Mcg marker)	4.30689	4.30689	0	0
211881_x_at			4.24991	4.24991	0	0
217179_x_at	IGLC1|X57820	immunoglobulin lambda constant 1 (Mcg marker)	4.24614	4.24614	0	0
216829_at	IGKC|IGKV1-5|IGKV2-24	immunoglobulin kappa constant|immunoglobulin kappa variable 1-5|immunoglobulin kappa variable 2-24	4.22482	4.22482	0	0
1569040_s_at			4.22234	4.22234	0	0
235400_at	FCRLA	Fc receptor-like A	4.20732	4.20732	0	0
211798_x_at			4.17935	4.17935	0	0
1555779_a_at	CD79A	CD79a molecule, immunoglobulin-associated alpha	4.17334	4.17334	0	0
217148_x_at	IGL@|IGLC1|IGLV3-25|IGLJ3|BC012876|X57820|BC064491	immunoglobulin lambda locus|immunoglobulin lambda constant 1 (Mcg marker)|immunoglobulin lambda variable 3-25|immunoglobulin lambda joining 3	4.1396	4.1396	0	0
211640_x_at	IGHV1-69	immunoglobulin heavy variable 1-69	4.13602	4.13602	0	0
234884_x_at	IGL@|IGLC1|IGLV4-3|IGLV3-25|IGLJ3|BC012876|X57820|BC064491	immunoglobulin lambda locus|immunoglobulin lambda constant 1 (Mcg marker)|immunoglobulin lambda variable 4-3|immunoglobulin lambda variable 3-25|immunoglobulin lambda joining 3	4.12355	4.12355	0	0
217258_x_at	IGL@|IGLC1|BC012876|X57820	immunoglobulin lambda locus|immunoglobulin lambda constant 1 (Mcg marker)	4.10336	4.10336	0	0
224404_s_at	FCRL5	Fc receptor-like 5	4.06052	4.06052	0	0
211635_x_at			4.04104	4.04104	0	0
217235_x_at	IGL@|IGLC1|IGLV3-25|IGLJ3|GGTL4|BC012876|X57820|BC064491	immunoglobulin lambda locus|immunoglobulin lambda constant 1 (Mcg marker)|immunoglobulin lambda variable 3-25|immunoglobulin lambda joining 3|gamma-glutamyltransferase-like 4	4.03428	4.03428	0	0
211633_x_at	IFI6|IGH@|IGHA1|IGHG1	interferon, alpha-inducible protein 6|immunoglobulin heavy locus|immunoglobulin heavy constant alpha 1|immunoglobulin heavy constant gamma 1 (G1m marker)	4.02721	4.02721	0	0
211644_x_at	IGKC|IGKV1-5|IGKV2-24|LOC285074	immunoglobulin kappa constant|immunoglobulin kappa variable 1-5|immunoglobulin kappa variable 2-24|hypothetical protein LOC285074	4.01948	4.01948	0	0
234792_x_at	IFI6|IGH@|IGHA1|IGHG1	interferon, alpha-inducible protein 6|immunoglobulin heavy locus|immunoglobulin heavy constant alpha 1|immunoglobulin heavy constant gamma 1 (G1m marker)	4.0142	4.0142	0	0
216576_x_at	IGKC|IGKV1-5|IGKV2-24	immunoglobulin kappa constant|immunoglobulin kappa variable 1-5|immunoglobulin kappa variable 2-24	4.00936	4.00936	0	0
216560_x_at	IGL@|IGLC1|IGLV3-25|IGLJ3|BC012876|X57820|BC064491	immunoglobulin lambda locus|immunoglobulin lambda constant 1 (Mcg marker)|immunoglobulin lambda variable 3-25|immunoglobulin lambda joining 3	4.00916	4.00916	0	0
211650_x_at	IGHA1	immunoglobulin heavy constant alpha 1	4.00173	4.00173	0	0
219118_at	FKBP11	FK506 binding protein 11, 19 kDa	3.99047	3.99047	0	0
216401_x_at	IGKC|IGKV1-5|IGKV2-24	immunoglobulin kappa constant|immunoglobulin kappa variable 1-5|immunoglobulin kappa variable 2-24	3.92019	3.92019	0	0
211908_x_at	IFI6|IGH@|IGHA1|IGHG1	interferon, alpha-inducible protein 6|immunoglobulin heavy locus|immunoglobulin heavy constant alpha 1|immunoglobulin heavy constant gamma 1 (G1m marker)	3.88119	3.88119	0	0
211641_x_at	IFI6|IGHA1|IGHG1	interferon, alpha-inducible protein 6|immunoglobulin heavy constant alpha 1|immunoglobulin heavy constant gamma 1 (G1m marker)	3.86066	3.86066	0	0
234366_x_at	IGL@|IGLC1|IGLV4-3|IGLV3-25|IGLJ3|BC012876|X57820|BC064491	immunoglobulin lambda locus|immunoglobulin lambda constant 1 (Mcg marker)|immunoglobulin lambda variable 4-3|immunoglobulin lambda variable 3-25|immunoglobulin lambda joining 3	3.85002	3.85002	0	0
215949_x_at	IFI6|IGH@|IGHA1|IGHG1|IGHV1-69	interferon, alpha-inducible protein 6|immunoglobulin heavy locus|immunoglobulin heavy constant alpha 1|immunoglobulin heavy constant gamma 1 (G1m marker)|immunoglobulin heavy variable 1-69	3.82574	3.82574	0	0
216541_x_at	IGHV1-69	immunoglobulin heavy variable 1-69	3.78769	3.78769	0	0
226811_at	FAM46C	family with sequence similarity 46, member C	3.78191	3.78191	0	0
216984_x_at	IGL@|IGLC1|IGLV3-25|IGLJ3|BC012876|X57820|BC064491	immunoglobulin lambda locus|immunoglobulin lambda constant 1 (Mcg marker)|immunoglobulin lambda variable 3-25|immunoglobulin lambda joining 3	3.77852	3.77852	0	0
207324_s_at	DSC1	desmocollin 1	0.26592	3.76059	0	0
212311_at	KIAA0746	KIAA0746 protein	3.71637	3.71637	0	0
216207_x_at	IGKC|IGKV1-5|IGKV2-24	immunoglobulin kappa constant|immunoglobulin kappa variable 1-5|immunoglobulin kappa variable 2-24	3.68484	3.68484	0	0
216365_x_at	IGL@|IGLC1|IGLV3-25|IGLJ3|BC012876|X57820|BC064491	immunoglobulin lambda locus|immunoglobulin lambda constant 1 (Mcg marker)|immunoglobulin lambda variable 3-25|immunoglobulin lambda joining 3	3.63585	3.63585	0	0
216542_x_at	IFI6|IGHA1|IGHG1	interferon, alpha-inducible protein 6|immunoglobulin heavy constant alpha 1|immunoglobulin heavy constant gamma 1 (G1m marker)	3.62796	3.62796	0	0
211639_x_at	IGHA1	immunoglobulin heavy constant alpha 1	3.6133	3.6133	0	0
222838_at	SLAMF7	SLAM family member 7	3.61089	3.61089	0	0
217378_x_at	IGKC|IGKV1-5|IGKV2-24	immunoglobulin kappa constant|immunoglobulin kappa variable 1-5|immunoglobulin kappa variable 2-24	3.60277	3.60277	0	0
204562_at	IRF4	interferon regulatory factor 4	3.5531	3.5531	0	0
217227_x_at	IGL@|IGLC1|BC012876|X57820	immunoglobulin lambda locus|immunoglobulin lambda constant 1 (Mcg marker)	3.50613	3.50613	0	0
216412_x_at	IGL@|IGLC1|BC012876|X57820	immunoglobulin lambda locus|immunoglobulin lambda constant 1 (Mcg marker)	3.47961	3.47961	0	0
212314_at	KIAA0746	KIAA0746 protein	3.47269	3.47269	0	0
234419_x_at	IFI6|IGHA1|IGHG1	interferon, alpha-inducible protein 6|immunoglobulin heavy constant alpha 1|immunoglobulin heavy constant gamma 1 (G1m marker)	3.45332	3.45332	0	0
236191_at	CD38	CD38 molecule	3.44631	3.44631	0	0
234477_at	IFI6|IGH@|IGHA1|IGHG1	interferon, alpha-inducible protein 6|immunoglobulin heavy locus|immunoglobulin heavy constant alpha 1|immunoglobulin heavy constant gamma 1 (G1m marker)	3.41828	3.41828	0	0
211648_at			3.38855	3.38855	0	0
217157_x_at	IGKC|IGKV1-5|IGKV2-24	immunoglobulin kappa constant|immunoglobulin kappa variable 1-5|immunoglobulin kappa variable 2-24	3.37388	3.37388	0	0
206574_s_at	PTP4A3	protein tyrosine phosphatase type IVA, member 3	3.35724	3.35724	0	0
215214_at	IGL@|IGLC1|IGLV4-3|IGLV3-25|IGLJ3|BC012876|X57820|BC064491|AJ319669|hsa-mir-650	immunoglobulin lambda locus|immunoglobulin lambda constant 1 (Mcg marker)|immunoglobulin lambda variable 4-3|immunoglobulin lambda variable 3-25|immunoglobulin lambda joining 3	3.35648	3.35648	0	0
206150_at	CD27|U80760	CD27 molecule	3.35199	3.35199	0	0
231647_s_at	FCRL5	Fc receptor-like 5	3.32986	3.32986	0	0
219159_s_at	SLAMF7	SLAM family member 7	3.32694	3.32694	0	0
220306_at	FAM46C	family with sequence similarity 46, member C	3.32681	3.32681	0	0
217480_x_at	IGKC|IGKV1-5|IGKV2-24	immunoglobulin kappa constant|immunoglobulin kappa variable 1-5|immunoglobulin kappa variable 2-24	3.23719	3.23719	0	0
219117_s_at	FKBP11	FK506 binding protein 11, 19 kDa	3.22548	3.22548	0	0
227189_at	CPNE5	copine V	3.21764	3.21764	0	0
219505_at	CECR1	cat eye syndrome chromosome region, candidate 1	3.13973	3.13973	0	0
216430_x_at	IGL@|IGLC1|BC012876|X57820	immunoglobulin lambda locus|immunoglobulin lambda constant 1 (Mcg marker)	3.12862	3.12862	0	0
205903_s_at	KCNN3	potassium intermediate/small conductance calcium-activated channel, subfamily N, member 3	3.10985	3.10985	0	0
235965_at			3.0781	3.0781	0	0
240420_at	AADACL2	arylacetamide deacetylase-like 2	0.32511	3.07586	0	0
201998_at	ST6GAL1	ST6 beta-galactosamide alpha-2,6-sialyltranferase 1	3.06704	3.06704	0	0
228167_at	KLHL6	kelch-like 6 (Drosophila)	3.04959	3.04959	0	0
209695_at	PTP4A3	protein tyrosine phosphatase type IVA, member 3	3.0419	3.0419	0	0
217198_x_at	IGHA1	immunoglobulin heavy constant alpha 1	3.04121	3.04121	0	0
207734_at	LAX1	lymphocyte transmembrane adaptor 1	3.0387	3.0387	0	0
215176_x_at	IGKC|IGKV1-5|IGKV2-24	immunoglobulin kappa constant|immunoglobulin kappa variable 1-5|immunoglobulin kappa variable 2-24	3.03195	3.03195	0	0
217028_at	CXCR4	chemokine (C-X-C motif) receptor 4	2.98883	2.98883	0	0
207677_s_at	NCF4	neutrophil cytosolic factor 4, 40kDa	2.98455	2.98455	0	0
229721_x_at	DERL3	Der1-like domain family, member 3	2.98101	2.98101	0	0
1561937_x_at			2.9788	2.9788	0	0
235401_s_at	FCRLA	Fc receptor-like A	2.96776	2.96776	0	0
215565_at			2.966	2.966	0	0
224406_s_at	FCRL5|AK090475	Fc receptor-like 5	2.94801	2.94801	0	0
203921_at	CHST2	carbohydrate (N-acetylglucosamine-6-O) sulfotransferase 2	2.93262	2.93262	0	0
214971_s_at	ST6GAL1	ST6 beta-galactosamide alpha-2,6-sialyltranferase 1	2.92323	2.92323	0	0
205692_s_at	CD38	CD38 molecule	2.91306	2.91306	0	0
240118_at	TXNDC11	thioredoxin domain containing 11	2.88867	2.88867	0	0
206177_s_at	ARG1	arginase, liver	0.34779	2.8753	0	0
205671_s_at	HLA-DOB	major histocompatibility complex, class II, DO beta	2.86967	2.86967	0	0
211868_x_at			2.85968	2.85968	0	0
216517_at	IGKC|IGKV1-5|IGKV2-24	immunoglobulin kappa constant|immunoglobulin kappa variable 1-5|immunoglobulin kappa variable 2-24	2.82592	2.82592	0	0
211649_x_at	IFI6|IGH@|IGHA1|IGHG1	interferon, alpha-inducible protein 6|immunoglobulin heavy locus|immunoglobulin heavy constant alpha 1|immunoglobulin heavy constant gamma 1 (G1m marker)	2.78615	2.78615	0	0
224405_at	FCRL5	Fc receptor-like 5	2.75339	2.75339	0	0
1558397_at			2.7514	2.7514	0	0
204949_at	ICAM3	intercellular adhesion molecule 3	2.74211	2.74211	0	0
205901_at	PNOC	prepronociceptin	2.73963	2.73963	0	0
216573_at	IGL@|IGLC1|BC012876|X57820	immunoglobulin lambda locus|immunoglobulin lambda constant 1 (Mcg marker)	2.73156	2.73156	0	0
1556183_at	KIAA1641	KIAA1641	2.71733	2.71733	0	0
217384_x_at	IGHA1	immunoglobulin heavy constant alpha 1	2.70841	2.70841	0	0
219551_at	EAF2	ELL associated factor 2	2.708	2.708	0	0
208983_s_at	PECAM1	platelet/endothelial cell adhesion molecule (CD31 antigen)	2.70151	2.70151	0	0
242020_s_at	ZBP1	Z-DNA binding protein 1	2.67335	2.67335	0	0
204750_s_at	DSC2	desmocollin 2	0.37468	2.66891	0	0
243810_at			2.65799	2.65799	0	0
215777_at	IGLC1	immunoglobulin lambda constant 1 (Mcg marker)	2.64956	2.64956	0	0
228518_at	IFI6|IGH@|IGHA1|IGHG1	interferon, alpha-inducible protein 6|immunoglobulin heavy locus|immunoglobulin heavy constant alpha 1|immunoglobulin heavy constant gamma 1 (G1m marker)	2.63849	2.63849	0	0
210785_s_at	C1orf38	chromosome 1 open reading frame 38	2.63744	2.63744	0	0
229723_at	TAGAP	T-cell activation GTPase activating protein	2.6306	2.6306	0	0
213929_at			0.38289	2.6117	0	0
213620_s_at	ICAM2	intercellular adhesion molecule 2	2.60747	2.60747	0	0
211642_at	IFI6|IGHA1|IGHG1	interferon, alpha-inducible protein 6|immunoglobulin heavy constant alpha 1|immunoglobulin heavy constant gamma 1 (G1m marker)	2.60311	2.60311	0	0
209606_at	PSCDBP	pleckstrin homology, Sec7 and coiled-coil domains, binding protein	2.59998	2.59998	0	0
229147_at			2.59893	2.59893	0	0
207522_s_at	ATP2A3	ATPase, Ca++ transporting, ubiquitous	2.59862	2.59862	0	0
209201_x_at	CXCR4	chemokine (C-X-C motif) receptor 4	2.59545	2.59545	0	0
203028_s_at	CYBA	cytochrome b-245, alpha polypeptide	2.59139	2.59139	0	0
203434_s_at	MME	membrane metallo-endopeptidase (neutral endopeptidase, enkephalinase)	2.59085	2.59085	0	0
234350_at			2.58463	2.58463	0	0
204269_at	PIM2	pim-2 oncogene	2.56926	2.56926	0	0
205547_s_at	TAGLN	transgelin	2.56592	2.56592	0	0
243871_at			0.39074	2.55925	0	0
217145_at			2.54948	2.54948	0	0
234306_s_at	SLAMF7	SLAM family member 7	2.5493	2.5493	0	0
202988_s_at	RGS1	regulator of G-protein signalling 1	2.54838	2.54838	0	0
234851_at	IGL@|IGLC1|IGLV3-25|IGLJ3|BC012876|X57820|BC064491	immunoglobulin lambda locus|immunoglobulin lambda constant 1 (Mcg marker)|immunoglobulin lambda variable 3-25|immunoglobulin lambda joining 3	2.54728	2.54728	0	0
205632_s_at	PIP5K1B	phosphatidylinositol-4-phosphate 5-kinase, type I, beta	2.54598	2.54598	0	0
221805_at			0.39332	2.54247	0	0
215118_s_at	IGH@	immunoglobulin heavy locus	2.52105	2.52105	0	0
203980_at	FABP4	fatty acid binding protein 4, adipocyte	2.51061	2.51061	0	0
228897_at	DERL3	Der1-like domain family, member 3	2.49904	2.49904	0	0
226150_at	PPAPDC1B	phosphatidic acid phosphatase type 2 domain containing 1B	2.49749	2.49749	0	0
225382_at			2.49007	2.49007	0	0
208451_s_at	C4A|C4B|C4B	complement component 4A (Rodgers blood group)|complement component 4B (Childo blood group)	2.48554	2.48554	0	0
217236_x_at			2.4778	2.4778	0	0
225706_at			2.47103	2.47103	0	0
211835_at			2.45466	2.45466	0	0
217360_x_at	IGHA1	immunoglobulin heavy constant alpha 1	2.45288	2.45288	0	0
204683_at	ICAM2	intercellular adhesion molecule 2	2.44546	2.44546	0	0
230011_at	RP5-821D11.2	meiosis defective 1	2.44542	2.44542	0	0
226051_at	SELM	selenoprotein M	2.44313	2.44313	0	0
217084_at			2.43201	2.43201	0	0
202558_s_at	STCH	stress 70 protein chaperone, microsome-associated, 60kDa	2.41441	2.41441	0	0
200670_at	XBP1	X-box binding protein 1	2.40756	2.40756	0	0
204259_at	MMP7	matrix metallopeptidase 7 (matrilysin, uterine)	2.40032	2.40032	0	0
208981_at	PECAM1	platelet/endothelial cell adhesion molecule (CD31 antigen)	2.39179	2.39179	0	0
202856_s_at	SLC16A3	solute carrier family 16, member 3 (monocarboxylic acid transporter 4)	2.38361	2.38361	0	0
220532_s_at	TMEM176B	transmembrane protein 176B	2.38266	2.38266	0	0
211919_s_at	CXCR4	chemokine (C-X-C motif) receptor 4	2.38018	2.38018	0	0
206504_at	CYP24A1	cytochrome P450, family 24, subfamily A, polypeptide 1	2.38009	2.38009	0	0
216834_at	RGS1	regulator of G-protein signalling 1	2.3788	2.3788	0	0
221004_s_at	ITM2C	integral membrane protein 2C	2.36619	2.36619	0	0
229686_at	P2RY8	purinergic receptor P2Y, G-protein coupled, 8	2.36487	2.36487	0	0
204912_at	IL10RA	interleukin 10 receptor, alpha	2.36486	2.36486	0	0
210479_s_at	RORA	RAR-related orphan receptor A	0.42492	2.35336	0	0
219789_at	NPR3	natriuretic peptide receptor C/guanylate cyclase C (atrionatriuretic peptide receptor C)	0.42694	2.34227	0	0
236293_at	RHOH	ras homolog gene family, member H	2.31278	2.31278	0	0
221916_at			0.43284	2.31033	0	0
201650_at	KRT19	keratin 19	2.30799	2.30799	0	0
209474_s_at	ENTPD1	ectonucleoside triphosphate diphosphohydrolase 1	2.30059	2.30059	0	0
202083_s_at	SEC14L1	SEC14-like 1 (S. cerevisiae)	2.28613	2.28613	0	0
223423_at	GPR160	G protein-coupled receptor 160	2.27976	2.27976	0	0
205147_x_at	NCF4	neutrophil cytosolic factor 4, 40kDa	2.27975	2.27975	0	0
201236_s_at	BTG2	BTG family, member 2	2.27966	2.27966	0	0
208607_s_at	SAA1	serum amyloid A1	2.27868	2.27868	0	0
232472_at	FNDC3B	fibronectin type III domain containing 3B	2.27518	2.27518	0	0
201860_s_at	PLAT	plasminogen activator, tissue	2.26836	2.26836	0	0
242388_x_at			2.26637	2.26637	0	0
218681_s_at	SDF2L1	stromal cell-derived factor 2-like 1	2.26405	2.26405	0	0
220214_at	ZNF215	zinc finger protein 215	2.26293	2.26293	0	0
235372_at	FCRLA	Fc receptor-like A	2.25719	2.25719	0	0
207571_x_at	C1orf38	chromosome 1 open reading frame 38	2.25582	2.25582	0	0
206896_s_at	GNG7	guanine nucleotide binding protein (G protein), gamma 7	2.25478	2.25478	0	0
234050_at	TAGAP	T-cell activation GTPase activating protein	2.25365	2.25365	0	0
220161_s_at	EPB41L4B	erythrocyte membrane protein band 4.1 like 4B	0.44411	2.25167	0	0
204470_at	CXCL1	chemokine (C-X-C motif) ligand 1 (melanoma growth stimulating activity, alpha)	2.25095	2.25095	0	0
210889_s_at	FCGR2B	Fc fragment of IgG, low affinity IIb, receptor (CD32)	2.2462	2.2462	0	0
211966_at	COL4A2	collagen, type IV, alpha 2	2.24483	2.24483	0	0
205316_at			2.22462	2.22462	0	0
211647_x_at			2.21914	2.21914	0	0
211981_at	COL4A1	collagen, type IV, alpha 1	2.21909	2.21909	0	0
244029_at	CPNE5|AK124222	copine V	2.20775	2.20775	0	0
227210_at			2.20555	2.20555	0	0
202957_at	HCLS1	hematopoietic cell-specific Lyn substrate 1	2.2036	2.2036	0	0
210426_x_at	RORA	RAR-related orphan receptor A	0.45459	2.19977	0	0
223299_at	SEC11L3	SEC11-like 3 (S. cerevisiae)	2.19349	2.19349	0	0
205902_at	KCNN3	potassium intermediate/small conductance calcium-activated channel, subfamily N, member 3	2.18911	2.18911	0	0
206398_s_at	CD19	CD19 molecule	2.18627	2.18627	0	0
207419_s_at	RAC2	ras-related C3 botulinum toxin substrate 2 (rho family, small GTP binding protein Rac2)	2.18111	2.18111	0	0
1560706_at			2.18107	2.18107	0	0
219756_s_at	POF1B	premature ovarian failure, 1B	0.45898	2.17876	0	0
220059_at	BRDG1	BCR downstream signaling 1	2.17722	2.17722	0	0
1552532_a_at	ATP6V1C2	ATPase, H+ transporting, lysosomal 42kDa, V1 subunit C2	0.45935	2.17698	0	0
1558828_s_at			2.17536	2.17536	0	0
209457_at	DUSP5	dual specificity phosphatase 5	2.17084	2.17084	0	0
221551_x_at	ST6GALNAC4|FLJ10232	ST6 (alpha-N-acetyl-neuraminyl-2,3-beta-galactosyl-1,3)-N-acetylgalactosaminide alpha-2,6-sialyltransferase 4|hypothetical protein FLJ10232	2.16831	2.16831	0	0
227309_at	YOD1	YOD1 OTU deubiquinating enzyme 1 homolog (S. cerevisiae)	0.46133	2.16765	0	0
223568_s_at	PPAPDC1B	phosphatidic acid phosphatase type 2 domain containing 1B	2.16286	2.16286	0	0
228551_at			2.16253	2.16253	0	0
219532_at	ELOVL4	elongation of very long chain fatty acids (FEN1/Elo2, SUR4/Elo3, yeast)-like 4	0.4627	2.16124	0	0
1555724_s_at	TAGLN	transgelin	2.15404	2.15404	0	0
220937_s_at	ST6GALNAC4|FLJ10232	ST6 (alpha-N-acetyl-neuraminyl-2,3-beta-galactosyl-1,3)-N-acetylgalactosaminide alpha-2,6-sialyltransferase 4|hypothetical protein FLJ10232	2.14211	2.14211	0	0
207777_s_at	SP140	SP140 nuclear body protein	2.14168	2.14168	0	0
214428_x_at	C4A|C4B|C4B	complement component 4A (Rodgers blood group)|complement component 4B (Childo blood group)	2.13859	2.13859	0	0
207691_x_at	ENTPD1	ectonucleoside triphosphate diphosphohydrolase 1	2.13572	2.13572	0	0
217168_s_at	HERPUD1	homocysteine-inducible, endoplasmic reticulum stress-inducible, ubiquitin-like domain member 1	2.13435	2.13435	0	0
1554240_a_at	ITGAL	integrin, alpha L (antigen CD11A (p180), lymphocyte function-associated antigen 1; alpha polypeptide)	2.13432	2.13432	0	0
203913_s_at	HPGD	hydroxyprostaglandin dehydrogenase 15-(NAD)	0.46898	2.13228	0	0
207023_x_at	KRT10	keratin 10 (epidermolytic hyperkeratosis; keratosis palmaris et plantaris)	0.46903	2.13207	0	0
201313_at	ENO2	enolase 2 (gamma, neuronal)	2.13164	2.13164	0	0
1555773_at			0.47081	2.124	0	0
228003_at	RAB30	RAB30, member RAS oncogene family	2.12333	2.12333	0	0
211742_s_at	EVI2B	ecotropic viral integration site 2B	2.12058	2.12058	0	0
201058_s_at	MYL9	myosin, light chain 9, regulatory	2.1198	2.1198	0	0
214456_x_at			2.11543	2.11543	0	0
225383_at			2.11522	2.11522	0	0
205637_s_at	SH3GL3	SH3-domain GRB2-like 3	0.47305	2.11395	0	0
233690_at	RUNX1	runt-related transcription factor 1 (acute myeloid leukemia 1; aml1 oncogene)	2.11007	2.11007	0	0
1553102_a_at	CCDC69	coiled-coil domain containing 69	2.10814	2.10814	0	0
220377_at			2.10735	2.10735	0	0
239132_at			0.47474	2.10641	0	0
204840_s_at	EEA1	early endosome antigen 1, 162kD	0.47474	2.1064	0	0
223569_at	PPAPDC1B	phosphatidic acid phosphatase type 2 domain containing 1B	2.10592	2.10592	0	0
212415_at		septin 6	2.10419	2.10419	0	0
228658_at			2.10419	2.10419	0	0
209827_s_at	IL16	interleukin 16 (lymphocyte chemoattractant factor)	2.10359	2.10359	0	0
205352_at	SERPINI1	serpin peptidase inhibitor, clade I (neuroserpin), member 1	2.10067	2.10067	0	0
201235_s_at	BTG2	BTG family, member 2	2.08858	2.08858	0	0
225540_at	MAP2	microtubule-associated protein 2	0.47882	2.08848	0	0
217217_at			2.08057	2.08057	0	0
205997_at	ADAM28	ADAM metallopeptidase domain 28	2.07443	2.07443	0	0
220495_s_at	C5orf14	chromosome 5 open reading frame 14	2.0733	2.0733	0	0
217239_x_at	IFI6|IGHA1|IGHG1	interferon, alpha-inducible protein 6|immunoglobulin heavy constant alpha 1|immunoglobulin heavy constant gamma 1 (G1m marker)	2.07305	2.07305	0	0
201839_s_at	TACSTD1	tumor-associated calcium signal transducer 1	0.48246	2.07273	0	0
1558176_at			2.07214	2.07214	0	0
206121_at	AMPD1	adenosine monophosphate deaminase 1 (isoform M)	2.0679	2.0679	0	0
222245_s_at	FER1L4	fer-1-like 4 (C. elegans)	2.06706	2.06706	0	0
202061_s_at	SEL1L	sel-1 suppressor of lin-12-like (C. elegans)	2.06515	2.06515	0	0
225090_at	SYVN1	synovial apoptosis inhibitor 1, synoviolin	2.06431	2.06431	0	0
208268_at	ADAM28	ADAM metallopeptidase domain 28	2.06425	2.06425	0	0
223553_s_at			2.0611	2.0611	0	0
202177_at	GAS6	growth arrest-specific 6	2.05953	2.05953	0	0
230917_at			2.05702	2.05702	0	0
211964_at	COL4A2	collagen, type IV, alpha 2	2.05412	2.05412	0	0
224451_x_at	ARHGAP9	Rho GTPase activating protein 9	2.05182	2.05182	0	0
206176_at	BMP6	bone morphogenetic protein 6	2.05109	2.05109	0	0
204007_at	FCGR3A|FCGR3B	Fc fragment of IgG, low affinity IIIa, receptor (CD16a)|Fc fragment of IgG, low affinity IIIb, receptor (CD16b)	2.05048	2.05048	0	0
226384_at	PPAPDC1B	phosphatidic acid phosphatase type 2 domain containing 1B	2.0497	2.0497	0	0
234390_x_at	IGHA1	immunoglobulin heavy constant alpha 1	2.04905	2.04905	0	0
234415_x_at	IGHA1	immunoglobulin heavy constant alpha 1	2.04748	2.04748	0	0
227677_at	JAK3	Janus kinase 3 (a protein tyrosine kinase, leukocyte)	2.04375	2.04375	0	0
207442_at	CSF3	colony stimulating factor 3 (granulocyte)	2.04362	2.04362	0	0
204198_s_at	RUNX3	runt-related transcription factor 3	2.04311	2.04311	0	0
227749_at			2.04101	2.04101	0	0
213036_x_at	ATP2A3	ATPase, Ca++ transporting, ubiquitous	2.03974	2.03974	0	0
205159_at	CSF2RB	colony stimulating factor 2 receptor, beta, low-affinity (granulocyte-macrophage)	2.03928	2.03928	0	0
242871_at	PAQR5	progestin and adipoQ receptor family member V	0.49058	2.0384	0	0
213160_at	DOCK2|AK130744	dedicator of cytokinesis 2	2.03804	2.03804	0	0
219054_at	C5orf23	chromosome 5 open reading frame 23	0.4916	2.03417	0	0
205969_at	AADAC	arylacetamide deacetylase (esterase)	0.49162	2.03408	0	0
211548_s_at	HPGD	hydroxyprostaglandin dehydrogenase 15-(NAD)	0.49268	2.0297	0	0
1552623_at			2.02964	2.02964	0	0
226908_at	LRIG3	leucine-rich repeats and immunoglobulin-like domains 3	0.49284	2.02905	0	0
200982_s_at	ANXA6	annexin A6	2.02856	2.02856	0	0
225763_at	RCSD1	RCSD domain containing 1	2.02844	2.02844	0	0
214084_x_at	FKBP6|NCF1	FK506 binding protein 6, 36kDa|neutrophil cytosolic factor 1, (chronic granulomatous disease, autosomal 1)	2.02639	2.02639	0	0
227346_at			2.01821	2.01821	0	0
205413_at	MPPED2	metallophosphoesterase domain containing 2	2.01805	2.01805	0	0
212013_at			2.01728	2.01728	0	0
205943_at	TDO2	tryptophan 2,3-dioxygenase	2.01601	2.01601	0	0
1554208_at	RP5-821D11.2	meiosis defective 1	2.01468	2.01468	0	0
223325_at	TXNDC11	thioredoxin domain containing 11	2.0143	2.0143	0	0
1554812_at	CLDN20	claudin 20	0.49752	2.00997	0	0
228275_at			2.00951	2.00951	0	0
230064_at	BC006438		0.49767	2.00936	0	0
203666_at	CXCL12	chemokine (C-X-C motif) ligand 12 (stromal cell-derived factor 1)	2.00832	2.00832	0	0
205328_at	CLDN10	claudin 10	2.00485	2.00485	0	0
202369_s_at	TRAM2	translocation associated membrane protein 2	2.00458	2.00458	0	0
202667_s_at	SLC39A7	solute carrier family 39 (zinc transporter), member 7	2.00442	2.00442	0	0
233516_s_at	SPAG17	sperm associated antigen 17	0.49894	2.00425	0	0
210448_s_at	P2RX5	purinergic receptor P2X, ligand-gated ion channel, 5	1.99944	1.99944	0	0
35974_at	LRMP	lymphoid-restricted membrane protein	1.99889	1.99889	0	0
225912_at	TP53INP1	tumor protein p53 inducible nuclear protein 1	1.99555	1.99555	0	0
214836_x_at	IGKC|IGKV1-5|IGKV2-24	immunoglobulin kappa constant|immunoglobulin kappa variable 1-5|immunoglobulin kappa variable 2-24	1.99552	1.99552	0	0
206584_at	LY96	lymphocyte antigen 96	1.99551	1.99551	0	0
213603_s_at	RAC2	ras-related C3 botulinum toxin substrate 2 (rho family, small GTP binding protein Rac2)	1.99519	1.99519	0	0
204805_s_at	H1FX	H1 histone family, member X	1.99494	1.99494	0	0
239572_at	GJA3	gap junction protein, alpha 3, 46kDa (connexin 46)	0.50267	1.98938	0	0
205113_at	NEF3	neurofilament 3 (150kDa medium)	0.50285	1.98865	0	0
213566_at	RNASE6	ribonuclease, RNase A family, k6	1.98688	1.98688	0	0
204613_at	PLCG2	phospholipase C, gamma 2 (phosphatidylinositol-specific)	1.98196	1.98196	0	0
228115_at			0.50534	1.97887	0	0
214807_at			0.50546	1.9784	0	0
202833_s_at	SERPINA1	serpin peptidase inhibitor, clade A (alpha-1 antiproteinase, antitrypsin), member 1	1.97777	1.97777	0	0
204116_at	IL2RG	interleukin 2 receptor, gamma (severe combined immunodeficiency)	1.97765	1.97765	0	0
205467_at	CASP10	caspase 10, apoptosis-related cysteine peptidase	1.97675	1.97675	0	0
204961_s_at	FKBP6|NCF1	FK506 binding protein 6, 36kDa|neutrophil cytosolic factor 1, (chronic granulomatous disease, autosomal 1)	1.97654	1.97654	0	0
227238_at			0.50787	1.96903	0	0
215946_x_at	IGLL1|CTA-246H3.1	immunoglobulin lambda-like polypeptide 1|similar to omega protein	1.96473	1.96473	0	0
1552542_s_at	TAGAP	T-cell activation GTPase activating protein	1.96444	1.96444	0	0
1565535_x_at			1.96354	1.96354	0	0
214298_x_at		septin 6	1.95966	1.95966	0	0
205297_s_at	CD79B	CD79b molecule, immunoglobulin-associated beta	1.9588	1.9588	0	0
203477_at	COL15A1	collagen, type XV, alpha 1	1.9549	1.9549	0	0
217767_at	C3	complement component 3	1.95267	1.95267	0	0
243278_at			0.51217	1.95247	0	0
202998_s_at	LOXL2	lysyl oxidase-like 2	1.9523	1.9523	0	0
208982_at	PECAM1	platelet/endothelial cell adhesion molecule (CD31 antigen)	1.95136	1.95136	0	0
217529_at			1.95056	1.95056	0	0
227498_at			0.51302	1.94925	0	0
206028_s_at	MERTK	c-mer proto-oncogene tyrosine kinase	1.94513	1.94513	0	0
227125_at			1.94308	1.94308	0	0
206421_s_at	SERPINB7	serpin peptidase inhibitor, clade B (ovalbumin), member 7	0.51545	1.94006	0	0
1566785_x_at	NSF	N-ethylmaleimide-sensitive factor	0.51584	1.93858	0	0
228298_at	FAM113B	family with sequence similarity 113, member B	1.93598	1.93598	0	0
211748_x_at	PTGDS	prostaglandin D2 synthase 21kDa (brain)	1.92782	1.92782	0	0
208091_s_at	ECOP	EGFR-coamplified and overexpressed protein	1.92641	1.92641	0	0
241044_x_at	MAP2	microtubule-associated protein 2	0.51938	1.92536	0	0
228427_at	FBXO16	F-box protein 16	1.92439	1.92439	0	0
204446_s_at	ALOX5	arachidonate 5-lipoxygenase	1.92401	1.92401	0	0
201204_s_at	RRBP1	ribosome binding protein 1 homolog 180kDa (dog)	1.92368	1.92368	0	0
219454_at	EGFL6	EGF-like-domain, multiple 6	1.91614	1.91614	0	0
224628_at	C2orf30	chromosome 2 open reading frame 30	1.91223	1.91223	0	0
1558924_s_at	RSN	restin (Reed-Steinberg cell-expressed intermediate filament-associated protein)	0.52339	1.9106	0	0
238452_at	FCRLB	Fc receptor-like B	1.90908	1.90908	0	0
213502_x_at			1.9083	1.9083	0	0
222011_s_at	TCP1	t-complex 1	0.52408	1.9081	0	0
221530_s_at	BHLHB3	basic helix-loop-helix domain containing, class B, 3	1.90532	1.90532	0	0
209138_x_at	IGL@|IGLC1|IGLV4-3|IGLV3-25|IGLJ3|GGTL4|BC012876|X57820|BC064491|AJ319669|hsa-mir-650	immunoglobulin lambda locus|immunoglobulin lambda constant 1 (Mcg marker)|immunoglobulin lambda variable 4-3|immunoglobulin lambda variable 3-25|immunoglobulin lambda joining 3|gamma-glutamyltransferase-like 4	1.90522	1.90522	0	0
227506_at	SLC16A9	solute carrier family 16, member 9 (monocarboxylic acid transporter 9)	0.52557	1.90271	0	0
201004_at	SSR4	signal sequence receptor, delta (translocon-associated protein delta)	1.90083	1.90083	0	0
204604_at	PFTK1	PFTAIRE protein kinase 1	1.90001	1.90001	0	0
206206_at	CD180	CD180 molecule	1.89948	1.89948	0	0
213701_at	C12orf29	chromosome 12 open reading frame 29	0.52708	1.89724	0	0
215035_at			1.89466	1.89466	0	0
205237_at	FCN1|CR749452	ficolin (collagen/fibrinogen domain containing) 1	1.89442	1.89442	0	0
209083_at	CORO1A	coronin, actin binding protein, 1A	1.89185	1.89185	0	0
225033_at			1.8916	1.8916	0	0
212187_x_at	PTGDS	prostaglandin D2 synthase 21kDa (brain)	1.89138	1.89138	0	0
225282_at	SMAP1L	stromal membrane-associated protein 1-like	1.89131	1.89131	0	0
219995_s_at	ZNF750	zinc finger protein 750	0.52957	1.88832	0	0
203435_s_at	MME	membrane metallo-endopeptidase (neutral endopeptidase, enkephalinase)	1.88821	1.88821	0	0
213125_at	OLFML2B	olfactomedin-like 2B	1.88783	1.88783	0	0
244107_at			0.52999	1.88683	0	0
233223_at	NEDD9	neural precursor cell expressed, developmentally down-regulated 9	1.88669	1.88669	0	0
204153_s_at	MFNG	manic fringe homolog (Drosophila)	1.88642	1.88642	0	0
238778_at	MPP7	membrane protein, palmitoylated 7 (MAGUK p55 subfamily member 7)	0.53016	1.88624	0	0
218747_s_at	TAPBPL|U80760	TAP binding protein-like	1.88537	1.88537	0	0
220169_at	TMEM156	transmembrane protein 156	1.88389	1.88389	0	0
204998_s_at	ATF5	activating transcription factor 5	1.88077	1.88077	0	0
221253_s_at	TXNDC5	thioredoxin domain containing 5	1.88071	1.88071	0	0
209496_at	RARRES2	retinoic acid receptor responder (tazarotene induced) 2	1.87964	1.87964	0	0
218746_at	TAPBPL|U80760	TAP binding protein-like	1.87804	1.87804	0	0
226436_at	RASSF4	Ras association (RalGDS/AF-6) domain family 4	1.87768	1.87768	0	0
204044_at	QPRT	quinolinate phosphoribosyltransferase (nicotinate-nucleotide pyrophosphorylase (carboxylating))	1.87679	1.87679	0	0
1556793_a_at	FAM83C	family with sequence similarity 83, member C	0.53387	1.87312	0	0
227812_at	TNFRSF19	tumor necrosis factor receptor superfamily, member 19	0.53427	1.8717	0	0
209681_at	SLC19A2	solute carrier family 19 (thiamine transporter), member 2	0.53429	1.87165	0	0
204265_s_at	GPSM3	G-protein signalling modulator 3 (AGS3-like, C. elegans)	1.87076	1.87076	0	0
212886_at	CCDC69	coiled-coil domain containing 69	1.86986	1.86986	0	0
222753_s_at	SPCS3	signal peptidase complex subunit 3 homolog (S. cerevisiae)	1.86847	1.86847	0	0
204923_at	CXorf9	chromosome X open reading frame 9	1.86773	1.86773	0	0
210839_s_at	ENPP2	ectonucleotide pyrophosphatase/phosphodiesterase 2 (autotaxin)	1.86714	1.86714	0	0
204158_s_at	TCIRG1	T-cell, immune regulator 1, ATPase, H+ transporting, lysosomal V0 subunit A3	1.86638	1.86638	0	0
213042_s_at	ATP2A3	ATPase, Ca++ transporting, ubiquitous	1.8652	1.8652	0	0
202887_s_at	DDIT4	DNA-damage-inducible transcript 4	1.86393	1.86393	0	0
229670_at			1.86234	1.86234	0	0
208926_at	NEU1|BC011600	sialidase 1 (lysosomal sialidase)	1.86132	1.86132	0	0
221581_s_at	LAT2	linker for activation of T cells family, member 2	1.86132	1.86132	0	0
226906_s_at	ARHGAP9	Rho GTPase activating protein 9	1.86107	1.86107	0	0
213618_at	CENTD1	centaurin, delta 1	0.53859	1.8567	0	0
201923_at	PRDX4	peroxiredoxin 4	1.85598	1.85598	0	0
212956_at	TBC1D9	TBC1 domain family, member 9 (with GRAM domain)	1.85597	1.85597	0	0
210627_s_at	GCS1	glucosidase I	1.85376	1.85376	0	0
201743_at	CD14	CD14 molecule	1.84922	1.84922	0	0
224630_at	C2orf30	chromosome 2 open reading frame 30	1.8476	1.8476	0	0
202626_s_at	LYN	v-yes-1 Yamaguchi sarcoma viral related oncogene homolog	1.84375	1.84375	0	0
203416_at	CD53	CD53 molecule	1.84352	1.84352	0	0
205213_at	CENTB1	centaurin, beta 1	1.8412	1.8412	0	0
209200_at			1.83811	1.83811	0	0
204513_s_at	ELMO1	engulfment and cell motility 1	1.83589	1.83589	0	0
236266_at			0.54642	1.8301	0	0
235567_at			0.54701	1.82813	0	0
202112_at	VWF	von Willebrand factor	1.82743	1.82743	0	0
222692_s_at	FNDC3B	fibronectin type III domain containing 3B	1.82576	1.82576	0	0
218345_at	TMEM176A	transmembrane protein 176A	1.82448	1.82448	0	0
216250_s_at	LPXN	leupaxin	1.82365	1.82365	0	0
211993_at	WNK1	WNK lysine deficient protein kinase 1	0.54912	1.8211	0	0
212890_at	MGC15523	hypothetical protein MGC15523	1.8207	1.8207	0	0
215121_x_at	IGL@|IGLC1|IGLV4-3|IGLV3-25|IGLJ3|BC012876|X57820|BC064491|AJ319669	immunoglobulin lambda locus|immunoglobulin lambda constant 1 (Mcg marker)|immunoglobulin lambda variable 4-3|immunoglobulin lambda variable 3-25|immunoglobulin lambda joining 3	1.82046	1.82046	0	0
228108_at			0.5515	1.81323	0	0
1555852_at			1.81293	1.81293	0	0
220918_at	RUNX1|C21orf96	runt-related transcription factor 1 (acute myeloid leukemia 1; aml1 oncogene)|chromosome 21 open reading frame 96	1.80947	1.80947	0	0
203382_s_at	APOE	apolipoprotein E	1.80928	1.80928	0	0
221739_at	C19orf10	chromosome 19 open reading frame 10	1.80843	1.80843	0	0
1555270_a_at	WFS1	Wolfram syndrome 1 (wolframin)	1.80753	1.80753	0	0
218358_at	CRELD2	cysteine-rich with EGF-like domains 2	1.80707	1.80707	0	0
224885_s_at	MUC1|KRTCAP2	mucin 1, cell surface associated|keratinocyte associated protein 2	1.80693	1.80693	0	0
232543_x_at	ARHGAP9	Rho GTPase activating protein 9	1.80561	1.80561	0	0
203857_s_at	PDIA5	protein disulfide isomerase family A, member 5	1.80287	1.80287	0	0
226682_at			0.55481	1.80243	0	0
214235_at	CYP3A5	cytochrome P450, family 3, subfamily A, polypeptide 5	0.55562	1.79978	0	0
231124_x_at	LY9	lymphocyte antigen 9	1.799	1.799	0	0
221529_s_at	PLVAP	plasmalemma vesicle associated protein	1.79872	1.79872	0	0
243606_at			1.79868	1.79868	0	0
214677_x_at	IGL@|IGLC1|IGLV4-3|IGLV3-25|IGLJ3|BC012876|X57820|BC064491|AJ319669	immunoglobulin lambda locus|immunoglobulin lambda constant 1 (Mcg marker)|immunoglobulin lambda variable 4-3|immunoglobulin lambda variable 3-25|immunoglobulin lambda joining 3	1.79604	1.79604	0	0
230925_at	APBB1IP	amyloid beta (A4) precursor protein-binding, family B, member 1 interacting protein	1.79491	1.79491	0	0
223805_at	OSBPL6	oxysterol binding protein-like 6	0.55723	1.79461	0	0
226188_at			0.55736	1.79417	0	0
235666_at			1.79399	1.79399	0	0
220723_s_at	FLJ21511	hypothetical protein FLJ21511	0.55764	1.79327	0	0
46142_at			1.79179	1.79179	0	0
224428_s_at	CDCA7	cell division cycle associated 7	0.55811	1.79176	0	0
219541_at	LIME1	Lck interacting transmembrane adaptor 1	1.79155	1.79155	0	0
202295_s_at	CTSH	cathepsin H	1.79145	1.79145	0	0
216060_s_at	DAAM1	dishevelled associated activator of morphogenesis 1	0.55831	1.79112	0	0
236534_at	BNIPL	BCL2/adenovirus E1B 19kD interacting protein like	0.55837	1.79092	0	0
228528_at	hsa-mir-29c		1.79026	1.79026	0	0
209348_s_at	MAF	v-maf musculoaponeurotic fibrosarcoma oncogene homolog (avian)	0.55968	1.78674	0	0
213050_at	COBL	cordon-bleu homolog (mouse)	0.55987	1.78614	0	0
208335_s_at	DARC	Duffy blood group, chemokine receptor	1.78544	1.78544	0	0
235405_at	GSTA4	glutathione S-transferase A4	0.56121	1.78188	0	0
202084_s_at	SEC14L1	SEC14-like 1 (S. cerevisiae)	1.78074	1.78074	0	0
206020_at	SOCS6	suppressor of cytokine signaling 6	0.56217	1.77882	0	0
225283_at	ARRDC4	arrestin domain containing 4	0.56257	1.77757	0	0
216705_s_at	ADA	adenosine deaminase	1.77701	1.77701	0	0
206247_at	MICB	MHC class I polypeptide-related sequence B	1.77442	1.77442	0	0
227289_at	PCDH17	protocadherin 17	1.77442	1.77442	0	0
228831_s_at	GNG7	guanine nucleotide binding protein (G protein), gamma 7	1.77413	1.77413	0	0
221059_s_at	COTL1	coactosin-like 1 (Dictyostelium)	1.76896	1.76896	0	0
236395_at	MEF2C	MADS box transcription enhancer factor 2, polypeptide C (myocyte enhancer factor 2C)	1.76838	1.76838	0	0
215239_x_at	ZNF273	zinc finger protein 273	0.56725	1.76289	0	0
219634_at	CHST11	carbohydrate (chondroitin 4) sulfotransferase 11	1.76251	1.76251	0	0
218282_at	EDEM2	ER degradation enhancer, mannosidase alpha-like 2	1.75938	1.75938	0	0
215465_at	ABCA12	ATP-binding cassette, sub-family A (ABC1), member 12	0.56841	1.75929	0	0
201809_s_at	ENG	endoglin (Osler-Rendu-Weber syndrome 1)	1.75677	1.75677	0	0
235661_at			1.75495	1.75495	0	0
231033_at			0.57021	1.75375	0	0
226804_at	FAM20A|AF447872	family with sequence similarity 20, member A	1.75268	1.75268	0	0
227542_at			0.57065	1.75239	0	0
202947_s_at	GYPC	glycophorin C (Gerbich blood group)	1.74711	1.74711	0	0
202910_s_at	CD97	CD97 molecule	1.7453	1.7453	0	0
215967_s_at	LY9	lymphocyte antigen 9	1.74371	1.74371	0	0
226694_at	AKAP2|PALM2-AKAP2	A kinase (PRKA) anchor protein 2|PALM2-AKAP2 protein	1.74325	1.74325	0	0
210006_at	ABHD14A	abhydrolase domain containing 14A	1.7424	1.7424	0	0
238332_at	ANKRD29	ankyrin repeat domain 29	0.57482	1.73968	0	0
202878_s_at	CD93	CD93 molecule	1.73879	1.73879	0	0
202759_s_at	AKAP2|PALM2-AKAP2	A kinase (PRKA) anchor protein 2|PALM2-AKAP2 protein	1.73872	1.73872	0	0
209183_s_at	C10orf10	chromosome 10 open reading frame 10	1.73763	1.73763	0	0
204785_x_at	IFNAR2	interferon (alpha, beta and omega) receptor 2	1.73648	1.73648	0	0
205124_at	MEF2B	MADS box transcription enhancer factor 2, polypeptide B (myocyte enhancer factor 2B)	1.73568	1.73568	0	0
209199_s_at	MEF2C	MADS box transcription enhancer factor 2, polypeptide C (myocyte enhancer factor 2C)	1.73468	1.73468	0	0
223427_s_at	EPB41L4B	erythrocyte membrane protein band 4.1 like 4B	0.57649	1.73463	0	0
1554912_at	FAM62C	family with sequence similarity 62 (C2 domain containing), member C	0.57663	1.73421	0	0
206032_at			0.57694	1.73329	0	0
213592_at	AGTRL1	angiotensin II receptor-like 1	1.73175	1.73175	0	0
226632_at	CYGB	cytoglobin	1.73025	1.73025	0	0
212960_at	TBC1D9	TBC1 domain family, member 9 (with GRAM domain)	1.73023	1.73023	0	0
219066_at	PPCDC	phosphopantothenoylcysteine decarboxylase	1.72795	1.72795	0	0
226939_at	CPEB2	cytoplasmic polyadenylation element binding protein 2	0.5789	1.72742	0	0
204677_at	CDH5	cadherin 5, type 2, VE-cadherin (vascular epithelium)	1.72647	1.72647	0	0
206875_s_at	SLK	STE20-like kinase (yeast)	0.58006	1.72395	0	0
219371_s_at	KLF2	Kruppel-like factor 2 (lung)	1.72186	1.72186	0	0
205504_at	BTK	Bruton agammaglobulinemia tyrosine kinase	1.72168	1.72168	0	0
206363_at	MAF	v-maf musculoaponeurotic fibrosarcoma oncogene homolog (avian)	0.58175	1.71896	0	0
224794_s_at	CEECAM1	cerebral endothelial cell adhesion molecule 1	1.71816	1.71816	0	0
210138_at	RGS20	regulator of G-protein signalling 20	0.58208	1.71797	0	0
205326_at	RAMP3	receptor (calcitonin) activity modifying protein 3	1.71732	1.71732	0	0
215379_x_at			1.71655	1.71655	0	0
211980_at	COL4A1	collagen, type IV, alpha 1	1.71531	1.71531	0	0
213805_at			0.5836	1.71352	0	0
203303_at	DYNLT3	dynein, light chain, Tctex-type 3	0.58379	1.71294	0	0
203854_at	CFI	complement factor I	1.71221	1.71221	0	0
209949_at	NCF2	neutrophil cytosolic factor 2 (65kDa, chronic granulomatous disease, autosomal 2)	1.71166	1.71166	0	0
210754_s_at	LYN	v-yes-1 Yamaguchi sarcoma viral related oncogene homolog	1.71077	1.71077	0	0
41577_at	PPP1R16B	protein phosphatase 1, regulatory (inhibitor) subunit 16B	1.71032	1.71032	0	0
222411_s_at	SSR3|GIPC2	signal sequence receptor, gamma (translocon-associated protein gamma)|GIPC PDZ domain containing family, member 2	1.70965	1.70965	0	0
231925_at			0.5851	1.70912	0	0
208018_s_at	HCK	hemopoietic cell kinase	1.70905	1.70905	0	0
230523_at			0.58518	1.70887	0	0
226935_s_at	CLPTM1L|AK126225	CLPTM1-like	1.70736	1.70736	0	0
220724_at	FLJ21511	hypothetical protein FLJ21511	0.58581	1.70703	0	0
202540_s_at	HMGCR	3-hydroxy-3-methylglutaryl-Coenzyme A reductase	0.58655	1.70489	0	0
219191_s_at	TFCP2|BIN2	transcription factor CP2|bridging integrator 2	1.7022	1.7022	0	0
213170_at	GPX7	glutathione peroxidase 7	1.70158	1.70158	0	0
1563881_at	MAGI1	membrane associated guanylate kinase, WW and PDZ domain containing 1	0.58791	1.70094	0	0
201042_at	TGM2	transglutaminase 2 (C polypeptide, protein-glutamine-gamma-glutamyltransferase)	1.70054	1.70054	0	0
232617_at	CTSS	cathepsin S	1.69995	1.69995	0	0
205119_s_at	FPR1	formyl peptide receptor 1	1.69923	1.69923	0	0
204088_at	P2RX4	purinergic receptor P2X, ligand-gated ion channel, 4	1.69877	1.69877	0	0
203761_at	SLA	Src-like-adaptor	1.69799	1.69799	0	0
211361_s_at	SERPINB13	serpin peptidase inhibitor, clade B (ovalbumin), member 13	0.58895	1.69793	0	0
204588_s_at	SLC7A7	solute carrier family 7 (cationic amino acid transporter, y+ system), member 7	1.69701	1.69701	0	0
236491_at	BCL2L10	BCL2-like 10 (apoptosis facilitator)	0.59053	1.6934	0	0
214366_s_at	ALOX5	arachidonate 5-lipoxygenase	1.69294	1.69294	0	0
202908_at	WFS1	Wolfram syndrome 1 (wolframin)	1.69282	1.69282	0	0
220035_at	NUP210	nucleoporin 210kDa	1.6912	1.6912	0	0
218812_s_at	TMEM142B	transmembrane protein 142B	1.68988	1.68988	0	0
228214_at			0.59198	1.68924	0	0
202150_s_at	NEDD9	neural precursor cell expressed, developmentally down-regulated 9	1.68809	1.68809	0	0
202855_s_at	SLC16A3	solute carrier family 16, member 3 (monocarboxylic acid transporter 4)	1.68656	1.68656	0	0
235201_at			0.59299	1.68636	0	0
221029_s_at	WNT5B	wingless-type MMTV integration site family, member 5B	1.68613	1.68613	0	0
201859_at	PRG1	proteoglycan 1, secretory granule	1.68533	1.68533	0	0
217853_at	TNS3	tensin 3	1.68498	1.68498	0	0
214421_x_at	CYP2C9	cytochrome P450, family 2, subfamily C, polypeptide 9	0.59433	1.68258	0	0
205309_at	SMPDL3B	sphingomyelin phosphodiesterase, acid-like 3B	1.68248	1.68248	0	0
227497_at			0.59437	1.68246	0	0
202314_at	CYP51A1	cytochrome P450, family 51, subfamily A, polypeptide 1	0.5945	1.68209	0	0
215103_at	CYP2C19|CYP2C18	cytochrome P450, family 2, subfamily C, polypeptide 19|cytochrome P450, family 2, subfamily C, polypeptide 18	0.59462	1.68174	0	0
218807_at	VAV3	vav 3 oncogene	0.59485	1.68111	0	0
202289_s_at	TACC2	transforming, acidic coiled-coil containing protein 2	0.59519	1.68015	0	0
215785_s_at	CYFIP2	cytoplasmic FMR1 interacting protein 2	1.67979	1.67979	0	0
223832_s_at	AYTL1|CAPNS2	acyltransferase like 1|calpain, small subunit 2	0.5955	1.67926	0	0
236167_at	TNS3	tensin 3	1.67758	1.67758	0	0
212975_at	DENND3	DENN/MADD domain containing 3	1.6764	1.6764	0	0
204639_at	ADA	adenosine deaminase	1.67485	1.67485	0	0
204150_at	STAB1	stabilin 1	1.67478	1.67478	0	0
209583_s_at	CD200	CD200 molecule	1.67373	1.67373	0	0
202838_at	FUCA1	fucosidase, alpha-L- 1, tissue	1.67288	1.67288	0	0
209879_at	SELPLG	selectin P ligand	1.67274	1.67274	0	0
201272_at	AKR1B1	aldo-keto reductase family 1, member B1 (aldose reductase)	1.67196	1.67196	0	0
206714_at	ALOX15B	arachidonate 15-lipoxygenase, type B	1.67149	1.67149	0	0
241917_at	FCHSD2	FCH and double SH3 domains 2	1.67045	1.67045	0	0
212739_s_at	NME4	non-metastatic cells 4, protein expressed in	1.67022	1.67022	0	0
211913_s_at	MERTK	c-mer proto-oncogene tyrosine kinase	1.67011	1.67011	0	0
203066_at	GALNAC4S-6ST	B cell RAG associated protein	1.66814	1.66814	0	0
208763_s_at	TSC22D3	TSC22 domain family, member 3	1.66684	1.66684	0	0
225188_at	RAPH1	Ras association (RalGDS/AF-6) and pleckstrin homology domains 1	0.59994	1.66684	0	0
211663_x_at	PTGDS	prostaglandin D2 synthase 21kDa (brain)	1.66672	1.66672	0	0
229506_at			0.60004	1.66656	0	0
234980_at			1.66447	1.66447	0	0
203185_at	RASSF2	Ras association (RalGDS/AF-6) domain family 2	1.66415	1.66415	0	0
219478_at	WFDC1	WAP four-disulfide core domain 1	1.66235	1.66235	0	0
213935_at			0.60213	1.66077	0	0
222594_s_at	SPATS2	spermatogenesis associated, serine-rich 2	1.66059	1.66059	0	0
204079_at	TPST2	tyrosylprotein sulfotransferase 2	1.66055	1.66055	0	0
238025_at	MLKL	mixed lineage kinase domain-like	1.66008	1.66008	0	0
220432_s_at	CYP39A1	cytochrome P450, family 39, subfamily A, polypeptide 1	0.60307	1.65818	0	0
208056_s_at	CBFA2T3	core-binding factor, runt domain, alpha subunit 2; translocated to, 3	1.65801	1.65801	0	0
234381_at	IGL@|IGLC1|IGLV4-3|IGLV3-25|IGLJ3|BC012876|X57820|BC064491	immunoglobulin lambda locus|immunoglobulin lambda constant 1 (Mcg marker)|immunoglobulin lambda variable 4-3|immunoglobulin lambda variable 3-25|immunoglobulin lambda joining 3	1.658	1.658	0	0
242204_at	WFDC5	WAP four-disulfide core domain 5	0.60323	1.65775	0	0
212345_s_at	CREB3L2	cAMP responsive element binding protein 3-like 2	1.65731	1.65731	0	0
203143_s_at	KIAA0040	KIAA0040	1.65649	1.65649	0	0
205379_at	CBR3	carbonyl reductase 3	0.60394	1.6558	0	0
224663_s_at	CFL2	cofilin 2 (muscle)	1.65566	1.65566	0	0
206385_s_at	ANK3	ankyrin 3, node of Ranvier (ankyrin G)	0.60426	1.6549	0	0
218898_at	FAM57A	family with sequence similarity 57, member A	0.60472	1.65366	0	0
239118_at	KCNA2	potassium voltage-gated channel, shaker-related subfamily, member 2	1.65205	1.65205	0	0
202786_at	STK39	serine threonine kinase 39 (STE20/SPS1 homolog, yeast)	0.60539	1.65182	0	0
226247_at	PLEKHA1	pleckstrin homology domain containing, family A (phosphoinositide binding specific) member 1	0.6068	1.64798	0	0
209633_at	PPP2R3A	protein phosphatase 2 (formerly 2A), regulatory subunit B'', alpha	0.60707	1.64727	0	0
208997_s_at	UCP2	uncoupling protein 2 (mitochondrial, proton carrier)	1.64688	1.64688	0	0
217861_s_at	PREB	prolactin regulatory element binding	1.6468	1.6468	0	0
209925_at	OCLN|AK130833	occludin	0.6073	1.64664	0	0
203961_at			0.60735	1.6465	0	0
204836_at	GLDC	glycine dehydrogenase (decarboxylating)	1.64403	1.64403	0	0
224807_at	GRAMD1A	GRAM domain containing 1A	1.64342	1.64342	0	0
218084_x_at	FXYD5	FXYD domain containing ion transport regulator 5	1.64279	1.64279	0	0
202539_s_at	HMGCR	3-hydroxy-3-methylglutaryl-Coenzyme A reductase	0.60876	1.64268	0	0
228258_at	TBC1D10C	TBC1 domain family, member 10C	1.64068	1.64068	0	0
233448_s_at	MGC24039	hypothetical protein MGC24039	1.64065	1.64065	0	0
204360_s_at	NAGLU	N-acetylglucosaminidase, alpha- (Sanfilippo disease IIIB)	1.63976	1.63976	0	0
235291_s_at			1.63934	1.63934	0	0
204232_at	FCER1G	Fc fragment of IgE, high affinity I, receptor for; gamma polypeptide	1.63854	1.63854	0	0
227923_at			1.63764	1.63764	0	0
226794_at	STXBP5	syntaxin binding protein 5 (tomosyn)	0.61075	1.63734	0	0
202625_at			1.63673	1.63673	0	0
231406_at			1.63669	1.63669	0	0
209473_at			1.63614	1.63614	0	0
236009_at			0.61137	1.63566	0	0
238982_at	DENR	density-regulated protein	0.61251	1.63262	0	0
201206_s_at	RRBP1	ribosome binding protein 1 homolog 180kDa (dog)	1.63091	1.63091	0	0
224550_s_at	MRVI1	murine retrovirus integration site 1 homolog	1.62908	1.62908	0	0
211638_at			1.62813	1.62813	0	0
206481_s_at	LDB2	LIM domain binding 2	1.62733	1.62733	0	0
217984_at	RNASET2|AK124363	ribonuclease T2	1.62722	1.62722	0	0
240180_at			0.61486	1.6264	0	0
219990_at	E2F8	E2F transcription factor 8	0.61499	1.62605	0	0
225299_at	MYO5B	myosin VB	0.61532	1.62517	0	0
242031_at			1.62199	1.62199	0	0
204735_at	PDE4A	phosphodiesterase 4A, cAMP-specific (phosphodiesterase E2 dunce homolog, Drosophila)	1.6218	1.6218	0	0
212912_at	RPS6KA2	ribosomal protein S6 kinase, 90kDa, polypeptide 2	1.62162	1.62162	0	0
232165_at			0.61729	1.61997	0	0
38487_at	STAB1	stabilin 1	1.61674	1.61674	0	0
240260_at	PTPN1	protein tyrosine phosphatase, non-receptor type 1	1.61662	1.61662	0	0
216558_x_at			1.61615	1.61615	0	0
218502_s_at	TRPS1	trichorhinophalangeal syndrome I	0.61895	1.61563	0	0
202185_at	PLOD3	procollagen-lysine, 2-oxoglutarate 5-dioxygenase 3	1.61458	1.61458	0	0
210871_x_at	SSX2IP	synovial sarcoma, X breakpoint 2 interacting protein	0.61936	1.61458	0	0
1555173_at	STX19	syntaxin 19	0.61942	1.61441	0	0
237690_at	GPR115	G protein-coupled receptor 115	0.62001	1.61289	0	0
216025_x_at	CYP2C9	cytochrome P450, family 2, subfamily C, polypeptide 9	0.62073	1.611	0	0
202273_at	PDGFRB	platelet-derived growth factor receptor, beta polypeptide	1.61014	1.61014	0	0
207414_s_at			0.62118	1.60983	0	0
202665_s_at	WIPF1	WAS/WASL interacting protein family, member 1	1.60974	1.60974	0	0
204951_at	RHOH	ras homolog gene family, member H	1.60767	1.60767	0	0
204393_s_at	ACPP	acid phosphatase, prostate	0.62206	1.60756	0	0
230660_at			0.62269	1.60593	0	0
209696_at	FBP1	fructose-1,6-bisphosphatase 1	1.60588	1.60588	0	0
237713_at	TACC2	transforming, acidic coiled-coil containing protein 2	0.62295	1.60528	0	0
210243_s_at	B4GALT3	UDP-Gal:betaGlcNAc beta 1,4- galactosyltransferase, polypeptide 3	1.6045	1.6045	0	0
235377_at	C6orf142	chromosome 6 open reading frame 142	0.62365	1.60346	0	0
212699_at	SCAMP5	secretory carrier membrane protein 5	1.60287	1.60287	0	0
223164_at	CCM2	cerebral cavernous malformation 2	1.60202	1.60202	0	0
219429_at	FA2H	fatty acid 2-hydroxylase	1.59978	1.59978	0	0
204674_at	LRMP	lymphoid-restricted membrane protein	1.59973	1.59973	0	0
202967_at	GSTA4	glutathione S-transferase A4	0.62552	1.59868	0	0
204058_at	ME1	malic enzyme 1, NADP(+)-dependent, cytosolic	0.6256	1.59846	0	0
204755_x_at	HLF	hepatic leukemia factor	0.6257	1.59822	0	0
218927_s_at	CHST12	carbohydrate (chondroitin 4) sulfotransferase 12	1.59804	1.59804	0	0
209570_s_at	D4S234E	DNA segment on chromosome 4 (unique) 234 expressed sequence	0.62604	1.59734	0	0
205404_at	HSD11B1	hydroxysteroid (11-beta) dehydrogenase 1	1.59578	1.59578	0	0
229062_at			0.62668	1.59572	0	0
212315_s_at	NUP210	nucleoporin 210kDa	1.59501	1.59501	0	0
227197_at	SGEF	Src homology 3 domain-containing guanine nucleotide exchange factor	0.62775	1.59298	0	0
1552487_a_at	BNC1	basonuclin 1	0.62801	1.59233	0	0
208658_at	PDIA4	protein disulfide isomerase family A, member 4	1.59233	1.59233	0	0
229860_x_at			1.59097	1.59097	0	0
206382_s_at	BDNF	brain-derived neurotrophic factor	0.62864	1.59074	0	0
236261_at			0.62879	1.59037	0	0
222786_at	CHST12	carbohydrate (chondroitin 4) sulfotransferase 12	1.59026	1.59026	0	0
204220_at	GMFG	glia maturation factor, gamma	1.58732	1.58732	0	0
213947_s_at	NUP210	nucleoporin 210kDa	1.58705	1.58705	0	0
209250_at	DEGS1	degenerative spermatocyte homolog 1, lipid desaturase (Drosophila)	0.63014	1.58696	0	0
218130_at	C17orf62	chromosome 17 open reading frame 62	1.5866	1.5866	0	0
232202_at			0.63044	1.58619	0	0
204960_at	PTPRCAP	protein tyrosine phosphatase, receptor type, C-associated protein	1.58553	1.58553	0	0
206049_at	SELP	selectin P (granule membrane protein 140kDa, antigen CD62)	1.58511	1.58511	0	0
232158_x_at			0.63204	1.58219	0	0
205801_s_at	RASGRP3	RAS guanyl releasing protein 3 (calcium and DAG-regulated)	1.58158	1.58158	0	0
1555753_x_at			1.5815	1.5815	0	0
219315_s_at	C16orf30	chromosome 16 open reading frame 30	1.5803	1.5803	0	0
202890_at	MAP7	microtubule-associated protein 7	0.63294	1.57992	0	0
221249_s_at	FAM117A	family with sequence similarity 117, member A	1.57883	1.57883	0	0
214321_at	NOV	nephroblastoma overexpressed gene	0.63413	1.57697	0	0
217231_s_at	MAST1	microtubule associated serine/threonine kinase 1	1.57671	1.57671	0	0
231991_at	C20orf160	chromosome 20 open reading frame 160	1.57658	1.57658	0	0
217976_s_at	DYNC1LI1	dynein, cytoplasmic 1, light intermediate chain 1	0.63478	1.57535	0	0
1567997_x_at	SLC39A6	solute carrier family 39 (zinc transporter), member 6	0.63533	1.57398	0	0
204852_s_at	PTPN7	protein tyrosine phosphatase, non-receptor type 7	1.57387	1.57387	0	0
226490_at			0.63564	1.57322	0	0
1562290_at	PPP2R2C	protein phosphatase 2 (formerly 2A), regulatory subunit B (PR 52), gamma isoform	0.63571	1.57305	0	0
202391_at	BASP1	brain abundant, membrane attached signal protein 1	1.57297	1.57297	0	0
239042_at			0.63589	1.5726	0	0
220017_x_at	CYP2C9	cytochrome P450, family 2, subfamily C, polypeptide 9	0.63598	1.57238	0	0
218999_at	TMEM140	transmembrane protein 140	1.57214	1.57214	0	0
223120_at	FUCA2	fucosidase, alpha-L- 2, plasma	1.57159	1.57159	0	0
201288_at	ARHGDIB	Rho GDP dissociation inhibitor (GDI) beta	1.57043	1.57043	0	0
221814_at	GPR124	G protein-coupled receptor 124	1.57021	1.57021	0	0
1553989_a_at	ATP6V1C2	ATPase, H+ transporting, lysosomal 42kDa, V1 subunit C2	0.63691	1.57007	0	0
209435_s_at	ARHGEF2	rho/rac guanine nucleotide exchange factor (GEF) 2	1.56911	1.56911	0	0
208130_s_at	TBXAS1	thromboxane A synthase 1 (platelet, cytochrome P450, family 5, subfamily A)	1.56909	1.56909	0	0
37966_at	PARVB	parvin, beta	1.5689	1.5689	0	0
209734_at	NCKAP1L	NCK-associated protein 1-like	1.56824	1.56824	0	0
219359_at	ATHL1	ATH1, acid trehalase-like 1 (yeast)	1.56806	1.56806	0	0
237302_at			0.63819	1.56692	0	0
203508_at	TNFRSF1B	tumor necrosis factor receptor superfamily, member 1B	1.56641	1.56641	0	0
202767_at	ACP2	acid phosphatase 2, lysosomal	1.56521	1.56521	0	0
242055_at	C6orf85	chromosome 6 open reading frame 85	0.63994	1.56264	0	0
203016_s_at	SSX2IP	synovial sarcoma, X breakpoint 2 interacting protein	0.64004	1.56241	0	0
203560_at	GGH	gamma-glutamyl hydrolase (conjugase, folylpolygammaglutamyl hydrolase)	0.64095	1.56018	0	0
229975_at			0.64115	1.55969	0	0
213181_s_at	MOCS1	molybdenum cofactor synthesis 1	1.55814	1.55814	0	0
218436_at	SIL1	SIL1 homolog, endoplasmic reticulum chaperone (S. cerevisiae)	1.55772	1.55772	0	0
202709_at	FMOD	fibromodulin	1.55707	1.55707	0	0
236986_at			1.55628	1.55628	0	0
211636_at			1.55346	1.55346	0	0
202175_at	CHPF	chondroitin polymerizing factor	1.55277	1.55277	0	0
209582_s_at	CD200	CD200 molecule	1.55106	1.55106	0	0
214853_s_at	MUC1|SHC1	mucin 1, cell surface associated|SHC (Src homology 2 domain containing) transforming protein 1	1.55021	1.55021	0	0
236436_at	SLC25A45	solute carrier family 25, member 45	1.54916	1.54916	0	0
209121_x_at	NR2F2	nuclear receptor subfamily 2, group F, member 2	1.54755	1.54755	0	0
208126_s_at	CYP2C19|CYP2C18	cytochrome P450, family 2, subfamily C, polypeptide 19|cytochrome P450, family 2, subfamily C, polypeptide 18	0.64626	1.54737	0	0
218825_at	EGFL7	EGF-like-domain, multiple 7	1.54638	1.54638	0	0
238614_x_at			0.64724	1.54501	0	0
203110_at	PTK2B	PTK2B protein tyrosine kinase 2 beta	1.542	1.542	0	0
226817_at	DSC2	desmocollin 2	0.64853	1.54195	0	0
218870_at	ARHGAP15	Rho GTPase activating protein 15	1.54099	1.54099	0	0
204882_at	ARHGAP25	Rho GTPase activating protein 25	1.54069	1.54069	0	0
201266_at	TXNRD1	thioredoxin reductase 1	1.54019	1.54019	0	0
212771_at	C10orf38	chromosome 10 open reading frame 38	1.53998	1.53998	0	0
204789_at	FMNL1	formin-like 1	1.5367	1.5367	0	0
226907_at	PPP1R14C	protein phosphatase 1, regulatory (inhibitor) subunit 14C	0.6513	1.53539	0	0
203019_x_at	SSX2IP	synovial sarcoma, X breakpoint 2 interacting protein	0.65135	1.53526	0	0
219045_at	RHOF	ras homolog gene family, member F (in filopodia)	1.53456	1.53456	0	0
235848_x_at			0.65212	1.53347	0	0
241474_at			0.65211	1.53347	0	0
230405_at	LOC441108	hypothetical gene supported by AK128882	1.53208	1.53208	0	0
205865_at	ARID3A	AT rich interactive domain 3A (BRIGHT- like)	1.53167	1.53167	0	0
220091_at	SLC2A6	solute carrier family 2 (facilitated glucose transporter), member 6	1.5315	1.5315	0	0
1557522_x_at			0.65412	1.52877	0	0
226530_at	BMF	Bcl2 modifying factor	1.52814	1.52814	0	0
218546_at	C1orf115	chromosome 1 open reading frame 115	1.52787	1.52787	0	0
210657_s_at		septin 4	1.52779	1.52779	0	0
1552256_a_at	SCARB1	scavenger receptor class B, member 1	1.52522	1.52522	0	0
213475_s_at	ITGAL	integrin, alpha L (antigen CD11A (p180), lymphocyte function-associated antigen 1; alpha polypeptide)	1.52403	1.52403	0	0
201095_at	DAP|BC080565	death-associated protein	1.52363	1.52363	0	0
203556_at	ZHX2	zinc fingers and homeoboxes 2	1.52292	1.52292	0	0
231192_at			0.65666	1.52287	0	0
203934_at	KDR	kinase insert domain receptor (a type III receptor tyrosine kinase)	1.52255	1.52255	0	0
238431_at			0.65716	1.5217	0	0
204672_s_at	ANKRD6	ankyrin repeat domain 6	0.65761	1.52067	0	0
226017_at	CMTM7	CKLF-like MARVEL transmembrane domain containing 7	1.51909	1.51909	0	0
218477_at	TMEM14A	transmembrane protein 14A	0.6585	1.5186	0	0
238575_at	OSBPL6	oxysterol binding protein-like 6	0.65867	1.5182	0	0
206581_at			0.65895	1.51757	0	0
227551_at	C9orf77	chromosome 9 open reading frame 77	0.65905	1.51734	0	0
206106_at	MAPK12	mitogen-activated protein kinase 12	1.51669	1.51669	0	0
219690_at	TMEM149	transmembrane protein 149	1.51578	1.51578	0	0
1552496_a_at			0.65984	1.51551	0	0
227752_at	SPTLC2L	serine palmitoyltransferase, long chain base subunit 2-like (aminotransferase 2)	0.66071	1.51352	0	0
1598_g_at	GAS6	growth arrest-specific 6	1.51226	1.51226	0	0
226185_at			0.6616	1.51149	0	0
242733_at	HPGD	hydroxyprostaglandin dehydrogenase 15-(NAD)	0.66209	1.51037	0	0
209663_s_at	ITGA7	integrin, alpha 7	1.51029	1.51029	0	0
219475_at	OSGIN1	oxidative stress induced growth inhibitor 1	1.5102	1.5102	0	0
227276_at	PLXDC2	plexin domain containing 2	0.66247	1.5095	0	0
219562_at	RAB26	RAB26, member RAS oncogene family	1.50921	1.50921	0	0
204671_s_at	ANKRD6	ankyrin repeat domain 6	0.66267	1.50905	0	0
202828_s_at	MMP14	matrix metallopeptidase 14 (membrane-inserted)	1.50902	1.50902	0	0
224909_s_at	PREX1	phosphatidylinositol 3,4,5-trisphosphate-dependent RAC exchanger 1	1.50898	1.50898	0	0
222240_s_at	ISYNA1	myo-inositol 1-phosphate synthase A1	1.50802	1.50802	0	0
203304_at	BAMBI	BMP and activin membrane-bound inhibitor homolog (Xenopus laevis)	0.66318	1.50788	0	0
236616_at	AK123617		0.66324	1.50774	0	0
225981_at	C17orf28	chromosome 17 open reading frame 28	1.50765	1.50765	0	0
226372_at			1.50649	1.50649	0	0
216331_at	ITGA7	integrin, alpha 7	1.50625	1.50625	0	0
204164_at	SIPA1	signal-induced proliferation-associated gene 1	1.50574	1.50574	0	0
222651_s_at	TRPS1	trichorhinophalangeal syndrome I	0.66428	1.50538	0	0
202732_at	PKIG	protein kinase (cAMP-dependent, catalytic) inhibitor gamma	1.50493	1.50493	0	0
204687_at	DKFZP564O0823	DKFZP564O0823 protein	1.5035	1.5035	0	0
38149_at	ARHGAP25	Rho GTPase activating protein 25	1.5032	1.5032	0	0
208916_at	SLC1A5	solute carrier family 1 (neutral amino acid transporter), member 5	1.50289	1.50289	0	0
214626_s_at	GANAB	glucosidase, alpha; neutral AB	1.50283	1.50283	0	0
226074_at	PPM1M	protein phosphatase 1M (PP2C domain containing)	1.50002	1.50002	0	0
226666_at			0.66695	1.49937	0	0
203502_at	BPGM	2,3-bisphosphoglycerate mutase	0.66722	1.49875	0	0
210314_x_at	TNFSF13|TNFSF12-TNFSF13	tumor necrosis factor (ligand) superfamily, member 13|tumor necrosis factor (ligand) superfamily, member 12-member 13	1.49799	1.49799	0	0
221882_s_at	TMEM8	transmembrane protein 8 (five membrane-spanning domains)	1.49767	1.49767	0	0
1554628_at	ZNF57	zinc finger protein 57	0.66796	1.49709	0	0
215808_at			0.66807	1.49686	0	0
208269_s_at	ADAM28	ADAM metallopeptidase domain 28	1.49582	1.49582	0	0
219183_s_at	PSCD4	pleckstrin homology, Sec7 and coiled-coil domains 4	1.49493	1.49493	0	0
213533_at	D4S234E	DNA segment on chromosome 4 (unique) 234 expressed sequence	0.6696	1.49344	0	0
218831_s_at	FCGRT	Fc fragment of IgG, receptor, transporter, alpha	1.49333	1.49333	0	0
225369_at	ESAM|AY189281	endothelial cell adhesion molecule	1.49241	1.49241	0	0
228618_at			1.49239	1.49239	0	0
204867_at	GCHFR	GTP cyclohydrolase I feedback regulator	1.49236	1.49236	0	0
206296_x_at	MAP4K1	mitogen-activated protein kinase kinase kinase kinase 1	1.4919	1.4919	0	0
221802_s_at	KIAA1598	KIAA1598	0.67043	1.49159	0	0
217979_at	TSPAN13	tetraspanin 13	1.49017	1.49017	0	0
209499_x_at	TNFSF13|TNFSF12-TNFSF13	tumor necrosis factor (ligand) superfamily, member 13|tumor necrosis factor (ligand) superfamily, member 12-member 13	1.48997	1.48997	0	0
214800_x_at	BTF3	basic transcription factor 3	0.67138	1.48948	0	0
242414_at			1.48939	1.48939	0	0
210015_s_at	MAP2	microtubule-associated protein 2	0.67236	1.4873	0	0
204197_s_at	RUNX3	runt-related transcription factor 3	1.48701	1.48701	0	0
227107_at			0.6726	1.48677	0	0
223350_x_at	LIN7C	lin-7 homolog C (C. elegans)	0.67334	1.48514	0	0
206219_s_at	VAV1	vav 1 oncogene	1.48315	1.48315	0	0
1553956_at	ALS2CR4	amyotrophic lateral sclerosis 2 (juvenile) chromosome region, candidate 4	0.675	1.48148	0	0
204569_at	ICK	intestinal cell (MAK-like) kinase	0.67503	1.48142	0	0
217757_at	A2M	alpha-2-macroglobulin	1.4799	1.4799	0	0
219993_at	SOX17	SRY (sex determining region Y)-box 17	1.4761	1.4761	0	0
227610_at			1.47457	1.47457	0	0
215346_at	CD40	CD40 molecule, TNF receptor superfamily member 5	1.47431	1.47431	0	0
232994_s_at	RGNEF	Rho-guanine nucleotide exchange factor	0.67962	1.4714	0	0
214228_x_at	TNFRSF4	tumor necrosis factor receptor superfamily, member 4	1.47123	1.47123	0	0
228457_at			0.68004	1.4705	0	0
222125_s_at	PH-4	hypoxia-inducible factor prolyl 4-hydroxylase	1.47033	1.47033	0	0
228372_at	C10orf128	chromosome 10 open reading frame 128	1.46915	1.46915	0	0
216661_x_at	CYP2C9	cytochrome P450, family 2, subfamily C, polypeptide 9	0.68088	1.46869	0	0
225846_at	RBM35A	RNA binding motif protein 35A	0.68107	1.46827	0	0
205303_at	KCNJ8	potassium inwardly-rectifying channel, subfamily J, member 8	1.46755	1.46755	0	0
200621_at	CSRP1|AK130802	cysteine and glycine-rich protein 1	1.46731	1.46731	0	0
203017_s_at	SSX2IP	synovial sarcoma, X breakpoint 2 interacting protein	0.68199	1.4663	0	0
223469_at	PGPEP1	pyroglutamyl-peptidase I	1.46565	1.46565	0	0
205153_s_at	CD40	CD40 molecule, TNF receptor superfamily member 5	1.46416	1.46416	0	0
223072_s_at	WBP1	WW domain binding protein 1	1.46177	1.46177	0	0
202943_s_at	NAGA	N-acetylgalactosaminidase, alpha-	1.46049	1.46049	0	0
213869_x_at	THY1	Thy-1 cell surface antigen	1.46044	1.46044	0	0
205779_at	RAMP2	receptor (calcitonin) activity modifying protein 2	1.46025	1.46025	0	0
1558292_s_at	PIGW	phosphatidylinositol glycan anchor biosynthesis, class W	0.68567	1.45843	0	0
221011_s_at	LBH	limb bud and heart development homolog (mouse)	1.45727	1.45727	0	0
221799_at	CSGlcA-T	chondroitin sulfate glucuronyltransferase	1.4567	1.4567	0	0
229336_at			1.45654	1.45654	0	0
212350_at	TBC1D1	TBC1 (tre-2/USP6, BUB2, cdc16) domain family, member 1	1.45563	1.45563	0	0
204181_s_at	ZBTB43	zinc finger and BTB domain containing 43	0.68779	1.45393	0	0
221801_x_at			0.68867	1.45208	0	0
230655_at			0.68882	1.45176	0	0
212914_at	CBX7	chromobox homolog 7	1.45171	1.45171	0	0
40446_at	PHF1	PHD finger protein 1	1.45159	1.45159	0	0
38671_at	PLXND1	plexin D1	1.45128	1.45128	0	0
227995_at			0.68908	1.45122	0	0
200827_at	PLOD1|AK124035	procollagen-lysine 1, 2-oxoglutarate 5-dioxygenase 1	1.45072	1.45072	0	0
228759_at	CREB3L2	cAMP responsive element binding protein 3-like 2	1.44943	1.44943	0	0
236201_at			0.69035	1.44853	0	0
226564_at	ZFAT1	ZFAT zinc finger 1	1.44791	1.44791	0	0
228236_at	C20orf54	chromosome 20 open reading frame 54	1.44741	1.44741	0	0
209764_at			1.4465	1.4465	0	0
219884_at	LHX6	LIM homeobox 6	1.44646	1.44646	0	0
219213_at	JAM2	junctional adhesion molecule 2	1.44489	1.44489	0	0
227030_at			1.44408	1.44408	0	0
212116_at	TRIM27	tripartite motif-containing 27	1.44302	1.44302	0	0
222212_s_at	LASS2	LAG1 homolog, ceramide synthase 2 (S. cerevisiae)	1.44302	1.44302	0	0
227240_at	NGEF	neuronal guanine nucleotide exchange factor	0.69332	1.44234	0	0
202027_at	C22orf5	chromosome 22 open reading frame 5	1.44034	1.44034	0	0
227946_at	OSBPL7	oxysterol binding protein-like 7	1.43927	1.43927	0	0
205247_at	NOTCH4|GPSM3	Notch homolog 4 (Drosophila)|G-protein signalling modulator 3 (AGS3-like, C. elegans)	1.43856	1.43856	0	0
218433_at	PANK3	pantothenate kinase 3	0.69515	1.43855	0	0
226950_at	ACVRL1	activin A receptor type II-like 1	1.43827	1.43827	0	0
203332_s_at			1.43776	1.43776	0	0
231311_at			0.69561	1.43758	0	0
202743_at	PIK3R3	phosphoinositide-3-kinase, regulatory subunit 3 (p55, gamma)	1.43747	1.43747	0	0
204679_at	KCNK1	potassium channel, subfamily K, member 1	0.69568	1.43745	0	0
201819_at	SCARB1	scavenger receptor class B, member 1	1.4359	1.4359	0	0
233058_at			0.69822	1.43221	0	0
237367_x_at	CFLAR	CASP8 and FADD-like apoptosis regulator	1.43148	1.43148	0	0
223594_at	TMEM117	transmembrane protein 117	0.69893	1.43076	0	0
218678_at	NES	nestin	1.42962	1.42962	0	0
225909_at			1.42431	1.42431	0	0
227150_at	MTF1	metal-regulatory transcription factor 1	0.70235	1.42378	0	0
231118_at	ANKRD35	ankyrin repeat domain 35	0.70301	1.42246	0	0
202877_s_at	CD93	CD93 molecule	1.41996	1.41996	0	0
235746_s_at			0.70454	1.41936	0	0
220751_s_at	C5orf4	chromosome 5 open reading frame 4	1.41595	1.41595	0	0
203473_at	SLCO2B1	solute carrier organic anion transporter family, member 2B1	1.41436	1.41436	0	0
200770_s_at	LAMC1	laminin, gamma 1 (formerly LAMB2)	1.4143	1.4143	0	0
203018_s_at	SSX2IP	synovial sarcoma, X breakpoint 2 interacting protein	0.70753	1.41337	0	0
203835_at	LRRC32	leucine rich repeat containing 32	1.41072	1.41072	0	0
204829_s_at	FOLR2	folate receptor 2 (fetal)	1.41043	1.41043	0	0
231780_at	GBGT1	globoside alpha-1,3-N-acetylgalactosaminyltransferase 1	1.4088	1.4088	0	0
223694_at	TRIM7	tripartite motif-containing 7	0.71006	1.40833	0	0
224486_s_at	C15orf41	chromosome 15 open reading frame 41	0.71017	1.40812	0	0
226733_at	PFKFB2	6-phosphofructo-2-kinase/fructose-2,6-biphosphatase 2	0.7108	1.40686	0	0
221701_s_at	STRA6	stimulated by retinoic acid gene 6 homolog (mouse)	1.40357	1.40357	0	0
210401_at	P2RX1	purinergic receptor P2X, ligand-gated ion channel, 1	1.40306	1.40306	0	0
219340_s_at	CLN8	ceroid-lipofuscinosis, neuronal 8 (epilepsy, progressive with mental retardation)	0.71406	1.40044	0	0
209933_s_at	CD300A	CD300a molecule	1.39801	1.39801	0	0
238017_at	RDHE2	retinal short chain dehydrogenase reductase isoform 1	0.71701	1.39468	0	0
219167_at	RASL12	RAS-like, family 12	1.39404	1.39404	0	0
227307_at			1.39403	1.39403	0	0
1558236_at			0.71796	1.39283	0	0
212788_x_at	FTL	ferritin, light polypeptide	1.39246	1.39246	0	0
201087_at	PXN	paxillin	1.39174	1.39174	0	0
1554062_at	XG	Xg blood group	0.7188	1.39121	0	0
206090_s_at	DISC1	disrupted in schizophrenia 1	1.39029	1.39029	0	0
229164_s_at	ABTB1	ankyrin repeat and BTB (POZ) domain containing 1	1.3896	1.3896	0	0
226047_at			1.38911	1.38911	0	0
234279_at	TNFAIP8L3	tumor necrosis factor, alpha-induced protein 8-like 3	0.72021	1.38849	0	0
226673_at	SH2D3C	SH2 domain containing 3C	1.38793	1.38793	0	0
209263_x_at	TSPAN4	tetraspanin 4	1.38586	1.38586	0	0
229492_at	VANGL1	vang-like 1 (van gogh, Drosophila)	0.72165	1.38571	0	0
224345_x_at	C3orf28	chromosome 3 open reading frame 28	0.72171	1.38559	0	0
210325_at	CD1A	CD1a molecule	0.72198	1.38509	0	0
224925_at	PREX1	phosphatidylinositol 3,4,5-trisphosphate-dependent RAC exchanger 1	1.38489	1.38489	0	0
226244_at	CLEC14A	C-type lectin domain family 14, member A	1.38404	1.38404	0	0
1552575_a_at	C6orf141	chromosome 6 open reading frame 141	0.72271	1.38368	0	0
205965_at	BATF	basic leucine zipper transcription factor, ATF-like	1.38308	1.38308	0	0
223193_x_at	C3orf28	chromosome 3 open reading frame 28	0.72306	1.38301	0	0
223634_at	RASD2	RASD family, member 2	1.38289	1.38289	0	0
220712_at	DENND3|C8orf60	DENN/MADD domain containing 3|chromosome 8 open reading frame 60	1.38135	1.38135	0	0
235173_at			0.72464	1.38	0	0
232167_at	SLC2A11	solute carrier family 2 (facilitated glucose transporter), member 11	1.37998	1.37998	0	0
203456_at	PRAF2	PRA1 domain family, member 2	1.37937	1.37937	0	0
1558906_a_at			1.37876	1.37876	0	0
214848_at			0.72545	1.37845	0	0
203907_s_at	IQSEC1	IQ motif and Sec7 domain 1	1.37601	1.37601	0	0
234122_at	FAM59A	family with sequence similarity 59, member A	0.72685	1.3758	0	0
224788_at			0.7272	1.37515	0	0
230800_at	ADCY4	adenylate cyclase 4	1.37415	1.37415	0	0
227780_s_at			1.37184	1.37184	0	0
218883_s_at	MLF1IP	MLF1 interacting protein	0.72942	1.37095	0	0
226594_at			0.73168	1.36673	0	0
209275_s_at	CLN3	ceroid-lipofuscinosis, neuronal 3, juvenile (Batten, Spielmeyer-Vogt disease)	1.36593	1.36593	0	0
208289_s_at			0.73229	1.36558	0	0
211495_x_at	TNFSF13|TNFSF12-TNFSF13	tumor necrosis factor (ligand) superfamily, member 13|tumor necrosis factor (ligand) superfamily, member 12-member 13	1.36535	1.36535	0	0
220942_x_at	C3orf28	chromosome 3 open reading frame 28	0.73244	1.36529	0	0
224872_at	DIP2B	DIP2 disco-interacting protein 2 homolog B (Drosophila)	0.73248	1.36523	0	0
202020_s_at	LANCL1	LanC lantibiotic synthetase component C-like 1 (bacterial)	0.73267	1.36487	0	0
221247_s_at	WBSCR16	Williams-Beuren syndrome chromosome region 16	1.36045	1.36045	0	0
225478_at			0.73558	1.35947	0	0
206034_at	SERPINB8	serpin peptidase inhibitor, clade B (ovalbumin), member 8	0.73676	1.35729	0	0
222561_at	LANCL2	LanC lantibiotic synthetase component C-like 2 (bacterial)	0.73968	1.35193	0	0
204043_at	TCN2	transcobalamin II; macrocytic anemia	1.35135	1.35135	0	0
223194_s_at	C6orf85	chromosome 6 open reading frame 85	0.74013	1.35111	0	0
50965_at	RAB26	RAB26, member RAS oncogene family	1.35103	1.35103	0	0
201749_at			1.34956	1.34956	0	0
233713_at	SMYD2	SET and MYND domain containing 2	0.74125	1.34907	0	0
31874_at			0.74379	1.34447	0	0
219622_at	RAB20	RAB20, member RAS oncogene family	1.34437	1.34437	0	0
218310_at	RABGEF1	RAB guanine nucleotide exchange factor (GEF) 1	0.74677	1.3391	0	0
209448_at	HTATIP2	HIV-1 Tat interactive protein 2, 30kDa	0.74787	1.33712	0	0
228593_at			1.33678	1.33678	0	0
205484_at	SIT1	signaling threshold regulating transmembrane adaptor 1	1.33511	1.33511	0	0
227944_at			0.75015	1.33306	0	0
203906_at			1.33136	1.33136	0	0
213379_at	COQ2	coenzyme Q2 homolog, prenyltransferase (yeast)	0.7516	1.33049	0	0
238123_at			0.75161	1.33048	0	0
1558837_a_at	MGC4677|LOC285074	hypothetical protein MGC4677|hypothetical protein LOC285074	1.32969	1.32969	0	0
210142_x_at	FLOT1	flotillin 1	1.32565	1.32565	0	0
221036_s_at	APH1B	anterior pharynx defective 1 homolog B (C. elegans)	1.32308	1.32308	0	0
220750_s_at	LEPRE1	leucine proline-enriched proteoglycan (leprecan) 1	1.32175	1.32175	0	0
225325_at	FLJ20160	FLJ20160 protein	0.75894	1.31762	0	0
219396_s_at	NEIL1	nei endonuclease VIII-like 1 (E. coli)	1.31192	1.31192	0	0
44654_at	G6PC3	glucose 6 phosphatase, catalytic, 3	1.30776	1.30776	0	0
219413_at	ACBD4	acyl-Coenzyme A binding domain containing 4	1.30541	1.30541	0	0
1556589_at			1.29925	1.29925	0	0
202650_s_at	KIAA0195	KIAA0195	1.29633	1.29633	0	0
204904_at	GJA4	gap junction protein, alpha 4, 37kDa (connexin 37)	1.29552	1.29552	0	0
218805_at	GIMAP5	GTPase, IMAP family member 5	1.29504	1.29504	0	0
44702_at	SYDE1	synapse defective 1, Rho GTPase, homolog 1 (C. elegans)	1.2931	1.2931	0	0
210466_s_at	SERBP1	SERPINE1 mRNA binding protein 1	0.77462	1.29096	0	0
210076_x_at	SERBP1	SERPINE1 mRNA binding protein 1	0.77516	1.29006	0	0
33323_r_at	SFN	stratifin	0.77768	1.28587	0	0
225527_at	CEBPG	CCAAT/enhancer binding protein (C/EBP), gamma	0.78754	1.26978	0	0
223294_at	CXorf26	chromosome X open reading frame 26	0.80139	1.24784	0	0
213427_at	RPP40	ribonuclease P 40kDa subunit	0.80829	1.23718	0	0
235085_at			0.81439	1.22791	0	0
1559452_a_at	ST3GAL1	ST3 beta-galactoside alpha-2,3-sialyltransferase 1	1.18383	1.18383	0	0
202985_s_at	BAG5	BCL2-associated athanogene 5	0.87231	1.14638	0	0
227525_at			2.22818	2.22818	0	1.11022e-16
202368_s_at	TRAM2	translocation associated membrane protein 2	2.21852	2.21852	0	1.11022e-16
205666_at	FMO1	flavin containing monooxygenase 1	2.16678	2.16678	0	1.11022e-16
241060_x_at	TSPAN5	tetraspanin 5	0.477	2.09645	0	1.11022e-16
1566324_a_at	MAF	v-maf musculoaponeurotic fibrosarcoma oncogene homolog (avian)	0.49717	2.0114	0	1.11022e-16
1558378_a_at	C14orf78	chromosome 14 open reading frame 78	0.50735	1.97101	0	1.11022e-16
1555526_a_at		septin 6	1.90103	1.90103	0	1.11022e-16
210633_x_at	KRT10	keratin 10 (epidermolytic hyperkeratosis; keratosis palmaris et plantaris)	0.54529	1.83388	0	1.11022e-16
203914_x_at	HPGD	hydroxyprostaglandin dehydrogenase 15-(NAD)	0.5543	1.80409	0	1.11022e-16
237038_at	CXCL14	chemokine (C-X-C motif) ligand 14	0.57365	1.74321	0	1.11022e-16
233280_at	NEBL	nebulette	0.57531	1.73819	0	1.11022e-16
212012_at			1.71665	1.71665	0	1.11022e-16
208087_s_at	ZBP1	Z-DNA binding protein 1	1.69124	1.69124	0	1.11022e-16
220565_at	CCR10	chemokine (C-C motif) receptor 10	1.59397	1.59397	0	1.11022e-16
219135_s_at			1.57626	1.57626	0	1.11022e-16
229958_at	C8orf61	chromosome 8 open reading frame 61	0.63872	1.56563	0	1.11022e-16
219031_s_at	NIP7	nuclear import 7 homolog (S. cerevisiae)	0.64333	1.5544	0	1.11022e-16
225157_at			1.54864	1.54864	0	1.11022e-16
225224_at			1.53668	1.53668	0	1.11022e-16
201522_x_at	SNRPN|SNURF	small nuclear ribonucleoprotein polypeptide N|SNRPN upstream reading frame	1.52789	1.52789	0	1.11022e-16
1552667_a_at	SH2D3C	SH2 domain containing 3C	1.51796	1.51796	0	1.11022e-16
235065_at			0.65942	1.51648	0	1.11022e-16
204180_s_at	ZBTB43	zinc finger and BTB domain containing 43	0.66023	1.51463	0	1.11022e-16
220402_at	P53AIP1	p53-regulated apoptosis-inducing protein 1	0.66035	1.51436	0	1.11022e-16
205363_at	BBOX1	butyrobetaine (gamma), 2-oxoglutarate dioxygenase (gamma-butyrobetaine hydroxylase) 1	0.66123	1.51233	0	1.11022e-16
241782_at			0.6628	1.50874	0	1.11022e-16
227002_at	FAM78A	family with sequence similarity 78, member A	1.50381	1.50381	0	1.11022e-16
1555372_at	BCL2L11	BCL2-like 11 (apoptosis facilitator)	1.4962	1.4962	0	1.11022e-16
212259_s_at	MUC1|PBXIP1	mucin 1, cell surface associated|pre-B-cell leukemia transcription factor interacting protein 1	1.49099	1.49099	0	1.11022e-16
214219_x_at	MAP4K1	mitogen-activated protein kinase kinase kinase kinase 1	1.49006	1.49006	0	1.11022e-16
205656_at	PCDH17	protocadherin 17	1.46627	1.46627	0	1.11022e-16
232645_at	LOC153684	hypothetical protein LOC153684	1.46591	1.46591	0	1.11022e-16
214435_x_at	RALA	v-ral simian leukemia viral oncogene homolog A (ras related)	0.68597	1.45779	0	1.11022e-16
205286_at	TFAP2C	transcription factor AP-2 gamma (activating enhancer binding protein 2 gamma)	0.69016	1.44894	0	1.11022e-16
219528_s_at	BCL11B	B-cell CLL/lymphoma 11B (zinc finger protein)	0.69499	1.43888	0	1.11022e-16
227983_at	MGC7036	hypothetical protein MGC7036	1.41525	1.41525	0	1.11022e-16
220016_at	AHNAK	AHNAK nucleoprotein (desmoyokin)	0.70832	1.41179	0	1.11022e-16
223738_s_at	PGM2	phosphoglucomutase 2	0.7159	1.39684	0	1.11022e-16
204200_s_at	PDGFB	platelet-derived growth factor beta polypeptide (simian sarcoma viral (v-sis) oncogene homolog)	1.3956	1.3956	0	1.11022e-16
218792_s_at	BSPRY	B-box and SPRY domain containing	0.72048	1.38796	0	1.11022e-16
205909_at	POLE2	polymerase (DNA directed), epsilon 2 (p59 subunit)	0.72993	1.37	0	1.11022e-16
228452_at	C17orf39	chromosome 17 open reading frame 39	0.73082	1.36833	0	1.11022e-16
242287_at	RSN	restin (Reed-Steinberg cell-expressed intermediate filament-associated protein)	0.73753	1.35588	0	1.11022e-16
201366_at	ANXA7	annexin A7	0.74164	1.34836	0	1.11022e-16
239744_at	RGS3	regulator of G-protein signalling 3	1.34291	1.34291	0	1.11022e-16
211336_x_at	LILRB1	leukocyte immunoglobulin-like receptor, subfamily B (with TM and ITIM domains), member 1	1.33153	1.33153	0	1.11022e-16
160020_at	MMP14	matrix metallopeptidase 14 (membrane-inserted)	1.32575	1.32575	0	1.11022e-16
217691_x_at	SLC16A3	solute carrier family 16, member 3 (monocarboxylic acid transporter 4)	1.32183	1.32183	0	1.11022e-16
213974_at	ADAMTSL3	ADAMTS-like 3	0.78098	1.28044	0	1.11022e-16
229522_at			0.78148	1.27962	0	1.11022e-16
1559949_at	TRPS1	trichorhinophalangeal syndrome I	0.46616	2.14516	0	2.22045e-16
228390_at			2.07964	2.07964	0	2.22045e-16
235030_at	FAM55C	family with sequence similarity 55, member C	2.04777	2.04777	0	2.22045e-16
227755_at			1.99538	1.99538	0	2.22045e-16
203988_s_at	FUT8	fucosyltransferase 8 (alpha (1,6) fucosyltransferase)	1.93057	1.93057	0	2.22045e-16
241869_at	APOL6	apolipoprotein L, 6	1.89461	1.89461	0	2.22045e-16
209685_s_at	PRKCB1	protein kinase C, beta 1	1.81394	1.81394	0	2.22045e-16
209392_at	ENPP2	ectonucleotide pyrophosphatase/phosphodiesterase 2 (autotaxin)	1.78536	1.78536	0	2.22045e-16
229739_s_at			1.78342	1.78342	0	2.22045e-16
212827_at	IFI6|IGH@|IGHA1|IGHG1	interferon, alpha-inducible protein 6|immunoglobulin heavy locus|immunoglobulin heavy constant alpha 1|immunoglobulin heavy constant gamma 1 (G1m marker)	1.75964	1.75964	0	2.22045e-16
203523_at	LSP1	lymphocyte-specific protein 1	1.68418	1.68418	0	2.22045e-16
200974_at	ACTA2|AK127229	actin, alpha 2, smooth muscle, aorta	1.67394	1.67394	0	2.22045e-16
1556402_at			1.64697	1.64697	0	2.22045e-16
209632_at	PPP2R3A	protein phosphatase 2 (formerly 2A), regulatory subunit B'', alpha	0.60947	1.64077	0	2.22045e-16
217899_at	FLJ20254	hypothetical protein FLJ20254	1.63015	1.63015	0	2.22045e-16
236297_at			0.62026	1.61223	0	2.22045e-16
229732_at			0.62197	1.60778	0	2.22045e-16
233388_at	CA12	carbonic anhydrase XII	0.6228	1.60565	0	2.22045e-16
203562_at	FEZ1	fasciculation and elongation protein zeta 1 (zygin I)	1.55618	1.55618	0	2.22045e-16
227873_at	C5orf14	chromosome 5 open reading frame 14	1.55366	1.55366	0	2.22045e-16
214129_at	PDE4DIP	phosphodiesterase 4D interacting protein (myomegalin)	1.54452	1.54452	0	2.22045e-16
205765_at	CYP3A5	cytochrome P450, family 3, subfamily A, polypeptide 5	0.64873	1.54146	0	2.22045e-16
212873_at	HMHA1	histocompatibility (minor) HA-1	1.53214	1.53214	0	2.22045e-16
213506_at	F2RL1	coagulation factor II (thrombin) receptor-like 1	0.65311	1.53113	0	2.22045e-16
204635_at	RPS6KA5	ribosomal protein S6 kinase, 90kDa, polypeptide 5	0.65315	1.53105	0	2.22045e-16
235751_s_at	VMO1	vitelline membrane outer layer 1 homolog (chicken)	1.52861	1.52861	0	2.22045e-16
203780_at	EVA1	epithelial V-like antigen 1	0.65484	1.5271	0	2.22045e-16
226003_at	KIF21A	kinesin family member 21A	0.65524	1.52615	0	2.22045e-16
240673_at			0.65686	1.5224	0	2.22045e-16
235474_at			1.52053	1.52053	0	2.22045e-16
1557636_a_at			0.66316	1.50793	0	2.22045e-16
200617_at	KIAA0152	KIAA0152	1.50099	1.50099	0	2.22045e-16
227779_at			1.49647	1.49647	0	2.22045e-16
227204_at	PARD6G	par-6 partitioning defective 6 homolog gamma (C. elegans)	0.67865	1.47351	0	2.22045e-16
235075_at	DSG3	desmoglein 3 (pemphigus vulgaris antigen)	0.681	1.46844	0	2.22045e-16
216080_s_at	FADS3	fatty acid desaturase 3	1.46657	1.46657	0	2.22045e-16
212750_at	PPP1R16B	protein phosphatase 1, regulatory (inhibitor) subunit 16B	1.46081	1.46081	0	2.22045e-16
205807_s_at	TUFT1	tuftelin 1	0.68496	1.45994	0	2.22045e-16
203139_at	DAPK1	death-associated protein kinase 1	1.45991	1.45991	0	2.22045e-16
220906_at	LDB2	LIM domain binding 2	1.44951	1.44951	0	2.22045e-16
230769_at	DENND2C	DENN/MADD domain containing 2C	0.69223	1.4446	0	2.22045e-16
218717_s_at	LEPREL1	leprecan-like 1	0.69284	1.44334	0	2.22045e-16
203823_at	RGS3	regulator of G-protein signalling 3	1.4235	1.4235	0	2.22045e-16
1555041_a_at	NAGA	N-acetylgalactosaminidase, alpha-	1.40373	1.40373	0	2.22045e-16
201436_at			0.71269	1.40313	0	2.22045e-16
238917_s_at	MGC24039	hypothetical protein MGC24039	1.40101	1.40101	0	2.22045e-16
55093_at	CSGlcA-T	chondroitin sulfate glucuronyltransferase	1.40053	1.40053	0	2.22045e-16
226450_at			1.37316	1.37316	0	2.22045e-16
201855_s_at	ASCIZ	ATM/ATR-Substrate Chk2-Interacting Zn2+-finger protein	0.73116	1.36769	0	2.22045e-16
234351_x_at	TRPS1	trichorhinophalangeal syndrome I	0.73627	1.35819	0	2.22045e-16
218950_at	CENTD3	centaurin, delta 3	1.32256	1.32256	0	2.22045e-16
204394_at	SLC43A1	solute carrier family 43, member 1	1.31472	1.31472	0	2.22045e-16
229972_at			1.30374	1.30374	0	2.22045e-16
1555575_a_at	KDELR1	KDEL (Lys-Asp-Glu-Leu) endoplasmic reticulum protein retention receptor 1	1.29367	1.29367	0	2.22045e-16
203756_at	ARHGEF17	Rho guanine nucleotide exchange factor (GEF) 17	1.29026	1.29026	0	2.22045e-16
1554050_at	SMPDL3B	sphingomyelin phosphodiesterase, acid-like 3B	1.28669	1.28669	0	2.22045e-16
201022_s_at	DSTN	destrin (actin depolymerizing factor)	0.78328	1.27669	0	2.22045e-16
41220_at		septin 9	1.26796	1.26796	0	2.22045e-16
241891_at	DOCK8	dedicator of cytokinesis 8	1.97116	1.97116	0	3.33067e-16
227168_at			1.59872	1.59872	0	3.33067e-16
212235_at	PLXND1	plexin D1	1.57749	1.57749	0	3.33067e-16
244692_at	FLJ39501	cytochrome P450, family 2, subfamily E, polypeptide 2 homolog	0.64011	1.56224	0	3.33067e-16
204141_at	TUBB2A	tubulin, beta 2A	0.65477	1.52726	0	3.33067e-16
207838_x_at	MUC1|PBXIP1	mucin 1, cell surface associated|pre-B-cell leukemia transcription factor interacting protein 1	1.5191	1.5191	0	3.33067e-16
209166_s_at	MAN2B1	mannosidase, alpha, class 2B, member 1	1.5087	1.5087	0	3.33067e-16
203632_s_at	GPRC5B	G protein-coupled receptor, family C, group 5, member B	1.45834	1.45834	0	3.33067e-16
209828_s_at	IL16	interleukin 16 (lymphocyte chemoattractant factor)	1.42756	1.42756	0	3.33067e-16
209543_s_at	CD34	CD34 molecule	1.41652	1.41652	0	3.33067e-16
208384_s_at	MID2	midline 2	0.73927	1.35268	0	3.33067e-16
243780_at			1.93251	1.93251	0	4.44089e-16
202291_s_at	MGP	matrix Gla protein	1.80584	1.80584	0	4.44089e-16
216257_at	SERPINB13	serpin peptidase inhibitor, clade B (ovalbumin), member 13	0.5729	1.7455	0	4.44089e-16
223058_at	FAM107B	family with sequence similarity 107, member B	1.65834	1.65834	0	4.44089e-16
236114_at	RUNX1	runt-related transcription factor 1 (acute myeloid leukemia 1; aml1 oncogene)	1.60176	1.60176	0	4.44089e-16
205922_at	VNN2	vanin 2	1.57488	1.57488	0	4.44089e-16
221844_x_at			1.54719	1.54719	0	4.44089e-16
202857_at	TMEM4	transmembrane protein 4	1.51927	1.51927	0	4.44089e-16
220413_at	SLC39A2	solute carrier family 39 (zinc transporter), member 2	0.66151	1.51168	0	4.44089e-16
201140_s_at	RAB5C	RAB5C, member RAS oncogene family	1.49044	1.49044	0	4.44089e-16
238479_at			0.67909	1.47256	0	4.44089e-16
229009_at	SIX5	sine oculis homeobox homolog 5 (Drosophila)	1.44345	1.44345	0	4.44089e-16
208782_at	FSTL1	follistatin-like 1	1.4352	1.4352	0	4.44089e-16
235937_at	AK130833		0.70288	1.42271	0	4.44089e-16
200652_at	SSR2	signal sequence receptor, beta (translocon-associated protein beta)	1.42258	1.42258	0	4.44089e-16
227294_at			1.412	1.412	0	4.44089e-16
227182_at	SUSD3	sushi domain containing 3	1.39635	1.39635	0	4.44089e-16
218272_at	FLJ20699	hypothetical protein FLJ20699	1.35804	1.35804	0	4.44089e-16
208749_x_at	FLOT1	flotillin 1	1.35644	1.35644	0	4.44089e-16
204730_at	RIMS3	regulating synaptic membrane exocytosis 3	0.74911	1.33492	0	4.44089e-16
219849_at	ZNF671	zinc finger protein 671	1.31933	1.31933	0	4.44089e-16
219347_at	NUDT15	nudix (nucleoside diphosphate linked moiety X)-type motif 15	0.76462	1.30784	0	4.44089e-16
36499_at	CELSR2	cadherin, EGF LAG seven-pass G-type receptor 2 (flamingo homolog, Drosophila)	0.77952	1.28285	0	4.44089e-16
209383_at	DDIT3	DNA-damage-inducible transcript 3	1.25805	1.25805	0	4.44089e-16
228343_at	POU2F2	POU domain, class 2, transcription factor 2	2.05407	2.05407	0	5.55111e-16
202842_s_at	DNAJB9	DnaJ (Hsp40) homolog, subfamily B, member 9	1.98476	1.98476	0	5.55111e-16
204563_at	SELL	selectin L (lymphocyte adhesion molecule 1)	1.82372	1.82372	0	5.55111e-16
232925_at	EGFR	epidermal growth factor receptor (erythroblastic leukemia viral (v-erb-b) oncogene homolog, avian)	0.62373	1.60327	0	5.55111e-16
219270_at	CHAC1	ChaC, cation transport regulator homolog 1 (E. coli)	1.54213	1.54213	0	5.55111e-16
228008_at			1.51882	1.51882	0	5.55111e-16
217225_x_at	NOMO1|NOMO2|NOMO3	NODAL modulator 1|NODAL modulator 2|NODAL modulator 3	1.38603	1.38603	0	5.55111e-16
226519_s_at	AGXT2L2	alanine-glyoxylate aminotransferase 2-like 2	1.36948	1.36948	0	5.55111e-16
204368_at	SLCO2A1	solute carrier organic anion transporter family, member 2A1	1.33902	1.33902	0	5.55111e-16
244033_at	C14orf145	chromosome 14 open reading frame 145	2.29141	2.29141	0	6.66134e-16
219669_at	CD177	CD177 molecule	2.16128	2.16128	0	6.66134e-16
213287_s_at	KRT10	keratin 10 (epidermolytic hyperkeratosis; keratosis palmaris et plantaris)	0.50658	1.97401	0	6.66134e-16
241140_at	LMO7	LIM domain 7	0.56532	1.76891	0	6.66134e-16
225003_at	UNQ501	MBC3205	1.68202	1.68202	0	6.66134e-16
203591_s_at	CSF3R	colony stimulating factor 3 receptor (granulocyte)	1.64831	1.64831	0	6.66134e-16
209785_s_at	PLA2G4C	phospholipase A2, group IVC (cytosolic, calcium-independent)	1.59985	1.59985	0	6.66134e-16
204680_s_at	RAPGEF5	Rap guanine nucleotide exchange factor (GEF) 5	0.63319	1.57931	0	6.66134e-16
225517_at	ZNF770	zinc finger protein 770	0.63899	1.56498	0	6.66134e-16
209581_at	HRASLS3	HRAS-like suppressor 3	1.53752	1.53752	0	6.66134e-16
213624_at	SMPDL3A	sphingomyelin phosphodiesterase, acid-like 3A	0.65203	1.53366	0	6.66134e-16
209631_s_at	GPR37	G protein-coupled receptor 37 (endothelin receptor type B-like)	0.66075	1.51343	0	6.66134e-16
237262_at			0.66411	1.50577	0	6.66134e-16
1554003_at	RGNEF	Rho-guanine nucleotide exchange factor	0.67043	1.49158	0	6.66134e-16
230091_at			0.67556	1.48025	0	6.66134e-16
228339_at			1.47739	1.47739	0	6.66134e-16
204400_at	EFS	embryonal Fyn-associated substrate	0.67709	1.47692	0	6.66134e-16
206149_at	LOC63928	hepatocellular carcinoma antigen gene 520	0.68403	1.46193	0	6.66134e-16
227396_at			1.45573	1.45573	0	6.66134e-16
230060_at	CDCA7	cell division cycle associated 7	0.69577	1.43726	0	6.66134e-16
230104_s_at			0.70108	1.42636	0	6.66134e-16
213049_at	FSD1L|GARNL1	fibronectin type III and SPRY domain containing 1-like|GTPase activating Rap/RanGAP domain-like 1	0.71446	1.39967	0	6.66134e-16
219976_at	HOOK1	hook homolog 1 (Drosophila)	0.71539	1.39784	0	6.66134e-16
201900_s_at	AKR1A1	aldo-keto reductase family 1, member A1 (aldehyde reductase)	1.39365	1.39365	0	6.66134e-16
210744_s_at	IL5RA	interleukin 5 receptor, alpha	1.39266	1.39266	0	6.66134e-16
205832_at	CPA4	carboxypeptidase A4	0.71826	1.39226	0	6.66134e-16
204382_at	NAT9	N-acetyltransferase 9	1.36743	1.36743	0	6.66134e-16
208949_s_at	LGALS3	lectin, galactoside-binding, soluble, 3 (galectin 3)	0.73672	1.35736	0	6.66134e-16
200840_at	KARS	lysyl-tRNA synthetase	0.73889	1.35338	0	6.66134e-16
211382_s_at	TACC2	transforming, acidic coiled-coil containing protein 2	0.74583	1.34079	0	6.66134e-16
209500_x_at	TNFSF13|TNFSF12-TNFSF13	tumor necrosis factor (ligand) superfamily, member 13|tumor necrosis factor (ligand) superfamily, member 12-member 13	1.32476	1.32476	0	6.66134e-16
209755_at	NMNAT2	nicotinamide nucleotide adenylyltransferase 2	1.29265	1.29265	0	6.66134e-16
1555926_a_at			0.7738	1.29232	0	6.66134e-16
200749_at			0.81348	1.22929	0	6.66134e-16
228954_at	LYSMD4	LysM, putative peptidoglycan-binding, domain containing 4	0.83116	1.20313	0	6.66134e-16
203962_s_at	NEBL	nebulette	0.62125	1.60966	0	7.77156e-16
213457_at			0.68402	1.46195	0	7.77156e-16
201126_s_at	MGAT1	mannosyl (alpha-1,3-)-glycoprotein beta-1,2-N-acetylglucosaminyltransferase	1.43926	1.43926	0	7.77156e-16
223303_at	URP2	UNC-112 related protein 2	1.41849	1.41849	0	7.77156e-16
205447_s_at	MAP3K12	mitogen-activated protein kinase kinase kinase 12	1.41631	1.41631	0	7.77156e-16
229750_at	POU2F2	POU domain, class 2, transcription factor 2	1.41465	1.41465	0	7.77156e-16
229304_s_at	MLF1IP	MLF1 interacting protein	0.76573	1.30593	0	7.77156e-16
217833_at			0.78689	1.27083	0	7.77156e-16
1559584_a_at	C16orf54|LOC440354|BOLA2	chromosome 16 open reading frame 54|PI-3-kinase-related kinase SMG-1 pseudogene|bolA homolog 2 (E. coli)	2.21613	2.21613	0	8.88178e-16
236963_at			1.99037	1.99037	0	8.88178e-16
240690_at			0.51098	1.95702	0	8.88178e-16
218232_at	C1QA	complement component 1, q subcomponent, A chain	1.71468	1.71468	0	8.88178e-16
220012_at	ERO1LB	ERO1-like beta (S. cerevisiae)	1.64701	1.64701	0	8.88178e-16
229308_at			0.6157	1.62417	0	8.88178e-16
207109_at	POU2F3	POU domain, class 2, transcription factor 3	0.65222	1.53322	0	8.88178e-16
201408_at	PPP1CB	protein phosphatase 1, catalytic subunit, beta isoform	0.65677	1.52261	0	8.88178e-16
239859_x_at			0.67569	1.47997	0	8.88178e-16
228255_at	ALS2CR4	amyotrophic lateral sclerosis 2 (juvenile) chromosome region, candidate 4	0.69642	1.43591	0	8.88178e-16
222434_at	ENAH	enabled homolog (Drosophila)	0.69718	1.43436	0	8.88178e-16
230151_at	C13orf1	chromosome 13 open reading frame 1	0.75963	1.31644	0	8.88178e-16
203797_at	VSNL1	visinin-like 1	0.7605	1.31492	0	8.88178e-16
228159_at			0.81879	1.22132	0	8.88178e-16
1553708_at	MGC16075	hypothetical protein MGC16075	2.1864	2.1864	0	9.99201e-16
230083_at			0.6315	1.58352	0	9.99201e-16
1556606_at	NAV2	neuron navigator 2	1.57825	1.57825	0	9.99201e-16
226440_at	DUSP22	dual specificity phosphatase 22	1.52076	1.52076	0	9.99201e-16
203144_s_at	KIAA0040	KIAA0040	1.30865	1.30865	0	9.99201e-16
218055_s_at	WDR41	WD repeat domain 41	0.76595	1.30558	0	9.99201e-16
210534_s_at	EPPB9	B9 protein	1.71738	1.71738	0	1.11022e-15
206702_at	TEK	TEK tyrosine kinase, endothelial (venous malformations, multiple cutaneous and mucosal)	1.52559	1.52559	0	1.11022e-15
1557411_s_at	SLC25A43	solute carrier family 25, member 43	0.66131	1.51216	0	1.11022e-15
235359_at	LRRC33	leucine rich repeat containing 33	1.40213	1.40213	0	1.11022e-15
223397_s_at	NIP7	nuclear import 7 homolog (S. cerevisiae)	0.73848	1.35414	0	1.11022e-15
222403_at	MTCH2	mitochondrial carrier homolog 2 (C. elegans)	0.82015	1.21929	0	1.11022e-15
236840_at			0.65971	1.51582	0	1.22124e-15
223903_at	TLR9	toll-like receptor 9	1.40923	1.40923	0	1.22124e-15
209622_at	STK16	serine/threonine kinase 16	1.38223	1.38223	0	1.22124e-15
222052_at	C19orf54	chromosome 19 open reading frame 54	1.37276	1.37276	0	1.22124e-15
209747_at	TGFB3	transforming growth factor, beta 3	1.3705	1.3705	0	1.22124e-15
212414_s_at		septin 6	1.89883	1.89883	0	1.33227e-15
222538_s_at	APPL	adaptor protein containing pH domain, PTB domain and leucine zipper motif 1	0.54792	1.82509	0	1.33227e-15
236313_at	CDKN2B	cyclin-dependent kinase inhibitor 2B (p15, inhibits CDK4)	0.57378	1.74282	0	1.33227e-15
216846_at			1.69822	1.69822	0	1.33227e-15
239381_at	KLK7	kallikrein-related peptidase 7	0.61118	1.63618	0	1.33227e-15
219232_s_at	EGLN3	egl nine homolog 3 (C. elegans)	0.62207	1.60755	0	1.33227e-15
201655_s_at	HSPG2	heparan sulfate proteoglycan 2 (perlecan)	1.56724	1.56724	0	1.33227e-15
202191_s_at	GAS7	growth arrest-specific 7	0.64228	1.55695	0	1.33227e-15
225367_at	PGM2	phosphoglucomutase 2	0.64753	1.54432	0	1.33227e-15
212316_at	NUP210	nucleoporin 210kDa	1.53807	1.53807	0	1.33227e-15
225593_at	LSM10	LSM10, U7 small nuclear RNA associated	1.47713	1.47713	0	1.33227e-15
239697_x_at	FLJ42117	FLJ42117 protein	0.67726	1.47654	0	1.33227e-15
52940_at	SIGIRR	single immunoglobulin and toll-interleukin 1 receptor (TIR) domain	1.4715	1.4715	0	1.33227e-15
229331_at	SPATA18	spermatogenesis associated 18 homolog (rat)	0.68061	1.46926	0	1.33227e-15
229367_s_at	GIMAP6	GTPase, IMAP family member 6	1.43605	1.43605	0	1.33227e-15
213154_s_at	BICD2	bicaudal D homolog 2 (Drosophila)	0.71925	1.39034	0	1.33227e-15
215051_x_at	AIF1	allograft inflammatory factor 1	1.38649	1.38649	0	1.33227e-15
225778_at	FUT1|AK097342	fucosyltransferase 1 (galactoside 2-alpha-L-fucosyltransferase, H blood group)	1.38644	1.38644	0	1.33227e-15
224707_at	C5orf32	chromosome 5 open reading frame 32	1.34344	1.34344	0	1.33227e-15
228567_at			0.74897	1.33516	0	1.33227e-15
237202_at	PGPEP1	pyroglutamyl-peptidase I	1.33253	1.33253	0	1.33227e-15
239841_at	C7orf24	chromosome 7 open reading frame 24	0.78309	1.277	0	1.33227e-15
234305_s_at	MLZE	melanoma-derived leucine zipper, extra-nuclear factor	0.7838	1.27584	0	1.33227e-15
208740_at	SAP18	Sin3A-associated protein, 18kDa	0.83621	1.19587	0	1.33227e-15
208093_s_at	NDEL1	nudE nuclear distribution gene E homolog like 1 (A. nidulans)	0.84194	1.18773	0	1.33227e-15
238759_at	KIAA1212	KIAA1212	1.34829	1.34829	0	1.44329e-15
204192_at	CD37	CD37 molecule	1.76974	1.76974	0	1.55431e-15
231875_at	KIF21A	kinesin family member 21A	0.56622	1.76611	0	1.55431e-15
204485_s_at	TOM1L1	target of myb1-like 1 (chicken)	0.62359	1.60361	0	1.55431e-15
204236_at	FLI1	Friend leukemia virus integration 1	1.59625	1.59625	0	1.55431e-15
204118_at	CD48	CD48 molecule	1.53104	1.53104	0	1.55431e-15
219559_at	C20orf59	chromosome 20 open reading frame 59	1.51196	1.51196	0	1.55431e-15
201640_x_at	CLPTM1	cleft lip and palate associated transmembrane protein 1	1.50358	1.50358	0	1.55431e-15
227973_at	FLJ38973	hypothetical protein FLJ38973	0.68817	1.45312	0	1.55431e-15
227443_at	C9orf150	chromosome 9 open reading frame 150	1.43989	1.43989	0	1.55431e-15
215982_s_at	DOM3Z	dom-3 homolog Z (C. elegans)	1.39262	1.39262	0	1.55431e-15
213095_x_at	AIF1	allograft inflammatory factor 1	1.38911	1.38911	0	1.55431e-15
203068_at	KLHL21	kelch-like 21 (Drosophila)	0.78912	1.26723	0	1.55431e-15
207738_s_at	NCKAP1	NCK-associated protein 1	0.59882	1.66995	0	1.66534e-15
224480_s_at	LPAAT-THETA	lysophosphatidic acid acyltransferase theta	0.62103	1.61024	0	1.66534e-15
227391_x_at	KCNMB3	potassium large conductance calcium-activated channel, subfamily M beta member 3	0.625	1.59999	0	1.66534e-15
206181_at	SLAMF1	signaling lymphocytic activation molecule family member 1	1.5055	1.5055	0	1.66534e-15
200644_at	MARCKSL1	MARCKS-like 1	1.46842	1.46842	0	1.66534e-15
203215_s_at	MYO6	myosin VI	0.53876	1.85611	0	1.77636e-15
207147_at	DLX2	distal-less homeobox 2	0.60129	1.66309	0	1.77636e-15
207455_at	P2RY1	purinergic receptor P2Y, G-protein coupled, 1	0.64829	1.54252	0	1.77636e-15
204754_at	HLF	hepatic leukemia factor	0.68031	1.46991	0	1.77636e-15
223077_at			0.69431	1.44029	0	1.77636e-15
204067_at	SUOX	sulfite oxidase	1.29044	1.29044	0	1.77636e-15
217949_s_at	VKORC1	vitamin K epoxide reductase complex, subunit 1	1.49318	1.49318	0	1.88738e-15
203252_at	CDK2AP2	CDK2-associated protein 2	1.80774	1.80774	0	1.9984e-15
213933_at	PTGER3	prostaglandin E receptor 3 (subtype EP3)	0.57593	1.73633	0	1.9984e-15
208962_s_at	FADS1	fatty acid desaturase 1	1.69339	1.69339	0	1.9984e-15
214461_at	LBP	lipopolysaccharide binding protein	1.64022	1.64022	0	1.9984e-15
1554168_a_at	SH3KBP1	SH3-domain kinase binding protein 1	1.62298	1.62298	0	1.9984e-15
205619_s_at	MEOX1	mesenchyme homeobox 1	1.5111	1.5111	0	1.9984e-15
238481_at	MGP	matrix Gla protein	1.50232	1.50232	0	1.9984e-15
1560754_at	CMTM7	CKLF-like MARVEL transmembrane domain containing 7	1.48945	1.48945	0	1.9984e-15
225792_at	HOOK1	hook homolog 1 (Drosophila)	0.67422	1.4832	0	1.9984e-15
235479_at	CPEB2	cytoplasmic polyadenylation element binding protein 2	0.72767	1.37424	0	1.9984e-15
212494_at	TENC1	tensin like C1 domain containing phosphatase (tensin 2)	1.52739	1.52739	0	2.10942e-15
227034_at	ANKRD57	ankyrin repeat domain 57	0.69438	1.44014	0	2.10942e-15
225700_at			2.14102	2.14102	0	2.22045e-15
242517_at	KISS1R	KISS1 receptor	1.91535	1.91535	0	2.22045e-15
204468_s_at	TIE1	tyrosine kinase with immunoglobulin-like and EGF-like domains 1	1.86774	1.86774	0	2.22045e-15
202064_s_at	SEL1L	sel-1 suppressor of lin-12-like (C. elegans)	1.86425	1.86425	0	2.22045e-15
208998_at	UCP2	uncoupling protein 2 (mitochondrial, proton carrier)	1.80867	1.80867	0	2.22045e-15
216372_at			1.6628	1.6628	0	2.22045e-15
203178_at	GATM	glycine amidinotransferase (L-arginine:glycine amidinotransferase)	0.62476	1.6006	0	2.22045e-15
236798_at			1.52458	1.52458	0	2.22045e-15
203920_at	NR1H3	nuclear receptor subfamily 1, group H, member 3	1.43105	1.43105	0	2.22045e-15
1566265_at			1.38061	1.38061	0	2.22045e-15
1568868_at	FLJ16008	FLJ16008 protein	0.73732	1.35627	0	2.22045e-15
217977_at	SEPX1	selenoprotein X, 1	1.2996	1.2996	0	2.22045e-15
38964_r_at	WAS	Wiskott-Aldrich syndrome (eczema-thrombocytopenia)	1.1562	1.1562	0	2.22045e-15
204698_at	ISG20|AK128478	interferon stimulated exonuclease gene 20kDa	2.16796	2.16796	0	2.44249e-15
202063_s_at	SEL1L	sel-1 suppressor of lin-12-like (C. elegans)	2.01724	2.01724	0	2.44249e-15
221511_x_at	CCPG1|BC051725	cell cycle progression 1	1.82234	1.82234	0	2.44249e-15
213698_at	ZMYM6	zinc finger, MYM-type 6	1.54845	1.54845	0	2.44249e-15
226803_at	CHMP4C	chromatin modifying protein 4C	0.67551	1.48036	0	2.44249e-15
1556097_at			0.68899	1.4514	0	2.44249e-15
235850_at			0.69661	1.43553	0	2.44249e-15
242506_at	SND1	staphylococcal nuclease domain containing 1	1.43096	1.43096	0	2.44249e-15
205013_s_at	ADORA2A	adenosine A2a receptor	1.35318	1.35318	0	2.44249e-15
238121_at			0.74191	1.34786	0	2.44249e-15
233986_s_at	PLEKHG2	pleckstrin homology domain containing, family G (with RhoGef domain) member 2	1.32827	1.32827	0	2.44249e-15
219610_at	RGNEF	Rho-guanine nucleotide exchange factor	0.76225	1.31191	0	2.44249e-15
227322_s_at	BCCIP	BRCA2 and CDKN1A interacting protein	0.8305	1.20409	0	2.44249e-15
229937_x_at			1.99641	1.99641	0	2.55351e-15
1556194_a_at			0.69281	1.4434	0	2.55351e-15
214339_s_at	MAP4K1	mitogen-activated protein kinase kinase kinase kinase 1	1.36655	1.36655	0	2.55351e-15
206605_at	P11	26 serine protease	0.60259	1.65949	0	2.66453e-15
1553505_at			0.6168	1.62128	0	2.66453e-15
223499_at	C1QTNF5	C1q and tumor necrosis factor related protein 5	1.51826	1.51826	0	2.66453e-15
215425_at			0.67778	1.47541	0	2.66453e-15
230748_at			0.67793	1.47507	0	2.66453e-15
218615_s_at	TMEM39A	transmembrane protein 39A	1.46776	1.46776	0	2.66453e-15
228389_at			0.6995	1.4296	0	2.66453e-15
221435_x_at	HYI|AK096244	hydroxypyruvate isomerase homolog (E. coli)	1.29406	1.29406	0	2.66453e-15
230453_s_at			1.28149	1.28149	0	2.66453e-15
224650_at			0.64972	1.53913	0	2.77556e-15
206874_s_at			0.65451	1.52787	0	2.77556e-15
243739_at	RANBP9	RAN binding protein 9	0.50403	1.98399	0	2.88658e-15
216483_s_at	C19orf10	chromosome 19 open reading frame 10	1.89361	1.89361	0	2.88658e-15
210370_s_at	LY9	lymphocyte antigen 9	1.64779	1.64779	0	2.88658e-15
212536_at	ATP11B	ATPase, Class VI, type 11B	0.66349	1.50719	0	2.88658e-15
240467_at			0.70662	1.41518	0	2.88658e-15
233040_at	PLEKHA5	pleckstrin homology domain containing, family A member 5	0.73851	1.35408	0	2.88658e-15
230053_at			0.7565	1.32188	0	2.88658e-15
228155_at	C10orf58	chromosome 10 open reading frame 58	0.56586	1.76724	0	2.9976e-15
209770_at	BTN3A1	butyrophilin, subfamily 3, member A1	1.4835	1.4835	0	2.9976e-15
230835_at	UNQ467	KIPV467	0.70884	1.41076	0	3.10862e-15
230893_at	DNAJA5	DnaJ homology subfamily A member 5	0.72067	1.38759	0	3.10862e-15
243579_at	MSI2	musashi homolog 2 (Drosophila)	1.3268	1.3268	0	3.10862e-15
235957_at			0.62431	1.60176	0	3.21965e-15
237999_at	ZDHHC13	zinc finger, DHHC-type containing 13	0.49054	2.03857	0	3.33067e-15
219910_at	HYPE	Huntingtin interacting protein E	1.80016	1.80016	0	3.33067e-15
242662_at			0.60755	1.64595	0	3.33067e-15
202161_at	PKN1|X80229	protein kinase N1	1.56598	1.56598	0	3.33067e-15
209488_s_at	RBPMS|SDHAL2	RNA binding protein with multiple splicing|succinate dehydrogenase complex, subunit A, flavoprotein-like 2	1.77962	1.77962	0	3.44169e-15
225701_at	AKNA	AT-hook transcription factor	1.61083	1.61083	0	3.44169e-15
209733_at			0.7579	1.31944	0	3.44169e-15
231930_at	ELMOD1	ELMO/CED-12 domain containing 1	0.4431	2.2568	0	3.55271e-15
1554479_a_at	CARD8	caspase recruitment domain family, member 8	1.6849	1.6849	0	3.55271e-15
239832_at	PIP5K1B	phosphatidylinositol-4-phosphate 5-kinase, type I, beta	1.6787	1.6787	0	3.55271e-15
201422_at	IFI30|AK123477	interferon, gamma-inducible protein 30	1.55018	1.55018	0	3.55271e-15
1553297_a_at	CSF3R	colony stimulating factor 3 receptor (granulocyte)	1.50563	1.50563	0	3.55271e-15
227429_at	EFCAB4A|AK127926	EF-hand calcium binding domain 4A	1.44694	1.44694	0	3.55271e-15
232298_at			0.69853	1.43157	0	3.55271e-15
213422_s_at	MXRA8	matrix-remodelling associated 8	1.40421	1.40421	0	3.66374e-15
227717_at	FLJ41603	FLJ41603 protein	0.76964	1.29931	0	3.66374e-15
1557432_at	RASAL2	RAS protein activator like 2	0.76155	1.31312	0	3.77476e-15
205809_s_at	WASL	Wiskott-Aldrich syndrome-like	0.4371	2.28781	0	3.9968e-15
209356_x_at	EFEMP2	EGF-containing fibulin-like extracellular matrix protein 2	1.57002	1.57002	0	3.9968e-15
221922_at	GPSM2	G-protein signalling modulator 2 (AGS3-like, C. elegans)	0.71693	1.39484	0	3.9968e-15
223172_s_at	MTP18	mitochondrial protein 18 kDa	1.33299	1.33299	0	3.9968e-15
219058_x_at	TINAGL1	tubulointerstitial nephritis antigen-like 1	1.31619	1.31619	0	3.9968e-15
221565_s_at	FAM26B	family with sequence similarity 26, member B	1.29525	1.29525	0	3.9968e-15
213848_at			0.80313	1.24512	0	3.9968e-15
243856_at			0.6272	1.5944	0	4.21885e-15
223061_at	CHID1	chitinase domain containing 1	1.48485	1.48485	0	4.21885e-15
202428_x_at	DBI	diazepam binding inhibitor (GABA receptor modulator, acyl-Coenzyme A binding protein)	0.76466	1.30778	0	4.21885e-15
202843_at	DNAJB9	DnaJ (Hsp40) homolog, subfamily B, member 9	2.15811	2.15811	0	4.44089e-15
241844_x_at	TMEM156	transmembrane protein 156	1.76554	1.76554	0	4.44089e-15
222383_s_at	ALOXE3	arachidonate lipoxygenase 3	0.62485	1.60039	0	4.44089e-15
203402_at	KCNAB2	potassium voltage-gated channel, shaker-related subfamily, beta member 2	1.3863	1.3863	0	4.44089e-15
230349_at	XKRX	XK, Kell blood group complex subunit-related, X-linked	0.72787	1.37387	0	4.44089e-15
213207_s_at	GOSR2	golgi SNAP receptor complex member 2	1.28804	1.28804	0	4.44089e-15
228271_at	SND1	staphylococcal nuclease domain containing 1	1.43437	1.43437	0	4.66294e-15
219288_at	C3orf14	chromosome 3 open reading frame 14	0.72042	1.38807	0	4.66294e-15
217469_at			1.37619	1.37619	0	4.66294e-15
201494_at	PRCP	prolylcarboxypeptidase (angiotensinase C)	1.29842	1.29842	0	4.66294e-15
213680_at			0.80948	1.23537	0	4.66294e-15
204443_at	ARSA	arylsulfatase A	1.52076	1.52076	0	4.77396e-15
236069_at			0.69014	1.44899	0	4.77396e-15
221841_s_at	KLF4	Kruppel-like factor 4 (gut)	0.6221	1.60745	0	4.88498e-15
210872_x_at	GAS7	growth arrest-specific 7	0.75571	1.32327	0	4.88498e-15
225652_at	FARP2	FERM, RhoGEF and pleckstrin domain protein 2	0.7939	1.2596	0	4.88498e-15
1552497_a_at	SLAMF6	SLAM family member 6	1.15093	1.15093	0	4.88498e-15
200825_s_at	HYOU1	hypoxia up-regulated 1	1.72538	1.72538	0	4.996e-15
213992_at	COL4A6	collagen, type IV, alpha 6	0.68213	1.466	0	4.996e-15
226452_at	PDK1	pyruvate dehydrogenase kinase, isozyme 1	2.07494	2.07494	0	5.10703e-15
215058_at	MGC24039	hypothetical protein MGC24039	1.89181	1.89181	0	5.10703e-15
1558540_s_at	SLC2A11	solute carrier family 2 (facilitated glucose transporter), member 11	1.48541	1.48541	0	5.10703e-15
235540_at			0.69212	1.44484	0	5.10703e-15
1554252_a_at	LASS3	LAG1 homolog, ceramide synthase 3 (S. cerevisiae)	0.73344	1.36343	0	5.10703e-15
201016_at	EIF1AX	eukaryotic translation initiation factor 1A, X-linked	0.65999	1.51518	0	5.21805e-15
202008_s_at	NID1	nidogen 1	1.76301	1.76301	0	5.32907e-15
225099_at			0.70993	1.4086	0	5.32907e-15
52164_at	C11orf24	chromosome 11 open reading frame 24	1.38635	1.38635	0	5.32907e-15
219506_at	C1orf54|AX770998|AX770999	chromosome 1 open reading frame 54	1.26954	1.26954	0	5.44009e-15
227985_at			1.78316	1.78316	0	5.55112e-15
209901_x_at	AIF1	allograft inflammatory factor 1	1.44715	1.44715	0	5.55112e-15
225330_at	MGC18216	hypothetical protein MGC18216	0.73865	1.35383	0	5.55112e-15
218299_at	C11orf24	chromosome 11 open reading frame 24	1.56656	1.56656	0	5.66214e-15
201460_at	MAPKAPK2	mitogen-activated protein kinase-activated protein kinase 2	1.36779	1.36779	0	5.66214e-15
204051_s_at	SFRP4	secreted frizzled-related protein 4	2.37651	2.37651	0	5.77316e-15
219584_at	PLA1A	phospholipase A1 member A	1.48454	1.48454	0	5.77316e-15
208158_s_at	OSBPL1A	oxysterol binding protein-like 1A	0.69264	1.44374	0	5.77316e-15
241894_at	VMO1	vitelline membrane outer layer 1 homolog (chicken)	1.44245	1.44245	0	5.77316e-15
230127_at			0.7144	1.39977	0	5.77316e-15
202330_s_at	UNG	uracil-DNA glycosylase	0.72133	1.38633	0	5.77316e-15
211702_s_at	USP32	ubiquitin specific peptidase 32	0.74821	1.33653	0	5.77316e-15
206747_at			0.69615	1.43647	0	5.88418e-15
214734_at	EXPH5	exophilin 5	0.47943	2.08583	0	5.9952e-15
215783_s_at	ALPL	alkaline phosphatase, liver/bone/kidney	1.80027	1.80027	0	5.9952e-15
212951_at	GPR116	G protein-coupled receptor 116	1.41226	1.41226	0	5.9952e-15
228557_at			0.76869	1.30092	0	5.9952e-15
221577_x_at	GDF15	growth differentiation factor 15	1.59051	1.59051	0	6.21725e-15
209447_at	SYNE1	spectrin repeat containing, nuclear envelope 1	1.53941	1.53941	0	6.21725e-15
233130_at	THRB	thyroid hormone receptor, beta (erythroblastic leukemia viral (v-erb-a) oncogene homolog 2, avian)	0.72223	1.3846	0	6.21725e-15
205999_x_at	CYP3A7|CYP3A4	cytochrome P450, family 3, subfamily A, polypeptide 7|cytochrome P450, family 3, subfamily A, polypeptide 4	0.75503	1.32445	0	6.21725e-15
218723_s_at	RGC32	response gene to complement 32	1.7046	1.7046	0	6.32827e-15
232116_at	GRHL3	grainyhead-like 3 (Drosophila)	0.69312	1.44274	0	6.32827e-15
222101_s_at	DCHS1	dachsous 1 (Drosophila)	1.40961	1.40961	0	6.43929e-15
203260_at	HDDC2	HD domain containing 2	0.73097	1.36805	0	6.43929e-15
219313_at	GRAMD1C	GRAM domain containing 1C	0.57441	1.7409	0	6.66134e-15
238668_at			1.68828	1.68828	0	6.66134e-15
209118_s_at	TUBA3	tubulin, alpha 3	0.74123	1.34911	0	6.66134e-15
225268_at	KPNA4	karyopherin alpha 4 (importin alpha 3)	0.7082	1.41203	0	6.88338e-15
207950_s_at	ANK3	ankyrin 3, node of Ranvier (ankyrin G)	0.73748	1.35597	0	7.10543e-15
205441_at	OCEL1	occludin/ELL domain containing 1	1.26478	1.26478	0	7.10543e-15
219932_at	SLC27A6	solute carrier family 27 (fatty acid transporter), member 6	0.61829	1.61737	0	7.32747e-15
224844_at			0.67024	1.49199	0	7.32747e-15
240606_at	ACACA	acetyl-Coenzyme A carboxylase alpha	0.69141	1.44631	0	7.43849e-15
235730_at			0.59798	1.6723	0	7.66054e-15
214234_s_at	CYP3A5	cytochrome P450, family 3, subfamily A, polypeptide 5	0.62513	1.59967	0	7.77156e-15
219790_s_at	NPR3	natriuretic peptide receptor C/guanylate cyclase C (atrionatriuretic peptide receptor C)	0.70807	1.41229	0	7.77156e-15
212468_at	SPAG9	sperm associated antigen 9	0.55282	1.80891	0	7.99361e-15
229172_at	HSPA12B	heat shock 70kD protein 12B	1.4356	1.4356	0	7.99361e-15
201160_s_at	CSDA	cold shock domain protein A	0.71451	1.39957	0	7.99361e-15
212118_at	TRIM27	tripartite motif-containing 27	1.39666	1.39666	0	7.99361e-15
235227_at			0.63957	1.56356	0	8.10463e-15
211517_s_at	IL5RA	interleukin 5 receptor, alpha	1.6133	1.6133	0	8.21565e-15
204645_at	CCNT2	cyclin T2	0.66549	1.50266	0	8.21565e-15
1553960_at	SNX21	sorting nexin family member 21	0.63108	1.58459	0	8.32667e-15
227414_at	AX775823		1.58777	1.58777	0	8.43769e-15
201910_at	FARP1	FERM, RhoGEF (ARHGEF) and pleckstrin domain protein 1 (chondrocyte-derived)	1.36363	1.36363	0	8.43769e-15
1554597_at			0.80586	1.24092	0	8.43769e-15
242943_at	ST8SIA4	ST8 alpha-N-acetyl-neuraminide alpha-2,8-sialyltransferase 4	1.80314	1.80314	0	8.65974e-15
1556425_a_at	KIAA0802	KIAA0802	0.61991	1.61312	0	8.65974e-15
226525_at			1.55659	1.55659	0	8.65974e-15
204653_at	TFAP2A	transcription factor AP-2 alpha (activating enhancer binding protein 2 alpha)	0.66848	1.49594	0	8.65974e-15
228869_at	SLIC1	selectin ligand interactor cytoplasmic-1	1.40811	1.40811	0	8.65974e-15
221578_at	RASSF4	Ras association (RalGDS/AF-6) domain family 4	1.30327	1.30327	0	8.77076e-15
220595_at	PDZRN4	PDZ domain containing RING finger 4	1.79244	1.79244	0	8.88178e-15
218326_s_at	LGR4	leucine-rich repeat-containing G protein-coupled receptor 4	0.59278	1.68696	0	8.88178e-15
211320_s_at	PTPRU	protein tyrosine phosphatase, receptor type, U	1.27036	1.27036	0	8.99281e-15
241955_at			0.57425	1.7414	0	9.10383e-15
237759_at	CD48	CD48 molecule	1.58241	1.58241	0	9.10383e-15
209182_s_at	C10orf10	chromosome 10 open reading frame 10	1.47277	1.47277	0	9.21485e-15
219593_at	SLC15A3	solute carrier family 15, member 3	1.39194	1.39194	0	9.32587e-15
230778_at			0.78595	1.27234	0	9.32587e-15
1558695_at	PLEKHA5	pleckstrin homology domain containing, family A member 5	0.5363	1.86462	0	9.4369e-15
239294_at			1.86438	1.86438	0	9.54792e-15
223041_at	CD99L2	CD99 molecule-like 2	1.49691	1.49691	0	9.54792e-15
239173_at	INADL	InaD-like (Drosophila)	0.68551	1.45877	0	9.54792e-15
212552_at	HPCAL1	hippocalcin-like 1	1.40322	1.40322	0	9.54792e-15
1555711_x_at			1.36836	1.36836	0	9.54792e-15
204375_at	CLSTN3	calsyntenin 3	1.35694	1.35694	0	9.54792e-15
201765_s_at	HEXA	hexosaminidase A (alpha polypeptide)	1.34004	1.34004	0	9.54792e-15
209569_x_at	D4S234E	DNA segment on chromosome 4 (unique) 234 expressed sequence	0.669	1.49478	0	9.76996e-15
1569257_at	FMNL1	formin-like 1	1.46997	1.46997	0	9.76996e-15
201975_at	RSN	restin (Reed-Steinberg cell-expressed intermediate filament-associated protein)	0.71047	1.40753	0	9.76996e-15
237465_at	USP53	ubiquitin specific peptidase 53	0.71435	1.39988	0	9.76996e-15
207254_at	SLC15A1	solute carrier family 15 (oligopeptide transporter), member 1	0.74541	1.34154	0	9.76996e-15
226662_at			0.74667	1.33928	0	9.76996e-15
227814_at	WDR53	WD repeat domain 53	0.82284	1.2153	0	9.76996e-15
236834_at	SCFD2	sec1 family domain containing 2	0.74575	1.34094	0	9.99201e-15
219163_at	ZNF562	zinc finger protein 562	0.74981	1.33367	0	9.99201e-15
220933_s_at	ZCCHC6	zinc finger, CCHC domain containing 6	0.75962	1.31646	0	9.99201e-15
204591_at	CHL1	cell adhesion molecule with homology to L1CAM (close homolog of L1)	0.52665	1.89878	0	1.0214e-14
220326_s_at	FLJ10357	hypothetical protein FLJ10357	1.30714	1.30714	0	1.03251e-14
227654_at	C20orf175	chromosome 20 open reading frame 175	1.43695	1.43695	0	1.05471e-14
232000_at			0.67581	1.4797	0	1.06581e-14
241801_at	PGAP1	GPI deacylase	0.67817	1.47456	0	1.06581e-14
225465_at	MAGI1	membrane associated guanylate kinase, WW and PDZ domain containing 1	0.77973	1.2825	0	1.09912e-14
238082_at			1.35648	1.35648	0	1.12133e-14
227006_at	PPP1R14A	protein phosphatase 1, regulatory (inhibitor) subunit 14A	1.51922	1.51922	0	1.14353e-14
211725_s_at	BID	BH3 interacting domain death agonist	1.43465	1.43465	0	1.15463e-14
213386_at			0.73926	1.3527	0	1.15463e-14
213399_x_at	RPN2	ribophorin II	1.49831	1.49831	0	1.17684e-14
211555_s_at	GUCY1B3	guanylate cyclase 1, soluble, beta 3	1.49589	1.49589	0	1.17684e-14
235229_at			1.46042	1.46042	0	1.21014e-14
225809_at	DKFZP564O0823	DKFZP564O0823 protein	1.71493	1.71493	0	1.24345e-14
213899_at	METAP2	methionyl aminopeptidase 2	0.67242	1.48716	0	1.24345e-14
201409_s_at	PPP1CB	protein phosphatase 1, catalytic subunit, beta isoform	0.70824	1.41195	0	1.24345e-14
214157_at	GNAS	GNAS complex locus	1.7164	1.7164	0	1.28786e-14
1554177_a_at	ATP5S	ATP synthase, H+ transporting, mitochondrial F0 complex, subunit s (factor B)	0.78061	1.28104	0	1.28786e-14
224437_s_at	C6orf55	chromosome 6 open reading frame 55	0.73184	1.36643	0	1.29896e-14
217127_at	CTH	cystathionase (cystathionine gamma-lyase)	1.87846	1.87846	0	1.31006e-14
208657_s_at		septin 9	1.86786	1.86786	0	1.32116e-14
222700_at			0.76107	1.31394	0	1.33227e-14
223657_at	C1orf90	chromosome 1 open reading frame 90	1.27153	1.27153	0	1.33227e-14
223022_s_at	C6orf55	chromosome 6 open reading frame 55	0.81081	1.23334	0	1.33227e-14
226349_at			1.40353	1.40353	0	1.36557e-14
203789_s_at	SEMA3C	sema domain, immunoglobulin domain (Ig), short basic domain, secreted, (semaphorin) 3C	0.57915	1.72667	0	1.37668e-14
204726_at	CDH13	cadherin 13, H-cadherin (heart)	0.714	1.40057	0	1.38778e-14
218459_at	TOR3A	torsin family 3, member A	1.61388	1.61388	0	1.39888e-14
239300_at			0.78577	1.27264	0	1.39888e-14
209628_at	NXT2	nuclear transport factor 2-like export factor 2	0.70294	1.4226	0	1.40998e-14
233463_at	RASSF6	Ras association (RalGDS/AF-6) domain family 6	1.73829	1.73829	0	1.42109e-14
219373_at	MUC1|DPM3	mucin 1, cell surface associated|dolichyl-phosphate mannosyltransferase polypeptide 3	1.43153	1.43153	0	1.42109e-14
234222_at	THSD4	thrombospondin, type I, domain containing 4	0.74111	1.34932	0	1.42109e-14
226649_at	PANK1	pantothenate kinase 1	0.62301	1.6051	0	1.43219e-14
212812_at	SERINC5	serine incorporator 5	0.70791	1.4126	0	1.45439e-14
1564378_a_at	EXT1	exostoses (multiple) 1	0.45511	2.19729	0	1.46549e-14
232164_s_at			0.61231	1.63316	0	1.4877e-14
213261_at			1.34021	1.34021	0	1.4877e-14
213733_at	MYO1F	myosin IF	1.37048	1.37048	0	1.4988e-14
200606_at	DSP	desmoplakin	0.77701	1.28698	0	1.4988e-14
218618_s_at	FNDC3B	fibronectin type III domain containing 3B	1.70733	1.70733	0	1.52101e-14
223984_s_at	NUPL1	nucleoporin like 1	0.52428	1.90738	0	1.53211e-14
207002_s_at	PLAGL1	pleiomorphic adenoma gene-like 1	0.56091	1.78281	0	1.53211e-14
228094_at	AMICA1	adhesion molecule, interacts with CXADR antigen 1	1.43998	1.43998	0	1.53211e-14
227224_at			0.81615	1.22526	0	1.53211e-14
206642_at	DSG1	desmoglein 1	0.45771	2.18478	0	1.55431e-14
207114_at	LY6G6C|BC011600	lymphocyte antigen 6 complex, locus G6C	0.53636	1.86443	0	1.55431e-14
219700_at	PLXDC1	plexin domain containing 1	1.48291	1.48291	0	1.55431e-14
1555259_at	ZAK	sterile alpha motif and leucine zipper containing kinase AZK	0.69382	1.4413	0	1.55431e-14
203104_at	CSF1R	colony stimulating factor 1 receptor, formerly McDonough feline sarcoma viral (v-fms) oncogene homolog	1.42744	1.42744	0	1.57652e-14
204796_at	EML1	echinoderm microtubule associated protein like 1	0.69095	1.44729	0	1.58762e-14
213637_at			0.70175	1.42501	0	1.58762e-14
211429_s_at	SERPINA1	serpin peptidase inhibitor, clade A (alpha-1 antiproteinase, antitrypsin), member 1	1.58305	1.58305	0	1.59872e-14
213423_x_at	TUSC3	tumor suppressor candidate 3	1.49598	1.49598	0	1.59872e-14
204416_x_at	APOC1	apolipoprotein C-I	1.39511	1.39511	0	1.59872e-14
229865_at	FNDC3B	fibronectin type III domain containing 3B	1.45718	1.45718	0	1.62093e-14
242670_at	LGI4	leucine-rich repeat LGI family, member 4	1.35803	1.35803	0	1.62093e-14
216166_at	RHOH	ras homolog gene family, member H	1.67017	1.67017	0	1.64313e-14
211067_s_at	GAS7	growth arrest-specific 7	0.75642	1.32202	0	1.64313e-14
239770_at			0.64243	1.55659	0	1.66533e-14
234973_at	SLC38A5	solute carrier family 38, member 5	1.50935	1.50935	0	1.66533e-14
203840_at	BLZF1	basic leucine zipper nuclear factor 1 (JEM-1)	0.67065	1.4911	0	1.66533e-14
239991_at	PRKCBP1	protein kinase C binding protein 1	1.41716	1.41716	0	1.66533e-14
202655_at	ARMET	arginine-rich, mutated in early stage tumors	1.41239	1.41239	0	1.66533e-14
204753_s_at	HLF	hepatic leukemia factor	0.651	1.53609	0	1.68754e-14
224252_s_at	FXYD5	FXYD domain containing ion transport regulator 5	1.69348	1.69348	0	1.69864e-14
203620_s_at	FCHSD2	FCH and double SH3 domains 2	1.56011	1.56011	0	1.70974e-14
213005_s_at	ANKRD15	ankyrin repeat domain 15	0.79842	1.25248	0	1.72085e-14
223232_s_at	CGN	cingulin	0.70456	1.41933	0	1.73195e-14
225058_at	GPR108	G protein-coupled receptor 108	1.41185	1.41185	0	1.73195e-14
230630_at			0.67507	1.48132	0	1.74305e-14
201858_s_at	PRG1	proteoglycan 1, secretory granule	2.23052	2.23052	0	1.82077e-14
244808_at	GRAMD1A	GRAM domain containing 1A	1.53785	1.53785	0	1.82077e-14
229971_at	GPR114	G protein-coupled receptor 114	1.41068	1.41068	0	1.82077e-14
213238_at	ATP10D	ATPase, Class V, type 10D	0.72883	1.37207	0	1.82077e-14
218834_s_at	TMEM132A	transmembrane protein 132A	1.43357	1.43357	0	1.84297e-14
200757_s_at	CALU	calumenin	1.3849	1.3849	0	1.85407e-14
221239_s_at	FCRL2	Fc receptor-like 2	1.63367	1.63367	0	1.86517e-14
241355_at	HR	hairless homolog (mouse)	0.75617	1.32245	0	1.86517e-14
225301_s_at	MYO5B	myosin VB	0.77893	1.28381	0	1.86517e-14
243718_at	BC006438		0.72331	1.38254	0	1.88738e-14
225081_s_at	CDCA7L	cell division cycle associated 7-like	0.80073	1.24885	0	1.88738e-14
226952_at	EAF1	ELL associated factor 1	0.72839	1.3729	0	1.90958e-14
1558836_at	MGC4677|LOC285074	hypothetical protein MGC4677|hypothetical protein LOC285074	1.33514	1.33514	0	1.90958e-14
201180_s_at	GNAI3	guanine nucleotide binding protein (G protein), alpha inhibiting activity polypeptide 3	0.82934	1.20579	0	1.90958e-14
204875_s_at	GMDS	GDP-mannose 4,6-dehydratase	2.02301	2.02301	0	1.92069e-14
244663_at			0.65549	1.52558	0	1.94289e-14
204974_at	RAB3A	RAB3A, member RAS oncogene family	1.35909	1.35909	0	1.95399e-14
218204_s_at	FYCO1	FYVE and coiled-coil domain containing 1	0.78705	1.27056	0	1.96509e-14
203391_at	FKBP2	FK506 binding protein 2, 13kDa	1.7259	1.7259	0	1.9762e-14
229121_at			1.25047	1.25047	0	1.9984e-14
202241_at	TRIB1	tribbles homolog 1 (Drosophila)	1.93227	1.93227	0	2.04281e-14
209228_x_at	TUSC3	tumor suppressor candidate 3	1.48184	1.48184	0	2.06502e-14
204120_s_at	ADK	adenosine kinase	0.42596	2.34765	0	2.07612e-14
230076_at			0.72788	1.37385	0	2.08722e-14
207076_s_at	ASS1	argininosuccinate synthetase 1	1.66084	1.66084	0	2.09832e-14
204059_s_at	ME1	malic enzyme 1, NADP(+)-dependent, cytosolic	0.6688	1.49521	0	2.15383e-14
222843_at	FIGNL1	fidgetin-like 1	0.72472	1.37985	0	2.15383e-14
235679_at			0.78824	1.26866	0	2.16494e-14
38157_at	DOM3Z	dom-3 homolog Z (C. elegans)	1.26536	1.26536	0	2.17604e-14
201508_at	IGFBP4	insulin-like growth factor binding protein 4	2.05799	2.05799	0	2.24265e-14
201389_at	ITGA5	integrin, alpha 5 (fibronectin receptor, alpha polypeptide)	1.32981	1.32981	0	2.24265e-14
226421_at	AMMECR1	Alport syndrome, mental retardation, midface hypoplasia and elliptocytosis chromosomal region, gene 1	0.70906	1.41033	0	2.27596e-14
214438_at	HLX1	H2.0-like homeobox 1 (Drosophila)	1.46547	1.46547	0	2.28706e-14
217478_s_at	HLA-DMA	major histocompatibility complex, class II, DM alpha	1.64817	1.64817	0	2.30926e-14
1556814_a_at			1.81062	1.81062	0	2.33147e-14
203471_s_at	PLEK	pleckstrin	1.47	1.47	0	2.33147e-14
209880_s_at	SELPLG	selectin P ligand	1.39037	1.39037	0	2.33147e-14
218627_at	DRAM	damage-regulated autophagy modulator	1.38759	1.38759	0	2.33147e-14
209267_s_at	SLC39A8	solute carrier family 39 (zinc transporter), member 8	1.90545	1.90545	0	2.35367e-14
210784_x_at	LILRB3	leukocyte immunoglobulin-like receptor, subfamily B (with TM and ITIM domains), member 3	1.33098	1.33098	0	2.35367e-14
202439_s_at	IDS	iduronate 2-sulfatase (Hunter syndrome)	0.76909	1.30024	0	2.35367e-14
203561_at	FCGR2A	Fc fragment of IgG, low affinity IIa, receptor (CD32)	1.60079	1.60079	0	2.39808e-14
200703_at	DYNLL1	dynein, light chain, LC8-type 1	0.83523	1.19728	0	2.39808e-14
202803_s_at	ITGB2	integrin, beta 2 (complement component 3 receptor 3 and 4 subunit)	1.60367	1.60367	0	2.44249e-14
212989_at	TMEM23	transmembrane protein 23	0.63143	1.5837	0	2.44249e-14
204482_at	CLDN5	claudin 5 (transmembrane protein deleted in velocardiofacial syndrome)	1.47463	1.47463	0	2.44249e-14
232599_at	EXOC6	exocyst complex component 6	1.26817	1.26817	0	2.44249e-14
201960_s_at	MYCBP2	MYC binding protein 2	0.71058	1.40729	0	2.45359e-14
233480_at	TMEM43	transmembrane protein 43	0.8098	1.23487	0	2.45359e-14
244876_at	EBF1	early B-cell factor 1	1.43755	1.43755	0	2.4647e-14
210044_s_at	LYL1	lymphoblastic leukemia derived sequence 1	1.33354	1.33354	0	2.4758e-14
225214_at			1.57858	1.57858	0	2.4869e-14
207911_s_at	TGM5	transglutaminase 5	0.70882	1.41079	0	2.4869e-14
1553271_at	DIP2B	DIP2 disco-interacting protein 2 homolog B (Drosophila)	0.7517	1.33032	0	2.4869e-14
219517_at	ELL3	elongation factor RNA polymerase II-like 3	0.75775	1.31969	0	2.4869e-14
219488_at	A4GALT	alpha 1,4-galactosyltransferase (globotriaosylceramide synthase)	1.4758	1.4758	0	2.52021e-14
218823_s_at	IL1RAPL2|KCTD9|BCDO2|SPECC1	interleukin 1 receptor accessory protein-like 2|potassium channel tetramerisation domain containing 9|beta-carotene dioxygenase 2|sperm antigen with calponin homology and coiled-coil domains 1	0.66751	1.49811	0	2.57572e-14
221027_s_at	PLA2G12A	phospholipase A2, group XIIA	0.67292	1.48606	0	2.57572e-14
238591_at			1.29436	1.29436	0	2.59792e-14
227492_at	AK130833		0.71646	1.39575	0	2.62013e-14
202468_s_at	CTNNAL1	catenin (cadherin-associated protein), alpha-like 1	0.73641	1.35794	0	2.64233e-14
1559976_at			0.80369	1.24427	0	2.68674e-14
33304_at	ISG20|AK128478	interferon stimulated exonuclease gene 20kDa	1.98762	1.98762	0	2.73115e-14
218731_s_at	VWA1	von Willebrand factor A domain containing 1	1.52024	1.52024	0	2.73115e-14
64064_at	GIMAP5	GTPase, IMAP family member 5	1.22382	1.22382	0	2.73115e-14
221024_s_at	SLC2A10	solute carrier family 2 (facilitated glucose transporter), member 10	1.62795	1.62795	0	2.75335e-14
226743_at	SLFN11	schlafen family member 11	1.60355	1.60355	0	2.75335e-14
203674_at	HELZ	helicase with zinc finger	1.35867	1.35867	0	2.75335e-14
222690_s_at	TMEM39A	transmembrane protein 39A	1.42657	1.42657	0	2.77556e-14
227288_at	P18SRP	P18SRP protein	0.70892	1.41059	0	2.79776e-14
223233_s_at	CGN	cingulin	0.78666	1.2712	0	2.86437e-14
204233_s_at	CHKA	choline kinase alpha	1.30871	1.30871	0	2.87548e-14
209721_s_at	HOM-TES-103	hypothetical protein LOC25900, isoform 3	1.30966	1.30966	0	2.88658e-14
209258_s_at	SMC3	structural maintenance of chromosomes 3	0.52987	1.88726	0	2.89768e-14
242029_at	FNDC3B	fibronectin type III domain containing 3B	1.72592	1.72592	0	2.9976e-14
209442_x_at	ANK3	ankyrin 3, node of Ranvier (ankyrin G)	0.77691	1.28715	0	3.01981e-14
227580_s_at			1.51975	1.51975	0	3.04201e-14
228082_at	ASAM	adipocyte-specific adhesion molecule	1.42695	1.42695	0	3.05311e-14
211724_x_at	FLJ20323	hypothetical protein FLJ20323	0.80659	1.23978	0	3.06422e-14
225626_at	PAG1	phosphoprotein associated with glycosphingolipid microdomains 1	1.69742	1.69742	0	3.07532e-14
241418_at			0.69255	1.44393	0	3.08642e-14
211395_x_at	FCGR2A|FCGR2B|FCGR2C	Fc fragment of IgG, low affinity IIa, receptor (CD32)|Fc fragment of IgG, low affinity IIb, receptor (CD32)|Fc fragment of IgG, low affinity IIc, receptor for (CD32)	1.65814	1.65814	0	3.10862e-14
213131_at	OLFM1	olfactomedin 1	1.61769	1.61769	0	3.10862e-14
227960_s_at	FAHD1	fumarylacetoacetate hydrolase domain containing 1	0.73127	1.36748	0	3.14193e-14
235745_at	ERN1	endoplasmic reticulum to nucleus signalling 1	1.81748	1.81748	0	3.17524e-14
206359_at			1.59505	1.59505	0	3.17524e-14
212950_at	GPR116	G protein-coupled receptor 116	1.63377	1.63377	0	3.19744e-14
227159_at	GHDC	GH3 domain containing	1.51223	1.51223	0	3.20854e-14
216775_at	USP53	ubiquitin specific peptidase 53	0.69967	1.42925	0	3.21965e-14
205351_at	GGCX	gamma-glutamyl carboxylase	1.36181	1.36181	0	3.21965e-14
205005_s_at	NMT2	N-myristoyltransferase 2	0.79524	1.25748	0	3.24185e-14
227851_s_at	PGS1	phosphatidylglycerophosphate synthase 1	1.36267	1.36267	0	3.28626e-14
238912_x_at	AK057071		0.70804	1.41236	0	3.34177e-14
207641_at	TNFRSF13B	tumor necrosis factor receptor superfamily, member 13B	1.36356	1.36356	0	3.36398e-14
230176_at			0.7124	1.4037	0	3.37508e-14
227606_s_at	STAMBPL1	STAM binding protein-like 1	1.44199	1.44199	0	3.39728e-14
214605_x_at	GPR1	G protein-coupled receptor 1	0.71051	1.40744	0	3.39728e-14
204950_at	CARD8	caspase recruitment domain family, member 8	1.51809	1.51809	0	3.43059e-14
207610_s_at	EMR2	egf-like module containing, mucin-like, hormone receptor-like 2	1.51677	1.51677	0	3.44169e-14
211048_s_at	PDIA4	protein disulfide isomerase family A, member 4	1.74207	1.74207	0	3.45279e-14
1554343_a_at	BRDG1	BCR downstream signaling 1	1.62222	1.62222	0	3.45279e-14
214668_at	C13orf1	chromosome 13 open reading frame 1	0.73554	1.35955	0	3.4639e-14
210786_s_at	FLI1	Friend leukemia virus integration 1	1.6318	1.6318	0	3.53051e-14
212358_at	CLIPR-59	CLIP-170-related protein	1.21845	1.21845	0	3.53051e-14
1559658_at	C15orf29	chromosome 15 open reading frame 29	0.66456	1.50476	0	3.55271e-14
207096_at	SAA4	serum amyloid A4, constitutive	1.28343	1.28343	0	3.55271e-14
238247_at			1.44605	1.44605	0	3.57492e-14
219420_s_at	C1orf163	chromosome 1 open reading frame 163	0.81154	1.23222	0	3.63043e-14
228863_at			1.68832	1.68832	0	3.66374e-14
205790_at	SKAP1|AK130024	src kinase associated phosphoprotein 1	1.23588	1.23588	0	3.67484e-14
206211_at	SELE	selectin E (endothelial adhesion molecule 1)	1.89467	1.89467	0	3.68594e-14
207237_at	KCNA3	potassium voltage-gated channel, shaker-related subfamily, member 3	1.62901	1.62901	0	3.70815e-14
1556381_at			0.73812	1.35479	0	3.75255e-14
205039_s_at	IKZF1	IKAROS family zinc finger 1 (Ikaros)	1.35211	1.35211	0	3.81917e-14
1569346_a_at	P2RX1	purinergic receptor P2X, ligand-gated ion channel, 1	1.54269	1.54269	0	3.84137e-14
204650_s_at	APBB3	amyloid beta (A4) precursor protein-binding, family B, member 3	1.27202	1.27202	0	3.84137e-14
239451_at	HSP90B1	heat shock protein 90kDa beta (Grp94), member 1	1.72683	1.72683	0	3.85247e-14
213056_at	FRMD4B	FERM domain containing 4B	0.64939	1.53991	0	3.86358e-14
218857_s_at	ASRGL1	asparaginase like 1	1.19705	1.19705	0	3.86358e-14
217538_at	RUTBC1|AK125203	RUN and TBC1 domain containing 1	0.69654	1.43567	0	3.87468e-14
201911_s_at	FARP1	FERM, RhoGEF (ARHGEF) and pleckstrin domain protein 1 (chondrocyte-derived)	1.44501	1.44501	0	3.90798e-14
204797_s_at	EML1	echinoderm microtubule associated protein like 1	0.75567	1.32333	0	3.94129e-14
242197_x_at	CD36	CD36 molecule (thrombospondin receptor)	0.64167	1.55843	0	3.95239e-14
218066_at	SLC12A7	solute carrier family 12 (potassium/chloride transporters), member 7	1.24323	1.24323	0	3.9746e-14
212618_at	ZNF609	zinc finger protein 609	1.29676	1.29676	0	4.05231e-14
223769_x_at	HYI|AK096244	hydroxypyruvate isomerase homolog (E. coli)	1.3192	1.3192	0	4.07452e-14
232922_s_at	C20orf59	chromosome 20 open reading frame 59	1.62596	1.62596	0	4.08562e-14
227155_at			0.7054	1.41764	0	4.08562e-14
226617_at	ARL5A	ADP-ribosylation factor-like 5A	0.72465	1.37998	0	4.08562e-14
223796_at	CNTNAP3	contactin associated protein-like 3	0.63657	1.57093	0	4.10782e-14
224735_at	CYBASC3	cytochrome b, ascorbate dependent 3	1.3145	1.3145	0	4.10782e-14
212413_at		septin 6	1.53008	1.53008	0	4.13003e-14
244654_at	MYO1G	myosin IG	1.59959	1.59959	0	4.19664e-14
209818_s_at	HABP4	hyaluronan binding protein 4	1.25262	1.25262	0	4.19664e-14
1563473_at	PPP1R16B	protein phosphatase 1, regulatory (inhibitor) subunit 16B	1.48838	1.48838	0	4.21885e-14
226553_at	TMPRSS2|AK123948	transmembrane protease, serine 2	1.42272	1.42272	0	4.24105e-14
213358_at	KIAA0802	KIAA0802	0.7116	1.40529	0	4.24105e-14
202928_s_at	PHF1	PHD finger protein 1	1.46318	1.46318	0	4.39648e-14
221759_at	G6PC3	glucose 6 phosphatase, catalytic, 3	1.39984	1.39984	0	4.39648e-14
205042_at	GNE	glucosamine (UDP-N-acetyl)-2-epimerase/N-acetylmannosamine kinase	1.57614	1.57614	0	4.41869e-14
207131_x_at	GGT1|GGT2|IGL@|IGLC1|GGTL4|GGTLA4|BC012876|X57820	gamma-glutamyltransferase 1|gamma-glutamyltransferase 2|immunoglobulin lambda locus|immunoglobulin lambda constant 1 (Mcg marker)|gamma-glutamyltransferase-like 4|gamma-glutamyltransferase-like activity 4	1.33635	1.33635	0	4.44089e-14
217770_at	PIGT	phosphatidylinositol glycan anchor biosynthesis, class T	1.30699	1.30699	0	4.5075e-14
1552283_s_at	ZDHHC11	zinc finger, DHHC-type containing 11	0.68601	1.4577	0	4.60743e-14
1555516_at	FOXP2	forkhead box P2	0.70646	1.4155	0	4.60743e-14
213464_at			1.30158	1.30158	0	4.66294e-14
229521_at	FLJ36031	hypothetical protein FLJ36031	1.33713	1.33713	0	4.72955e-14
207018_s_at	RAB27B	RAB27B, member RAS oncogene family	0.65296	1.53149	0	4.74065e-14
230479_at			0.76761	1.30275	0	4.77396e-14
228875_at	C6orf189	chromosome 6 open reading frame 189	1.50199	1.50199	0	4.79616e-14
1569538_at	AF130084		0.71291	1.40271	0	4.81837e-14
232019_at	ZNF694	zinc finger protein 694	1.24429	1.24429	0	4.81837e-14
220998_s_at			1.44646	1.44646	0	4.84057e-14
229638_at	IRX3	iroquois homeobox protein 3	0.72338	1.3824	0	4.89608e-14
213369_at	PCDH21	protocadherin 21	0.65054	1.53719	0	4.90719e-14
236826_at			0.74669	1.33924	0	4.90719e-14
235203_at			0.71374	1.40107	0	4.95159e-14
234998_at			0.74253	1.34675	0	4.95159e-14
241370_at			0.78061	1.28104	0	4.9738e-14
219304_s_at	PDGFD	platelet derived growth factor D	1.56371	1.56371	0	5.04041e-14
222730_s_at	ZDHHC2	zinc finger, DHHC-type containing 2	1.31507	1.31507	0	5.05151e-14
226286_at	RBED1	RNA binding motif and ELMO/CED-12 domain 1	1.20179	1.20179	0	5.08482e-14
224218_s_at	TRPS1	trichorhinophalangeal syndrome I	0.60417	1.65517	0	5.10703e-14
221658_s_at	IL21R	interleukin 21 receptor	1.27824	1.27824	0	5.11813e-14
227344_at			1.38372	1.38372	0	5.15143e-14
244408_at	RAPGEF1	Rap guanine nucleotide exchange factor (GEF) 1	1.36357	1.36357	0	5.17364e-14
217547_x_at	ZNF675	zinc finger protein 675	0.7431	1.34572	0	5.17364e-14
201782_s_at	AIP	aryl hydrocarbon receptor interacting protein	1.39403	1.39403	0	5.26246e-14
223895_s_at	EPN3	epsin 3	0.67541	1.48057	0	5.27356e-14
204629_at	PARVB	parvin, beta	1.4879	1.4879	0	5.37348e-14
214994_at	APOBEC3G|APOBEC3F	apolipoprotein B mRNA editing enzyme, catalytic polypeptide-like 3G|apolipoprotein B mRNA editing enzyme, catalytic polypeptide-like 3F	1.58276	1.58276	0	5.39568e-14
1555383_a_at	POF1B|AK128541	premature ovarian failure, 1B	0.53152	1.88141	0	5.40679e-14
219814_at	MBNL3	muscleblind-like 3 (Drosophila)	0.80053	1.24918	0	5.42899e-14
227569_at	LNX2	ligand of numb-protein X 2	0.78956	1.26654	0	5.44009e-14
225186_at	RAPH1	Ras association (RalGDS/AF-6) and pleckstrin homology domains 1	0.70847	1.41148	0	5.51781e-14
215535_s_at	AGPAT1	1-acylglycerol-3-phosphate O-acyltransferase 1 (lysophosphatidic acid acyltransferase, alpha)	1.40809	1.40809	0	5.54001e-14
236764_at	IGFBP7	insulin-like growth factor binding protein 7	1.31919	1.31919	0	5.57332e-14
215096_s_at	ESD	esterase D/formylglutathione hydrolase	0.75993	1.31592	0	5.58442e-14
210409_at	LOC653483	similar to myeloid/lymphoid or mixed-lineage leukemia (trithorax homolog, Drosophila); translocated to, 4	0.75666	1.3216	0	5.59552e-14
223847_s_at	ERGIC1	endoplasmic reticulum-golgi intermediate compartment (ERGIC) 1	1.30457	1.30457	0	5.70655e-14
204309_at	CYP11A1	cytochrome P450, family 11, subfamily A, polypeptide 1	1.3851	1.3851	0	5.72875e-14
207890_s_at	MMP25	matrix metallopeptidase 25	1.29988	1.29988	0	5.91749e-14
208900_s_at	TOP1	topoisomerase (DNA) I	0.53236	1.87845	0	5.973e-14
204469_at	PTPRZ1	protein tyrosine phosphatase, receptor-type, Z polypeptide 1	0.64444	1.55173	0	6.05071e-14
221488_s_at	CUTA	cutA divalent cation tolerance homolog (E. coli)	1.43593	1.43593	0	6.06182e-14
202148_s_at	PYCR1	pyrroline-5-carboxylate reductase 1	1.28561	1.28561	0	6.06182e-14
225597_at	SLC45A4	solute carrier family 45, member 4	1.37495	1.37495	0	6.07292e-14
218099_at	TEX2	testis expressed sequence 2	0.82446	1.21291	0	6.08402e-14
210109_at	SND1|NAG8	staphylococcal nuclease domain containing 1|nasopharyngeal carcinoma associated gene protein-8	1.39612	1.39612	0	6.15064e-14
226751_at	C2orf32	chromosome 2 open reading frame 32	1.48384	1.48384	0	6.26166e-14
212028_at	RBM25	RNA binding motif protein 25	0.6365	1.5711	0	6.28386e-14
225586_at	WDR85	WD repeat domain 85	1.28921	1.28921	0	6.32827e-14
230188_at			0.78306	1.27704	0	6.41709e-14
212850_s_at	LRP4	low density lipoprotein receptor-related protein 4	0.70263	1.42322	0	6.4504e-14
226380_at			0.73867	1.35379	0	6.4615e-14
1294_at	UBE1L	ubiquitin-activating enzyme E1-like	1.35009	1.35009	0	6.4837e-14
230805_at			1.47537	1.47537	0	6.49481e-14
211734_s_at	FCER1A	Fc fragment of IgE, high affinity I, receptor for; alpha polypeptide	0.67046	1.49152	0	6.51701e-14
1558237_x_at			0.74231	1.34715	0	6.51701e-14
230673_at	PKHD1L1	polycystic kidney and hepatic disease 1 (autosomal recessive)-like 1	2.13504	2.13504	0	6.57252e-14
219716_at	APOL6	apolipoprotein L, 6	1.43053	1.43053	0	6.57252e-14
218876_at	CGI-38	brain specific protein	0.55673	1.7962	0	6.62803e-14
212045_at	GLG1	golgi apparatus protein 1	1.35027	1.35027	0	6.63913e-14
228113_at	RAB37	RAB37, member RAS oncogene family	1.25718	1.25718	0	6.72795e-14
217390_x_at			1.3117	1.3117	0	6.75016e-14
215726_s_at	CYB5A	cytochrome b5 type A (microsomal)	0.78851	1.26822	0	6.81677e-14
1555352_at	FOXP2	forkhead box P2	0.67765	1.47569	0	6.82787e-14
235476_at	TRIM59|BC033011	tripartite motif-containing 59	0.53271	1.87719	0	6.90559e-14
223497_at	KIAA1411	KIAA1411	0.74704	1.33862	0	6.95e-14
205098_at	CCR1	chemokine (C-C motif) receptor 1	1.57983	1.57983	0	7.01661e-14
207194_s_at	ICAM4	intercellular adhesion molecule 4 (Landsteiner-Wiener blood group)	1.45741	1.45741	0	7.06102e-14
238226_at	FAM70B	family with sequence similarity 70, member B	1.43323	1.43323	0	7.19424e-14
212326_at	VPS13D	vacuolar protein sorting 13 homolog D (S. cerevisiae)	0.78034	1.2815	0	7.31637e-14
37145_at	GNLY	granulysin	1.46032	1.46032	0	7.43849e-14
1554178_a_at	FAM126B	family with sequence similarity 126, member B	0.53085	1.88377	0	7.58282e-14
231823_s_at	SH3PXD2B	SH3 and PX domains 2B	1.39719	1.39719	0	7.69385e-14
241379_at	C2orf13	chromosome 2 open reading frame 13	0.74987	1.33356	0	7.70495e-14
219197_s_at	SCUBE2	signal peptide, CUB domain, EGF-like 2	1.51135	1.51135	0	7.74936e-14
217855_x_at	SDF4	stromal cell derived factor 4	1.39348	1.39348	0	7.76046e-14
210042_s_at	CTSZ	cathepsin Z	1.54491	1.54491	0	7.80487e-14
243541_at	IL31RA	interleukin 31 receptor A	0.73071	1.36853	0	7.86038e-14
203310_at	STXBP3	syntaxin binding protein 3	0.65692	1.52225	0	7.90479e-14
213372_at	PAQR3	progestin and adipoQ receptor family member III	0.67101	1.49029	0	7.90479e-14
242657_at	IGFBP4	insulin-like growth factor binding protein 4	1.36666	1.36666	0	7.90479e-14
230640_at			1.30938	1.30938	0	7.9492e-14
217851_s_at	C20orf45	chromosome 20 open reading frame 45	0.61333	1.63045	0	7.99361e-14
228287_at	ING5	inhibitor of growth family, member 5	0.7584	1.31856	0	8.02691e-14
203928_x_at	MAPT	microtubule-associated protein tau	0.72534	1.37866	0	8.11573e-14
205733_at	BLM	Bloom syndrome	1.32181	1.32181	0	8.16014e-14
203855_at	WDR47	WD repeat domain 47	0.65538	1.52584	0	8.23785e-14
209962_at	EPOR	erythropoietin receptor	1.33105	1.33105	0	8.26006e-14
220034_at	IRAK3	interleukin-1 receptor-associated kinase 3	1.31513	1.31513	0	8.38218e-14
206467_x_at	TNFRSF6B|RTEL1	tumor necrosis factor receptor superfamily, member 6b, decoy|regulator of telomere elongation helicase 1	1.35594	1.35594	0	8.41549e-14
201050_at	PLD3	phospholipase D family, member 3	1.67199	1.67199	0	8.471e-14
227736_at	C10orf99	chromosome 10 open reading frame 99	0.61286	1.63169	0	8.50431e-14
211597_s_at	HOP	homeodomain-only protein	0.75043	1.33257	0	8.59313e-14
239329_at			0.72622	1.37699	0	8.61533e-14
203015_s_at	SSX2IP	synovial sarcoma, X breakpoint 2 interacting protein	0.79596	1.25635	0	8.61533e-14
213491_x_at	RPN2	ribophorin II	1.4981	1.4981	0	8.9595e-14
223253_at	EPDR1	ependymin related protein 1 (zebrafish)	1.64817	1.64817	0	9.00391e-14
214177_s_at	MUC1|PBXIP1	mucin 1, cell surface associated|pre-B-cell leukemia transcription factor interacting protein 1	1.2642	1.2642	0	9.03722e-14
210757_x_at	DAB2	disabled homolog 2, mitogen-responsive phosphoprotein (Drosophila)	1.30326	1.30326	0	9.05942e-14
218198_at	DHX32	DEAH (Asp-Glu-Ala-His) box polypeptide 32	0.78876	1.26781	0	9.08162e-14
201781_s_at	AIP	aryl hydrocarbon receptor interacting protein	1.46776	1.46776	0	9.12603e-14
219021_at	RNF121	ring finger protein 121	1.39072	1.39072	0	9.17044e-14
1559351_at			0.69383	1.44127	0	9.19265e-14
202968_s_at	DYRK2	dual-specificity tyrosine-(Y)-phosphorylation regulated kinase 2	0.74133	1.34893	0	9.23706e-14
219025_at	CD248	CD248 molecule, endosialin	1.34194	1.34194	0	9.23706e-14
238096_at			0.70384	1.42077	0	9.37028e-14
226408_at	TEAD2	TEA domain family member 2	1.36623	1.36623	0	9.37028e-14
201279_s_at	DAB2	disabled homolog 2, mitogen-responsive phosphoprotein (Drosophila)	1.39991	1.39991	0	9.39249e-14
209288_s_at	CDC42EP3	CDC42 effector protein (Rho GTPase binding) 3	1.55394	1.55394	0	9.49241e-14
36030_at	HOM-TES-103	hypothetical protein LOC25900, isoform 3	1.3298	1.3298	0	9.53682e-14
229168_at	COL23A1	collagen, type XXIII, alpha 1	1.30625	1.30625	0	9.57012e-14
218573_at	MAGEH1	melanoma antigen family H, 1	1.38429	1.38429	0	9.60343e-14
215228_at	NHLH2	nescient helix loop helix 2	0.65161	1.53466	0	9.61453e-14
205709_s_at	CDS1	CDP-diacylglycerol synthase (phosphatidate cytidylyltransferase) 1	0.58454	1.71074	0	9.62563e-14
217845_x_at	HIGD1A|CCDC109B	HIG1 domain family, member 1A|coiled-coil domain containing 109B	0.7601	1.31562	0	9.70335e-14
200919_at	PHC2	polyhomeotic homolog 2 (Drosophila)	1.30998	1.30998	0	9.75886e-14
218213_s_at	C11orf10	chromosome 11 open reading frame 10	1.48499	1.48499	0	9.85878e-14
210461_s_at	ABLIM1	actin binding LIM protein 1	0.59115	1.69162	0	9.9476e-14
216022_at	WNK1	WNK lysine deficient protein kinase 1	0.5118	1.95389	0	9.9698e-14
222392_x_at	PERP	PERP, TP53 apoptosis effector	0.81077	1.23339	0	1.00031e-13
218223_s_at	PLEKHO1	pleckstrin homology domain containing, family O member 1	1.53871	1.53871	0	1.00142e-13
239525_at			0.75209	1.32964	0	1.00808e-13
228677_s_at	FLJ21438	hypothetical protein FLJ21438	1.44779	1.44779	0	1.01696e-13
1557506_a_at			0.80881	1.23638	0	1.01696e-13
228585_at			1.59344	1.59344	0	1.02363e-13
223486_at	GTPBP8	GTP-binding protein 8 (putative)	0.7419	1.34789	0	1.02918e-13
210714_at	R3HDM1	R3H domain containing 1	1.337	1.337	0	1.03251e-13
226160_at	H6PD	hexose-6-phosphate dehydrogenase (glucose 1-dehydrogenase)	1.40431	1.40431	0	1.03584e-13
222921_s_at	HEY2	hairy/enhancer-of-split related with YRPW motif 2	1.26865	1.26865	0	1.04472e-13
223288_at	USP38	ubiquitin specific peptidase 38	0.68606	1.45759	0	1.05138e-13
226109_at	C21orf91	chromosome 21 open reading frame 91	0.63499	1.57482	0	1.05471e-13
203279_at	EDEM1	ER degradation enhancer, mannosidase alpha-like 1	1.53816	1.53816	0	1.07026e-13
217931_at	TNRC5	trinucleotide repeat containing 5	1.417	1.417	0	1.08691e-13
227087_at			1.81921	1.81921	0	1.09135e-13
223503_at	TMEM163	transmembrane protein 163	1.38801	1.38801	0	1.09801e-13
212884_x_at			1.26667	1.26667	0	1.10578e-13
227176_at	SLC2A13	solute carrier family 2 (facilitated glucose transporter), member 13	0.64556	1.54905	0	1.108e-13
218324_s_at	SPATS2	spermatogenesis associated, serine-rich 2	1.74679	1.74679	0	1.11466e-13
238477_at			0.82312	1.21489	0	1.11577e-13
202350_s_at	MATN2	matrilin 2	0.6664	1.50059	0	1.12577e-13
210776_x_at			1.39366	1.39366	0	1.12577e-13
230218_at			1.36274	1.36274	0	1.13132e-13
227624_at			0.73594	1.3588	0	1.13687e-13
219566_at	PLEKHF1	pleckstrin homology domain containing, family F (with FYVE domain) member 1	1.2619	1.2619	0	1.13909e-13
212381_at			0.80106	1.24834	0	1.14353e-13
226425_at	RSNL2	restin-like 2	0.70218	1.42413	0	1.15241e-13
226038_at	LONRF1	LON peptidase N-terminal domain and ring finger 1	0.73954	1.3522	0	1.15463e-13
204364_s_at	REEP1	receptor accessory protein 1	0.68598	1.45776	0	1.15685e-13
212533_at	WEE1	WEE1 homolog (S. pombe)	0.68881	1.45177	0	1.16018e-13
212570_at	ENDOD1	endonuclease domain containing 1	0.78324	1.27676	0	1.16351e-13
210517_s_at	AKAP12	A kinase (PRKA) anchor protein (gravin) 12	1.62033	1.62033	0	1.17018e-13
222812_s_at	RHOF	ras homolog gene family, member F (in filopodia)	1.28498	1.28498	0	1.1835e-13
230214_at	MRVI1	murine retrovirus integration site 1 homolog	1.50433	1.50433	0	1.18572e-13
218984_at	PUS7	pseudouridylate synthase 7 homolog (S. cerevisiae)	0.76838	1.30145	0	1.19349e-13
207153_s_at	GLMN	glomulin, FKBP associated protein	0.81586	1.22571	0	1.19571e-13
229347_at			0.78331	1.27663	0	1.19904e-13
207697_x_at	LILRB2	leukocyte immunoglobulin-like receptor, subfamily B (with TM and ITIM domains), member 2	1.43606	1.43606	0	1.20459e-13
224309_s_at	SUGT1|CNOT10	SGT1, suppressor of G2 allele of SKP1 (S. cerevisiae)|CCR4-NOT transcription complex, subunit 10	0.76658	1.3045	0	1.20459e-13
205037_at	RABL4	RAB, member of RAS oncogene family-like 4	1.63816	1.63816	0	1.21014e-13
228885_at	MAMDC2	MAM domain containing 2	0.48239	2.07302	0	1.21569e-13
206085_s_at	CTH	cystathionase (cystathionine gamma-lyase)	1.48916	1.48916	0	1.22125e-13
225389_at	CNR2|BTBD6	cannabinoid receptor 2 (macrophage)|BTB (POZ) domain containing 6	0.86582	1.15497	0	1.25899e-13
228050_at	UTP15	UTP15, U3 small nucleolar ribonucleoprotein, homolog (S. cerevisiae)	0.81036	1.23402	0	1.2812e-13
1560259_at	RORA	RAR-related orphan receptor A	0.58959	1.69608	0	1.28675e-13
212255_s_at	ATP2C1	ATPase, Ca++ transporting, type 2C, member 1	0.73155	1.36696	0	1.28786e-13
210720_s_at	APBA2BP	amyloid beta (A4) precursor protein-binding, family A, member 2 binding protein	1.36175	1.36175	0	1.32116e-13
228702_at			1.49981	1.49981	0	1.32783e-13
223663_at	CCDC88	coiled-coil domain containing 88	1.31286	1.31286	0	1.33005e-13
207213_s_at	USP2	ubiquitin specific peptidase 2	0.64835	1.54238	0	1.33671e-13
214106_s_at	GMDS	GDP-mannose 4,6-dehydratase	1.36692	1.36692	0	1.33671e-13
233302_at	BCL11B	B-cell CLL/lymphoma 11B (zinc finger protein)	0.66639	1.50062	0	1.34115e-13
219452_at	DPEP2	dipeptidase 2	1.28824	1.28824	0	1.34337e-13
212027_at	RBM25	RNA binding motif protein 25	0.55867	1.78997	0	1.35003e-13
238117_at			1.55102	1.55102	0	1.36779e-13
201785_at	RNASE1	ribonuclease, RNase A family, 1 (pancreatic)	1.56133	1.56133	0	1.37002e-13
204929_s_at	VAMP5	vesicle-associated membrane protein 5 (myobrevin)	1.35737	1.35737	0	1.38112e-13
204552_at			1.97088	1.97088	0	1.38556e-13
201326_at	CCT6A	chaperonin containing TCP1, subunit 6A (zeta 1)	0.81852	1.22172	0	1.38556e-13
1554132_a_at	KIAA1128	KIAA1128	0.66489	1.50401	0	1.40332e-13
206243_at	TIMP4	TIMP metallopeptidase inhibitor 4	1.28112	1.28112	0	1.40665e-13
226459_at	PIK3AP1	phosphoinositide-3-kinase adaptor protein 1	1.43191	1.43191	0	1.40776e-13
226090_x_at	RABL3	RAB, member of RAS oncogene family-like 3	0.79165	1.26319	0	1.41331e-13
223020_at	CLPTM1L|AK126225	CLPTM1-like	2.16635	2.16635	0	1.43663e-13
229523_at			1.26814	1.26814	0	1.44551e-13
242476_at	BC006438		0.65948	1.51634	0	1.46771e-13
226865_at			0.74977	1.33374	0	1.46771e-13
211133_x_at	LILRB3	leukocyte immunoglobulin-like receptor, subfamily B (with TM and ITIM domains), member 3	1.26843	1.26843	0	1.49214e-13
242009_at			0.72105	1.38687	0	1.51323e-13
204012_s_at	LCMT2	leucine carboxyl methyltransferase 2	0.79652	1.25546	0	1.51767e-13
242408_at	STYX	serine/threonine/tyrosine interacting protein	0.56887	1.75789	0	1.51878e-13
212426_s_at	YWHAQ	tyrosine 3-monooxygenase/tryptophan 5-monooxygenase activation protein, theta polypeptide	0.73288	1.36449	0	1.52989e-13
203760_s_at	SLA	Src-like-adaptor	1.40756	1.40756	0	1.53988e-13
222277_at	PCOTH	prostate collagen triple helix	0.68434	1.46127	0	1.55209e-13
201733_at	CLCN3	chloride channel 3	0.62777	1.59295	0	1.56319e-13
242989_at			0.75135	1.33094	0	1.56985e-13
214666_x_at			0.69742	1.43386	0	1.58651e-13
201215_at	PLS3	plastin 3 (T isoform)	0.74402	1.34405	0	1.62426e-13
1560396_at	KLHL6|AK097976	kelch-like 6 (Drosophila)	1.69148	1.69148	0	1.62759e-13
227726_at	RNF166	ring finger protein 166	1.64074	1.64074	0	1.64757e-13
1560316_s_at			1.62956	1.62956	0	1.64979e-13
229072_at			1.9042	1.9042	0	1.67644e-13
220403_s_at	P53AIP1	p53-regulated apoptosis-inducing protein 1	0.72449	1.38028	0	1.6831e-13
202893_at	UNC13B	unc-13 homolog B (C. elegans)	0.81417	1.22825	0	1.68643e-13
212647_at	RRAS	related RAS viral (r-ras) oncogene homolog	1.46171	1.46171	0	1.7053e-13
218235_s_at	UTP11L	UTP11-like, U3 small nucleolar ribonucleoprotein, (yeast)	0.82467	1.21261	0	1.70974e-13
213469_at	PGAP1	GPI deacylase	0.69145	1.44624	0	1.72973e-13
1555416_a_at	ALOX15B	arachidonate 15-lipoxygenase, type B	1.64118	1.64118	0	1.73195e-13
237238_at	WWC1	WW, C2 and coiled-coil domain containing 1	0.71509	1.39843	0	1.74083e-13
224710_at	RAB34	RAB34, member RAS oncogene family	1.47643	1.47643	0	1.77636e-13
215692_s_at	MPPED2	metallophosphoesterase domain containing 2	1.35913	1.35913	0	1.78302e-13
1553787_at	C11orf45	chromosome 11 open reading frame 45	0.71148	1.40552	0	1.79856e-13
242732_at	MTSS1	metastasis suppressor 1	0.63165	1.58317	0	1.82743e-13
208814_at			0.70601	1.4164	0	1.8574e-13
208694_at	KCNH8	potassium voltage-gated channel, subfamily H (eag-related), member 8	0.77651	1.28781	0	1.86517e-13
208995_s_at	PPIG	peptidylprolyl isomerase G (cyclophilin G)	0.69452	1.43985	0	1.88516e-13
201362_at	IVNS1ABP	influenza virus NS1A binding protein	0.73439	1.36168	0	1.89404e-13
244693_at			0.70566	1.4171	0	1.89626e-13
206530_at	RAB30	RAB30, member RAS oncogene family	1.57418	1.57418	0	1.9007e-13
227711_at	FAM112B	family with sequence similarity 112, member B	1.36246	1.36246	0	1.90958e-13
223329_x_at	SUGT1|CNOT10	SGT1, suppressor of G2 allele of SKP1 (S. cerevisiae)|CCR4-NOT transcription complex, subunit 10	0.81101	1.23303	0	1.91624e-13
214164_x_at	CA12	carbonic anhydrase XII	0.8103	1.2341	0	1.91847e-13
202499_s_at	SLC2A3|ZNF343	solute carrier family 2 (facilitated glucose transporter), member 3|zinc finger protein 343	1.56388	1.56388	0	1.92735e-13
231817_at	USP53	ubiquitin specific peptidase 53	0.68159	1.46715	0	1.92957e-13
232069_at	KIF26A	kinesin family member 26A	1.42804	1.42804	0	1.97509e-13
225775_at	TSPAN33	tetraspanin 33	1.2488	1.2488	0	1.98175e-13
210484_s_at	TNFRSF10C|MGC31957	tumor necrosis factor receptor superfamily, member 10c, decoy without an intracellular domain|hypothetical protein MGC31957	1.56517	1.56517	0	2.00284e-13
220215_at	ZNF669	zinc finger protein 669	0.68728	1.45501	0	2.00284e-13
229247_at	FLJ37440	hypothetical protein FLJ37440	1.33269	1.33269	0	2.00506e-13
1555486_a_at	FLJ14213	hypothetical protein FLJ14213	1.19503	1.19503	0	2.01617e-13
209924_at	CCL18	chemokine (C-C motif) ligand 18 (pulmonary and activation-regulated)	1.75255	1.75255	0	2.04725e-13
232859_s_at	MAGI1	membrane associated guanylate kinase, WW and PDZ domain containing 1	0.80755	1.23832	0	2.05058e-13
222223_s_at	IL1F5	interleukin 1 family, member 5 (delta)	0.72392	1.38136	0	2.06279e-13
222881_at			0.76063	1.3147	0	2.07723e-13
205236_x_at	SOD3	superoxide dismutase 3, extracellular	1.40631	1.40631	0	2.07834e-13
204152_s_at	MFNG	manic fringe homolog (Drosophila)	1.39916	1.39916	0	2.10276e-13
237461_at	NALP7	NACHT, leucine rich repeat and PYD containing 7	1.40683	1.40683	0	2.1072e-13
214070_s_at	ATP10B	ATPase, Class V, type 10B	0.7388	1.35354	0	2.10942e-13
227001_at			0.75735	1.3204	0	2.12164e-13
200845_s_at	PRDX6	peroxiredoxin 6	0.83684	1.19497	0	2.13607e-13
209652_s_at	PGF	placental growth factor, vascular endothelial growth factor-related protein	1.47599	1.47599	0	2.13829e-13
209687_at	CXCL12	chemokine (C-X-C motif) ligand 12 (stromal cell-derived factor 1)	1.62851	1.62851	0	2.1394e-13
203547_at	CD4	CD4 molecule	1.31784	1.31784	0	2.14051e-13
234416_at			1.32838	1.32838	0	2.1505e-13
239258_at	RHOQ	ras homolog gene family, member Q	1.85259	1.85259	0	2.15161e-13
221705_s_at	SIKE|CR936771	suppressor of IKK epsilon	0.58903	1.6977	0	2.15383e-13
208072_s_at	DGKD	diacylglycerol kinase, delta 130kDa	1.28376	1.28376	0	2.18492e-13
210640_s_at	GPR30	G protein-coupled receptor 30	1.26977	1.26977	0	2.18492e-13
227816_at			1.47811	1.47811	0	2.19935e-13
218640_s_at	PLEKHF2	pleckstrin homology domain containing, family F (with FYVE domain) member 2	0.66799	1.49703	0	2.21379e-13
220088_at			1.51632	1.51632	0	2.2149e-13
203388_at	ARRB2	arrestin, beta 2	1.3813	1.3813	0	2.22711e-13
212419_at	C10orf56	chromosome 10 open reading frame 56	1.47518	1.47518	0	2.23266e-13
214265_at	ITGA8	integrin, alpha 8	1.41859	1.41859	0	2.24043e-13
239908_at	BCAR3	breast cancer anti-estrogen resistance 3	1.43865	1.43865	0	2.24487e-13
234113_at	GMDS	GDP-mannose 4,6-dehydratase	1.37905	1.37905	0	2.2693e-13
226622_at			1.70401	1.70401	0	2.27041e-13
227183_at			1.29449	1.29449	0	2.27374e-13
218595_s_at	HEATR1	HEAT repeat containing 1	0.81729	1.22355	0	2.28928e-13
213320_at	PRMT3	protein arginine methyltransferase 3	0.71557	1.39748	0	2.31815e-13
227029_at	C14orf24	chromosome 14 open reading frame 24	0.74423	1.34366	0	2.32148e-13
228837_at			1.50039	1.50039	0	2.35589e-13
1563902_at	SPSB1	splA/ryanodine receptor domain and SOCS box containing 1	1.33306	1.33306	0	2.37588e-13
200971_s_at	SERP1	stress-associated endoplasmic reticulum protein 1	1.40046	1.40046	0	2.38476e-13
40420_at	STK10	serine/threonine kinase 10	1.30903	1.30903	0	2.42473e-13
201667_at	GJA1	gap junction protein, alpha 1, 43kDa (connexin 43)	0.66042	1.5142	0	2.42806e-13
223082_at	SH3KBP1	SH3-domain kinase binding protein 1	1.35071	1.35071	0	2.43028e-13
212637_s_at	WWP1	WW domain containing E3 ubiquitin protein ligase 1	0.61652	1.62201	0	2.45137e-13
244579_at	TRPS1	trichorhinophalangeal syndrome I	0.68128	1.46783	0	2.47247e-13
204820_s_at	BTN3A3|BTN3A2	butyrophilin, subfamily 3, member A3|butyrophilin, subfamily 3, member A2	1.50539	1.50539	0	2.49578e-13
240189_at			1.43317	1.43317	0	2.51132e-13
209608_s_at	ACAT2	acetyl-Coenzyme A acetyltransferase 2 (acetoacetyl Coenzyme A thiolase)	0.77793	1.28546	0	2.53797e-13
225019_at	CAMK2D	calcium/calmodulin-dependent protein kinase (CaM kinase) II delta	0.77531	1.28981	0	2.5413e-13
206104_at	ISL1	ISL1 transcription factor, LIM/homeodomain, (islet-1)	0.65191	1.53396	0	2.56128e-13
232958_at	PYGL	phosphorylase, glycogen; liver (Hers disease, glycogen storage disease type VI)	0.54294	1.84184	0	2.59681e-13
222146_s_at	TCF4	transcription factor 4	1.61512	1.61512	0	2.61346e-13
210991_s_at	RIMS3	regulating synaptic membrane exocytosis 3	0.75643	1.322	0	2.61791e-13
223200_s_at	LSG1	large subunit GTPase 1 homolog (S. cerevisiae)	0.7808	1.28074	0	2.62235e-13
210057_at	SMG1	PI-3-kinase-related kinase SMG-1	0.62814	1.59201	0	2.63345e-13
207030_s_at	CD80|CSRP2|RAD51L1	CD80 molecule|cysteine and glycine-rich protein 2|RAD51-like 1 (S. cerevisiae)	0.69836	1.43193	0	2.66009e-13
230490_x_at	RSU1	Ras suppressor protein 1	0.71274	1.40303	0	2.66787e-13
221532_s_at	WDR61	WD repeat domain 61	0.88362	1.13171	0	2.6712e-13
226360_at	ZNRF3	zinc and ring finger 3	0.68036	1.46982	0	2.6823e-13
238689_at	GPR110	G protein-coupled receptor 110	1.60878	1.60878	0	2.69118e-13
233337_s_at	SEZ6L2|LOC440354|BOLA2	seizure related 6 homolog (mouse)-like 2|PI-3-kinase-related kinase SMG-1 pseudogene|bolA homolog 2 (E. coli)	1.3148	1.3148	0	2.71117e-13
228038_at	SOX2	SRY (sex determining region Y)-box 2	0.65539	1.52581	0	2.71449e-13
225632_s_at	RAB43	RAB43, member RAS oncogene family	1.38541	1.38541	0	2.78e-13
230129_at	C10orf89	chromosome 10 open reading frame 89	0.79715	1.25447	0	2.78444e-13
1557810_at	CCT5	chaperonin containing TCP1, subunit 5 (epsilon)	0.66648	1.50043	0	2.78666e-13
212121_at	C10orf61	chromosome 10 open reading frame 61	1.40879	1.40879	0	2.79776e-13
207908_at	KRT2	keratin 2 (epidermal ichthyosis bullosa of Siemens)	0.32685	3.05953	0	2.82441e-13
211286_x_at	CSF2RA	colony stimulating factor 2 receptor, alpha, low-affinity (granulocyte-macrophage)	1.33166	1.33166	0	2.83551e-13
236620_at	RIF1	RAP1 interacting factor homolog (yeast)	0.44957	2.22435	0	2.85216e-13
240304_s_at			0.63371	1.578	0	2.89768e-13
219689_at	SEMA3G	sema domain, immunoglobulin domain (Ig), short basic domain, secreted, (semaphorin) 3G	1.34506	1.34506	0	2.90656e-13
229292_at	EPB41L5	erythrocyte membrane protein band 4.1 like 5	0.69335	1.44228	0	2.94653e-13
224762_at	SERINC2	serine incorporator 2	1.54576	1.54576	0	2.96207e-13
224436_s_at	NIPSNAP3A	nipsnap homolog 3A (C. elegans)	0.67496	1.48158	0	2.97762e-13
1555812_a_at	ARHGDIB	Rho GDP dissociation inhibitor (GDI) beta	1.74121	1.74121	0	2.98539e-13
211499_s_at	MAPK11	mitogen-activated protein kinase 11	1.32622	1.32622	0	3.02647e-13
202052_s_at	RAI14	retinoic acid induced 14	1.4538	1.4538	0	3.02869e-13
1554599_x_at			0.78834	1.26848	0	3.04201e-13
213092_x_at			0.79852	1.25232	0	3.04201e-13
233587_s_at	SIPA1L2	signal-induced proliferation-associated 1 like 2	0.76438	1.30825	0	3.07976e-13
206336_at	CXCL6	chemokine (C-X-C motif) ligand 6 (granulocyte chemotactic protein 2)	2.13979	2.13979	0	3.09974e-13
201558_at	RAE1	RAE1 RNA export 1 homolog (S. pombe)	0.8839	1.13135	0	3.11862e-13
216526_x_at	HLA-C	major histocompatibility complex, class I, C	1.25392	1.25392	0	3.13749e-13
203845_at	PCAF	p300/CBP-associated factor	0.67666	1.47785	0	3.14082e-13
208757_at	TMED9	transmembrane emp24 protein transport domain containing 9	1.45204	1.45204	0	3.16636e-13
223820_at	RBP5	retinol binding protein 5, cellular	1.21104	1.21104	0	3.22631e-13
228010_at	PPP2R2C	protein phosphatase 2 (formerly 2A), regulatory subunit B (PR 52), gamma isoform	0.72632	1.3768	0	3.27516e-13
207121_s_at	MAPK6	mitogen-activated protein kinase 6	0.72624	1.37695	0	3.29736e-13
1563509_at	FYB	FYN binding protein (FYB-120/130)	1.33217	1.33217	0	3.3018e-13
238619_at			1.60043	1.60043	0	3.30846e-13
204019_s_at	SH3YL1	SH3 domain containing, Ysc84-like 1 (S. cerevisiae)	0.74185	1.34798	0	3.30846e-13
204401_at	KCNN4	potassium intermediate/small conductance calcium-activated channel, subfamily N, member 4	1.34439	1.34439	0	3.34177e-13
243011_at	FAM55C	family with sequence similarity 55, member C	1.22533	1.22533	0	3.34288e-13
201111_at	CSE1L|USH2A	CSE1 chromosome segregation 1-like (yeast)|Usher syndrome 2A (autosomal recessive, mild)	0.76945	1.29962	0	3.34954e-13
220780_at	PLA2G3	phospholipase A2, group III	0.77516	1.29006	0	3.35065e-13
223562_at	PARVG	parvin, gamma	1.32823	1.32823	0	3.3662e-13
220320_at	DOK3	docking protein 3	1.37273	1.37273	0	3.44613e-13
234549_at			0.75515	1.32423	0	3.46834e-13
238406_x_at	SEZ6L2|LOC440354|BOLA2	seizure related 6 homolog (mouse)-like 2|PI-3-kinase-related kinase SMG-1 pseudogene|bolA homolog 2 (E. coli)	1.37037	1.37037	0	3.475e-13
223754_at	MGC13057	hypothetical protein MGC13057	1.33448	1.33448	0	3.50275e-13
226841_at			1.54285	1.54285	0	3.52274e-13
219038_at	MORC4	MORC family CW-type zinc finger 4	0.79756	1.25382	0	3.52607e-13
233762_at			1.18717	1.18717	0	3.52607e-13
243_g_at	MAP4	microtubule-associated protein 4	0.74791	1.33706	0	3.5294e-13
202557_at	STCH	stress 70 protein chaperone, microsome-associated, 60kDa	1.96146	1.96146	0	3.53717e-13
225851_at	FNTB	farnesyltransferase, CAAX box, beta	0.81763	1.22305	0	3.56159e-13
219037_at	CGI-115	CGI-115 protein	0.77348	1.29286	0	3.58602e-13
223514_at	CARD11	caspase recruitment domain family, member 11	1.26263	1.26263	0	3.61489e-13
207843_x_at	CYB5A	cytochrome b5 type A (microsomal)	0.84407	1.18473	0	3.67484e-13
204616_at	UCHL3|BC045576	ubiquitin carboxyl-terminal esterase L3 (ubiquitin thiolesterase)	0.78697	1.27069	0	3.68483e-13
200718_s_at	SKP1A|MGC13017	S-phase kinase-associated protein 1A (p19A)|similar to RIKEN cDNA A430101B06 gene	0.83965	1.19097	0	3.70814e-13
202531_at	IRF1	interferon regulatory factor 1	1.51273	1.51273	0	3.73812e-13
208850_s_at	THY1	Thy-1 cell surface antigen	1.57674	1.57674	0	3.74811e-13
221586_s_at	E2F5	E2F transcription factor 5, p130-binding	1.78305	1.78305	0	3.75033e-13
227647_at	KCNE3	potassium voltage-gated channel, Isk-related family, member 3	1.35302	1.35302	0	3.81473e-13
202231_at			0.79329	1.26058	0	3.82805e-13
215380_s_at	C7orf24	chromosome 7 open reading frame 24	0.85976	1.16312	0	3.82805e-13
1569069_s_at	TDRD3	tudor domain containing 3	0.8007	1.24891	0	3.83249e-13
210652_s_at	C1orf34	chromosome 1 open reading frame 34	0.77157	1.29606	0	3.86691e-13
40687_at	GJA4	gap junction protein, alpha 4, 37kDa (connexin 37)	1.23646	1.23646	0	3.89355e-13
219648_at	DSU|CR604344	dilute suppressor	0.8004	1.24937	0	3.91576e-13
222250_s_at	INTS7	integrator complex subunit 7	0.80094	1.24854	0	3.92908e-13
218740_s_at	CDK5RAP3	CDK5 regulatory subunit associated protein 3	1.48005	1.48005	0	3.94573e-13
204347_at	NF1	neurofibromin 1 (neurofibromatosis, von Recklinghausen disease, Watson disease)	0.80799	1.23765	0	3.95239e-13
228555_at			0.74083	1.34984	0	3.9535e-13
203427_at	ASF1A	ASF1 anti-silencing function 1 homolog A (S. cerevisiae)	0.69793	1.4328	0	3.95461e-13
221671_x_at	IGKC|IGKV1-5|IGKV2-24	immunoglobulin kappa constant|immunoglobulin kappa variable 1-5|immunoglobulin kappa variable 2-24	1.53844	1.53844	0	3.95572e-13
201984_s_at	EGFR	epidermal growth factor receptor (erythroblastic leukemia viral (v-erb-b) oncogene homolog, avian)	0.8147	1.22745	0	3.9968e-13
1566465_at	KCNK1	potassium channel, subfamily K, member 1	0.73542	1.35977	0	4.00679e-13
222745_s_at	C15orf29	chromosome 15 open reading frame 29	0.7261	1.37722	0	4.01901e-13
210191_s_at	PHTF1	putative homeodomain transcription factor 1	1.56979	1.56979	0	4.02123e-13
222860_s_at	PDGFD	platelet derived growth factor D	1.29062	1.29062	0	4.04565e-13
1570251_at			0.6557	1.52509	0	4.05897e-13
202536_at	CHMP2B	chromatin modifying protein 2B	0.72975	1.37034	0	4.11449e-13
225189_s_at	RAPH1	Ras association (RalGDS/AF-6) and pleckstrin homology domains 1	0.71457	1.39944	0	4.17666e-13
225032_at	FNDC3B	fibronectin type III domain containing 3B	1.55024	1.55024	0	4.19664e-13
236962_at	PTBP2	polypyrimidine tract binding protein 2	0.5038	1.98492	0	4.20552e-13
219377_at	FAM59A	family with sequence similarity 59, member A	0.78772	1.26948	0	4.22329e-13
208206_s_at	RASGRP2	RAS guanyl releasing protein 2 (calcium and DAG-regulated)	1.27486	1.27486	0	4.22773e-13
1555613_a_at	ZAP70	zeta-chain (TCR) associated protein kinase 70kDa	1.4688	1.4688	0	4.24993e-13
216604_s_at			0.64166	1.55846	0	4.26326e-13
203986_at	GENX-3414	genethonin 1	1.4307	1.4307	0	4.2677e-13
1561195_at			0.75435	1.32564	0	4.2788e-13
202088_at			0.75706	1.3209	0	4.28102e-13
219983_at	HRASLS	HRAS-like suppressor	0.751	1.33157	0	4.28324e-13
218832_x_at	ARRB1	arrestin, beta 1	1.27061	1.27061	0	4.301e-13
219476_at	C1orf116	chromosome 1 open reading frame 116	0.79207	1.26251	0	4.301e-13
217022_s_at	IGH@|IGHA1	immunoglobulin heavy locus|immunoglobulin heavy constant alpha 1	2.59964	2.59964	0	4.30766e-13
221651_x_at	IGKC|IGKV1-5|IGKV2-24	immunoglobulin kappa constant|immunoglobulin kappa variable 1-5|immunoglobulin kappa variable 2-24	1.57102	1.57102	0	4.36762e-13
225543_at			0.82684	1.20942	0	4.3765e-13
[truncated: 52,677 more rows]
