# Supplementary material for: Subgingival bacterial colonization profiles correlate with gingival tissue gene expression
Source: BMC Microbiol. 2009 Oct 18;9:221. doi: 10.1186/1471-2180-9-221 (PMC2771036; doi:10.1186/1471-2180-9-221)
Supplement: Additional file 6 — Table S6. Statistically significantly differentially expressed probe sets in the gingival tissues according to levels of F. nucelatum in the adjacent pockets. [file 1471-2180-9-221-S6.ZIP › Fn_GeneList_complete.xls]

## Sheet: README
Fold change ratios are computed as mean gene expression in gingival tissue adjacent fifth quintile bacterial colonization /first quintile bacterial colonization
Fold changes > 1.0 indicates up-regulated gene expression in tissues adjacent high bacterial colonization sites
Fold changes < 1.0 indicates down-regulated gene expression in tissues adjacent high bacterial colonization sites
Absolute Fold Change ignores direction - all values are > 1.0 to allow for a comparison of up and down-regulated genes on the same scale

## Sheet: Fn Gene List
Fusobacterium nucleatum Gene List
Probe	Gene	Description	Fold Change	Absolute Fold Change	False Discovery Rate	p-value
217320_at			4.31179	4.31179	0	0
223565_at	MGC29506	hypothetical protein MGC29506	4.13918	4.13918	0	0
216491_x_at	IFI6|IGH@|IGHA1|IGHG1|IGHV1-69	interferon, alpha-inducible protein 6|immunoglobulin heavy locus|immunoglobulin heavy constant alpha 1|immunoglobulin heavy constant gamma 1 (G1m marker)|immunoglobulin heavy variable 1-69	3.89855	3.89855	0	0
216510_x_at	IGHA1	immunoglobulin heavy constant alpha 1	3.80345	3.80345	0	0
211637_x_at	IFI6|IGH@|IGHA1|IGHG1|IGHV1-69	interferon, alpha-inducible protein 6|immunoglobulin heavy locus|immunoglobulin heavy constant alpha 1|immunoglobulin heavy constant gamma 1 (G1m marker)|immunoglobulin heavy variable 1-69	3.7761	3.7761	0	0
211634_x_at	IGHV1-69	immunoglobulin heavy variable 1-69	3.70655	3.70655	0	0
214768_x_at	IGKC|IGKV1-5	immunoglobulin kappa constant|immunoglobulin kappa variable 1-5	3.70109	3.70109	0	0
214777_at			3.61373	3.61373	0	0
217281_x_at	IFI6|IGH@|IGHA1|IGHG1	interferon, alpha-inducible protein 6|immunoglobulin heavy locus|immunoglobulin heavy constant alpha 1|immunoglobulin heavy constant gamma 1 (G1m marker)	3.58711	3.58711	0	0
216557_x_at	IFI6|IGH@|IGHA1|IGHG1|IGHV1-69	interferon, alpha-inducible protein 6|immunoglobulin heavy locus|immunoglobulin heavy constant alpha 1|immunoglobulin heavy constant gamma 1 (G1m marker)|immunoglobulin heavy variable 1-69	3.46876	3.46876	0	0
211645_x_at	IGKC|IGKV1-5|IGKV2-24	immunoglobulin kappa constant|immunoglobulin kappa variable 1-5|immunoglobulin kappa variable 2-24	3.46093	3.46093	0	0
211643_x_at	IGKC|IGKV1-5|IGKV2-24	immunoglobulin kappa constant|immunoglobulin kappa variable 1-5|immunoglobulin kappa variable 2-24	3.45784	3.45784	0	0
214916_x_at	IFI6|IGH@|IGHA1|IGHG1|IGHM	interferon, alpha-inducible protein 6|immunoglobulin heavy locus|immunoglobulin heavy constant alpha 1|immunoglobulin heavy constant gamma 1 (G1m marker)|immunoglobulin heavy constant mu	3.44373	3.44373	0	0
211633_x_at	IFI6|IGH@|IGHA1|IGHG1	interferon, alpha-inducible protein 6|immunoglobulin heavy locus|immunoglobulin heavy constant alpha 1|immunoglobulin heavy constant gamma 1 (G1m marker)	3.33136	3.33136	0	0
216853_x_at	IGL@|IGLC1|IGLV3-25|IGLJ3|BC012876|X57820|BC064491	immunoglobulin lambda locus|immunoglobulin lambda constant 1 (Mcg marker)|immunoglobulin lambda variable 3-25|immunoglobulin lambda joining 3	3.30415	3.30415	0	0
214973_x_at	IFI6|IGH@|IGHA1|IGHG1	interferon, alpha-inducible protein 6|immunoglobulin heavy locus|immunoglobulin heavy constant alpha 1|immunoglobulin heavy constant gamma 1 (G1m marker)	3.29788	3.29788	0	0
234884_x_at	IGL@|IGLC1|IGLV4-3|IGLV3-25|IGLJ3|BC012876|X57820|BC064491	immunoglobulin lambda locus|immunoglobulin lambda constant 1 (Mcg marker)|immunoglobulin lambda variable 4-3|immunoglobulin lambda variable 3-25|immunoglobulin lambda joining 3	3.27483	3.27483	0	0
211650_x_at	IGHA1	immunoglobulin heavy constant alpha 1	3.26374	3.26374	0	0
224342_x_at	IGL@|IGLC1|X57820	immunoglobulin lambda locus|immunoglobulin lambda constant 1 (Mcg marker)	3.26037	3.26037	0	0
216560_x_at	IGL@|IGLC1|IGLV3-25|IGLJ3|BC012876|X57820|BC064491	immunoglobulin lambda locus|immunoglobulin lambda constant 1 (Mcg marker)|immunoglobulin lambda variable 3-25|immunoglobulin lambda joining 3	3.23702	3.23702	0	0
234764_x_at	IGL@|IGLC1|BC012876|X57820	immunoglobulin lambda locus|immunoglobulin lambda constant 1 (Mcg marker)	3.23346	3.23346	0	0
217179_x_at	IGLC1|X57820	immunoglobulin lambda constant 1 (Mcg marker)	3.22886	3.22886	0	0
211908_x_at	IFI6|IGH@|IGHA1|IGHG1	interferon, alpha-inducible protein 6|immunoglobulin heavy locus|immunoglobulin heavy constant alpha 1|immunoglobulin heavy constant gamma 1 (G1m marker)	3.22479	3.22479	0	0
211644_x_at	IGKC|IGKV1-5|IGKV2-24|LOC285074	immunoglobulin kappa constant|immunoglobulin kappa variable 1-5|immunoglobulin kappa variable 2-24|hypothetical protein LOC285074	3.21029	3.21029	0	0
211798_x_at			3.19134	3.19134	0	0
211881_x_at			3.1838	3.1838	0	0
217258_x_at	IGL@|IGLC1|BC012876|X57820	immunoglobulin lambda locus|immunoglobulin lambda constant 1 (Mcg marker)	3.17525	3.17525	0	0
211635_x_at			3.17451	3.17451	0	0
211640_x_at	IGHV1-69	immunoglobulin heavy variable 1-69	3.13427	3.13427	0	0
217148_x_at	IGL@|IGLC1|IGLV3-25|IGLJ3|BC012876|X57820|BC064491	immunoglobulin lambda locus|immunoglobulin lambda constant 1 (Mcg marker)|immunoglobulin lambda variable 3-25|immunoglobulin lambda joining 3	3.13061	3.13061	0	0
216576_x_at	IGKC|IGKV1-5|IGKV2-24	immunoglobulin kappa constant|immunoglobulin kappa variable 1-5|immunoglobulin kappa variable 2-24	3.09176	3.09176	0	0
217235_x_at	IGL@|IGLC1|IGLV3-25|IGLJ3|GGTL4|BC012876|X57820|BC064491	immunoglobulin lambda locus|immunoglobulin lambda constant 1 (Mcg marker)|immunoglobulin lambda variable 3-25|immunoglobulin lambda joining 3|gamma-glutamyltransferase-like 4	3.08654	3.08654	0	0
211639_x_at	IGHA1	immunoglobulin heavy constant alpha 1	3.07501	3.07501	0	0
237625_s_at	IGKC|IGKV1-5|IGKV2-24	immunoglobulin kappa constant|immunoglobulin kappa variable 1-5|immunoglobulin kappa variable 2-24	3.0698	3.0698	0	0
215214_at	IGL@|IGLC1|IGLV4-3|IGLV3-25|IGLJ3|BC012876|X57820|BC064491|AJ319669|hsa-mir-650	immunoglobulin lambda locus|immunoglobulin lambda constant 1 (Mcg marker)|immunoglobulin lambda variable 4-3|immunoglobulin lambda variable 3-25|immunoglobulin lambda joining 3	3.06187	3.06187	0	0
234366_x_at	IGL@|IGLC1|IGLV4-3|IGLV3-25|IGLJ3|BC012876|X57820|BC064491	immunoglobulin lambda locus|immunoglobulin lambda constant 1 (Mcg marker)|immunoglobulin lambda variable 4-3|immunoglobulin lambda variable 3-25|immunoglobulin lambda joining 3	3.03421	3.03421	0	0
216401_x_at	IGKC|IGKV1-5|IGKV2-24	immunoglobulin kappa constant|immunoglobulin kappa variable 1-5|immunoglobulin kappa variable 2-24	3.01013	3.01013	0	0
215949_x_at	IFI6|IGH@|IGHA1|IGHG1|IGHV1-69	interferon, alpha-inducible protein 6|immunoglobulin heavy locus|immunoglobulin heavy constant alpha 1|immunoglobulin heavy constant gamma 1 (G1m marker)|immunoglobulin heavy variable 1-69	3.0097	3.0097	0	0
211641_x_at	IFI6|IGHA1|IGHG1	interferon, alpha-inducible protein 6|immunoglobulin heavy constant alpha 1|immunoglobulin heavy constant gamma 1 (G1m marker)	2.97888	2.97888	0	0
216541_x_at	IGHV1-69	immunoglobulin heavy variable 1-69	2.97587	2.97587	0	0
216984_x_at	IGL@|IGLC1|IGLV3-25|IGLJ3|BC012876|X57820|BC064491	immunoglobulin lambda locus|immunoglobulin lambda constant 1 (Mcg marker)|immunoglobulin lambda variable 3-25|immunoglobulin lambda joining 3	2.93285	2.93285	0	0
216829_at	IGKC|IGKV1-5|IGKV2-24	immunoglobulin kappa constant|immunoglobulin kappa variable 1-5|immunoglobulin kappa variable 2-24	2.93005	2.93005	0	0
221286_s_at	MGC29506	hypothetical protein MGC29506	2.88961	2.88961	0	0
217378_x_at	IGKC|IGKV1-5|IGKV2-24	immunoglobulin kappa constant|immunoglobulin kappa variable 1-5|immunoglobulin kappa variable 2-24	2.86782	2.86782	0	0
205267_at	POU2AF1	POU domain, class 2, associating factor 1	2.86015	2.86015	0	0
216542_x_at	IFI6|IGHA1|IGHG1	interferon, alpha-inducible protein 6|immunoglobulin heavy constant alpha 1|immunoglobulin heavy constant gamma 1 (G1m marker)	2.85668	2.85668	0	0
219888_at	SPAG4	sperm associated antigen 4	2.8486	2.8486	0	0
1555779_a_at	CD79A	CD79a molecule, immunoglobulin-associated alpha	2.83651	2.83651	0	0
211648_at			2.82121	2.82121	0	0
216412_x_at	IGL@|IGLC1|BC012876|X57820	immunoglobulin lambda locus|immunoglobulin lambda constant 1 (Mcg marker)	2.81663	2.81663	0	0
216207_x_at	IGKC|IGKV1-5|IGKV2-24	immunoglobulin kappa constant|immunoglobulin kappa variable 1-5|immunoglobulin kappa variable 2-24	2.81265	2.81265	0	0
205049_s_at	CD79A	CD79a molecule, immunoglobulin-associated alpha	2.80531	2.80531	0	0
206641_at	TNFRSF17	tumor necrosis factor receptor superfamily, member 17	2.80484	2.80484	0	0
216365_x_at	IGL@|IGLC1|IGLV3-25|IGLJ3|BC012876|X57820|BC064491	immunoglobulin lambda locus|immunoglobulin lambda constant 1 (Mcg marker)|immunoglobulin lambda variable 3-25|immunoglobulin lambda joining 3	2.75279	2.75279	0	0
219118_at	FKBP11	FK506 binding protein 11, 19 kDa	2.69963	2.69963	0	0
226811_at	FAM46C	family with sequence similarity 46, member C	2.68772	2.68772	0	0
217227_x_at	IGL@|IGLC1|BC012876|X57820	immunoglobulin lambda locus|immunoglobulin lambda constant 1 (Mcg marker)	2.68495	2.68495	0	0
209374_s_at	IFI6|IGH@|IGHA1|IGHG1|IGHM	interferon, alpha-inducible protein 6|immunoglobulin heavy locus|immunoglobulin heavy constant alpha 1|immunoglobulin heavy constant gamma 1 (G1m marker)|immunoglobulin heavy constant mu	2.67487	2.67487	0	0
234419_x_at	IFI6|IGHA1|IGHG1	interferon, alpha-inducible protein 6|immunoglobulin heavy constant alpha 1|immunoglobulin heavy constant gamma 1 (G1m marker)	2.65782	2.65782	0	0
217157_x_at	IGKC|IGKV1-5|IGKV2-24	immunoglobulin kappa constant|immunoglobulin kappa variable 1-5|immunoglobulin kappa variable 2-24	2.62779	2.62779	0	0
217480_x_at	IGKC|IGKV1-5|IGKV2-24	immunoglobulin kappa constant|immunoglobulin kappa variable 1-5|immunoglobulin kappa variable 2-24	2.62339	2.62339	0	0
212311_at	KIAA0746	KIAA0746 protein	2.59233	2.59233	0	0
224404_s_at	FCRL5	Fc receptor-like 5	2.55658	2.55658	0	0
216430_x_at	IGL@|IGLC1|BC012876|X57820	immunoglobulin lambda locus|immunoglobulin lambda constant 1 (Mcg marker)	2.47954	2.47954	0	0
206574_s_at	PTP4A3	protein tyrosine phosphatase type IVA, member 3	2.4483	2.4483	0	0
235400_at	FCRLA	Fc receptor-like A	2.43033	2.43033	0	0
206150_at	CD27|U80760	CD27 molecule	2.42977	2.42977	0	0
216573_at	IGL@|IGLC1|BC012876|X57820	immunoglobulin lambda locus|immunoglobulin lambda constant 1 (Mcg marker)	2.40084	2.40084	0	0
204562_at	IRF4	interferon regulatory factor 4	2.3789	2.3789	0	0
211649_x_at	IFI6|IGH@|IGHA1|IGHG1	interferon, alpha-inducible protein 6|immunoglobulin heavy locus|immunoglobulin heavy constant alpha 1|immunoglobulin heavy constant gamma 1 (G1m marker)	2.37676	2.37676	0	0
217198_x_at	IGHA1	immunoglobulin heavy constant alpha 1	2.36344	2.36344	0	0
222838_at	SLAMF7	SLAM family member 7	2.33065	2.33065	0	0
220306_at	FAM46C	family with sequence similarity 46, member C	2.32738	2.32738	0	0
236191_at	CD38	CD38 molecule	2.32553	2.32553	0	0
229721_x_at	DERL3	Der1-like domain family, member 3	2.32458	2.32458	0	0
217384_x_at	IGHA1	immunoglobulin heavy constant alpha 1	2.28955	2.28955	0	0
211868_x_at			2.27878	2.27878	0	0
219117_s_at	FKBP11	FK506 binding protein 11, 19 kDa	2.25894	2.25894	0	0
203028_s_at	CYBA	cytochrome b-245, alpha polypeptide	2.25206	2.25206	0	0
216834_at	RGS1	regulator of G-protein signalling 1	2.24602	2.24602	0	0
217028_at	CXCR4	chemokine (C-X-C motif) receptor 4	2.21523	2.21523	0	0
231647_s_at	FCRL5	Fc receptor-like 5	2.20046	2.20046	0	0
240420_at	AADACL2	arylacetamide deacetylase-like 2	0.45557	2.19505	0	0
235965_at			2.18153	2.18153	0	0
205903_s_at	KCNN3	potassium intermediate/small conductance calcium-activated channel, subfamily N, member 3	2.16713	2.16713	0	0
216517_at	IGKC|IGKV1-5|IGKV2-24	immunoglobulin kappa constant|immunoglobulin kappa variable 1-5|immunoglobulin kappa variable 2-24	2.16652	2.16652	0	0
217236_x_at			2.16422	2.16422	0	0
227189_at	CPNE5	copine V	2.15367	2.15367	0	0
207734_at	LAX1	lymphocyte transmembrane adaptor 1	2.13972	2.13972	0	0
234851_at	IGL@|IGLC1|IGLV3-25|IGLJ3|BC012876|X57820|BC064491	immunoglobulin lambda locus|immunoglobulin lambda constant 1 (Mcg marker)|immunoglobulin lambda variable 3-25|immunoglobulin lambda joining 3	2.13716	2.13716	0	0
234350_at			2.13238	2.13238	0	0
201998_at	ST6GAL1	ST6 beta-galactosamide alpha-2,6-sialyltranferase 1	2.12686	2.12686	0	0
208983_s_at	PECAM1	platelet/endothelial cell adhesion molecule (CD31 antigen)	2.12519	2.12519	0	0
203921_at	CHST2	carbohydrate (N-acetylglucosamine-6-O) sulfotransferase 2	2.08569	2.08569	0	0
229723_at	TAGAP	T-cell activation GTPase activating protein	2.045	2.045	0	0
211835_at			2.03671	2.03671	0	0
217360_x_at	IGHA1	immunoglobulin heavy constant alpha 1	2.0297	2.0297	0	0
209695_at	PTP4A3	protein tyrosine phosphatase type IVA, member 3	2.02738	2.02738	0	0
219551_at	EAF2	ELL associated factor 2	2.02102	2.02102	0	0
219505_at	CECR1	cat eye syndrome chromosome region, candidate 1	2.01791	2.01791	0	0
204683_at	ICAM2	intercellular adhesion molecule 2	2.01774	2.01774	0	0
205692_s_at	CD38	CD38 molecule	2.01628	2.01628	0	0
217145_at			2.01001	2.01001	0	0
205671_s_at	HLA-DOB	major histocompatibility complex, class II, DO beta	1.99905	1.99905	0	0
243871_at			0.50097	1.99612	0	0
210785_s_at	C1orf38	chromosome 1 open reading frame 38	1.98832	1.98832	0	0
207677_s_at	NCF4	neutrophil cytosolic factor 4, 40kDa	1.98353	1.98353	0	0
213620_s_at	ICAM2	intercellular adhesion molecule 2	1.97384	1.97384	0	0
208981_at	PECAM1	platelet/endothelial cell adhesion molecule (CD31 antigen)	1.96857	1.96857	0	0
1558828_s_at			1.96431	1.96431	0	0
1552532_a_at	ATP6V1C2	ATPase, H+ transporting, lysosomal 42kDa, V1 subunit C2	0.51007	1.9605	0	0
200670_at	XBP1	X-box binding protein 1	1.91967	1.91967	0	0
209606_at	PSCDBP	pleckstrin homology, Sec7 and coiled-coil domains, binding protein	1.91849	1.91849	0	0
1558397_at			1.90326	1.90326	0	0
201236_s_at	BTG2	BTG family, member 2	1.90061	1.90061	0	0
204949_at	ICAM3	intercellular adhesion molecule 3	1.89968	1.89968	0	0
225706_at			1.89538	1.89538	0	0
225382_at			1.89408	1.89408	0	0
207522_s_at	ATP2A3	ATPase, Ca++ transporting, ubiquitous	1.85148	1.85148	0	0
201839_s_at	TACSTD1	tumor-associated calcium signal transducer 1	0.54287	1.84206	0	0
221004_s_at	ITM2C	integral membrane protein 2C	1.82353	1.82353	0	0
1556793_a_at	FAM83C	family with sequence similarity 83, member C	0.54881	1.82212	0	0
202856_s_at	SLC16A3	solute carrier family 16, member 3 (monocarboxylic acid transporter 4)	1.8192	1.8192	0	0
203666_at	CXCL12	chemokine (C-X-C motif) ligand 12 (stromal cell-derived factor 1)	1.81417	1.81417	0	0
234050_at	TAGAP	T-cell activation GTPase activating protein	1.81218	1.81218	0	0
214456_x_at			1.81099	1.81099	0	0
219532_at	ELOVL4	elongation of very long chain fatty acids (FEN1/Elo2, SUR4/Elo3, yeast)-like 4	0.5553	1.80081	0	0
225383_at			1.78869	1.78869	0	0
228003_at	RAB30	RAB30, member RAS oncogene family	1.78555	1.78555	0	0
220161_s_at	EPB41L4B	erythrocyte membrane protein band 4.1 like 4B	0.56498	1.76998	0	0
207571_x_at	C1orf38	chromosome 1 open reading frame 38	1.76792	1.76792	0	0
228897_at	DERL3	Der1-like domain family, member 3	1.76638	1.76638	0	0
225540_at	MAP2	microtubule-associated protein 2	0.56928	1.7566	0	0
209681_at	SLC19A2	solute carrier family 19 (thiamine transporter), member 2	0.56939	1.75626	0	0
217239_x_at	IFI6|IGHA1|IGHG1	interferon, alpha-inducible protein 6|immunoglobulin heavy constant alpha 1|immunoglobulin heavy constant gamma 1 (G1m marker)	1.75315	1.75315	0	0
210138_at	RGS20	regulator of G-protein signalling 20	0.57047	1.75293	0	0
1553102_a_at	CCDC69	coiled-coil domain containing 69	1.75197	1.75197	0	0
217168_s_at	HERPUD1	homocysteine-inducible, endoplasmic reticulum stress-inducible, ubiquitin-like domain member 1	1.7443	1.7443	0	0
204912_at	IL10RA	interleukin 10 receptor, alpha	1.7437	1.7437	0	0
205147_x_at	NCF4	neutrophil cytosolic factor 4, 40kDa	1.73997	1.73997	0	0
205969_at	AADAC	arylacetamide deacetylase (esterase)	0.5804	1.72295	0	0
213502_x_at			1.72019	1.72019	0	0
206398_s_at	CD19	CD19 molecule	1.71994	1.71994	0	0
215946_x_at	IGLL1|CTA-246H3.1	immunoglobulin lambda-like polypeptide 1|similar to omega protein	1.69235	1.69235	0	0
213701_at	C12orf29	chromosome 12 open reading frame 29	0.59662	1.6761	0	0
1555773_at			0.60186	1.6615	0	0
200982_s_at	ANXA6	annexin A6	1.65919	1.65919	0	0
225033_at			1.65014	1.65014	0	0
215103_at	CYP2C19|CYP2C18	cytochrome P450, family 2, subfamily C, polypeptide 19|cytochrome P450, family 2, subfamily C, polypeptide 18	0.60676	1.6481	0	0
221916_at			0.61031	1.63851	0	0
220918_at	RUNX1|C21orf96	runt-related transcription factor 1 (acute myeloid leukemia 1; aml1 oncogene)|chromosome 21 open reading frame 96	1.63686	1.63686	0	0
239572_at	GJA3	gap junction protein, alpha 3, 46kDa (connexin 46)	0.61424	1.62803	0	0
205113_at	NEF3	neurofilament 3 (150kDa medium)	0.62087	1.61066	0	0
205467_at	CASP10	caspase 10, apoptosis-related cysteine peptidase	1.60687	1.60687	0	0
227240_at	NGEF	neuronal guanine nucleotide exchange factor	0.62398	1.60261	0	0
215035_at			1.60217	1.60217	0	0
208982_at	PECAM1	platelet/endothelial cell adhesion molecule (CD31 antigen)	1.59944	1.59944	0	0
213050_at	COBL	cordon-bleu homolog (mouse)	0.62714	1.59454	0	0
205326_at	RAMP3	receptor (calcitonin) activity modifying protein 3	1.58952	1.58952	0	0
204513_s_at	ELMO1	engulfment and cell motility 1	1.57478	1.57478	0	0
203435_s_at	MME	membrane metallo-endopeptidase (neutral endopeptidase, enkephalinase)	1.5645	1.5645	0	0
223805_at	OSBPL6	oxysterol binding protein-like 6	0.64329	1.55451	0	0
202295_s_at	CTSH	cathepsin H	1.55295	1.55295	0	0
237690_at	GPR115	G protein-coupled receptor 115	0.64626	1.54736	0	0
230655_at			0.65954	1.5162	0	0
204153_s_at	MFNG	manic fringe homolog (Drosophila)	1.4996	1.4996	0	0
204265_s_at	GPSM3	G-protein signalling modulator 3 (AGS3-like, C. elegans)	1.4938	1.4938	0	0
206028_s_at	MERTK	c-mer proto-oncogene tyrosine kinase	1.46181	1.46181	0	0
212960_at	TBC1D9	TBC1 domain family, member 9 (with GRAM domain)	1.45624	1.45624	0	0
217976_s_at	DYNC1LI1	dynein, cytoplasmic 1, light intermediate chain 1	0.68761	1.45432	0	0
203560_at	GGH	gamma-glutamyl hydrolase (conjugase, folylpolygammaglutamyl hydrolase)	0.6886	1.45222	0	0
238575_at	OSBPL6	oxysterol binding protein-like 6	0.68969	1.44992	0	0
203502_at	BPGM	2,3-bisphosphoglycerate mutase	0.6963	1.43616	0	0
231311_at			0.69704	1.43464	0	0
203143_s_at	KIAA0040	KIAA0040	1.4324	1.4324	0	0
229062_at			0.70397	1.42052	0	0
206034_at	SERPINB8	serpin peptidase inhibitor, clade B (ovalbumin), member 8	0.74392	1.34423	0	0
233058_at			0.75922	1.31713	0	0
212314_at	KIAA0746	KIAA0746 protein	2.19525	2.19525	0	1.11022e-16
209201_x_at	CXCR4	chemokine (C-X-C motif) receptor 4	2.15882	2.15882	0	1.11022e-16
221805_at			0.55306	1.80811	0	1.11022e-16
213036_x_at	ATP2A3	ATPase, Ca++ transporting, ubiquitous	1.61642	1.61642	0	1.11022e-16
214321_at	NOV	nephroblastoma overexpressed gene	0.64353	1.55393	0	1.11022e-16
208091_s_at	ECOP	EGFR-coamplified and overexpressed protein	1.55153	1.55153	0	1.11022e-16
224630_at	C2orf30	chromosome 2 open reading frame 30	1.54686	1.54686	0	1.11022e-16
227107_at			0.65282	1.53183	0	1.11022e-16
226907_at	PPP1R14C	protein phosphatase 1, regulatory (inhibitor) subunit 14C	0.67861	1.4736	0	1.11022e-16
234477_at	IFI6|IGH@|IGHA1|IGHG1	interferon, alpha-inducible protein 6|immunoglobulin heavy locus|immunoglobulin heavy constant alpha 1|immunoglobulin heavy constant gamma 1 (G1m marker)	2.36362	2.36362	0	2.22045e-16
206478_at	KIAA0125	KIAA0125	2.27814	2.27814	0	2.22045e-16
215777_at	IGLC1	immunoglobulin lambda constant 1 (Mcg marker)	2.06077	2.06077	0	2.22045e-16
236293_at	RHOH	ras homolog gene family, member H	2.06019	2.06019	0	2.22045e-16
203434_s_at	MME	membrane metallo-endopeptidase (neutral endopeptidase, enkephalinase)	2.0397	2.0397	0	2.22045e-16
215565_at			2.00124	2.00124	0	2.22045e-16
1555724_s_at	TAGLN	transgelin	1.89083	1.89083	0	2.22045e-16
219756_s_at	POF1B	premature ovarian failure, 1B	0.5334	1.87477	0	2.22045e-16
220214_at	ZNF215	zinc finger protein 215	1.84103	1.84103	0	2.22045e-16
204269_at	PIM2	pim-2 oncogene	1.83918	1.83918	0	2.22045e-16
207691_x_at	ENTPD1	ectonucleoside triphosphate diphosphohydrolase 1	1.7331	1.7331	0	2.22045e-16
211748_x_at	PTGDS	prostaglandin D2 synthase 21kDa (brain)	1.70624	1.70624	0	2.22045e-16
242871_at	PAQR5	progestin and adipoQ receptor family member V	0.58731	1.70268	0	2.22045e-16
244029_at	CPNE5|AK124222	copine V	1.68653	1.68653	0	2.22045e-16
222011_s_at	TCP1	t-complex 1	0.59923	1.66881	0	2.22045e-16
209827_s_at	IL16	interleukin 16 (lymphocyte chemoattractant factor)	1.64546	1.64546	0	2.22045e-16
215121_x_at	IGL@|IGLC1|IGLV4-3|IGLV3-25|IGLJ3|BC012876|X57820|BC064491|AJ319669	immunoglobulin lambda locus|immunoglobulin lambda constant 1 (Mcg marker)|immunoglobulin lambda variable 4-3|immunoglobulin lambda variable 3-25|immunoglobulin lambda joining 3	1.63254	1.63254	0	2.22045e-16
223325_at	TXNDC11	thioredoxin domain containing 11	1.60551	1.60551	0	2.22045e-16
226188_at			0.63187	1.5826	0	2.22045e-16
225090_at	SYVN1	synovial apoptosis inhibitor 1, synoviolin	1.56257	1.56257	0	2.22045e-16
222692_s_at	FNDC3B	fibronectin type III domain containing 3B	1.5419	1.5419	0	2.22045e-16
218746_at	TAPBPL|U80760	TAP binding protein-like	1.47022	1.47022	0	2.22045e-16
236616_at	AK123617		0.71413	1.40031	0	2.22045e-16
202665_s_at	WIPF1	WAS/WASL interacting protein family, member 1	1.3684	1.3684	0	2.22045e-16
227276_at	PLXDC2	plexin domain containing 2	0.74062	1.35021	0	2.22045e-16
214848_at			0.75234	1.32919	0	2.22045e-16
218433_at	PANK3	pantothenate kinase 3	0.76231	1.3118	0	2.22045e-16
224486_s_at	C15orf41	chromosome 15 open reading frame 41	0.76533	1.30662	0	2.22045e-16
240118_at	TXNDC11	thioredoxin domain containing 11	2.01179	2.01179	0	3.33067e-16
228518_at	IFI6|IGH@|IGHA1|IGHG1	interferon, alpha-inducible protein 6|immunoglobulin heavy locus|immunoglobulin heavy constant alpha 1|immunoglobulin heavy constant gamma 1 (G1m marker)	1.7983	1.7983	0	3.33067e-16
231925_at			0.62728	1.59418	0	3.33067e-16
202947_s_at	GYPC	glycophorin C (Gerbich blood group)	1.56805	1.56805	0	3.33067e-16
1561937_x_at			2.66546	2.66546	0	4.44089e-16
211919_s_at	CXCR4	chemokine (C-X-C motif) receptor 4	2.07116	2.07116	0	4.44089e-16
201235_s_at	BTG2	BTG family, member 2	1.99676	1.99676	0	4.44089e-16
211647_x_at			1.82379	1.82379	0	4.44089e-16
205902_at	KCNN3	potassium intermediate/small conductance calcium-activated channel, subfamily N, member 3	1.71709	1.71709	0	4.44089e-16
1560706_at			1.6297	1.6297	0	4.44089e-16
205328_at	CLDN10	claudin 10	1.59442	1.59442	0	4.44089e-16
227749_at			1.52736	1.52736	0	4.44089e-16
1555173_at	STX19	syntaxin 19	0.69087	1.44746	0	4.44089e-16
204116_at	IL2RG	interleukin 2 receptor, gamma (severe combined immunodeficiency)	1.65295	1.65295	0	5.55111e-16
225299_at	MYO5B	myosin VB	0.62424	1.60194	0	5.55111e-16
205901_at	PNOC	prepronociceptin	1.94985	1.94985	0	6.66134e-16
228115_at			0.5779	1.73039	0	6.66134e-16
209496_at	RARRES2	retinoic acid receptor responder (tazarotene induced) 2	1.61568	1.61568	0	6.66134e-16
244107_at			0.61916	1.6151	0	6.66134e-16
205159_at	CSF2RB	colony stimulating factor 2 receptor, beta, low-affinity (granulocyte-macrophage)	1.59907	1.59907	0	6.66134e-16
221739_at	C19orf10	chromosome 19 open reading frame 10	1.52884	1.52884	0	6.66134e-16
204671_s_at	ANKRD6	ankyrin repeat domain 6	0.6975	1.43368	0	6.66134e-16
1553956_at	ALS2CR4	amyotrophic lateral sclerosis 2 (juvenile) chromosome region, candidate 4	0.71446	1.39965	0	6.66134e-16
218999_at	TMEM140	transmembrane protein 140	1.39196	1.39196	0	6.66134e-16
209435_s_at	ARHGEF2	rho/rac guanine nucleotide exchange factor (GEF) 2	1.3481	1.3481	0	6.66134e-16
220532_s_at	TMEM176B	transmembrane protein 176B	1.90817	1.90817	0	8.88178e-16
208268_at	ADAM28	ADAM metallopeptidase domain 28	1.88485	1.88485	0	8.88178e-16
209474_s_at	ENTPD1	ectonucleoside triphosphate diphosphohydrolase 1	1.81806	1.81806	0	8.88178e-16
202957_at	HCLS1	hematopoietic cell-specific Lyn substrate 1	1.66128	1.66128	0	8.88178e-16
228658_at			1.504	1.504	0	8.88178e-16
206363_at	MAF	v-maf musculoaponeurotic fibrosarcoma oncogene homolog (avian)	0.67879	1.4732	0	8.88178e-16
239042_at			0.70027	1.42803	0	8.88178e-16
224406_s_at	FCRL5|AK090475	Fc receptor-like 5	1.82615	1.82615	0	9.99201e-16
208335_s_at	DARC	Duffy blood group, chemokine receptor	1.62152	1.62152	0	9.99201e-16
220942_x_at	C3orf28	chromosome 3 open reading frame 28	0.73776	1.35546	0	9.99201e-16
234792_x_at	IFI6|IGH@|IGHA1|IGHG1	interferon, alpha-inducible protein 6|immunoglobulin heavy locus|immunoglobulin heavy constant alpha 1|immunoglobulin heavy constant gamma 1 (G1m marker)	2.819	2.819	0	1.11022e-15
206504_at	CYP24A1	cytochrome P450, family 24, subfamily A, polypeptide 1	2.0394	2.0394	0	1.11022e-15
228167_at	KLHL6	kelch-like 6 (Drosophila)	1.92247	1.92247	0	1.11022e-15
233690_at	RUNX1	runt-related transcription factor 1 (acute myeloid leukemia 1; aml1 oncogene)	1.74635	1.74635	0	1.11022e-15
1554240_a_at	ITGAL	integrin, alpha L (antigen CD11A (p180), lymphocyte function-associated antigen 1; alpha polypeptide)	1.68027	1.68027	0	1.11022e-15
216060_s_at	DAAM1	dishevelled associated activator of morphogenesis 1	0.61737	1.61978	0	1.11022e-15
212415_at		septin 6	1.61313	1.61313	0	1.11022e-15
201923_at	PRDX4	peroxiredoxin 4	1.58739	1.58739	0	1.11022e-15
204613_at	PLCG2	phospholipase C, gamma 2 (phosphatidylinositol-specific)	1.52463	1.52463	0	1.11022e-15
203854_at	CFI	complement factor I	1.52263	1.52263	0	1.11022e-15
219371_s_at	KLF2	Kruppel-like factor 2 (lung)	1.51768	1.51768	0	1.11022e-15
236261_at			0.71053	1.40739	0	1.11022e-15
206382_s_at	BDNF	brain-derived neurotrophic factor	0.72762	1.37435	0	1.11022e-15
203066_at	GALNAC4S-6ST	B cell RAG associated protein	1.43338	1.43338	0	1.22124e-15
209448_at	HTATIP2	HIV-1 Tat interactive protein 2, 30kDa	0.75376	1.32668	0	1.22124e-15
211642_at	IFI6|IGHA1|IGHG1	interferon, alpha-inducible protein 6|immunoglobulin heavy constant alpha 1|immunoglobulin heavy constant gamma 1 (G1m marker)	2.22504	2.22504	0	1.33227e-15
217084_at			2.13714	2.13714	0	1.33227e-15
225763_at	RCSD1	RCSD domain containing 1	1.58321	1.58321	0	1.33227e-15
219054_at	C5orf23	chromosome 5 open reading frame 23	0.645	1.55039	0	1.33227e-15
231124_x_at	LY9	lymphocyte antigen 9	1.64881	1.64881	0	1.55431e-15
213603_s_at	RAC2	ras-related C3 botulinum toxin substrate 2 (rho family, small GTP binding protein Rac2)	1.53731	1.53731	0	1.55431e-15
209570_s_at	D4S234E	DNA segment on chromosome 4 (unique) 234 expressed sequence	0.67972	1.4712	0	1.55431e-15
218927_s_at	CHST12	carbohydrate (chondroitin 4) sulfotransferase 12	1.38732	1.38732	0	1.55431e-15
204044_at	QPRT	quinolinate phosphoribosyltransferase (nicotinate-nucleotide pyrophosphorylase (carboxylating))	1.46478	1.46478	0	1.66534e-15
213427_at	RPP40	ribonuclease P 40kDa subunit	0.75896	1.31758	0	1.66534e-15
234415_x_at	IGHA1	immunoglobulin heavy constant alpha 1	1.87334	1.87334	0	1.77636e-15
230011_at	RP5-821D11.2	meiosis defective 1	1.84878	1.84878	0	1.77636e-15
227125_at			1.49794	1.49794	0	1.77636e-15
215808_at			0.68197	1.46634	0	1.77636e-15
211495_x_at	TNFSF13|TNFSF12-TNFSF13	tumor necrosis factor (ligand) superfamily, member 13|tumor necrosis factor (ligand) superfamily, member 12-member 13	1.2853	1.2853	0	1.77636e-15
210479_s_at	RORA	RAR-related orphan receptor A	0.5554	1.8005	0	1.88738e-15
219789_at	NPR3	natriuretic peptide receptor C/guanylate cyclase C (atrionatriuretic peptide receptor C)	0.57347	1.74376	0	1.9984e-15
1566785_x_at	NSF	N-ethylmaleimide-sensitive factor	0.64041	1.56151	0	1.9984e-15
221253_s_at	TXNDC5	thioredoxin domain containing 5	1.5317	1.5317	0	1.9984e-15
209499_x_at	TNFSF13|TNFSF12-TNFSF13	tumor necrosis factor (ligand) superfamily, member 13|tumor necrosis factor (ligand) superfamily, member 12-member 13	1.3816	1.3816	0	1.9984e-15
219159_s_at	SLAMF7	SLAM family member 7	2.37422	2.37422	0	2.22045e-15
205547_s_at	TAGLN	transgelin	2.14899	2.14899	0	2.33147e-15
233223_at	NEDD9	neural precursor cell expressed, developmentally down-regulated 9	1.68256	1.68256	0	2.44249e-15
1552623_at			1.59199	1.59199	0	2.44249e-15
203303_at	DYNLT3	dynein, light chain, Tctex-type 3	0.63064	1.58569	0	2.44249e-15
1554628_at	ZNF57	zinc finger protein 57	0.68003	1.47053	0	2.44249e-15
209582_s_at	CD200	CD200 molecule	1.46106	1.46106	0	2.44249e-15
210426_x_at	RORA	RAR-related orphan receptor A	0.58438	1.71123	0	2.66453e-15
242204_at	WFDC5	WAP four-disulfide core domain 5	0.64294	1.55535	0	2.66453e-15
219191_s_at	TFCP2|BIN2	transcription factor CP2|bridging integrator 2	1.41922	1.41922	0	2.66453e-15
227944_at			0.77068	1.29756	0	2.66453e-15
225389_at	CNR2|BTBD6	cannabinoid receptor 2 (macrophage)|BTB (POZ) domain containing 6	0.82125	1.21766	0	2.66453e-15
228831_s_at	GNG7	guanine nucleotide binding protein (G protein), gamma 7	1.40748	1.40748	0	2.77556e-15
204259_at	MMP7	matrix metallopeptidase 7 (matrilysin, uterine)	2.13907	2.13907	0	2.88658e-15
221581_s_at	LAT2	linker for activation of T cells family, member 2	1.48504	1.48504	0	2.88658e-15
208289_s_at			0.77579	1.28902	0	2.88658e-15
206177_s_at	ARG1	arginase, liver	0.47238	2.11694	0	3.10862e-15
204604_at	PFTK1	PFTAIRE protein kinase 1	1.54714	1.54714	0	3.10862e-15
202998_s_at	LOXL2	lysyl oxidase-like 2	1.54523	1.54523	0	3.10862e-15
218898_at	FAM57A	family with sequence similarity 57, member A	0.67816	1.47459	0	3.33067e-15
31874_at			0.74917	1.33482	0	3.33067e-15
1565535_x_at			1.80802	1.80802	0	3.44169e-15
206584_at	LY96	lymphocyte antigen 96	1.62795	1.62795	0	3.55271e-15
225527_at	CEBPG	CCAAT/enhancer binding protein (C/EBP), gamma	0.79297	1.26108	0	3.55271e-15
226051_at	SELM	selenoprotein M	1.92011	1.92011	0	3.66374e-15
220723_s_at	FLJ21511	hypothetical protein FLJ21511	0.65464	1.52756	0	3.66374e-15
202887_s_at	DDIT4	DNA-damage-inducible transcript 4	1.68234	1.68234	0	3.77476e-15
220377_at			1.5446	1.5446	0	3.77476e-15
213935_at			0.66895	1.49489	0	3.77476e-15
213929_at			0.52241	1.91422	0	3.9968e-15
227309_at	YOD1	YOD1 OTU deubiquinating enzyme 1 homolog (S. cerevisiae)	0.58458	1.71062	0	3.9968e-15
231192_at			0.6795	1.47166	0	3.9968e-15
202988_s_at	RGS1	regulator of G-protein signalling 1	2.36396	2.36396	0	4.21885e-15
232472_at	FNDC3B	fibronectin type III domain containing 3B	1.77098	1.77098	0	4.21885e-15
207777_s_at	SP140	SP140 nuclear body protein	1.58996	1.58996	0	4.21885e-15
1557522_x_at			0.66115	1.51251	0	4.21885e-15
229686_at	P2RY8	purinergic receptor P2Y, G-protein coupled, 8	1.77997	1.77997	0	4.32987e-15
202314_at	CYP51A1	cytochrome P450, family 51, subfamily A, polypeptide 1	0.67963	1.47138	0	4.32987e-15
230104_s_at			0.71443	1.39972	0	4.44089e-15
223569_at	PPAPDC1B	phosphatidic acid phosphatase type 2 domain containing 1B	1.65783	1.65783	0	4.55191e-15
207324_s_at	DSC1	desmocollin 1	0.44734	2.23543	0	4.66294e-15
224345_x_at	C3orf28	chromosome 3 open reading frame 28	0.71348	1.40158	0	4.66294e-15
235372_at	FCRLA	Fc receptor-like A	1.70615	1.70615	0	4.77396e-15
215967_s_at	LY9	lymphocyte antigen 9	1.54379	1.54379	0	4.88498e-15
212886_at	CCDC69	coiled-coil domain containing 69	1.51917	1.51917	0	4.88498e-15
225912_at	TP53INP1	tumor protein p53 inducible nuclear protein 1	1.63561	1.63561	0	5.10703e-15
220495_s_at	C5orf14	chromosome 5 open reading frame 14	1.59198	1.59198	0	5.10703e-15
214084_x_at	FKBP6|NCF1	FK506 binding protein 6, 36kDa|neutrophil cytosolic factor 1, (chronic granulomatous disease, autosomal 1)	1.48463	1.48463	0	5.10703e-15
207419_s_at	RAC2	ras-related C3 botulinum toxin substrate 2 (rho family, small GTP binding protein Rac2)	1.77937	1.77937	0	5.55112e-15
202626_s_at	LYN	v-yes-1 Yamaguchi sarcoma viral related oncogene homolog	1.53191	1.53191	0	5.55112e-15
215176_x_at	IGKC|IGKV1-5|IGKV2-24	immunoglobulin kappa constant|immunoglobulin kappa variable 1-5|immunoglobulin kappa variable 2-24	2.62545	2.62545	0	5.9952e-15
215465_at	ABCA12	ATP-binding cassette, sub-family A (ABC1), member 12	0.56705	1.76351	0	5.9952e-15
234390_x_at	IGHA1	immunoglobulin heavy constant alpha 1	1.70428	1.70428	0	6.10623e-15
202112_at	VWF	von Willebrand factor	1.58649	1.58649	0	6.43929e-15
202084_s_at	SEC14L1	SEC14-like 1 (S. cerevisiae)	1.36296	1.36296	0	6.43929e-15
226682_at			0.63091	1.585	0	6.55032e-15
224550_s_at	MRVI1	murine retrovirus integration site 1 homolog	1.48611	1.48611	0	6.88338e-15
212187_x_at	PTGDS	prostaglandin D2 synthase 21kDa (brain)	1.72877	1.72877	0	7.10543e-15
234279_at	TNFAIP8L3	tumor necrosis factor, alpha-induced protein 8-like 3	0.75596	1.32282	0	7.54952e-15
218310_at	RABGEF1	RAB guanine nucleotide exchange factor (GEF) 1	0.7603	1.31528	0	7.77156e-15
224451_x_at	ARHGAP9	Rho GTPase activating protein 9	1.54576	1.54576	0	7.99361e-15
219993_at	SOX17	SRY (sex determining region Y)-box 17	1.41705	1.41705	0	7.99361e-15
201860_s_at	PLAT	plasminogen activator, tissue	1.71586	1.71586	0	8.10463e-15
226150_at	PPAPDC1B	phosphatidic acid phosphatase type 2 domain containing 1B	1.77119	1.77119	0	8.21565e-15
215379_x_at			1.56291	1.56291	0	8.21565e-15
210889_s_at	FCGR2B	Fc fragment of IgG, low affinity IIb, receptor (CD32)	1.66087	1.66087	0	8.65974e-15
207442_at	CSF3	colony stimulating factor 3 (granulocyte)	1.9257	1.9257	0	8.88178e-15
234381_at	IGL@|IGLC1|IGLV4-3|IGLV3-25|IGLJ3|BC012876|X57820|BC064491	immunoglobulin lambda locus|immunoglobulin lambda constant 1 (Mcg marker)|immunoglobulin lambda variable 4-3|immunoglobulin lambda variable 3-25|immunoglobulin lambda joining 3	1.52288	1.52288	0	8.88178e-15
221249_s_at	FAM117A	family with sequence similarity 117, member A	1.34644	1.34644	0	8.88178e-15
222411_s_at	SSR3|GIPC2	signal sequence receptor, gamma (translocon-associated protein gamma)|GIPC PDZ domain containing family, member 2	1.49339	1.49339	0	9.10383e-15
202967_at	GSTA4	glutathione S-transferase A4	0.68843	1.45258	0	9.21485e-15
212975_at	DENND3	DENN/MADD domain containing 3	1.37689	1.37689	0	9.32587e-15
1552542_s_at	TAGAP	T-cell activation GTPase activating protein	1.71504	1.71504	0	9.4369e-15
238332_at	ANKRD29	ankyrin repeat domain 29	0.61925	1.61486	0	9.54792e-15
226939_at	CPEB2	cytoplasmic polyadenylation element binding protein 2	0.66882	1.49516	0	9.65894e-15
218717_s_at	LEPREL1	leprecan-like 1	0.64153	1.55877	0	9.76996e-15
211663_x_at	PTGDS	prostaglandin D2 synthase 21kDa (brain)	1.55765	1.55765	0	9.76996e-15
236266_at			0.64064	1.56094	0	1.04361e-14
224405_at	FCRL5	Fc receptor-like 5	1.98587	1.98587	0	1.06581e-14
203456_at	PRAF2	PRA1 domain family, member 2	1.2943	1.2943	0	1.06581e-14
223294_at	CXorf26	chromosome X open reading frame 26	0.74977	1.33375	0	1.07692e-14
209199_s_at	MEF2C	MADS box transcription enhancer factor 2, polypeptide C (myocyte enhancer factor 2C)	1.5643	1.5643	0	1.12133e-14
226594_at			0.77356	1.29272	0	1.23235e-14
223568_s_at	PPAPDC1B	phosphatidic acid phosphatase type 2 domain containing 1B	1.6445	1.6445	0	1.31006e-14
218345_at	TMEM176A	transmembrane protein 176A	1.51975	1.51975	0	1.31006e-14
203477_at	COL15A1	collagen, type XV, alpha 1	1.6761	1.6761	0	1.37668e-14
211742_s_at	EVI2B	ecotropic viral integration site 2B	1.65527	1.65527	0	1.37668e-14
201204_s_at	RRBP1	ribosome binding protein 1 homolog 180kDa (dog)	1.57501	1.57501	0	1.37668e-14
214298_x_at		septin 6	1.57842	1.57842	0	1.42109e-14
1568868_at	FLJ16008	FLJ16008 protein	0.71697	1.39476	0	1.4988e-14
205352_at	SERPINI1	serpin peptidase inhibitor, clade I (neuroserpin), member 1	1.60846	1.60846	0	1.54321e-14
235377_at	C6orf142	chromosome 6 open reading frame 142	0.70337	1.42173	0	1.55431e-14
204588_s_at	SLC7A7	solute carrier family 7 (cationic amino acid transporter, y+ system), member 7	1.37897	1.37897	0	1.55431e-14
238431_at			0.69322	1.44253	0	1.57652e-14
219429_at	FA2H	fatty acid 2-hydroxylase	1.34116	1.34116	0	1.57652e-14
227322_s_at	BCCIP	BRCA2 and CDKN1A interacting protein	0.75332	1.32746	0	1.59872e-14
1569040_s_at			2.38141	2.38141	0	1.62093e-14
204088_at	P2RX4	purinergic receptor P2X, ligand-gated ion channel, 4	1.56391	1.56391	0	1.62093e-14
225282_at	SMAP1L	stromal membrane-associated protein 1-like	1.54582	1.54582	0	1.62093e-14
208269_s_at	ADAM28	ADAM metallopeptidase domain 28	1.40546	1.40546	0	1.64313e-14
212788_x_at	FTL	ferritin, light polypeptide	1.24528	1.24528	0	1.64313e-14
226564_at	ZFAT1	ZFAT zinc finger 1	1.31076	1.31076	0	1.66533e-14
214836_x_at	IGKC|IGKV1-5|IGKV2-24	immunoglobulin kappa constant|immunoglobulin kappa variable 1-5|immunoglobulin kappa variable 2-24	1.77035	1.77035	0	1.73195e-14
205316_at			1.63892	1.63892	0	1.75415e-14
228759_at	CREB3L2	cAMP responsive element binding protein 3-like 2	1.32378	1.32378	0	1.75415e-14
214677_x_at	IGL@|IGLC1|IGLV4-3|IGLV3-25|IGLJ3|BC012876|X57820|BC064491|AJ319669	immunoglobulin lambda locus|immunoglobulin lambda constant 1 (Mcg marker)|immunoglobulin lambda variable 4-3|immunoglobulin lambda variable 3-25|immunoglobulin lambda joining 3	1.61962	1.61962	0	2.06502e-14
217217_at			1.85088	1.85088	0	2.13163e-14
227150_at	MTF1	metal-regulatory transcription factor 1	0.72675	1.37599	0	2.13163e-14
204951_at	RHOH	ras homolog gene family, member H	1.46787	1.46787	0	2.17604e-14
235666_at			1.42013	1.42013	0	2.23155e-14
223594_at	TMEM117	transmembrane protein 117	0.70006	1.42845	0	2.27596e-14
223193_x_at	C3orf28	chromosome 3 open reading frame 28	0.72048	1.38796	0	2.28706e-14
204679_at	KCNK1	potassium channel, subfamily K, member 1	0.71395	1.40066	0	2.38698e-14
221529_s_at	PLVAP	plasmalemma vesicle associated protein	1.57585	1.57585	0	2.42029e-14
223694_at	TRIM7	tripartite motif-containing 7	0.71559	1.39744	0	2.42029e-14
213379_at	COQ2	coenzyme Q2 homolog, prenyltransferase (yeast)	0.76341	1.30991	0	2.44249e-14
230925_at	APBB1IP	amyloid beta (A4) precursor protein-binding, family B, member 1 interacting protein	1.42334	1.42334	0	2.55351e-14
236534_at	BNIPL	BCL2/adenovirus E1B 19kD interacting protein like	0.6446	1.55134	0	2.57572e-14
222753_s_at	SPCS3	signal peptidase complex subunit 3 homolog (S. cerevisiae)	1.50755	1.50755	0	2.63123e-14
203857_s_at	PDIA5	protein disulfide isomerase family A, member 5	1.48134	1.48134	0	2.67564e-14
206896_s_at	GNG7	guanine nucleotide binding protein (G protein), gamma 7	1.61112	1.61112	0	2.77556e-14
242414_at			1.29975	1.29975	0	2.84217e-14
205297_s_at	CD79B	CD79b molecule, immunoglobulin-associated beta	1.49119	1.49119	0	2.89768e-14
201859_at	PRG1	proteoglycan 1, secretory granule	1.46791	1.46791	0	2.90878e-14
219340_s_at	CLN8	ceroid-lipofuscinosis, neuronal 8 (epilepsy, progressive with mental retardation)	0.79698	1.25474	0	2.95319e-14
233516_s_at	SPAG17	sperm associated antigen 17	0.63586	1.57267	0	2.9976e-14
219347_at	NUDT15	nudix (nucleoside diphosphate linked moiety X)-type motif 15	0.7424	1.34698	0	3.06422e-14
238123_at			0.76142	1.31333	0	3.06422e-14
235401_s_at	FCRLA	Fc receptor-like A	2.03	2.03	0	3.13083e-14
220906_at	LDB2	LIM domain binding 2	1.38152	1.38152	0	3.19744e-14
209250_at	DEGS1	degenerative spermatocyte homolog 1, lipid desaturase (Drosophila)	0.7188	1.39121	0	3.40838e-14
218805_at	GIMAP5	GTPase, IMAP family member 5	1.2505	1.2505	0	3.43059e-14
240260_at	PTPN1	protein tyrosine phosphatase, non-receptor type 1	1.49576	1.49576	0	3.55271e-14
210448_s_at	P2RX5	purinergic receptor P2X, ligand-gated ion channel, 5	1.49742	1.49742	0	3.81917e-14
209457_at	DUSP5	dual specificity phosphatase 5	1.86936	1.86936	0	3.89688e-14
1558292_s_at	PIGW	phosphatidylinositol glycan anchor biosynthesis, class W	0.72188	1.38528	0	4.03011e-14
236201_at			0.75887	1.31775	0	4.03011e-14
206581_at			0.73803	1.35496	0	4.10782e-14
206176_at	BMP6	bone morphogenetic protein 6	1.7006	1.7006	0	4.20775e-14
1559452_a_at	ST3GAL1	ST3 beta-galactoside alpha-2,3-sialyltransferase 1	1.19693	1.19693	0	4.21885e-14
242388_x_at			1.81454	1.81454	0	4.25215e-14
221802_s_at	KIAA1598	KIAA1598	0.69808	1.4325	0	4.39648e-14
208126_s_at	CYP2C19|CYP2C18	cytochrome P450, family 2, subfamily C, polypeptide 19|cytochrome P450, family 2, subfamily C, polypeptide 18	0.69116	1.44683	0	4.56302e-14
209138_x_at	IGL@|IGLC1|IGLV4-3|IGLV3-25|IGLJ3|GGTL4|BC012876|X57820|BC064491|AJ319669|hsa-mir-650	immunoglobulin lambda locus|immunoglobulin lambda constant 1 (Mcg marker)|immunoglobulin lambda variable 4-3|immunoglobulin lambda variable 3-25|immunoglobulin lambda joining 3|gamma-glutamyltransferase-like 4	1.70812	1.70812	0	4.67404e-14
218792_s_at	BSPRY	B-box and SPRY domain containing	0.73688	1.35707	0	4.70735e-14
228457_at			0.73798	1.35505	0	4.92939e-14
204687_at	DKFZP564O0823	DKFZP564O0823 protein	1.37866	1.37866	0	4.9738e-14
205379_at	CBR3	carbonyl reductase 3	0.69337	1.44223	0	5.00711e-14
206206_at	CD180	CD180 molecule	1.52405	1.52405	0	5.31797e-14
201650_at	KRT19	keratin 19	1.98927	1.98927	0	5.39568e-14
209200_at			1.54953	1.54953	0	5.44009e-14
201288_at	ARHGDIB	Rho GDP dissociation inhibitor (GDI) beta	1.3453	1.3453	0	5.4623e-14
204639_at	ADA	adenosine deaminase	1.35919	1.35919	0	5.61773e-14
202540_s_at	HMGCR	3-hydroxy-3-methylglutaryl-Coenzyme A reductase	0.69101	1.44716	0	5.65103e-14
202877_s_at	CD93	CD93 molecule	1.37712	1.37712	0	5.73985e-14
1556589_at			1.30899	1.30899	0	5.81757e-14
203961_at			0.65281	1.53185	0	5.92859e-14
214971_s_at	ST6GAL1	ST6 beta-galactosamide alpha-2,6-sialyltranferase 1	2.31832	2.31832	0	5.95079e-14
229492_at	VANGL1	vang-like 1 (van gogh, Drosophila)	0.78003	1.282	0	5.9952e-14
225846_at	RBM35A	RNA binding motif protein 35A	0.673	1.48588	0	6.01741e-14
220751_s_at	C5orf4	chromosome 5 open reading frame 4	1.40834	1.40834	0	6.09512e-14
1558176_at			1.7183	1.7183	0	6.12843e-14
208607_s_at	SAA1	serum amyloid A1	1.94602	1.94602	0	6.28386e-14
201004_at	SSR4	signal sequence receptor, delta (translocon-associated protein delta)	1.69193	1.69193	0	6.28386e-14
1554062_at	XG	Xg blood group	0.71809	1.39258	0	6.37268e-14
212956_at	TBC1D9	TBC1 domain family, member 9 (with GRAM domain)	1.51831	1.51831	0	6.52811e-14
38149_at	ARHGAP25	Rho GTPase activating protein 25	1.29248	1.29248	0	6.52811e-14
213592_at	AGTRL1	angiotensin II receptor-like 1	1.5834	1.5834	0	6.81677e-14
244692_at	FLJ39501	cytochrome P450, family 2, subfamily E, polypeptide 2 homolog	0.68231	1.46561	0	6.81677e-14
205504_at	BTK	Bruton agammaglobulinemia tyrosine kinase	1.43739	1.43739	0	6.81677e-14
203068_at	KLHL21	kelch-like 21 (Drosophila)	0.74973	1.33381	0	6.88338e-14
234306_s_at	SLAMF7	SLAM family member 7	1.9802	1.9802	0	6.90559e-14
202759_s_at	AKAP2|PALM2-AKAP2	A kinase (PRKA) anchor protein 2|PALM2-AKAP2 protein	1.5301	1.5301	0	6.90559e-14
218477_at	TMEM14A	transmembrane protein 14A	0.70631	1.4158	0	6.95e-14
1554912_at	FAM62C	family with sequence similarity 62 (C2 domain containing), member C	0.65474	1.52732	0	6.99441e-14
235085_at			0.78457	1.27459	0	7.26086e-14
238017_at	RDHE2	retinal short chain dehydrogenase reductase isoform 1	0.74304	1.34582	0	7.4829e-14
237302_at			0.689	1.45138	0	7.494e-14
229860_x_at			1.4058	1.4058	0	7.58282e-14
236491_at	BCL2L10	BCL2-like 10 (apoptosis facilitator)	0.69033	1.44859	0	7.77156e-14
216846_at			1.61441	1.61441	0	7.81597e-14
1554208_at	RP5-821D11.2	meiosis defective 1	1.69193	1.69193	0	7.88258e-14
1555372_at	BCL2L11	BCL2-like 11 (apoptosis facilitator)	1.60923	1.60923	0	7.9714e-14
231118_at	ANKRD35	ankyrin repeat domain 35	0.75031	1.33278	0	8.10463e-14
227995_at			0.73283	1.36458	0	8.13794e-14
223299_at	SEC11L3	SEC11-like 3 (S. cerevisiae)	1.72607	1.72607	0	8.30447e-14
205237_at	FCN1|CR749452	ficolin (collagen/fibrinogen domain containing) 1	1.53819	1.53819	0	8.57092e-14
1558837_a_at	MGC4677|LOC285074	hypothetical protein MGC4677|hypothetical protein LOC285074	1.31956	1.31956	0	8.72635e-14
231033_at			0.61224	1.63335	0	8.9817e-14
228427_at	FBXO16	F-box protein 16	1.57397	1.57397	0	9.05942e-14
227717_at	FLJ41603	FLJ41603 protein	0.78093	1.28053	0	9.05942e-14
202838_at	FUCA1	fucosidase, alpha-L- 1, tissue	1.42561	1.42561	0	9.4369e-14
1558836_at	MGC4677|LOC285074	hypothetical protein MGC4677|hypothetical protein LOC285074	1.33602	1.33602	0	9.57012e-14
160020_at	MMP14	matrix metallopeptidase 14 (membrane-inserted)	1.33326	1.33326	0	9.61453e-14
208093_s_at	NDEL1	nudE nuclear distribution gene E homolog like 1 (A. nidulans)	0.85058	1.17567	0	1.03473e-13
203016_s_at	SSX2IP	synovial sarcoma, X breakpoint 2 interacting protein	0.72154	1.38593	0	1.0858e-13
204726_at	CDH13	cadherin 13, H-cadherin (heart)	0.73925	1.35273	0	1.11688e-13
219990_at	E2F8	E2F transcription factor 8	0.62985	1.58769	0	1.13021e-13
207838_x_at	MUC1|PBXIP1	mucin 1, cell surface associated|pre-B-cell leukemia transcription factor interacting protein 1	1.50204	1.50204	0	1.16018e-13
203934_at	KDR	kinase insert domain receptor (a type III receptor tyrosine kinase)	1.4201	1.4201	0	1.18794e-13
209879_at	SELPLG	selectin P ligand	1.40444	1.40444	0	1.21236e-13
212259_s_at	MUC1|PBXIP1	mucin 1, cell surface associated|pre-B-cell leukemia transcription factor interacting protein 1	1.4285	1.4285	0	1.26676e-13
204785_x_at	IFNAR2	interferon (alpha, beta and omega) receptor 2	1.42896	1.42896	0	1.27565e-13
236009_at			0.66202	1.51054	0	1.28564e-13
1557636_a_at			0.68276	1.46464	0	1.31228e-13
213947_s_at	NUP210	nucleoporin 210kDa	1.29127	1.29127	0	1.33671e-13
220017_x_at	CYP2C9	cytochrome P450, family 2, subfamily C, polypeptide 9	0.73838	1.35431	0	1.36335e-13
228258_at	TBC1D10C	TBC1 domain family, member 10C	1.33068	1.33068	0	1.40332e-13
236986_at			1.39963	1.39963	0	1.4122e-13
226733_at	PFKFB2	6-phosphofructo-2-kinase/fructose-2,6-biphosphatase 2	0.7259	1.3776	0	1.42331e-13
223427_s_at	EPB41L4B	erythrocyte membrane protein band 4.1 like 4B	0.67616	1.47894	0	1.43219e-13
41577_at	PPP1R16B	protein phosphatase 1, regulatory (inhibitor) subunit 16B	1.34183	1.34183	0	1.4444e-13
211638_at			1.40906	1.40906	0	1.46549e-13
212699_at	SCAMP5	secretory carrier membrane protein 5	1.4067	1.4067	0	1.53433e-13
218876_at	CGI-38	brain specific protein	0.58676	1.70427	0	1.61204e-13
206049_at	SELP	selectin P (granule membrane protein 140kDa, antigen CD62)	1.39875	1.39875	0	1.67422e-13
220432_s_at	CYP39A1	cytochrome P450, family 39, subfamily A, polypeptide 1	0.69414	1.44062	0	1.68532e-13
203332_s_at			1.33157	1.33157	0	1.68532e-13
221814_at	GPR124	G protein-coupled receptor 124	1.42765	1.42765	0	1.6942e-13
1556183_at	KIAA1641	KIAA1641	1.76499	1.76499	0	1.75193e-13
235203_at			0.72792	1.37377	0	1.75859e-13
241044_x_at	MAP2	microtubule-associated protein 2	0.63596	1.57243	0	1.76414e-13
205943_at	TDO2	tryptophan 2,3-dioxygenase	1.66	1.66	0	1.76526e-13
225188_at	RAPH1	Ras association (RalGDS/AF-6) and pleckstrin homology domains 1	0.64491	1.55061	0	1.79856e-13
223423_at	GPR160	G protein-coupled receptor 160	1.60986	1.60986	0	1.97953e-13
209183_s_at	C10orf10	chromosome 10 open reading frame 10	1.452	1.452	0	2.00506e-13
241917_at	FCHSD2	FCH and double SH3 domains 2	1.35201	1.35201	0	2.04503e-13
219622_at	RAB20	RAB20, member RAS oncogene family	1.25703	1.25703	0	2.05058e-13
204730_at	RIMS3	regulating synaptic membrane exocytosis 3	0.79602	1.25625	0	2.0528e-13
223194_s_at	C6orf85	chromosome 6 open reading frame 85	0.75613	1.32253	0	2.05391e-13
210243_s_at	B4GALT3	UDP-Gal:betaGlcNAc beta 1,4- galactosyltransferase, polypeptide 3	1.3582	1.3582	0	2.17826e-13
227542_at			0.62191	1.60795	0	2.29594e-13
226490_at			0.64975	1.53905	0	2.30926e-13
203416_at	CD53	CD53 molecule	1.41128	1.41128	0	2.42695e-13
216166_at	RHOH	ras homolog gene family, member H	1.59553	1.59553	0	2.5846e-13
228159_at			0.84164	1.18816	0	2.59459e-13
1554812_at	CLDN20	claudin 20	0.6666	1.50014	0	2.63789e-13
1562290_at	PPP2R2C	protein phosphatase 2 (formerly 2A), regulatory subunit B (PR 52), gamma isoform	0.62808	1.59216	0	2.68008e-13
201313_at	ENO2	enolase 2 (gamma, neuronal)	1.55158	1.55158	0	2.68008e-13
220169_at	TMEM156	transmembrane protein 156	1.4681	1.4681	0	2.7589e-13
236395_at	MEF2C	MADS box transcription enhancer factor 2, polypeptide C (myocyte enhancer factor 2C)	1.50831	1.50831	0	2.82219e-13
217853_at	TNS3	tensin 3	1.3884	1.3884	0	2.85549e-13
219669_at	CD177	CD177 molecule	1.78561	1.78561	0	2.85771e-13
226632_at	CYGB	cytoglobin	1.42666	1.42666	0	2.8999e-13
202391_at	BASP1	brain abundant, membrane attached signal protein 1	1.36204	1.36204	0	3.08642e-13
224807_at	GRAMD1A	GRAM domain containing 1A	1.38985	1.38985	0	3.09086e-13
222245_s_at	FER1L4	fer-1-like 4 (C. elegans)	1.59795	1.59795	0	3.11973e-13
201326_at	CCT6A	chaperonin containing TCP1, subunit 6A (zeta 1)	0.78927	1.267	0	3.13083e-13
201558_at	RAE1	RAE1 RNA export 1 homolog (S. pombe)	0.82698	1.20922	0	3.15525e-13
207254_at	SLC15A1	solute carrier family 15 (oligopeptide transporter), member 1	0.77299	1.29368	0	3.19966e-13
202289_s_at	TACC2	transforming, acidic coiled-coil containing protein 2	0.68586	1.45803	0	3.27849e-13
206020_at	SOCS6	suppressor of cytokine signaling 6	0.65294	1.53153	0	3.50608e-13
203756_at	ARHGEF17	Rho guanine nucleotide exchange factor (GEF) 17	1.2478	1.2478	0	3.5727e-13
1555270_a_at	WFS1	Wolfram syndrome 1 (wolframin)	1.50149	1.50149	0	3.58824e-13
232599_at	EXOC6	exocyst complex component 6	1.23071	1.23071	0	3.77032e-13
224428_s_at	CDCA7	cell division cycle associated 7	0.61846	1.61693	0	3.79918e-13
218831_s_at	FCGRT	Fc fragment of IgG, receptor, transporter, alpha	1.39502	1.39502	0	3.81917e-13
213848_at			0.78325	1.27674	0	3.84359e-13
228287_at	ING5	inhibitor of growth family, member 5	0.76494	1.3073	0	3.86913e-13
214228_x_at	TNFRSF4	tumor necrosis factor receptor superfamily, member 4	1.34326	1.34326	0	3.90576e-13
204677_at	CDH5	cadherin 5, type 2, VE-cadherin (vascular epithelium)	1.45529	1.45529	0	4.07452e-13
212345_s_at	CREB3L2	cAMP responsive element binding protein 3-like 2	1.47399	1.47399	0	4.13003e-13
200840_at	KARS	lysyl-tRNA synthetase	0.77534	1.28976	0	4.13669e-13
209118_s_at	TUBA3	tubulin, alpha 3	0.81244	1.23087	0	4.13891e-13
217767_at	C3	complement component 3	1.57502	1.57502	0	4.17888e-13
217984_at	RNASET2|AK124363	ribonuclease T2	1.35115	1.35115	0	4.19331e-13
215118_s_at	IGH@	immunoglobulin heavy locus	1.61603	1.61603	0	4.19442e-13
205865_at	ARID3A	AT rich interactive domain 3A (BRIGHT- like)	1.39003	1.39003	0	4.27991e-13
1552256_a_at	SCARB1	scavenger receptor class B, member 1	1.32557	1.32557	0	4.28102e-13
227814_at	WDR53	WD repeat domain 53	0.81129	1.2326	0	4.30322e-13
230523_at			0.66515	1.50343	0	4.41203e-13
214366_s_at	ALOX5	arachidonate 5-lipoxygenase	1.31266	1.31266	0	4.41536e-13
206359_at			1.57111	1.57111	0	4.44866e-13
218747_s_at	TAPBPL|U80760	TAP binding protein-like	1.39947	1.39947	0	4.5286e-13
202743_at	PIK3R3	phosphoinositide-3-kinase, regulatory subunit 3 (p55, gamma)	1.31684	1.31684	0	4.57856e-13
214421_x_at	CYP2C9	cytochrome P450, family 2, subfamily C, polypeptide 9	0.71121	1.40606	0	4.60965e-13
38487_at	STAB1	stabilin 1	1.3881	1.3881	0	4.62963e-13
223553_s_at			1.4833	1.4833	0	4.72844e-13
225081_s_at	CDCA7L	cell division cycle associated 7-like	0.82905	1.2062	0	4.79838e-13
224628_at	C2orf30	chromosome 2 open reading frame 30	1.492	1.492	0	4.95826e-13
202088_at			0.77116	1.29675	0	5.02265e-13
229147_at			1.79089	1.79089	0	5.06484e-13
241355_at	HR	hairless homolog (mouse)	0.77363	1.29261	0	5.19029e-13
235065_at			0.65786	1.52007	0	5.21805e-13
225301_s_at	MYO5B	myosin VB	0.75456	1.32528	0	5.30353e-13
209734_at	NCKAP1L	NCK-associated protein 1-like	1.35082	1.35082	0	5.34683e-13
227197_at	SGEF	Src homology 3 domain-containing guanine nucleotide exchange factor	0.66807	1.49685	0	5.48894e-13
218055_s_at	WDR41	WD repeat domain 41	0.76211	1.31215	0	5.56666e-13
201289_at	CYR61	cysteine-rich, angiogenic inducer, 61	1.81377	1.81377	0	5.58331e-13
230323_s_at	TMEM45B	transmembrane protein 45B	0.70778	1.41288	0	5.58664e-13
227238_at			0.5901	1.69463	0	5.61329e-13
242020_s_at	ZBP1	Z-DNA binding protein 1	1.81922	1.81922	0	5.61551e-13
228155_at	C10orf58	chromosome 10 open reading frame 58	0.63241	1.58125	0	5.62883e-13
228954_at	LYSMD4	LysM, putative peptidoglycan-binding, domain containing 4	0.86032	1.16236	0	5.90639e-13
201366_at	ANXA7	annexin A7	0.77748	1.2862	0	5.92526e-13
228236_at	C20orf54	chromosome 20 open reading frame 54	1.25332	1.25332	0	5.94524e-13
232645_at	LOC153684	hypothetical protein LOC153684	1.32178	1.32178	0	5.94858e-13
218546_at	C1orf115	chromosome 1 open reading frame 115	1.33547	1.33547	0	5.98299e-13
240673_at			0.67204	1.488	0	6.04405e-13
228372_at	C10orf128	chromosome 10 open reading frame 128	1.26249	1.26249	0	6.16396e-13
212951_at	GPR116	G protein-coupled receptor 116	1.42514	1.42514	0	6.25611e-13
225330_at	MGC18216	hypothetical protein MGC18216	0.77114	1.29678	0	6.33049e-13
243810_at			1.6222	1.6222	0	6.3749e-13
227210_at			1.52276	1.52276	0	6.58362e-13
210764_s_at	CYR61	cysteine-rich, angiogenic inducer, 61	2.04811	2.04811	0	6.63025e-13
1552496_a_at			0.70608	1.41626	0	6.71019e-13
208451_s_at	C4A|C4B|C4B	complement component 4A (Rodgers blood group)|complement component 4B (Childo blood group)	1.91976	1.91976	0	6.75349e-13
213181_s_at	MOCS1	molybdenum cofactor synthesis 1	1.35442	1.35442	0	6.81455e-13
242031_at			1.38643	1.38643	0	6.9944e-13
202539_s_at	HMGCR	3-hydroxy-3-methylglutaryl-Coenzyme A reductase	0.65871	1.51813	0	7.01994e-13
202667_s_at	SLC39A7	solute carrier family 39 (zinc transporter), member 7	1.67171	1.67171	0	7.06102e-13
239381_at	KLK7	kallikrein-related peptidase 7	0.64966	1.53928	0	7.26752e-13
214164_x_at	CA12	carbonic anhydrase XII	0.77937	1.28308	0	7.43072e-13
205997_at	ADAM28	ADAM metallopeptidase domain 28	1.83274	1.83274	0	7.59837e-13
218883_s_at	MLF1IP	MLF1 interacting protein	0.69021	1.44884	0	7.67386e-13
210325_at	CD1A	CD1a molecule	0.80953	1.23528	0	7.69162e-13
204961_s_at	FKBP6|NCF1	FK506 binding protein 6, 36kDa|neutrophil cytosolic factor 1, (chronic granulomatous disease, autosomal 1)	1.47721	1.47721	0	7.88925e-13
204923_at	CXorf9	chromosome X open reading frame 9	1.47207	1.47207	0	7.95586e-13
229975_at			0.68076	1.46894	0	8.04024e-13
202150_s_at	NEDD9	neural precursor cell expressed, developmentally down-regulated 9	1.49363	1.49363	0	8.0902e-13
216705_s_at	ADA	adenosine deaminase	1.37278	1.37278	0	8.09797e-13
228551_at			1.60047	1.60047	0	8.20899e-13
211555_s_at	GUCY1B3	guanylate cyclase 1, soluble, beta 3	1.42407	1.42407	0	8.26006e-13
224794_s_at	CEECAM1	cerebral endothelial cell adhesion molecule 1	1.44817	1.44817	0	8.31557e-13
235030_at	FAM55C	family with sequence similarity 55, member C	1.67096	1.67096	0	8.3733e-13
219995_s_at	ZNF750	zinc finger protein 750	0.64942	1.53984	0	8.54539e-13
212739_s_at	NME4	non-metastatic cells 4, protein expressed in	1.44932	1.44932	0	8.57536e-13
213618_at	CENTD1	centaurin, delta 1	0.62083	1.61074	0	8.66973e-13
219183_s_at	PSCD4	pleckstrin homology, Sec7 and coiled-coil domains 4	1.2772	1.2772	0	8.69971e-13
219313_at	GRAMD1C	GRAM domain containing 1C	0.60217	1.66066	0	8.75522e-13
219167_at	RASL12	RAS-like, family 12	1.27325	1.27325	0	8.82072e-13
224663_s_at	CFL2	cofilin 2 (muscle)	1.38571	1.38571	0	9.00835e-13
226666_at			0.67028	1.49191	0	9.01723e-13
219541_at	LIME1	Lck interacting transmembrane adaptor 1	1.47542	1.47542	0	9.09051e-13
204882_at	ARHGAP25	Rho GTPase activating protein 25	1.34765	1.34765	0	9.10161e-13
216025_x_at	CYP2C9	cytochrome P450, family 2, subfamily C, polypeptide 9	0.75026	1.33288	0	9.39693e-13
200770_s_at	LAMC1	laminin, gamma 1 (formerly LAMB2)	1.29297	1.29297	0	9.42135e-13
214235_at	CYP3A5	cytochrome P450, family 3, subfamily A, polypeptide 5	0.60671	1.64823	0	9.61897e-13
1555926_a_at			0.81912	1.22082	0	9.82547e-13
227677_at	JAK3	Janus kinase 3 (a protein tyrosine kinase, leukocyte)	1.56826	1.56826	0	1.01319e-12
226247_at	PLEKHA1	pleckstrin homology domain containing, family A (phosphoinositide binding specific) member 1	0.69569	1.43743	0	1.01341e-12
204470_at	CXCL1	chemokine (C-X-C motif) ligand 1 (melanoma growth stimulating activity, alpha)	1.96538	1.96538	0	1.03861e-12
201058_s_at	MYL9	myosin, light chain 9, regulatory	1.70562	1.70562	0	1.05005e-12
232165_at			0.70967	1.40911	0	1.05604e-12
209473_at			1.3949	1.3949	0	1.06326e-12
202061_s_at	SEL1L	sel-1 suppressor of lin-12-like (C. elegans)	1.59799	1.59799	0	1.07114e-12
222403_at	MTCH2	mitochondrial carrier homolog 2 (C. elegans)	0.78316	1.27688	0	1.07758e-12
221059_s_at	COTL1	coactosin-like 1 (Dictyostelium)	1.41224	1.41224	0	1.08435e-12
202855_s_at	SLC16A3	solute carrier family 16, member 3 (monocarboxylic acid transporter 4)	1.45371	1.45371	0	1.10967e-12
209663_s_at	ITGA7	integrin, alpha 7	1.48588	1.48588	0	1.11333e-12
206385_s_at	ANK3	ankyrin 3, node of Ranvier (ankyrin G)	0.67389	1.48393	0	1.14397e-12
239697_x_at	FLJ42117	FLJ42117 protein	0.72698	1.37556	0	1.18561e-12
202083_s_at	SEC14L1	SEC14-like 1 (S. cerevisiae)	1.66309	1.66309	0	1.21103e-12
229670_at			1.40668	1.40668	0	1.21481e-12
220016_at	AHNAK	AHNAK nucleoprotein (desmoyokin)	0.73593	1.35882	0	1.2188e-12
210754_s_at	LYN	v-yes-1 Yamaguchi sarcoma viral related oncogene homolog	1.50838	1.50838	0	1.21947e-12
201809_s_at	ENG	endoglin (Osler-Rendu-Weber syndrome 1)	1.47628	1.47628	0	1.22835e-12
221036_s_at	APH1B	anterior pharynx defective 1 homolog B (C. elegans)	1.23188	1.23188	0	1.23257e-12
201272_at	AKR1B1	aldo-keto reductase family 1, member B1 (aldose reductase)	1.45006	1.45006	0	1.23301e-12
204674_at	LRMP	lymphoid-restricted membrane protein	1.35096	1.35096	0	1.24034e-12
207023_x_at	KRT10	keratin 10 (epidermolytic hyperkeratosis; keratosis palmaris et plantaris)	0.61735	1.61984	0	1.27343e-12
241474_at			0.73133	1.36738	0	1.28608e-12
203980_at	FABP4	fatty acid binding protein 4, adipocyte	1.89681	1.89681	0	1.31317e-12
208763_s_at	TSC22D3	TSC22 domain family, member 3	1.49951	1.49951	0	1.31972e-12
231991_at	C20orf160	chromosome 20 open reading frame 160	1.41163	1.41163	0	1.32849e-12
204852_s_at	PTPN7	protein tyrosine phosphatase, non-receptor type 7	1.33283	1.33283	0	1.36735e-12
230893_at	DNAJA5	DnaJ homology subfamily A member 5	0.72756	1.37447	0	1.38156e-12
204197_s_at	RUNX3	runt-related transcription factor 3	1.3036	1.3036	0	1.41154e-12
208916_at	SLC1A5	solute carrier family 1 (neutral amino acid transporter), member 5	1.3846	1.3846	0	1.41398e-12
1555526_a_at		septin 6	1.539	1.539	0	1.41631e-12
227506_at	SLC16A9	solute carrier family 16, member 9 (monocarboxylic acid transporter 9)	0.5966	1.67618	0	1.44951e-12
206247_at	MICB	MHC class I polypeptide-related sequence B	1.41874	1.41874	0	1.4635e-12
210633_x_at	KRT10	keratin 10 (epidermolytic hyperkeratosis; keratosis palmaris et plantaris)	0.6806	1.46929	0	1.47127e-12
205632_s_at	PIP5K1B	phosphatidylinositol-4-phosphate 5-kinase, type I, beta	1.68443	1.68443	0	1.48459e-12
219634_at	CHST11	carbohydrate (chondroitin 4) sulfotransferase 11	1.42496	1.42496	0	1.48459e-12
224480_s_at	LPAAT-THETA	lysophosphatidic acid acyltransferase theta	0.62197	1.6078	0	1.49369e-12
204141_at	TUBB2A	tubulin, beta 2A	0.72569	1.37801	0	1.51701e-12
201947_s_at	CCT2	chaperonin containing TCP1, subunit 2 (beta)	0.81432	1.22802	0	1.57807e-12
230064_at	BC006438		0.60677	1.64807	0	1.59017e-12
228214_at			0.74297	1.34596	0	1.60028e-12
219232_s_at	EGLN3	egl nine homolog 3 (C. elegans)	0.64088	1.56034	0	1.60538e-12
243278_at			0.62526	1.59934	0	1.62947e-12
202709_at	FMOD	fibromodulin	1.35252	1.35252	0	1.66134e-12
1558236_at			0.7337	1.36295	0	1.68421e-12
201095_at	DAP|BC080565	death-associated protein	1.35677	1.35677	0	1.69242e-12
237202_at	PGPEP1	pyroglutamyl-peptidase I	1.308	1.308	0	1.71529e-12
220035_at	NUP210	nucleoporin 210kDa	1.40375	1.40375	0	1.73239e-12
228452_at	C17orf39	chromosome 17 open reading frame 39	0.78119	1.28009	0	1.73861e-12
241891_at	DOCK8	dedicator of cytokinesis 8	1.49327	1.49327	0	1.78146e-12
235746_s_at			0.75027	1.33286	0	1.78868e-12
214428_x_at	C4A|C4B|C4B	complement component 4A (Rodgers blood group)|complement component 4B (Childo blood group)	1.7032	1.7032	0	1.82676e-12
226935_s_at	CLPTM1L|AK126225	CLPTM1-like	1.41084	1.41084	0	1.82854e-12
223895_s_at	EPN3	epsin 3	0.69022	1.44882	0	1.89548e-12
218681_s_at	SDF2L1	stromal cell-derived factor 2-like 1	1.71798	1.71798	0	1.90137e-12
224885_s_at	MUC1|KRTCAP2	mucin 1, cell surface associated|keratinocyte associated protein 2	1.61126	1.61126	0	1.91092e-12
210683_at	NRTN	neurturin	0.75575	1.32319	0	1.94356e-12
233713_at	SMYD2	SET and MYND domain containing 2	0.635	1.5748	0	1.95088e-12
1556194_a_at			0.68682	1.45599	0	1.98186e-12
202833_s_at	SERPINA1	serpin peptidase inhibitor, clade A (alpha-1 antiproteinase, antitrypsin), member 1	1.7008	1.7008	0	2.04126e-12
200749_at			0.80465	1.24278	0	2.04359e-12
230214_at	MRVI1	murine retrovirus integration site 1 homolog	1.47201	1.47201	0	2.04614e-12
215783_s_at	ALPL	alkaline phosphatase, liver/bone/kidney	1.71348	1.71348	0	2.05613e-12
223832_s_at	AYTL1|CAPNS2	acyltransferase like 1|calpain, small subunit 2	0.69095	1.44729	0	2.06701e-12
226003_at	KIF21A	kinesin family member 21A	0.66739	1.49838	0	2.07456e-12
234980_at			1.48363	1.48363	0	2.08e-12
201022_s_at	DSTN	destrin (actin depolymerizing factor)	0.80731	1.23869	0	2.09455e-12
218099_at	TEX2	testis expressed sequence 2	0.82097	1.21807	0	2.10742e-12
228108_at			0.65091	1.53631	0	2.10898e-12
213160_at	DOCK2|AK130744	dedicator of cytokinesis 2	1.50832	1.50832	0	2.19247e-12
203260_at	HDDC2	HD domain containing 2	0.70856	1.41131	0	2.20912e-12
203761_at	SLA	Src-like-adaptor	1.35248	1.35248	0	2.23221e-12
211964_at	COL4A2	collagen, type IV, alpha 2	1.66832	1.66832	0	2.24765e-12
224872_at	DIP2B	DIP2 disco-interacting protein 2 homolog B (Drosophila)	0.74283	1.3462	0	2.25053e-12
204735_at	PDE4A	phosphodiesterase 4A, cAMP-specific (phosphodiesterase E2 dunce homolog, Drosophila)	1.41221	1.41221	0	2.28284e-12
238614_x_at			0.70512	1.41819	0	2.30671e-12
202767_at	ACP2	acid phosphatase 2, lysosomal	1.28319	1.28319	0	2.31171e-12
219315_s_at	C16orf30	chromosome 16 open reading frame 30	1.34201	1.34201	0	2.31715e-12
200703_at	DYNLL1	dynein, light chain, LC8-type 1	0.85286	1.17252	0	2.33391e-12
206875_s_at	SLK	STE20-like kinase (yeast)	0.62492	1.60021	0	2.357e-12
232617_at	CTSS	cathepsin S	1.28903	1.28903	0	2.35711e-12
208926_at	NEU1|BC011600	sialidase 1 (lysosomal sialidase)	1.57725	1.57725	0	2.36733e-12
223120_at	FUCA2	fucosidase, alpha-L- 2, plasma	1.32968	1.32968	0	2.38265e-12
221701_s_at	STRA6	stimulated by retinoic acid gene 6 homolog (mouse)	1.26337	1.26337	0	2.39131e-12
222088_s_at	SLC2A3|SLC2A14	solute carrier family 2 (facilitated glucose transporter), member 3|solute carrier family 2 (facilitated glucose transporter), member 14	1.63167	1.63167	0	2.42406e-12
219288_at	C3orf14	chromosome 3 open reading frame 14	0.69476	1.43934	0	2.44416e-12
221801_x_at			0.79833	1.25261	0	2.54397e-12
235848_x_at			0.70912	1.4102	0	2.56073e-12
205484_at	SIT1	signaling threshold regulating transmembrane adaptor 1	1.22689	1.22689	0	2.59093e-12
208997_s_at	UCP2	uncoupling protein 2 (mitochondrial, proton carrier)	1.41077	1.41077	0	2.61369e-12
230778_at			0.76301	1.31061	0	2.61835e-12
202439_s_at	IDS	iduronate 2-sulfatase (Hunter syndrome)	0.75625	1.32232	0	2.62346e-12
211361_s_at	SERPINB13	serpin peptidase inhibitor, clade B (ovalbumin), member 13	0.62344	1.604	0	2.63545e-12
202273_at	PDGFRB	platelet-derived growth factor receptor, beta polypeptide	1.36744	1.36744	0	2.64455e-12
210871_x_at	SSX2IP	synovial sarcoma, X breakpoint 2 interacting protein	0.71498	1.39864	0	2.65588e-12
205656_at	PCDH17	protocadherin 17	1.42837	1.42837	0	2.68607e-12
232543_x_at	ARHGAP9	Rho GTPase activating protein 9	1.46256	1.46256	0	2.72382e-12
204393_s_at	ACPP	acid phosphatase, prostate	0.64887	1.54115	0	2.75568e-12
205909_at	POLE2	polymerase (DNA directed), epsilon 2 (p59 subunit)	0.7196	1.38966	0	2.83196e-12
227030_at			1.32704	1.32704	0	2.85083e-12
205213_at	CENTB1	centaurin, beta 1	1.4575	1.4575	0	2.917e-12
222326_at	PDE4B	phosphodiesterase 4B, cAMP-specific (phosphodiesterase E4 dunce homolog, Drosophila)	1.61756	1.61756	0	3.06066e-12
211636_at			1.38456	1.38456	0	3.11462e-12
209583_s_at	CD200	CD200 molecule	1.46053	1.46053	0	3.12928e-12
225325_at	FLJ20160	FLJ20160 protein	0.78361	1.27614	0	3.15103e-12
226440_at	DUSP22	dual specificity phosphatase 22	1.32408	1.32408	0	3.18445e-12
229134_at	VANGL1	vang-like 1 (van gogh, Drosophila)	0.80839	1.23702	0	3.21521e-12
242506_at	SND1	staphylococcal nuclease domain containing 1	1.27452	1.27452	0	3.23985e-12
218678_at	NES	nestin	1.36139	1.36139	0	3.2716e-12
225778_at	FUT1|AK097342	fucosyltransferase 1 (galactoside 2-alpha-L-fucosyltransferase, H blood group)	1.32074	1.32074	0	3.28382e-12
212890_at	MGC15523	hypothetical protein MGC15523	1.44749	1.44749	0	3.30425e-12
211966_at	COL4A2	collagen, type IV, alpha 2	1.91314	1.91314	0	3.37264e-12
202908_at	WFS1	Wolfram syndrome 1 (wolframin)	1.43436	1.43436	0	3.39473e-12
201206_s_at	RRBP1	ribosome binding protein 1 homolog 180kDa (dog)	1.4147	1.4147	0	3.39995e-12
203018_s_at	SSX2IP	synovial sarcoma, X breakpoint 2 interacting protein	0.79247	1.26187	0	3.40683e-12
1553989_a_at	ATP6V1C2	ATPase, H+ transporting, lysosomal 42kDa, V1 subunit C2	0.74168	1.34829	0	3.42304e-12
226017_at	CMTM7	CKLF-like MARVEL transmembrane domain containing 7	1.38605	1.38605	0	3.42859e-12
216250_s_at	LPXN	leupaxin	1.39108	1.39108	0	3.52685e-12
226617_at	ARL5A	ADP-ribosylation factor-like 5A	0.70619	1.41604	0	3.55804e-12
201144_s_at	EIF2S1	eukaryotic translation initiation factor 2, subunit 1 alpha, 35kDa	0.83469	1.19805	0	3.56626e-12
227946_at	OSBPL7	oxysterol binding protein-like 7	1.29205	1.29205	0	3.57825e-12
227346_at			1.53117	1.53117	0	3.7188e-12
213042_s_at	ATP2A3	ATPase, Ca++ transporting, ubiquitous	1.47085	1.47085	0	3.71991e-12
205363_at	BBOX1	butyrobetaine (gamma), 2-oxoglutarate dioxygenase (gamma-butyrobetaine hydroxylase) 1	0.69919	1.43022	0	3.82927e-12
228275_at			1.5176	1.5176	0	3.85958e-12
218618_s_at	FNDC3B	fibronectin type III domain containing 3B	1.64103	1.64103	0	3.87978e-12
222223_s_at	IL1F5	interleukin 1 family, member 5 (delta)	0.71963	1.38961	0	3.89089e-12
230769_at	DENND2C	DENN/MADD domain containing 2C	0.73184	1.36641	0	3.89844e-12
229506_at			0.69431	1.44029	0	4.04676e-12
204158_s_at	TCIRG1	T-cell, immune regulator 1, ATPase, H+ transporting, lysosomal V0 subunit A3	1.43105	1.43105	0	4.08051e-12
219045_at	RHOF	ras homolog gene family, member F (in filopodia)	1.24456	1.24456	0	4.10072e-12
223847_s_at	ERGIC1	endoplasmic reticulum-golgi intermediate compartment (ERGIC) 1	1.30359	1.30359	0	4.1156e-12
226185_at			0.70644	1.41555	0	4.12959e-12
206032_at			0.66804	1.49691	0	4.14968e-12
226530_at	BMF	Bcl2 modifying factor	1.36263	1.36263	0	4.17888e-12
218812_s_at	TMEM142B	transmembrane protein 142B	1.48128	1.48128	0	4.2506e-12
220724_at	FLJ21511	hypothetical protein FLJ21511	0.65625	1.5238	0	4.30589e-12
220937_s_at	ST6GALNAC4|FLJ10232	ST6 (alpha-N-acetyl-neuraminyl-2,3-beta-galactosyl-1,3)-N-acetylgalactosaminide alpha-2,6-sialyltransferase 4|hypothetical protein FLJ10232	1.61548	1.61548	0	4.37106e-12
33323_r_at	SFN	stratifin	0.82742	1.20857	0	4.39171e-12
209631_s_at	GPR37	G protein-coupled receptor 37 (endothelin receptor type B-like)	0.69185	1.44539	0	4.43334e-12
222881_at			0.75517	1.3242	0	4.52005e-12
1555852_at			1.29344	1.29344	0	4.57989e-12
219454_at	EGFL6	EGF-like-domain, multiple 6	1.65161	1.65161	0	4.62941e-12
202369_s_at	TRAM2	translocation associated membrane protein 2	1.55867	1.55867	0	4.69869e-12
227752_at	SPTLC2L	serine palmitoyltransferase, long chain base subunit 2-like (aminotransferase 2)	0.74857	1.33588	0	4.70268e-12
204058_at	ME1	malic enzyme 1, NADP(+)-dependent, cytosolic	0.68235	1.46553	0	4.717e-12
44702_at	SYDE1	synapse defective 1, Rho GTPase, homolog 1 (C. elegans)	1.22292	1.22292	0	4.7804e-12
214205_x_at	TXNL2	thioredoxin-like 2	0.84235	1.18716	0	4.82348e-12
219648_at	DSU|CR604344	dilute suppressor	0.75957	1.31654	0	4.84557e-12
214800_x_at	BTF3	basic transcription factor 3	0.76724	1.30338	0	4.87521e-12
205413_at	MPPED2	metallophosphoesterase domain containing 2	1.57465	1.57465	0	4.88676e-12
232994_s_at	RGNEF	Rho-guanine nucleotide exchange factor	0.78891	1.26758	0	4.96636e-12
209121_x_at	NR2F2	nuclear receptor subfamily 2, group F, member 2	1.40825	1.40825	0	4.97691e-12
1552575_a_at	C6orf141	chromosome 6 open reading frame 141	0.79915	1.25132	0	5.04963e-12
220933_s_at	ZCCHC6	zinc finger, CCHC domain containing 6	0.7728	1.294	0	5.21316e-12
1552487_a_at	BNC1	basonuclin 1	0.67032	1.49182	0	5.32707e-12
213154_s_at	BICD2	bicaudal D homolog 2 (Drosophila)	0.76651	1.30461	0	5.37259e-12
228654_at	RP11-93B10.1	hypothetical protein LOC139886	0.65986	1.51548	0	5.40834e-12
230748_at			0.70516	1.41812	0	5.45341e-12
213933_at	PTGER3	prostaglandin E receptor 3 (subtype EP3)	0.69628	1.4362	0	5.46851e-12
219066_at	PPCDC	phosphopantothenoylcysteine decarboxylase	1.47313	1.47313	0	5.48028e-12
202890_at	MAP7	microtubule-associated protein 7	0.72714	1.37525	0	5.48184e-12
215346_at	CD40	CD40 molecule, TNF receptor superfamily member 5	1.27715	1.27715	0	5.50193e-12
219412_at	RAB38	RAB38, member RAS oncogene family	0.80496	1.24229	0	5.6215e-12
227307_at			1.35616	1.35616	0	5.66924e-12
225283_at	ARRDC4	arrestin domain containing 4	0.67364	1.48447	0	5.68168e-12
219478_at	WFDC1	WAP four-disulfide core domain 1	1.50531	1.50531	0	5.70044e-12
203988_s_at	FUT8	fucosyltransferase 8 (alpha (1,6) fucosyltransferase)	1.61301	1.61301	0	5.72009e-12
202558_s_at	STCH	stress 70 protein chaperone, microsome-associated, 60kDa	1.71234	1.71234	0	5.78626e-12
219135_s_at			1.37885	1.37885	0	5.8602e-12
209628_at	NXT2	nuclear transport factor 2-like export factor 2	0.72195	1.38513	0	5.90372e-12
226804_at	FAM20A|AF447872	family with sequence similarity 20, member A	1.49951	1.49951	0	6.00864e-12
210397_at	DEFB1	defensin, beta 1	0.68716	1.45527	0	6.01896e-12
202175_at	CHPF	chondroitin polymerizing factor	1.36144	1.36144	0	6.09446e-12
229336_at			1.32638	1.32638	0	6.10823e-12
220402_at	P53AIP1	p53-regulated apoptosis-inducing protein 1	0.70657	1.41529	0	6.20259e-12
209933_s_at	CD300A	CD300a molecule	1.24883	1.24883	0	6.26998e-12
210839_s_at	ENPP2	ectonucleotide pyrophosphatase/phosphodiesterase 2 (autotaxin)	1.50665	1.50665	0	6.36358e-12
219475_at	OSGIN1	oxidative stress induced growth inhibitor 1	1.34445	1.34445	0	6.39355e-12
224437_s_at	C6orf55	chromosome 6 open reading frame 55	0.7319	1.36631	0	6.39933e-12
212013_at			1.57526	1.57526	0	6.46294e-12
221029_s_at	WNT5B	wingless-type MMTV integration site family, member 5B	1.43222	1.43222	0	6.55986e-12
239132_at			0.60739	1.64639	0	6.71063e-12
206465_at	ACSBG1	acyl-CoA synthetase bubblegum family member 1	0.76231	1.3118	0	6.7848e-12
203304_at	BAMBI	BMP and activin membrane-bound inhibitor homolog (Xenopus laevis)	0.72245	1.38418	0	6.78935e-12
230835_at	UNQ467	KIPV467	0.76934	1.29981	0	6.89448e-12
225367_at	PGM2	phosphoglucomutase 2	0.69853	1.43157	0	6.92424e-12
202828_s_at	MMP14	matrix metallopeptidase 14 (membrane-inserted)	1.36718	1.36718	0	7.08067e-12
38290_at	RGS14	regulator of G-protein signalling 14	0.83354	1.19971	0	7.08389e-12
210786_s_at	FLI1	Friend leukemia virus integration 1	1.49073	1.49073	0	7.19869e-12
206595_at	CST6	cystatin E/M	0.71062	1.40722	0	7.21589e-12
227923_at			1.39065	1.39065	0	7.22056e-12
222561_at	LANCL2	LanC lantibiotic synthetase component C-like 2 (bacterial)	0.79345	1.26031	0	7.64344e-12
228298_at	FAM113B	family with sequence similarity 113, member B	1.47768	1.47768	0	7.75913e-12
202368_s_at	TRAM2	translocation associated membrane protein 2	1.57549	1.57549	0	7.94986e-12
206421_s_at	SERPINB7	serpin peptidase inhibitor, clade B (ovalbumin), member 7	0.68533	1.45916	0	8.04279e-12
206121_at	AMPD1	adenosine monophosphate deaminase 1 (isoform M)	1.52328	1.52328	0	8.09974e-12
205637_s_at	SH3GL3	SH3-domain GRB2-like 3	0.63928	1.56426	0	8.21043e-12
220059_at	BRDG1	BCR downstream signaling 1	1.56835	1.56835	0	8.27027e-12
211981_at	COL4A1	collagen, type IV, alpha 1	1.76516	1.76516	0	8.40328e-12
225465_at	MAGI1	membrane associated guanylate kinase, WW and PDZ domain containing 1	0.81356	1.22917	0	8.44702e-12
211913_s_at	MERTK	c-mer proto-oncogene tyrosine kinase	1.35219	1.35219	0	8.51474e-12
235850_at			0.70039	1.42777	0	8.5274e-12
241782_at			0.70967	1.40911	0	8.55649e-12
235405_at	GSTA4	glutathione S-transferase A4	0.65276	1.53195	0	8.57059e-12
227204_at	PARD6G	par-6 partitioning defective 6 homolog gamma (C. elegans)	0.74043	1.35057	0	8.70903e-12
213170_at	GPX7	glutathione peroxidase 7	1.39987	1.39987	0	8.71658e-12
210015_s_at	MAP2	microtubule-associated protein 2	0.7614	1.31337	0	8.80074e-12
208130_s_at	TBXAS1	thromboxane A synthase 1 (platelet, cytochrome P450, family 5, subfamily A)	1.29668	1.29668	0	8.82228e-12
217691_x_at	SLC16A3	solute carrier family 16, member 3 (monocarboxylic acid transporter 4)	1.20248	1.20248	0	8.92275e-12
38671_at	PLXND1	plexin D1	1.34221	1.34221	0	9.01357e-12
242055_at	C6orf85	chromosome 6 open reading frame 85	0.70415	1.42015	0	9.2133e-12
201522_x_at	SNRPN|SNURF	small nuclear ribonucleoprotein polypeptide N|SNRPN upstream reading frame	1.40572	1.40572	0	9.31055e-12
230053_at			0.78248	1.27798	0	9.32199e-12
205801_s_at	RASGRP3	RAS guanyl releasing protein 3 (calcium and DAG-regulated)	1.34515	1.34515	0	9.71823e-12
226450_at			1.26387	1.26387	0	9.78462e-12
228255_at	ALS2CR4	amyotrophic lateral sclerosis 2 (juvenile) chromosome region, candidate 4	0.72064	1.38765	0	9.83902e-12
202008_s_at	NID1	nidogen 1	1.52678	1.52678	0	9.85856e-12
210657_s_at		septin 4	1.33078	1.33078	0	1.01006e-11
238477_at			0.83692	1.19486	0	1.01257e-11
218282_at	EDEM2	ER degradation enhancer, mannosidase alpha-like 2	1.44971	1.44971	0	1.02054e-11
228390_at			1.53596	1.53596	0	1.03265e-11
227525_at			1.62204	1.62204	0	1.05396e-11
220060_s_at	C12orf48	chromosome 12 open reading frame 48	0.78134	1.27985	0	1.0577e-11
1557820_at			0.75679	1.32137	0	1.05909e-11
203019_x_at	SSX2IP	synovial sarcoma, X breakpoint 2 interacting protein	0.7281	1.37343	0	1.06357e-11
201749_at			1.26338	1.26338	0	1.07272e-11
226906_s_at	ARHGAP9	Rho GTPase activating protein 9	1.43823	1.43823	0	1.09577e-11
236834_at	SCFD2	sec1 family domain containing 2	0.77009	1.29855	0	1.12426e-11
35974_at	LRMP	lymphoid-restricted membrane protein	1.49005	1.49005	0	1.13325e-11
209543_s_at	CD34	CD34 molecule	1.39648	1.39648	0	1.14909e-11
219304_s_at	PDGFD	platelet derived growth factor D	1.47886	1.47886	0	1.15037e-11
211382_s_at	TACC2	transforming, acidic coiled-coil containing protein 2	0.76881	1.30071	0	1.15286e-11
213566_at	RNASE6	ribonuclease, RNase A family, k6	1.46694	1.46694	0	1.15579e-11
235291_s_at			1.40834	1.40834	0	1.18245e-11
217022_s_at	IGH@|IGHA1	immunoglobulin heavy locus|immunoglobulin heavy constant alpha 1	2.1215	2.1215	0	1.19298e-11
221882_s_at	TMEM8	transmembrane protein 8 (five membrane-spanning domains)	1.33717	1.33717	0	1.19433e-11
203382_s_at	APOE	apolipoprotein E	1.40935	1.40935	0	1.20199e-11
229522_at			0.81249	1.23079	0	1.20888e-11
209083_at	CORO1A	coronin, actin binding protein, 1A	1.525	1.525	0	1.21502e-11
226794_at	STXBP5	syntaxin binding protein 5 (tomosyn)	0.71807	1.39262	0	1.2151e-11
205119_s_at	FPR1	formyl peptide receptor 1	1.47475	1.47475	0	1.21967e-11
204998_s_at	ATF5	activating transcription factor 5	1.52092	1.52092	0	1.23809e-11
210652_s_at	C1orf34	chromosome 1 open reading frame 34	0.74401	1.34408	0	1.2415e-11
226817_at	DSC2	desmocollin 2	0.72504	1.37923	0	1.24493e-11
237038_at	CXCL14	chemokine (C-X-C motif) ligand 14	0.73576	1.35913	0	1.24926e-11
207414_s_at			0.74243	1.34693	0	1.27766e-11
1563473_at	PPP1R16B	protein phosphatase 1, regulatory (inhibitor) subunit 16B	1.36783	1.36783	0	1.28528e-11
216558_x_at			1.39553	1.39553	0	1.30601e-11
233130_at	THRB	thyroid hormone receptor, beta (erythroblastic leukemia viral (v-erb-a) oncogene homolog 2, avian)	0.80858	1.23673	0	1.3067e-11
204446_s_at	ALOX5	arachidonate 5-lipoxygenase	1.43457	1.43457	0	1.36453e-11
212914_at	CBX7	chromobox homolog 7	1.26999	1.26999	0	1.36453e-11
227960_s_at	FAHD1	fumarylacetoacetate hydrolase domain containing 1	0.75072	1.33205	0	1.36505e-11
223164_at	CCM2	cerebral cavernous malformation 2	1.35041	1.35041	0	1.36746e-11
202020_s_at	LANCL1	LanC lantibiotic synthetase component C-like 1 (bacterial)	0.77415	1.29174	0	1.37941e-11
226673_at	SH2D3C	SH2 domain containing 3C	1.23002	1.23002	0	1.40111e-11
210006_at	ABHD14A	abhydrolase domain containing 14A	1.45428	1.45428	0	1.40802e-11
222383_s_at	ALOXE3	arachidonate lipoxygenase 3	0.75095	1.33165	0	1.40956e-11
204569_at	ICK	intestinal cell (MAK-like) kinase	0.72045	1.38801	0	1.43414e-11
225792_at	HOOK1	hook homolog 1 (Drosophila)	0.66375	1.50658	0	1.43582e-11
202842_s_at	DNAJB9	DnaJ (Hsp40) homolog, subfamily B, member 9	1.58343	1.58343	0	1.43767e-11
201042_at	TGM2	transglutaminase 2 (C polypeptide, protein-glutamine-gamma-glutamyltransferase)	1.45592	1.45592	0	1.44087e-11
217231_s_at	MAST1	microtubule associated serine/threonine kinase 1	1.39198	1.39198	0	1.4456e-11
222212_s_at	LASS2	LAG1 homolog, ceramide synthase 2 (S. cerevisiae)	1.29721	1.29721	0	1.45863e-11
223397_s_at	NIP7	nuclear import 7 homolog (S. cerevisiae)	0.73219	1.36576	0	1.46406e-11
1555753_x_at			1.35507	1.35507	0	1.47147e-11
232277_at			0.66859	1.49569	0	1.48139e-11
244663_at			0.67285	1.48623	0	1.48141e-11
1552283_s_at	ZDHHC11	zinc finger, DHHC-type containing 11	0.78264	1.27773	0	1.48333e-11
204198_s_at	RUNX3	runt-related transcription factor 3	1.53636	1.53636	0	1.48479e-11
204142_at	ENOSF1	enolase superfamily member 1	0.77493	1.29044	0	1.48868e-11
236114_at	RUNX1	runt-related transcription factor 1 (acute myeloid leukemia 1; aml1 oncogene)	1.45718	1.45718	0	1.49678e-11
234305_s_at	MLZE	melanoma-derived leucine zipper, extra-nuclear factor	0.78182	1.27906	0	1.4992e-11
229657_at	THRB	thyroid hormone receptor, beta (erythroblastic leukemia viral (v-erb-a) oncogene homolog 2, avian)	0.76421	1.30855	0	1.50371e-11
202985_s_at	BAG5	BCL2-associated athanogene 5	0.87433	1.14374	0	1.52112e-11
224309_s_at	SUGT1|CNOT10	SGT1, suppressor of G2 allele of SKP1 (S. cerevisiae)|CCR4-NOT transcription complex, subunit 10	0.76849	1.30126	0	1.57616e-11
204616_at	UCHL3|BC045576	ubiquitin carboxyl-terminal esterase L3 (ubiquitin thiolesterase)	0.75169	1.33033	0	1.58347e-11
206605_at	P11	26 serine protease	0.62172	1.60844	0	1.62181e-11
202878_s_at	CD93	CD93 molecule	1.46344	1.46344	0	1.63993e-11
1554168_a_at	SH3KBP1	SH3-domain kinase binding protein 1	1.39959	1.39959	0	1.64592e-11
204805_s_at	H1FX	H1 histone family, member X	1.73603	1.73603	0	1.65943e-11
219910_at	HYPE	Huntingtin interacting protein E	1.56229	1.56229	0	1.66138e-11
203581_at	RAB4A	RAB4A, member RAS oncogene family	0.80093	1.24854	0	1.72175e-11
204836_at	GLDC	glycine dehydrogenase (decarboxylating)	1.47237	1.47237	0	1.728e-11
216372_at			1.43913	1.43913	0	1.72937e-11
209015_s_at	DNAJB6	DnaJ (Hsp40) homolog, subfamily B, member 6	0.79551	1.25705	0	1.73164e-11
202786_at	STK39	serine threonine kinase 39 (STE20/SPS1 homolog, yeast)	0.69124	1.44668	0	1.73672e-11
202185_at	PLOD3	procollagen-lysine, 2-oxoglutarate 5-dioxygenase 3	1.30636	1.30636	0	1.73925e-11
244808_at	GRAMD1A	GRAM domain containing 1A	1.33166	1.33166	0	1.74227e-11
210042_s_at	CTSZ	cathepsin Z	1.46044	1.46044	0	1.74895e-11
216331_at	ITGA7	integrin, alpha 7	1.36206	1.36206	0	1.75096e-11
225809_at	DKFZP564O0823	DKFZP564O0823 protein	1.49048	1.49048	0	1.76152e-11
215380_s_at	C7orf24	chromosome 7 open reading frame 24	0.81848	1.22178	0	1.76847e-11
205039_s_at	IKZF1	IKAROS family zinc finger 1 (Ikaros)	1.2755	1.2755	0	1.77114e-11
219528_s_at	BCL11B	B-cell CLL/lymphoma 11B (zinc finger protein)	0.73903	1.35313	0	1.79483e-11
223738_s_at	PGM2	phosphoglucomutase 2	0.73104	1.36791	0	1.79888e-11
208087_s_at	ZBP1	Z-DNA binding protein 1	1.36273	1.36273	0	1.86213e-11
201479_at	DKC1	dyskeratosis congenita 1, dyskerin	0.86812	1.15192	0	1.86575e-11
213869_x_at	THY1	Thy-1 cell surface antigen	1.30822	1.30822	0	1.88124e-11
235217_at			0.76667	1.30433	0	1.88777e-11
226372_at			1.28852	1.28852	0	1.90927e-11
203835_at	LRRC32	leucine rich repeat containing 32	1.34265	1.34265	0	1.93638e-11
40446_at	PHF1	PHD finger protein 1	1.23764	1.23764	0	1.97348e-11
213092_x_at			0.75708	1.32087	0	1.98124e-11
1552497_a_at	SLAMF6	SLAM family member 6	1.16278	1.16278	0	2.01115e-11
213506_at	F2RL1	coagulation factor II (thrombin) receptor-like 1	0.66685	1.4996	0	2.01605e-11
201266_at	TXNRD1	thioredoxin reductase 1	1.29927	1.29927	0	2.04126e-11
225700_at			1.68124	1.68124	0	2.06104e-11
238452_at	FCRLB	Fc receptor-like B	1.44067	1.44067	0	2.0878e-11
226952_at	EAF1	ELL associated factor 1	0.76203	1.31228	0	2.09487e-11
1553672_at	ENAH	enabled homolog (Drosophila)	0.79412	1.25926	0	2.10416e-11
242989_at			0.73666	1.35747	0	2.11295e-11
226384_at	PPAPDC1B	phosphatidic acid phosphatase type 2 domain containing 1B	1.54022	1.54022	0	2.12149e-11
224788_at			0.76973	1.29916	0	2.12297e-11
221530_s_at	BHLHB3	basic helix-loop-helix domain containing, class B, 3	1.55487	1.55487	0	2.13152e-11
202650_s_at	KIAA0195	KIAA0195	1.255	1.255	0	2.20273e-11
204220_at	GMFG	glia maturation factor, gamma	1.3214	1.3214	0	2.22496e-11
201855_s_at	ASCIZ	ATM/ATR-Substrate Chk2-Interacting Zn2+-finger protein	0.74984	1.33361	0	2.30955e-11
213974_at	ADAMTSL3	ADAMTS-like 3	0.85031	1.17605	0	2.31474e-11
217757_at	A2M	alpha-2-macroglobulin	1.37269	1.37269	0	2.34133e-11
1556814_a_at			1.50178	1.50178	0	2.34472e-11
205286_at	TFAP2C	transcription factor AP-2 gamma (activating enhancer binding protein 2 gamma)	0.7624	1.31165	0	2.3785e-11
219761_at	CLEC1A	C-type lectin domain family 1, member A	1.26578	1.26578	0	2.40231e-11
232202_at			0.69418	1.44055	0	2.42655e-11
215096_s_at	ESD	esterase D/formylglutathione hydrolase	0.79384	1.2597	0	2.43063e-11
242189_at	HOMER1	homer homolog 1 (Drosophila)	0.85015	1.17626	0	2.43132e-11
223022_s_at	C6orf55	chromosome 6 open reading frame 55	0.78669	1.27115	0	2.43167e-11
201111_at	CSE1L|USH2A	CSE1 chromosome segregation 1-like (yeast)|Usher syndrome 2A (autosomal recessive, mild)	0.77747	1.28623	0	2.45353e-11
221532_s_at	WDR61	WD repeat domain 61	0.85001	1.17645	0	2.4742e-11
230405_at	LOC441108	hypothetical gene supported by AK128882	1.28011	1.28011	0	2.49567e-11
213624_at	SMPDL3A	sphingomyelin phosphodiesterase, acid-like 3A	0.69957	1.42945	0	2.50748e-11
1557487_at			0.76233	1.31176	0	2.51077e-11
204672_s_at	ANKRD6	ankyrin repeat domain 6	0.73571	1.35922	0	2.5191e-11
203556_at	ZHX2	zinc fingers and homeoboxes 2	1.30489	1.30489	0	2.53527e-11
212350_at	TBC1D1	TBC1 (tre-2/USP6, BUB2, cdc16) domain family, member 1	1.29965	1.29965	0	2.53682e-11
213005_s_at	ANKRD15	ankyrin repeat domain 15	0.83249	1.20121	0	2.54081e-11
220403_s_at	P53AIP1	p53-regulated apoptosis-inducing protein 1	0.76549	1.30635	0	2.61862e-11
230380_at	THAP2	THAP domain containing, apoptosis associated protein 2	0.67183	1.48847	0	2.63598e-11
218807_at	VAV3	vav 3 oncogene	0.73418	1.36207	0	2.68158e-11
213238_at	ATP10D	ATPase, Class V, type 10D	0.74866	1.33572	0	2.68445e-11
222594_s_at	SPATS2	spermatogenesis associated, serine-rich 2	1.38239	1.38239	0	2.6988e-11
218705_s_at	SNX24	sorting nexing 24	0.78344	1.27642	0	2.71241e-11
204019_s_at	SH3YL1	SH3 domain containing, Ysc84-like 1 (S. cerevisiae)	0.70497	1.41849	0	2.78029e-11
226908_at	LRIG3	leucine-rich repeats and immunoglobulin-like domains 3	0.64642	1.54698	0	2.78617e-11
218502_s_at	TRPS1	trichorhinophalangeal syndrome I	0.6854	1.459	0	2.79408e-11
209764_at			1.24578	1.24578	0	2.81606e-11
205153_s_at	CD40	CD40 molecule, TNF receptor superfamily member 5	1.29389	1.29389	0	2.82008e-11
242657_at	IGFBP4	insulin-like growth factor binding protein 4	1.29902	1.29902	0	2.82829e-11
203797_at	VSNL1	visinin-like 1	0.75026	1.33287	0	2.83005e-11
214647_s_at	HFE	hemochromatosis	1.28504	1.28504	0	2.886e-11
227551_at	C9orf77	chromosome 9 open reading frame 77	0.74322	1.34549	0	2.91314e-11
209608_s_at	ACAT2	acetyl-Coenzyme A acetyltransferase 2 (acetoacetyl Coenzyme A thiolase)	0.76039	1.31512	0	2.92468e-11
229308_at			0.65484	1.5271	0	2.93354e-11
211067_s_at	GAS7	growth arrest-specific 7	0.80002	1.24997	0	3.06688e-11
230076_at			0.76248	1.31151	0	3.07732e-11
201436_at			0.73274	1.36474	0	3.11913e-11
202499_s_at	SLC2A3|ZNF343	solute carrier family 2 (facilitated glucose transporter), member 3|zinc finger protein 343	1.60155	1.60155	0	3.12479e-11
210627_s_at	GCS1	glucosidase I	1.45456	1.45456	0	3.12772e-11
201849_at	BNIP3	BCL2/adenovirus E1B 19kDa interacting protein 3	0.70454	1.41937	0	3.1577e-11
1555711_x_at			1.25992	1.25992	0	3.16414e-11
235201_at			0.699	1.43061	0	3.17828e-11
212618_at	ZNF609	zinc finger protein 609	1.25513	1.25513	0	3.19245e-11
212296_at	PSMD14	proteasome (prosome, macropain) 26S subunit, non-ATPase, 14	0.83572	1.19657	0	3.1939e-11
1558237_x_at			0.74507	1.34216	0	3.20472e-11
36499_at	CELSR2	cadherin, EGF LAG seven-pass G-type receptor 2 (flamingo homolog, Drosophila)	0.8365	1.19545	0	3.29023e-11
210212_x_at	MTCP1	mature T-cell proliferation 1	0.874	1.14417	0	3.30127e-11
226074_at	PPM1M	protein phosphatase 1M (PP2C domain containing)	1.30645	1.30645	0	3.33274e-11
203185_at	RASSF2	Ras association (RalGDS/AF-6) domain family 2	1.31331	1.31331	0	3.43736e-11
204150_at	STAB1	stabilin 1	1.42242	1.42242	0	3.44034e-11
223329_x_at	SUGT1|CNOT10	SGT1, suppressor of G2 allele of SKP1 (S. cerevisiae)|CCR4-NOT transcription complex, subunit 10	0.81098	1.23307	0	3.44389e-11
202409_at	IGF2	insulin-like growth factor 2 (somatomedin A)	1.68991	1.68991	0	3.44649e-11
201468_s_at	NQO1	NAD(P)H dehydrogenase, quinone 1	0.71541	1.3978	0	3.4547e-11
214626_s_at	GANAB	glucosidase, alpha; neutral AB	1.33253	1.33253	0	3.48834e-11
201180_s_at	GNAI3	guanine nucleotide binding protein (G protein), alpha inhibiting activity polypeptide 3	0.82125	1.21766	0	3.55165e-11
242943_at	ST8SIA4	ST8 alpha-N-acetyl-neuraminide alpha-2,8-sialyltransferase 4	1.47085	1.47085	0	3.55344e-11
222651_s_at	TRPS1	trichorhinophalangeal syndrome I	0.75131	1.331	0	3.62177e-11
243856_at			0.6858	1.45816	0	3.63007e-11
222843_at	FIGNL1	fidgetin-like 1	0.72633	1.37679	0	3.63017e-11
1555041_a_at	NAGA	N-acetylgalactosaminidase, alpha-	1.27852	1.27852	0	3.63269e-11
223058_at	FAM107B	family with sequence similarity 107, member B	1.37073	1.37073	0	3.69815e-11
208740_at	SAP18	Sin3A-associated protein, 18kDa	0.84347	1.18557	0	3.72612e-11
35150_at	CD40	CD40 molecule, TNF receptor superfamily member 5	1.22326	1.22326	0	3.74137e-11
218611_at	IER5	immediate early response 5	0.79927	1.25114	0	3.77312e-11
222860_s_at	PDGFD	platelet derived growth factor D	1.31082	1.31082	0	3.77721e-11
236963_at			1.56397	1.56397	0	3.87003e-11
236436_at	SLC25A45	solute carrier family 25, member 45	1.33848	1.33848	0	3.91688e-11
242029_at	FNDC3B	fibronectin type III domain containing 3B	1.41477	1.41477	0	3.92171e-11
204485_s_at	TOM1L1	target of myb1-like 1 (chicken)	0.66274	1.50888	0	3.9257e-11
227610_at			1.38039	1.38039	0	4.05249e-11
216483_s_at	C19orf10	chromosome 19 open reading frame 10	1.66058	1.66058	0	4.1156e-11
205392_s_at	CCL14|CCL15	chemokine (C-C motif) ligand 14|chemokine (C-C motif) ligand 15	1.56808	1.56808	0	4.1168e-11
228050_at	UTP15	UTP15, U3 small nucleolar ribonucleoprotein, homolog (S. cerevisiae)	0.78928	1.26698	0	4.12088e-11
238759_at	KIAA1212	KIAA1212	1.26194	1.26194	0	4.16873e-11
211597_s_at	HOP	homeodomain-only protein	0.7558	1.32309	0	4.17892e-11
243579_at	MSI2	musashi homolog 2 (Drosophila)	1.21913	1.21913	0	4.27514e-11
204796_at	EML1	echinoderm microtubule associated protein like 1	0.692	1.44509	0	4.27791e-11
222593_s_at	SPATS2	spermatogenesis associated, serine-rich 2	1.53196	1.53196	0	4.28231e-11
213637_at			0.71129	1.40589	0	4.31529e-11
208018_s_at	HCK	hemopoietic cell kinase	1.37495	1.37495	0	4.31996e-11
218130_at	C17orf62	chromosome 17 open reading frame 62	1.31032	1.31032	0	4.4027e-11
218870_at	ARHGAP15	Rho GTPase activating protein 15	1.26611	1.26611	0	4.41425e-11
226244_at	CLEC14A	C-type lectin domain family 14, member A	1.27344	1.27344	0	4.41445e-11
229521_at	FLJ36031	hypothetical protein FLJ36031	1.27228	1.27228	0	4.41968e-11
237759_at	CD48	CD48 molecule	1.25362	1.25362	0	4.42388e-11
230660_at			0.7494	1.33439	0	4.46523e-11
225478_at			0.79411	1.25927	0	4.50449e-11
205351_at	GGCX	gamma-glutamyl carboxylase	1.3008	1.3008	0	4.515e-11
232167_at	SLC2A11	solute carrier family 2 (facilitated glucose transporter), member 11	1.28438	1.28438	0	4.58706e-11
204192_at	CD37	CD37 molecule	1.49374	1.49374	0	4.65148e-11
230188_at			0.7939	1.25961	0	4.66399e-11
232019_at	ZNF694	zinc finger protein 694	1.22747	1.22747	0	4.70863e-11
218204_s_at	FYCO1	FYVE and coiled-coil domain containing 1	0.81372	1.22892	0	4.73925e-11
221551_x_at	ST6GALNAC4|FLJ10232	ST6 (alpha-N-acetyl-neuraminyl-2,3-beta-galactosyl-1,3)-N-acetylgalactosaminide alpha-2,6-sialyltransferase 4|hypothetical protein FLJ10232	1.64958	1.64958	0	4.82614e-11
239841_at	C7orf24	chromosome 7 open reading frame 24	0.79879	1.25189	0	4.86962e-11
236571_at	SLC2A3|SLC2A14	solute carrier family 2 (facilitated glucose transporter), member 3|solute carrier family 2 (facilitated glucose transporter), member 14	1.40704	1.40704	0	4.90974e-11
1553708_at	MGC16075	hypothetical protein MGC16075	1.87419	1.87419	0	4.94023e-11
236167_at	TNS3	tensin 3	1.41753	1.41753	0	4.95793e-11
213188_s_at	MINA	MYC induced nuclear antigen	0.75084	1.33185	0	4.96582e-11
202428_x_at	DBI	diazepam binding inhibitor (GABA receptor modulator, acyl-Coenzyme A binding protein)	0.79518	1.25757	0	5.02516e-11
218084_x_at	FXYD5	FXYD domain containing ion transport regulator 5	1.41992	1.41992	0	5.02518e-11
226160_at	H6PD	hexose-6-phosphate dehydrogenase (glucose 1-dehydrogenase)	1.35436	1.35436	0	5.1251e-11
207147_at	DLX2	distal-less homeobox 2	0.72659	1.37629	0	5.15146e-11
213372_at	PAQR3	progestin and adipoQ receptor family member III	0.72418	1.38088	0	5.16542e-11
211724_x_at	FLJ20323	hypothetical protein FLJ20323	0.79624	1.2559	0	5.18781e-11
227498_at			0.68029	1.46997	0	5.19159e-11
219037_at	CGI-115	CGI-115 protein	0.72867	1.37236	0	5.2549e-11
206090_s_at	DISC1	disrupted in schizophrenia 1	1.3016	1.3016	0	5.27757e-11
204181_s_at	ZBTB43	zinc finger and BTB domain containing 43	0.74241	1.34697	0	5.34701e-11
227288_at	P18SRP	P18SRP protein	0.70921	1.41002	0	5.36766e-11
219270_at	CHAC1	ChaC, cation transport regulator homolog 1 (E. coli)	1.51271	1.51271	0	5.40932e-11
202943_s_at	NAGA	N-acetylgalactosaminidase, alpha-	1.29554	1.29554	0	5.4446e-11
208962_s_at	FADS1	fatty acid desaturase 1	1.43758	1.43758	0	5.47369e-11
242317_at			0.75378	1.32664	0	5.47441e-11
213049_at	FSD1L|GARNL1	fibronectin type III and SPRY domain containing 1-like|GTPase activating Rap/RanGAP domain-like 1	0.73978	1.35176	0	5.49133e-11
203430_at	HEBP2	heme binding protein 2	0.83456	1.19824	0	5.50113e-11
201858_s_at	PRG1	proteoglycan 1, secretory granule	1.82935	1.82935	0	5.51479e-11
1557418_at	ACSL4	acyl-CoA synthetase long-chain family member 4	1.49843	1.49843	0	5.53193e-11
205765_at	CYP3A5	cytochrome P450, family 3, subfamily A, polypeptide 5	0.66515	1.50342	0	5.63144e-11
201705_at	PSMD7	proteasome (prosome, macropain) 26S subunit, non-ATPase, 7 (Mov34 homolog)	0.84896	1.17791	0	5.6791e-11
226803_at	CHMP4C	chromatin modifying protein 4C	0.72959	1.37063	0	5.75396e-11
37966_at	PARVB	parvin, beta	1.37273	1.37273	0	5.76521e-11
242287_at	RSN	restin (Reed-Steinberg cell-expressed intermediate filament-associated protein)	0.79088	1.26442	0	5.80892e-11
1567997_x_at	SLC39A6	solute carrier family 39 (zinc transporter), member 6	0.76064	1.31468	0	5.9162e-11
227289_at	PCDH17	protocadherin 17	1.51981	1.51981	0	5.93129e-11
215867_x_at	CA12	carbonic anhydrase XII	0.80325	1.24494	0	5.96065e-11
222240_s_at	ISYNA1	myo-inositol 1-phosphate synthase A1	1.30319	1.30319	0	6.01734e-11
225569_at			0.81225	1.23115	0	6.02793e-11
210757_x_at	DAB2	disabled homolog 2, mitogen-responsive phosphoprotein (Drosophila)	1.28751	1.28751	0	6.0532e-11
222745_s_at	C15orf29	chromosome 15 open reading frame 29	0.72267	1.38375	0	6.09761e-11
210370_s_at	LY9	lymphocyte antigen 9	1.42813	1.42813	0	6.11884e-11
200621_at	CSRP1|AK130802	cysteine and glycine-rich protein 1	1.29944	1.29944	0	6.12939e-11
200974_at	ACTA2|AK127229	actin, alpha 2, smooth muscle, aorta	1.57457	1.57457	0	6.20033e-11
226649_at	PANK1	pantothenate kinase 1	0.70901	1.41042	0	6.25994e-11
200644_at	MARCKSL1	MARCKS-like 1	1.33355	1.33355	0	6.33878e-11
207153_s_at	GLMN	glomulin, FKBP associated protein	0.77006	1.29859	0	6.36191e-11
230127_at			0.68654	1.45658	0	6.39144e-11
228440_at			0.76339	1.30994	0	6.41441e-11
213533_at	D4S234E	DNA segment on chromosome 4 (unique) 234 expressed sequence	0.77281	1.29397	0	6.47756e-11
202843_at	DNAJB9	DnaJ (Hsp40) homolog, subfamily B, member 9	1.70791	1.70791	0	6.58313e-11
232116_at	GRHL3	grainyhead-like 3 (Drosophila)	0.70084	1.42686	0	6.59186e-11
211548_s_at	HPGD	hydroxyprostaglandin dehydrogenase 15-(NAD)	0.59375	1.68422	0	6.6027e-11
205527_s_at	GEMIN4	gem (nuclear organelle) associated protein 4	0.84334	1.18576	0	6.75986e-11
232007_at	AGPAT5	1-acylglycerol-3-phosphate O-acyltransferase 5 (lysophosphatidic acid acyltransferase, epsilon)	0.82298	1.2151	0	6.79343e-11
225087_at	C16orf63	chromosome 16 open reading frame 63	0.84996	1.17653	0	6.80934e-11
1552667_a_at	SH2D3C	SH2 domain containing 3C	1.36641	1.36641	0	6.81974e-11
216236_s_at	SLC2A3|SLC2A14	solute carrier family 2 (facilitated glucose transporter), member 3|solute carrier family 2 (facilitated glucose transporter), member 14	1.42303	1.42303	0	6.89271e-11
203674_at	HELZ	helicase with zinc finger	1.23088	1.23088	0	6.9092e-11
219476_at	C1orf116	chromosome 1 open reading frame 116	0.77105	1.29694	0	6.93088e-11
238026_at			0.79097	1.26427	0	6.94108e-11
232000_at			0.73176	1.36657	0	7.04803e-11
218825_at	EGFL7	EGF-like-domain, multiple 7	1.36989	1.36989	0	7.0892e-11
243606_at			1.43062	1.43062	0	7.08996e-11
202027_at	C22orf5	chromosome 22 open reading frame 5	1.25042	1.25042	0	7.31908e-11
242517_at	KISS1R	KISS1 receptor	1.56436	1.56436	0	7.38296e-11
204360_s_at	NAGLU	N-acetylglucosaminidase, alpha- (Sanfilippo disease IIIB)	1.32228	1.32228	0	7.41705e-11
233448_s_at	MGC24039	hypothetical protein MGC24039	1.36508	1.36508	0	7.42168e-11
205832_at	CPA4	carboxypeptidase A4	0.77636	1.28806	0	7.44907e-11
238846_at			0.68508	1.45969	0	7.45408e-11
1555929_s_at			0.61911	1.61521	0	7.51157e-11
227780_s_at			1.30186	1.30186	0	7.5276e-11
201801_s_at	SLC29A1	solute carrier family 29 (nucleoside transporters), member 1	1.43754	1.43754	0	7.581e-11
209275_s_at	CLN3	ceroid-lipofuscinosis, neuronal 3, juvenile (Batten, Spielmeyer-Vogt disease)	1.26035	1.26035	0	7.65084e-11
226421_at	AMMECR1	Alport syndrome, mental retardation, midface hypoplasia and elliptocytosis chromosomal region, gene 1	0.70569	1.41704	0	7.73885e-11
205965_at	BATF	basic leucine zipper transcription factor, ATF-like	1.22184	1.22184	0	7.7399e-11
238025_at	MLKL	mixed lineage kinase domain-like	1.29665	1.29665	0	7.76417e-11
204635_at	RPS6KA5	ribosomal protein S6 kinase, 90kDa, polypeptide 5	0.76534	1.30662	0	7.76705e-11
240304_s_at			0.69583	1.43713	0	7.77811e-11
230091_at			0.70933	1.40979	0	7.89877e-11
216661_x_at	CYP2C9	cytochrome P450, family 2, subfamily C, polypeptide 9	0.77879	1.28405	0	7.90981e-11
239329_at			0.76587	1.30571	0	7.92628e-11
209633_at	PPP2R3A	protein phosphatase 2 (formerly 2A), regulatory subunit B'', alpha	0.70448	1.41948	0	7.96101e-11
226452_at	PDK1	pyruvate dehydrogenase kinase, isozyme 1	1.59247	1.59247	0	7.99103e-11
239832_at	PIP5K1B	phosphatidylinositol-4-phosphate 5-kinase, type I, beta	1.43751	1.43751	0	8.00609e-11
212045_at	GLG1	golgi apparatus protein 1	1.34103	1.34103	0	8.04483e-11
217373_x_at	MDM2|AF385324	Mdm2, transformed 3T3 cell double minute 2, p53 binding protein (mouse)	1.31234	1.31234	0	8.1008e-11
236297_at			0.68649	1.45669	0	8.11227e-11
202910_s_at	CD97	CD97 molecule	1.3382	1.3382	0	8.26773e-11
217845_x_at	HIGD1A|CCDC109B	HIG1 domain family, member 1A|coiled-coil domain containing 109B	0.78873	1.26786	0	8.34086e-11
228528_at	hsa-mir-29c		1.42429	1.42429	0	8.40374e-11
217979_at	TSPAN13	tetraspanin 13	1.27941	1.27941	0	8.44255e-11
241418_at			0.77985	1.28229	0	8.55156e-11
210409_at	LOC653483	similar to myeloid/lymphoid or mixed-lineage leukemia (trithorax homolog, Drosophila); translocated to, 4	0.76723	1.30339	0	8.56729e-11
217938_s_at	KCMF1	potassium channel modulatory factor 1	0.86714	1.15322	0	8.631e-11
46142_at			1.49266	1.49266	0	8.77771e-11
223796_at	CNTNAP3	contactin associated protein-like 3	0.71513	1.39834	0	8.98661e-11
206481_s_at	LDB2	LIM domain binding 2	1.41025	1.41025	0	9.00755e-11
212186_at	ACACA	acetyl-Coenzyme A carboxylase alpha	0.84172	1.18805	0	9.01058e-11
218644_at	PLEK2	pleckstrin 2	0.82266	1.21557	0	9.03894e-11
208850_s_at	THY1	Thy-1 cell surface antigen	1.4764	1.4764	0	9.06135e-11
1554343_a_at	BRDG1	BCR downstream signaling 1	1.39309	1.39309	0	9.06693e-11
202063_s_at	SEL1L	sel-1 suppressor of lin-12-like (C. elegans)	1.60786	1.60786	0	9.10211e-11
204867_at	GCHFR	GTP cyclohydrolase I feedback regulator	1.30971	1.30971	0	9.10962e-11
233388_at	CA12	carbonic anhydrase XII	0.75708	1.32086	0	9.26689e-11
218232_at	C1QA	complement component 1, q subcomponent, A chain	1.48919	1.48919	0	9.279e-11
226694_at	AKAP2|PALM2-AKAP2	A kinase (PRKA) anchor protein 2|PALM2-AKAP2 protein	1.44928	1.44928	0	9.30385e-11
220595_at	PDZRN4	PDZ domain containing RING finger 4	1.66651	1.66651	0	9.31422e-11
225224_at			1.31235	1.31235	0	9.41481e-11
206149_at	LOC63928	hepatocellular carcinoma antigen gene 520	0.78534	1.27333	0	9.46725e-11
230083_at			0.67738	1.47627	0	9.53955e-11
219610_at	RGNEF	Rho-guanine nucleotide exchange factor	0.82092	1.21814	0	9.61116e-11
219690_at	TMEM149	transmembrane protein 149	1.24514	1.24514	0	9.6583e-11
201323_at	EBNA1BP2	EBNA1 binding protein 2	0.84074	1.18943	0	9.67242e-11
202625_at			1.31874	1.31874	0	9.67899e-11
203914_x_at	HPGD	hydroxyprostaglandin dehydrogenase 15-(NAD)	0.6419	1.55788	0	9.7055e-11
209356_x_at	EFEMP2	EGF-containing fibulin-like extracellular matrix protein 2	1.4067	1.4067	0	9.80391e-11
204797_s_at	EML1	echinoderm microtubule associated protein like 1	0.77961	1.28269	0	9.95095e-11
205247_at	NOTCH4|GPSM3	Notch homolog 4 (Drosophila)|G-protein signalling modulator 3 (AGS3-like, C. elegans)	1.30627	1.30627	0	1.00614e-10
229958_at	C8orf61	chromosome 8 open reading frame 61	0.7183	1.39218	0	1.02158e-10
220066_at	CARD15	caspase recruitment domain family, member 15	0.76869	1.30091	0	1.0264e-10
236826_at			0.78591	1.27241	0	1.02767e-10
209622_at	STK16	serine/threonine kinase 16	1.29726	1.29726	0	1.03286e-10
235644_at	FLJ32745	hypothetical protein FLJ32745	0.85078	1.17539	0	1.04198e-10
1553400_a_at			0.82525	1.21175	0	1.04418e-10
228618_at			1.28804	1.28804	0	1.05835e-10
221651_x_at	IGKC|IGKV1-5|IGKV2-24	immunoglobulin kappa constant|immunoglobulin kappa variable 1-5|immunoglobulin kappa variable 2-24	1.47137	1.47137	0	1.09013e-10
219359_at	ATHL1	ATH1, acid trehalase-like 1 (yeast)	1.28788	1.28788	0	1.11409e-10
38964_r_at	WAS	Wiskott-Aldrich syndrome (eczema-thrombocytopenia)	1.16697	1.16697	0	1.12101e-10
206714_at	ALOX15B	arachidonate 15-lipoxygenase, type B	1.38108	1.38108	0	1.12103e-10
236058_at	C1orf172	chromosome 1 open reading frame 172	0.81176	1.23189	0	1.12292e-10
217833_at			0.78621	1.27193	0	1.12341e-10
215093_at	NSDHL	NAD(P) dependent steroid dehydrogenase-like	0.81887	1.2212	0	1.13665e-10
212812_at	SERINC5	serine incorporator 5	0.74895	1.3352	0	1.14576e-10
207843_x_at	CYB5A	cytochrome b5 type A (microsomal)	0.83871	1.19231	0	1.14815e-10
210466_s_at	SERBP1	SERPINE1 mRNA binding protein 1	0.79661	1.25532	0	1.18295e-10
203508_at	TNFRSF1B	tumor necrosis factor receptor superfamily, member 1B	1.27429	1.27429	0	1.18356e-10
204145_at	FRG1	FSHD region gene 1	0.84524	1.1831	0	1.20653e-10
201975_at	RSN	restin (Reed-Steinberg cell-expressed intermediate filament-associated protein)	0.73686	1.35712	0	1.21044e-10
219213_at	JAM2	junctional adhesion molecule 2	1.29582	1.29582	0	1.21096e-10
209348_s_at	MAF	v-maf musculoaponeurotic fibrosarcoma oncogene homolog (avian)	0.70894	1.41055	0	1.21836e-10
240467_at			0.73001	1.36984	0	1.22971e-10
211758_x_at	TXNDC9	thioredoxin domain containing 9	0.78171	1.27925	0	1.233e-10
221511_x_at	CCPG1|BC051725	cell cycle progression 1	1.55091	1.55091	0	1.24453e-10
233976_at			0.83169	1.20237	0	1.25386e-10
232204_at	EBF1	early B-cell factor 1	1.37293	1.37293	0	1.25577e-10
229732_at			0.66762	1.49787	0	1.26053e-10
224909_s_at	PREX1	phosphatidylinositol 3,4,5-trisphosphate-dependent RAC exchanger 1	1.323	1.323	0	1.26246e-10
218595_s_at	HEATR1	HEAT repeat containing 1	0.83142	1.20276	0	1.28102e-10
203473_at	SLCO2B1	solute carrier organic anion transporter family, member 2B1	1.26059	1.26059	0	1.2818e-10
225541_at	RPL22L1	ribosomal protein L22-like 1	0.82504	1.21206	0	1.29566e-10
1554930_a_at	FUT8	fucosyltransferase 8 (alpha (1,6) fucosyltransferase)	1.53754	1.53754	0	1.30297e-10
239859_x_at			0.73813	1.35478	0	1.30426e-10
209685_s_at	PRKCB1	protein kinase C, beta 1	1.34477	1.34477	0	1.31025e-10
221922_at	GPSM2	G-protein signalling modulator 2 (AGS3-like, C. elegans)	0.73619	1.35834	0	1.3284e-10
1563881_at	MAGI1	membrane associated guanylate kinase, WW and PDZ domain containing 1	0.68915	1.45106	0	1.33914e-10
204232_at	FCER1G	Fc fragment of IgE, high affinity I, receptor for; gamma polypeptide	1.3831	1.3831	0	1.34459e-10
204855_at	SERPINB5	serpin peptidase inhibitor, clade B (ovalbumin), member 5	0.71234	1.40383	0	1.34506e-10
235661_at			1.3734	1.3734	0	1.34713e-10
242733_at	HPGD	hydroxyprostaglandin dehydrogenase 15-(NAD)	0.75662	1.32166	0	1.37681e-10
202177_at	GAS6	growth arrest-specific 6	1.49825	1.49825	0	1.38001e-10
231784_s_at	WDSOF1	WD repeats and SOF1 domain containing	0.71929	1.39025	0	1.39105e-10
223350_x_at	LIN7C	lin-7 homolog C (C. elegans)	0.75164	1.33043	0	1.39218e-10
202062_s_at	SEL1L	sel-1 suppressor of lin-12-like (C. elegans)	1.6983	1.6983	0	1.39382e-10
238121_at			0.76675	1.3042	0	1.40752e-10
231780_at	GBGT1	globoside alpha-1,3-N-acetylgalactosaminyltransferase 1	1.2831	1.2831	0	1.4111e-10
203178_at	GATM	glycine amidinotransferase (L-arginine:glycine amidinotransferase)	0.71658	1.39551	0	1.41569e-10
225003_at	UNQ501	MBC3205	1.47146	1.47146	0	1.41607e-10
228708_at			0.72963	1.37057	0	1.41862e-10
204236_at	FLI1	Friend leukemia virus integration 1	1.39226	1.39226	0	1.42618e-10
241370_at			0.77524	1.28993	0	1.43509e-10
209687_at	CXCL12	chemokine (C-X-C motif) ligand 12 (stromal cell-derived factor 1)	1.56235	1.56235	0	1.44068e-10
206106_at	MAPK12	mitogen-activated protein kinase 12	1.31183	1.31183	0	1.44516e-10
226064_s_at	DGAT2	diacylglycerol O-acyltransferase homolog 2 (mouse)	0.79965	1.25055	0	1.44988e-10
223233_s_at	CGN	cingulin	0.82372	1.21401	0	1.45135e-10
202893_at	UNC13B	unc-13 homolog B (C. elegans)	0.85196	1.17377	0	1.45654e-10
241869_at	APOL6	apolipoprotein L, 6	1.55995	1.55995	0	1.45899e-10
221011_s_at	LBH	limb bud and heart development homolog (mouse)	1.34384	1.34384	0	1.46155e-10
230800_at	ADCY4	adenylate cyclase 4	1.2347	1.2347	0	1.46159e-10
211048_s_at	PDIA4	protein disulfide isomerase family A, member 4	1.51002	1.51002	0	1.4674e-10
235957_at			0.72377	1.38165	0	1.4703e-10
204079_at	TPST2	tyrosylprotein sulfotransferase 2	1.35649	1.35649	0	1.47463e-10
228343_at	POU2F2	POU domain, class 2, transcription factor 2	1.55442	1.55442	0	1.48998e-10
209182_s_at	C10orf10	chromosome 10 open reading frame 10	1.39025	1.39025	0	1.51003e-10
204233_s_at	CHKA	choline kinase alpha	1.20473	1.20473	0	1.52784e-10
1554252_a_at	LASS3	LAG1 homolog, ceramide synthase 3 (S. cerevisiae)	0.76345	1.30984	0	1.53012e-10
244654_at	MYO1G	myosin IG	1.34007	1.34007	0	1.53515e-10
1559584_a_at	C16orf54|LOC440354|BOLA2	chromosome 16 open reading frame 54|PI-3-kinase-related kinase SMG-1 pseudogene|bolA homolog 2 (E. coli)	1.68484	1.68484	0	1.5445e-10
229367_s_at	GIMAP6	GTPase, IMAP family member 6	1.30551	1.30551	0	1.55003e-10
227497_at			0.71009	1.40828	0	1.55872e-10
203017_s_at	SSX2IP	synovial sarcoma, X breakpoint 2 interacting protein	0.74198	1.34775	0	1.55873e-10
207610_s_at	EMR2	egf-like module containing, mucin-like, hormone receptor-like 2	1.34025	1.34025	0	1.56456e-10
217585_at	NEBL	nebulette	0.79409	1.2593	0	1.57641e-10
206296_x_at	MAP4K1	mitogen-activated protein kinase kinase kinase kinase 1	1.25947	1.25947	0	1.58288e-10
212326_at	VPS13D	vacuolar protein sorting 13 homolog D (S. cerevisiae)	0.8229	1.21521	0	1.58628e-10
213287_s_at	KRT10	keratin 10 (epidermolytic hyperkeratosis; keratosis palmaris et plantaris)	0.6734	1.485	0	1.58881e-10
203913_s_at	HPGD	hydroxyprostaglandin dehydrogenase 15-(NAD)	0.56128	1.78165	0	1.60589e-10
227812_at	TNFRSF19	tumor necrosis factor receptor superfamily, member 19	0.70015	1.42827	0	1.61152e-10
231916_at			0.7744	1.29133	0	1.61167e-10
220712_at	DENND3|C8orf60	DENN/MADD domain containing 3|chromosome 8 open reading frame 60	1.29206	1.29206	0	1.62332e-10
201743_at	CD14	CD14 molecule	1.51662	1.51662	0	1.63456e-10
219369_s_at	OTUB2	OTU domain, ubiquitin aldehyde binding 2	0.79562	1.25687	0	1.63459e-10
243011_at	FAM55C	family with sequence similarity 55, member C	1.21843	1.21843	0	1.64288e-10
225652_at	FARP2	FERM, RhoGEF and pleckstrin domain protein 2	0.80984	1.23482	0	1.67239e-10
230151_at	C13orf1	chromosome 13 open reading frame 1	0.79772	1.25357	0	1.68073e-10
232662_x_at			0.81032	1.23408	0	1.6894e-10
230176_at			0.73733	1.35624	0	1.70439e-10
203139_at	DAPK1	death-associated protein kinase 1	1.30108	1.30108	0	1.7232e-10
238778_at	MPP7	membrane protein, palmitoylated 7 (MAGUK p55 subfamily member 7)	0.63086	1.58515	0	1.73405e-10
212827_at	IFI6|IGH@|IGHA1|IGHG1	interferon, alpha-inducible protein 6|immunoglobulin heavy locus|immunoglobulin heavy constant alpha 1|immunoglobulin heavy constant gamma 1 (G1m marker)	1.37227	1.37227	0	1.74699e-10
225099_at			0.74298	1.34593	0	1.76248e-10
209500_x_at	TNFSF13|TNFSF12-TNFSF13	tumor necrosis factor (ligand) superfamily, member 13|tumor necrosis factor (ligand) superfamily, member 12-member 13	1.19064	1.19064	0	1.76769e-10
207968_s_at	MEF2C	MADS box transcription enhancer factor 2, polypeptide C (myocyte enhancer factor 2C)	1.34526	1.34526	0	1.79674e-10
228557_at			0.80741	1.23852	0	1.79823e-10
1553960_at	SNX21	sorting nexin family member 21	0.71005	1.40835	0	1.79982e-10
211689_s_at	TMPRSS2|AK123948	transmembrane protease, serine 2	1.42731	1.42731	0	1.80911e-10
204339_s_at	RGS4	regulator of G-protein signalling 4	1.47875	1.47875	0	1.8389e-10
218984_at	PUS7	pseudouridylate synthase 7 homolog (S. cerevisiae)	0.7499	1.3335	0	1.86721e-10
223991_s_at	GALNT2	UDP-N-acetyl-alpha-D-galactosamine:polypeptide N-acetylgalactosaminyltransferase 2 (GalNAc-T2)	1.29452	1.29452	0	1.86884e-10
226047_at			1.30605	1.30605	0	1.89297e-10
204784_s_at	MLF1	myeloid leukemia factor 1	0.74278	1.3463	0	1.89348e-10
200042_at	C22orf28	chromosome 22 open reading frame 28	0.87591	1.14168	0	1.90058e-10
201472_at	VBP1	von Hippel-Lindau binding protein 1	0.81484	1.22724	0	1.91677e-10
1559976_at			0.84999	1.17649	0	1.93782e-10
213680_at			0.87708	1.14015	0	1.93782e-10
225866_at	BXDC1	brix domain containing 1	0.82388	1.21378	0	1.95363e-10
202191_s_at	GAS7	growth arrest-specific 7	0.71271	1.40309	0	1.96394e-10
229223_at			0.77662	1.28763	0	1.96873e-10
210401_at	P2RX1	purinergic receptor P2X, ligand-gated ion channel, 1	1.24344	1.24344	0	1.98088e-10
212850_s_at	LRP4	low density lipoprotein receptor-related protein 4	0.77861	1.28434	0	1.98137e-10
207109_at	POU2F3	POU domain, class 2, transcription factor 3	0.76272	1.31109	0	1.98532e-10
204118_at	CD48	CD48 molecule	1.33163	1.33163	0	1.99159e-10
204007_at	FCGR3A|FCGR3B	Fc fragment of IgG, low affinity IIIa, receptor (CD16a)|Fc fragment of IgG, low affinity IIIb, receptor (CD16b)	1.54095	1.54095	0	1.99553e-10
227183_at			1.32572	1.32572	0	1.99655e-10
206874_s_at			0.74915	1.33485	0	2.01576e-10
1557688_at	ARHGAP26	Rho GTPase activating protein 26	1.28831	1.28831	0	2.02816e-10
229720_at	BAG1	BCL2-associated athanogene	0.77024	1.29829	0	2.03084e-10
216813_at			1.70778	1.70778	0	2.0491e-10
234549_at			0.84664	1.18114	0	2.05897e-10
239644_at			0.77562	1.28929	0	2.07478e-10
233463_at	RASSF6	Ras association (RalGDS/AF-6) domain family 6	1.48836	1.48836	0	2.07619e-10
204469_at	PTPRZ1	protein tyrosine phosphatase, receptor-type, Z polypeptide 1	0.70488	1.41869	0	2.08491e-10
217858_s_at	ARMCX3	armadillo repeat containing, X-linked 3	1.40789	1.40789	0	2.13909e-10
1556097_at			0.74628	1.33998	0	2.16784e-10
229304_s_at	MLF1IP	MLF1 interacting protein	0.79927	1.25114	0	2.16902e-10
227396_at			1.28474	1.28474	0	2.17668e-10
222700_at			0.74528	1.34178	0	2.17865e-10
212882_at	KLHL18	kelch-like 18 (Drosophila)	0.85822	1.1652	0	2.19087e-10
1555564_a_at	CFI	complement factor I	1.53702	1.53702	0	2.19121e-10
203823_at	RGS3	regulator of G-protein signalling 3	1.2912	1.2912	0	2.19749e-10
200652_at	SSR2	signal sequence receptor, beta (translocon-associated protein beta)	1.30928	1.30928	0	2.19837e-10
200090_at	FNTA	farnesyltransferase, CAAX box, alpha	0.82608	1.21054	0	2.22898e-10
209101_at	CTGF	connective tissue growth factor	1.64678	1.64678	0	2.23702e-10
203632_s_at	GPRC5B	G protein-coupled receptor, family C, group 5, member B	1.30829	1.30829	0	2.25012e-10
243_g_at	MAP4	microtubule-associated protein 4	0.78115	1.28017	0	2.25033e-10
217369_at	IFI6|IGHA1|IGHG1	interferon, alpha-inducible protein 6|immunoglobulin heavy constant alpha 1|immunoglobulin heavy constant gamma 1 (G1m marker)	1.60043	1.60043	0	2.25081e-10
201640_x_at	CLPTM1	cleft lip and palate associated transmembrane protein 1	1.3569	1.3569	0	2.25531e-10
203840_at	BLZF1	basic leucine zipper nuclear factor 1 (JEM-1)	0.69045	1.44832	0	2.25951e-10
226345_at			0.75116	1.33128	0	2.26878e-10
239547_at			0.74407	1.34396	0	2.27588e-10
207121_s_at	MAPK6	mitogen-activated protein kinase 6	0.73006	1.36975	0	2.28933e-10
37152_at	PPARD	peroxisome proliferator-activated receptor delta	0.79024	1.26543	0	2.29017e-10
223535_at	NUDT12	nudix (nucleoside diphosphate linked moiety X)-type motif 12	0.69899	1.43064	0	2.29228e-10
219517_at	ELL3	elongation factor RNA polymerase II-like 3	0.8198	1.2198	0	2.29238e-10
1557432_at	RASAL2	RAS protein activator like 2	0.74896	1.33518	0	2.30794e-10
204394_at	SLC43A1	solute carrier family 43, member 1	1.25867	1.25867	0	2.31568e-10
214157_at	GNAS	GNAS complex locus	1.44873	1.44873	0	2.31965e-10
213125_at	OLFML2B	olfactomedin-like 2B	1.48653	1.48653	0	2.32105e-10
239451_at	HSP90B1	heat shock protein 90kDa beta (Grp94), member 1	1.32591	1.32591	0	2.33032e-10
209366_x_at	CYB5A	cytochrome b5 type A (microsomal)	0.83847	1.19265	0	2.34198e-10
202330_s_at	UNG	uracil-DNA glycosylase	0.78211	1.2786	0	2.34264e-10
201876_at	PON2	paraoxonase 2	0.84287	1.18642	0	2.35105e-10
237713_at	TACC2	transforming, acidic coiled-coil containing protein 2	0.74095	1.34962	0	2.35681e-10
240180_at			0.71257	1.40338	0	2.3585e-10
231406_at			1.37954	1.37954	0	2.36038e-10
218235_s_at	UTP11L	UTP11-like, U3 small nucleolar ribonucleoprotein, (yeast)	0.806	1.2407	0	2.364e-10
204400_at	EFS	embryonal Fyn-associated substrate	0.76557	1.30621	0	2.3921e-10
204960_at	PTPRCAP	protein tyrosine phosphatase, receptor type, C-associated protein	1.28938	1.28938	0	2.40071e-10
222693_at	FNDC3B	fibronectin type III domain containing 3B	1.41834	1.41834	0	2.44656e-10
243718_at	BC006438		0.70083	1.42688	0	2.45537e-10
204904_at	GJA4	gap junction protein, alpha 4, 37kDa (connexin 37)	1.25182	1.25182	0	2.45594e-10
202277_at	SPTLC1	serine palmitoyltransferase, long chain base subunit 1	0.81551	1.22623	0	2.46443e-10
227750_at	KALRN	kalirin, RhoGEF kinase	0.79477	1.25823	0	2.4996e-10
201009_s_at	TXNIP	thioredoxin interacting protein	1.52884	1.52884	0	2.50132e-10
203110_at	PTK2B	PTK2B protein tyrosine kinase 2 beta	1.31977	1.31977	0	2.50744e-10
201960_s_at	MYCBP2	MYC binding protein 2	0.76248	1.31151	0	2.52747e-10
216615_s_at	HTR3A	5-hydroxytryptamine (serotonin) receptor 3A	0.68091	1.46862	0	2.54613e-10
242354_at			0.83922	1.19159	0	2.54825e-10
204789_at	FMNL1	formin-like 1	1.32603	1.32603	0	2.56291e-10
212536_at	ATP11B	ATPase, Class VI, type 11B	0.70369	1.42108	0	2.57042e-10
205042_at	GNE	glucosamine (UDP-N-acetyl)-2-epimerase/N-acetylmannosamine kinase	1.26889	1.26889	0	2.57287e-10
228567_at			0.81018	1.23429	0	2.57921e-10
204200_s_at	PDGFB	platelet-derived growth factor beta polypeptide (simian sarcoma viral (v-sis) oncogene homolog)	1.26535	1.26535	0	2.58979e-10
220012_at	ERO1LB	ERO1-like beta (S. cerevisiae)	1.40007	1.40007	0	2.61097e-10
218326_s_at	LGR4	leucine-rich repeat-containing G protein-coupled receptor 4	0.68253	1.46514	0	2.62008e-10
225268_at	KPNA4	karyopherin alpha 4 (importin alpha 3)	0.74141	1.34877	0	2.62446e-10
234122_at	FAM59A	family with sequence similarity 59, member A	0.82165	1.21706	0	2.62664e-10
230917_at			1.45918	1.45918	0	2.63312e-10
227851_s_at	PGS1	phosphatidylglycerophosphate synthase 1	1.27031	1.27031	0	2.6381e-10
226436_at	RASSF4	Ras association (RalGDS/AF-6) domain family 4	1.42628	1.42628	0	2.6484e-10
225479_at			0.79557	1.25696	0	2.64907e-10
210142_x_at	FLOT1	flotillin 1	1.20439	1.20439	0	2.64957e-10
239694_at	TRIM7	tripartite motif-containing 7	0.76186	1.31258	0	2.67762e-10
236069_at			0.77341	1.29298	0	2.68076e-10
221931_s_at	SEH1L	SEH1-like (S. cerevisiae)	0.82154	1.21723	0	2.68385e-10
217861_s_at	PREB	prolactin regulatory element binding	1.36221	1.36221	0	2.69485e-10
204563_at	SELL	selectin L (lymphocyte adhesion molecule 1)	1.51408	1.51408	0	2.70483e-10
225981_at	C17orf28	chromosome 17 open reading frame 28	1.29874	1.29874	0	2.73653e-10
219976_at	HOOK1	hook homolog 1 (Drosophila)	0.71526	1.39809	0	2.74616e-10
218351_at	COMMD8	COMM domain containing 8	0.75862	1.31818	0	2.74775e-10
205666_at	FMO1	flavin containing monooxygenase 1	1.76726	1.76726	0	2.76111e-10
211702_s_at	USP32	ubiquitin specific peptidase 32	0.78763	1.26963	0	2.78402e-10
213320_at	PRMT3	protein arginine methyltransferase 3	0.71138	1.40571	0	2.79677e-10
226385_s_at	C7orf30	chromosome 7 open reading frame 30	0.88393	1.13132	0	2.80281e-10
233010_at			0.8263	1.21021	0	2.80602e-10
217724_at	SERBP1	SERPINE1 mRNA binding protein 1	0.78825	1.26863	0	2.81522e-10
204043_at	TCN2	transcobalamin II; macrocytic anemia	1.2392	1.2392	0	2.81939e-10
226380_at			0.7641	1.30873	0	2.82343e-10
237561_x_at			1.33084	1.33084	0	2.85244e-10
208158_s_at	OSBPL1A	oxysterol binding protein-like 1A	0.77198	1.29536	0	2.87976e-10
234416_at			1.34657	1.34657	0	2.89227e-10
220750_s_at	LEPRE1	leucine proline-enriched proteoglycan (leprecan) 1	1.19539	1.19539	0	2.92396e-10
1555575_a_at	KDELR1	KDEL (Lys-Asp-Glu-Leu) endoplasmic reticulum protein retention receptor 1	1.23898	1.23898	0	2.92562e-10
228597_at	C21orf45	chromosome 21 open reading frame 45	0.77421	1.29164	0	2.94379e-10
201010_s_at	TXNIP	thioredoxin interacting protein	1.43314	1.43314	0	2.97781e-10
202468_s_at	CTNNAL1	catenin (cadherin-associated protein), alpha-like 1	0.76014	1.31554	0	2.9858e-10
202497_x_at	SLC2A3|SLC2A14	solute carrier family 2 (facilitated glucose transporter), member 3|solute carrier family 2 (facilitated glucose transporter), member 14	1.37655	1.37655	0	2.98912e-10
227224_at			0.81758	1.22312	0	2.99263e-10
244417_at			0.8184	1.2219	0	3.00703e-10
212899_at	CDC2L6	cell division cycle 2-like 6 (CDK8-like)	0.79889	1.25174	0	3.09796e-10
239901_at			1.54383	1.54383	0	3.11069e-10
208782_at	FSTL1	follistatin-like 1	1.28308	1.28308	0	3.13587e-10
227711_at	FAM112B	family with sequence similarity 112, member B	1.33189	1.33189	0	3.14762e-10
223634_at	RASD2	RASD family, member 2	1.27441	1.27441	0	3.14983e-10
212750_at	PPP1R16B	protein phosphatase 1, regulatory (inhibitor) subunit 16B	1.2507	1.2507	0	3.16762e-10
205922_at	VNN2	vanin 2	1.29681	1.29681	0	3.2139e-10
229164_s_at	ABTB1	ankyrin repeat and BTB (POZ) domain containing 1	1.24779	1.24779	0	3.22248e-10
222146_s_at	TCF4	transcription factor 4	1.46805	1.46805	0	3.22605e-10
217127_at	CTH	cystathionase (cystathionine gamma-lyase)	1.66417	1.66417	0	3.24557e-10
213365_at	EXOD1	exonuclease domain containing 1	0.7234	1.38236	0	3.25885e-10
224925_at	PREX1	phosphatidylinositol 3,4,5-trisphosphate-dependent RAC exchanger 1	1.25265	1.25265	0	3.26331e-10
206272_at	SPHAR	S-phase response (cyclin-related)	0.74403	1.34403	0	3.26519e-10
231319_x_at	KIF9	kinesin family member 9	0.79459	1.25851	0	3.28736e-10
201819_at	SCARB1	scavenger receptor class B, member 1	1.29001	1.29001	0	3.29675e-10
213992_at	COL4A6	collagen, type IV, alpha 6	0.75275	1.32847	0	3.34161e-10
214265_at	ITGA8	integrin, alpha 8	1.33234	1.33234	0	3.34295e-10
216892_at			1.22827	1.22827	0	3.35685e-10
227697_at	SOCS3	suppressor of cytokine signaling 3	1.568	1.568	0	3.37805e-10
208658_at	PDIA4	protein disulfide isomerase family A, member 4	1.32355	1.32355	0	3.40046e-10
215704_at	FLG	filaggrin	0.54244	1.84353	0	3.42326e-10
202780_at	OXCT1	3-oxoacid CoA transferase 1	0.76233	1.31177	0	3.44402e-10
205404_at	HSD11B1	hydroxysteroid (11-beta) dehydrogenase 1	1.31589	1.31589	0	3.45449e-10
218358_at	CRELD2	cysteine-rich with EGF-like domains 2	1.44128	1.44128	0	3.45583e-10
202146_at	IFRD1	interferon-related developmental regulator 1	0.76825	1.30166	0	3.46999e-10
215906_at			1.38088	1.38088	0	3.53726e-10
201508_at	IGFBP4	insulin-like growth factor binding protein 4	1.77485	1.77485	0	3.54178e-10
214435_x_at	RALA	v-ral simian leukemia viral oncogene homolog A (ras related)	0.73695	1.35695	0	3.56359e-10
225701_at	AKNA	AT-hook transcription factor	1.29559	1.29559	0	3.66174e-10
239294_at			1.45246	1.45246	0	3.69144e-10
210691_s_at	CACYBP	calcyclin binding protein	0.80305	1.24525	0	3.70187e-10
213475_s_at	ITGAL	integrin, alpha L (antigen CD11A (p180), lymphocyte function-associated antigen 1; alpha polypeptide)	1.24134	1.24134	0	3.72257e-10
227755_at			1.60094	1.60094	0	3.72911e-10
238619_at			1.52796	1.52796	0	3.74941e-10
205790_at	SKAP1|AK130024	src kinase associated phosphoprotein 1	1.17476	1.17476	0	3.779e-10
202064_s_at	SEL1L	sel-1 suppressor of lin-12-like (C. elegans)	1.52581	1.52581	0	3.78632e-10
219869_s_at	SLC39A8	solute carrier family 39 (zinc transporter), member 8	1.45026	1.45026	0	3.79121e-10
210253_at	HTATIP2	HIV-1 Tat interactive protein 2, 30kDa	0.75478	1.32488	0	3.81373e-10
225369_at	ESAM|AY189281	endothelial cell adhesion molecule	1.31955	1.31955	0	3.85193e-10
203391_at	FKBP2	FK506 binding protein 2, 13kDa	1.45952	1.45952	0	3.88363e-10
219197_s_at	SCUBE2	signal peptide, CUB domain, EGF-like 2	1.29026	1.29026	0	3.88597e-10
1560396_at	KLHL6|AK097976	kelch-like 6 (Drosophila)	1.38889	1.38889	0	3.88828e-10
222730_s_at	ZDHHC2	zinc finger, DHHC-type containing 2	1.24102	1.24102	0	3.93662e-10
226272_at			0.73299	1.36427	0	3.95127e-10
244033_at	C14orf145	chromosome 14 open reading frame 145	1.6514	1.6514	0	3.95962e-10
236313_at	CDKN2B	cyclin-dependent kinase inhibitor 2B (p15, inhibits CDK4)	0.63935	1.56409	0	4.00103e-10
236840_at			0.70653	1.41537	0	4.00391e-10
218559_s_at	MAFB	v-maf musculoaponeurotic fibrosarcoma oncogene homolog B (avian)	0.79877	1.25192	0	4.01881e-10
231867_at			0.73475	1.361	0	4.04153e-10
219025_at	CD248	CD248 molecule, endosialin	1.29711	1.29711	0	4.05756e-10
223486_at	GTPBP8	GTP-binding protein 8 (putative)	0.80345	1.24464	0	4.07313e-10
230479_at			0.77752	1.28614	0	4.08805e-10
237400_at			0.77592	1.28879	0	4.0906e-10
236764_at	IGFBP7	insulin-like growth factor binding protein 7	1.26485	1.26485	0	4.09427e-10
228038_at	SOX2	SRY (sex determining region Y)-box 2	0.67155	1.4891	0	4.10491e-10
209733_at			0.80309	1.24519	0	4.10524e-10
228606_at	TM4SF19|MGC33212	transmembrane 4 L six family member 19|hypothetical protein MGC33212	0.85298	1.17237	0	4.11759e-10
236528_at	UBE2J1	ubiquitin-conjugating enzyme E2, J1 (UBC6 homolog, yeast)	1.36861	1.36861	0	4.13779e-10
227443_at	C9orf150	chromosome 9 open reading frame 150	1.30576	1.30576	0	4.1958e-10
235679_at			0.847	1.18064	0	4.21764e-10
243780_at			1.47117	1.47117	0	4.24761e-10
219110_at	NOLA1	nucleolar protein family A, member 1 (H/ACA small nucleolar RNPs)	0.87781	1.1392	0	4.25617e-10
214170_x_at	FH	fumarate hydratase	0.84187	1.18783	0	4.29212e-10
230349_at	XKRX	XK, Kell blood group complex subunit-related, X-linked	0.82042	1.21889	0	4.29484e-10
203465_at	MRPL19	mitochondrial ribosomal protein L19	0.78979	1.26616	0	4.29675e-10
204995_at	CDK5R1	cyclin-dependent kinase 5, regulatory subunit 1 (p35)	0.74224	1.34727	0	4.30045e-10
225019_at	CAMK2D	calcium/calmodulin-dependent protein kinase (CaM kinase) II delta	0.79298	1.26107	0	4.309e-10
203721_s_at	UTP18	UTP18, small subunit (SSU) processome component, homolog (yeast)	0.85616	1.16801	0	4.36487e-10
214853_s_at	MUC1|SHC1	mucin 1, cell surface associated|SHC (Src homology 2 domain containing) transforming protein 1	1.27651	1.27651	0	4.38044e-10
207237_at	KCNA3	potassium voltage-gated channel, shaker-related subfamily, member 3	1.36536	1.36536	0	4.42256e-10
227180_at	ELOVL7	ELOVL family member 7, elongation of long chain fatty acids (yeast)	0.7035	1.42146	0	4.44705e-10
200825_s_at	HYOU1	hypoxia up-regulated 1	1.49082	1.49082	0	4.45808e-10
201911_s_at	FARP1	FERM, RhoGEF (ARHGEF) and pleckstrin domain protein 1 (chondrocyte-derived)	1.34038	1.34038	0	4.48897e-10
219249_s_at	FKBP10	FK506 binding protein 10, 65 kDa	1.37148	1.37148	0	4.53884e-10
1552489_s_at	MPP4	membrane protein, palmitoylated 4 (MAGUK p55 subfamily member 4)	0.87993	1.13645	0	4.54482e-10
212235_at	PLXND1	plexin D1	1.31975	1.31975	0	4.54801e-10
235068_at			0.70949	1.40947	0	4.60563e-10
207641_at	TNFRSF13B	tumor necrosis factor receptor superfamily, member 13B	1.21993	1.21993	0	4.63823e-10
203613_s_at	NDUFB6	NADH dehydrogenase (ubiquinone) 1 beta subcomplex, 6, 17kDa	0.85726	1.16651	0	4.64075e-10
244876_at	EBF1	early B-cell factor 1	1.29876	1.29876	0	4.68934e-10
219396_s_at	NEIL1	nei endonuclease VIII-like 1 (E. coli)	1.17967	1.17967	0	4.70358e-10
215058_at	MGC24039	hypothetical protein MGC24039	1.45594	1.45594	0	4.70996e-10
224523_s_at	C3orf26	chromosome 3 open reading frame 26	0.81209	1.23139	0	4.71004e-10
210109_at	SND1|NAG8	staphylococcal nuclease domain containing 1|nasopharyngeal carcinoma associated gene protein-8	1.21869	1.21869	0	4.73563e-10
221578_at	RASSF4	Ras association (RalGDS/AF-6) domain family 4	1.22699	1.22699	0	4.74355e-10
212834_at			0.77834	1.28478	0	4.75615e-10
208794_s_at	SMARCA4	SWI/SNF related, matrix associated, actin dependent regulator of chromatin, subfamily a, member 4	0.8374	1.19417	0	4.76633e-10
235509_at	C8orf38	chromosome 8 open reading frame 38	0.78185	1.27902	0	4.76755e-10
202271_at			0.81741	1.22338	0	4.77158e-10
213085_s_at	WWC1	WW, C2 and coiled-coil domain containing 1	0.84607	1.18194	0	4.78698e-10
202536_at	CHMP2B	chromatin modifying protein 2B	0.72993	1.36999	0	4.79148e-10
228008_at			1.33179	1.33179	0	4.80463e-10
226743_at	SLFN11	schlafen family member 11	1.33173	1.33173	0	4.90821e-10
228389_at			0.77258	1.29437	0	4.91195e-10
221750_at	HMGCS1|AMMECR1	3-hydroxy-3-methylglutaryl-Coenzyme A synthase 1 (soluble)|Alport syndrome, mental retardation, midface hypoplasia and elliptocytosis chromosomal region, gene 1	0.72078	1.38738	0	4.94845e-10
225872_at	SLC35F5	solute carrier family 35, member F5	0.74132	1.34894	0	5.02166e-10
233480_at	TMEM43	transmembrane protein 43	0.83277	1.20081	0	5.03423e-10
222125_s_at	PH-4	hypoxia-inducible factor prolyl 4-hydroxylase	1.27684	1.27684	0	5.03953e-10
1560316_s_at			1.47384	1.47384	0	5.04828e-10
206086_x_at	HFE	hemochromatosis	1.19459	1.19459	0	5.07353e-10
214669_x_at	IGKC|IGKV1-5|IGKV2-24	immunoglobulin kappa constant|immunoglobulin kappa variable 1-5|immunoglobulin kappa variable 2-24	1.65058	1.65058	0	5.08193e-10
203732_at	TRIP4	thyroid hormone receptor interactor 4	0.81878	1.22133	0	5.08558e-10
211061_s_at	MGAT2	mannosyl (alpha-1,6-)-glycoprotein beta-1,2-N-acetylglucosaminyltransferase	1.31371	1.31371	0	5.09049e-10
1598_g_at	GAS6	growth arrest-specific 6	1.25922	1.25922	0	5.09206e-10
227034_at	ANKRD57	ankyrin repeat domain 57	0.74318	1.34558	0	5.10247e-10
221671_x_at	IGKC|IGKV1-5|IGKV2-24	immunoglobulin kappa constant|immunoglobulin kappa variable 1-5|immunoglobulin kappa variable 2-24	1.44709	1.44709	0	5.10306e-10
226213_at	ERBB3	v-erb-b2 erythroblastic leukemia viral oncogene homolog 3 (avian)	0.74605	1.3404	0	5.11716e-10
204829_s_at	FOLR2	folate receptor 2 (fetal)	1.28454	1.28454	0	5.16553e-10
200816_s_at	PAFAH1B1	platelet-activating factor acetylhydrolase, isoform Ib, alpha subunit 45kDa	0.83789	1.19347	0	5.18517e-10
201279_s_at	DAB2	disabled homolog 2, mitogen-responsive phosphoprotein (Drosophila)	1.32513	1.32513	0	5.26022e-10
241060_x_at	TSPAN5	tetraspanin 5	0.5942	1.68293	0	5.26274e-10
238917_s_at	MGC24039	hypothetical protein MGC24039	1.2282	1.2282	0	5.30021e-10
211980_at	COL4A1	collagen, type IV, alpha 1	1.44823	1.44823	0	5.30249e-10
204375_at	CLSTN3	calsyntenin 3	1.26133	1.26133	0	5.3103e-10
220454_s_at	SEMA6A	sema domain, transmembrane domain (TM), and cytoplasmic domain, (semaphorin) 6A	1.21759	1.21759	0	5.33403e-10
221891_x_at	HSPA8	heat shock 70kDa protein 8	0.87539	1.14235	0	5.38212e-10
237367_x_at	CFLAR	CASP8 and FADD-like apoptosis regulator	1.24525	1.24525	0	5.3868e-10
203789_s_at	SEMA3C	sema domain, immunoglobulin domain (Ig), short basic domain, secreted, (semaphorin) 3C	0.64727	1.54495	0	5.5223e-10
239525_at			0.77029	1.29822	0	5.52601e-10
202231_at			0.84032	1.19003	0	5.54356e-10
229972_at			1.187	1.187	0	5.57012e-10
222036_s_at	MCM4	MCM4 minichromosome maintenance deficient 4 (S. cerevisiae)	0.76165	1.31294	0	5.57685e-10
201573_s_at	ETF1	eukaryotic translation termination factor 1	0.84603	1.18199	0	5.58483e-10
238982_at	DENR	density-regulated protein	0.6888	1.45181	0	5.60131e-10
226408_at	TEAD2	TEA domain family member 2	1.31527	1.31527	0	5.63492e-10
228944_at			0.78608	1.27213	0	5.65202e-10
210744_s_at	IL5RA	interleukin 5 receptor, alpha	1.30712	1.30712	0	5.67044e-10
231930_at	ELMOD1	ELMO/CED-12 domain containing 1	0.57683	1.7336	0	5.68296e-10
1569410_at	RP1-14N1.3	filaggrin 2	0.59437	1.68244	0	5.71989e-10
225243_s_at	SLMAP	sarcolemma associated protein	0.76703	1.30373	0	5.72792e-10
209263_x_at	TSPAN4	tetraspanin 4	1.25317	1.25317	0	5.78845e-10
217529_at			1.45437	1.45437	0	5.80325e-10
227414_at	AX775823		1.40964	1.40964	0	5.83518e-10
201140_s_at	RAB5C	RAB5C, member RAS oncogene family	1.28715	1.28715	0	5.84815e-10
215874_at	ST3GAL1	ST3 beta-galactoside alpha-2,3-sialyltransferase 1	1.28429	1.28429	0	5.87796e-10
220780_at	PLA2G3	phospholipase A2, group III	0.7821	1.27861	0	5.91159e-10
207738_s_at	NCKAP1	NCK-associated protein 1	0.69514	1.43857	0	5.91717e-10
204152_s_at	MFNG	manic fringe homolog (Drosophila)	1.317	1.317	0	5.98393e-10
1554479_a_at	CARD8	caspase recruitment domain family, member 8	1.35937	1.35937	0	5.98462e-10
204698_at	ISG20|AK128478	interferon stimulated exonuclease gene 20kDa	1.55865	1.55865	0	6.05236e-10
226425_at	RSNL2	restin-like 2	0.71946	1.38993	0	6.07701e-10
202968_s_at	DYRK2	dual-specificity tyrosine-(Y)-phosphorylation regulated kinase 2	0.76136	1.31343	0	6.14389e-10
201126_s_at	MGAT1	mannosyl (alpha-1,3-)-glycoprotein beta-1,2-N-acetylglucosaminyltransferase	1.29579	1.29579	0	6.1914e-10
202138_x_at	JTV1	JTV1 gene	0.85285	1.17254	0	6.19765e-10
224458_at	C9orf125	chromosome 9 open reading frame 125	0.91762	1.08978	0	6.20815e-10
215011_at	RCC1	regulator of chromosome condensation 1	0.74338	1.3452	0	6.21544e-10
224896_s_at	C10orf79|TTL	chromosome 10 open reading frame 79|tubulin tyrosine ligase	0.80559	1.24133	0	6.23736e-10
203555_at	PTPN18	protein tyrosine phosphatase, non-receptor type 18 (brain-derived)	1.23478	1.23478	0	6.24626e-10
244592_at	FLI1	Friend leukemia virus integration 1	1.33331	1.33331	0	6.27473e-10
209925_at	OCLN|AK130833	occludin	0.6812	1.46799	0	6.2854e-10
1554597_at			0.83414	1.19884	0	6.31966e-10
229845_at	MAPKAP1	mitogen-activated protein kinase associated protein 1	0.81916	1.22077	0	6.3375e-10
219358_s_at	CENTA2	centaurin, alpha 2	0.84914	1.17766	0	6.37357e-10
230060_at	CDCA7	cell division cycle associated 7	0.78852	1.26821	0	6.395e-10
238479_at			0.78198	1.2788	0	6.42424e-10
1565282_at			1.37002	1.37002	0	6.44486e-10
1557094_at			0.6929	1.44321	0	6.45874e-10
223681_s_at	INADL	InaD-like (Drosophila)	0.72561	1.37815	0	6.46184e-10
204443_at	ARSA	arylsulfatase A	1.39115	1.39115	0	6.47751e-10
202637_s_at	ICAM1	intercellular adhesion molecule 1 (CD54), human rhinovirus receptor	1.27951	1.27951	0	6.55605e-10
212116_at	TRIM27	tripartite motif-containing 27	1.20278	1.20278	0	6.60104e-10
226614_s_at	C8orf13	chromosome 8 open reading frame 13	0.84527	1.18305	0	6.62763e-10
202827_s_at	MMP14	matrix metallopeptidase 14 (membrane-inserted)	1.54139	1.54139	0	6.63632e-10
207381_at	ALOX12B	arachidonate 12-lipoxygenase, 12R type	0.696	1.43677	0	6.65744e-10
225626_at	PAG1	phosphoprotein associated with glycosphingolipid microdomains 1	1.42465	1.42465	0	6.66825e-10
215726_s_at	CYB5A	cytochrome b5 type A (microsomal)	0.81792	1.22261	0	6.70817e-10
201250_s_at	SLC2A1	solute carrier family 2 (facilitated glucose transporter), member 1	0.7871	1.27048	0	6.72112e-10
202902_s_at	CTSS	cathepsin S	1.49008	1.49008	0	6.73586e-10
227983_at	MGC7036	hypothetical protein MGC7036	1.24918	1.24918	0	6.74035e-10
1560754_at	CMTM7	CKLF-like MARVEL transmembrane domain containing 7	1.37736	1.37736	0	6.8326e-10
200757_s_at	CALU	calumenin	1.27351	1.27351	0	6.83907e-10
228930_at			0.76147	1.31324	0	6.92612e-10
205779_at	RAMP2	receptor (calcitonin) activity modifying protein 2	1.34217	1.34217	0	6.92858e-10
207030_s_at	CD80|CSRP2|RAD51L1	CD80 molecule|cysteine and glycine-rich protein 2|RAD51-like 1 (S. cerevisiae)	0.80193	1.24699	0	6.96375e-10
208647_at	FDFT1	farnesyl-diphosphate farnesyltransferase 1	0.84916	1.17763	0	6.96864e-10
233280_at	NEBL	nebulette	0.7354	1.3598	0	6.96958e-10
211761_s_at	CACYBP	calcyclin binding protein	0.81398	1.22853	0	6.97598e-10
207490_at	TUBA4	tubulin, alpha 4	0.80977	1.23492	0	7.01207e-10
1555416_a_at	ALOX15B	arachidonate 15-lipoxygenase, type B	1.41606	1.41606	0	7.02091e-10
205303_at	KCNJ8	potassium inwardly-rectifying channel, subfamily J, member 8	1.34049	1.34049	0	7.03006e-10
212873_at	HMHA1	histocompatibility (minor) HA-1	1.29292	1.29292	0	7.05724e-10
1553961_s_at	SNX21	sorting nexin family member 21	0.83766	1.19381	0	7.06117e-10
206530_at	RAB30	RAB30, member RAS oncogene family	1.54214	1.54214	0	7.13756e-10
219038_at	MORC4	MORC family CW-type zinc finger 4	0.82101	1.21802	0	7.14259e-10
212494_at	TENC1	tensin like C1 domain containing phosphatase (tensin 2)	1.34175	1.34175	0	7.14986e-10
219983_at	HRASLS	HRAS-like suppressor	0.74726	1.33822	0	7.16809e-10
1554415_at	TAF5L	TAF5-like RNA polymerase II, p300/CBP-associated factor (PCAF)-associated factor, 65kDa	0.82141	1.21742	0	7.19473e-10
223020_at	CLPTM1L|AK126225	CLPTM1-like	1.7964	1.7964	0	7.20988e-10
205981_s_at	ING2	inhibitor of growth family, member 2	0.7976	1.25376	0	7.28525e-10
225060_at	LRP11	low density lipoprotein receptor-related protein 11	0.7538	1.32662	0	7.29427e-10
208949_s_at	LGALS3	lectin, galactoside-binding, soluble, 3 (galectin 3)	0.81085	1.23328	0	7.30319e-10
1554480_a_at	SVH	SVH protein	0.85336	1.17184	0	7.34913e-10
221484_at	B4GALT5|AF289556	UDP-Gal:betaGlcNAc beta 1,4- galactosyltransferase, polypeptide 5	1.33435	1.33435	0	7.38278e-10
243797_at	STK17B	serine/threonine kinase 17b (apoptosis-inducing)	1.33397	1.33397	0	7.45184e-10
236225_at	GGT6	gamma-glutamyltransferase 6 homolog (rat)	0.76954	1.29947	0	7.49422e-10
204203_at	CEBPG	CCAAT/enhancer binding protein (C/EBP), gamma	0.78651	1.27144	0	7.4965e-10
200827_at	PLOD1|AK124035	procollagen-lysine 1, 2-oxoglutarate 5-dioxygenase 1	1.31851	1.31851	0	7.54249e-10
218324_s_at	SPATS2	spermatogenesis associated, serine-rich 2	1.46427	1.46427	0	7.56159e-10
212830_at			0.71317	1.4022	0	7.59323e-10
205807_s_at	TUFT1	tuftelin 1	0.79512	1.25767	0	7.62711e-10
1554177_a_at	ATP5S	ATP synthase, H+ transporting, mitochondrial F0 complex, subunit s (factor B)	0.84624	1.18169	0	7.63307e-10
222396_at	HN1	hematological and neurological expressed 1	0.85337	1.17183	0	7.65824e-10
1558378_a_at	C14orf78	chromosome 14 open reading frame 78	0.622	1.60771	0	7.9219e-10
209488_s_at	RBPMS|SDHAL2	RNA binding protein with multiple splicing|succinate dehydrogenase complex, subunit A, flavoprotein-like 2	1.39966	1.39966	0	7.93462e-10
228084_at			0.70475	1.41894	0	8.07539e-10
203906_at			1.22693	1.22693	0	8.10396e-10
206043_s_at	ATP2C2	ATPase, Ca++ transporting, type 2C, member 2	0.74468	1.34285	0	8.1509e-10
1555613_a_at	ZAP70	zeta-chain (TCR) associated protein kinase 70kDa	1.29686	1.29686	0	8.27424e-10
238082_at			1.21419	1.21419	0	8.29426e-10
200718_s_at	SKP1A|MGC13017	S-phase kinase-associated protein 1A (p19A)|similar to RIKEN cDNA A430101B06 gene	0.8845	1.13058	0	8.3048e-10
227779_at			1.32439	1.32439	0	8.37448e-10
1563902_at	SPSB1	splA/ryanodine receptor domain and SOCS box containing 1	1.29221	1.29221	0	8.37706e-10
204875_s_at	GMDS	GDP-mannose 4,6-dehydratase	1.51687	1.51687	0	8.42186e-10
221844_x_at			1.29399	1.29399	0	8.44326e-10
239300_at			0.80137	1.24787	0	8.44422e-10
243541_at	IL31RA	interleukin 31 receptor A	0.79804	1.25307	0	8.47286e-10
1554050_at	SMPDL3B	sphingomyelin phosphodiesterase, acid-like 3B	1.24738	1.24738	0	8.48036e-10
209304_x_at	GADD45B	growth arrest and DNA-damage-inducible, beta	1.29207	1.29207	0	8.4814e-10
228289_at			0.80545	1.24154	0	8.56785e-10
201263_at	TARS	threonyl-tRNA synthetase	0.82005	1.21943	0	8.58618e-10
223538_at	SERF1A|SMA3	small EDRK-rich factor 1A (telomeric)|SMA3	0.81787	1.22269	0	8.59426e-10
238689_at	GPR110	G protein-coupled receptor 110	1.35996	1.35996	0	8.59992e-10
204491_at			1.25066	1.25066	0	8.61355e-10
209228_x_at	TUSC3	tumor suppressor candidate 3	1.29975	1.29975	0	8.64555e-10
239118_at	KCNA2	potassium voltage-gated channel, shaker-related subfamily, member 2	1.30925	1.30925	0	8.64783e-10
201203_s_at	RRBP1	ribosome binding protein 1 homolog 180kDa (dog)	1.37833	1.37833	0	8.64955e-10
213464_at			1.25558	1.25558	0	8.65385e-10
226087_at	LZIC	leucine zipper and CTNNBIP1 domain containing	0.84735	1.18016	0	8.67641e-10
205124_at	MEF2B	MADS box transcription enhancer factor 2, polypeptide B (myocyte enhancer factor 2B)	1.42605	1.42605	0	8.6804e-10
219584_at	PLA1A	phospholipase A1 member A	1.42783	1.42783	0	8.77918e-10
225851_at	FNTB	farnesyltransferase, CAAX box, beta	0.84689	1.1808	0	8.79377e-10
205309_at	SMPDL3B	sphingomyelin phosphodiesterase, acid-like 3B	1.43792	1.43792	0	8.94798e-10
202969_at			0.75627	1.32228	0	8.953e-10
211395_x_at	FCGR2A|FCGR2B|FCGR2C	Fc fragment of IgG, low affinity IIa, receptor (CD32)|Fc fragment of IgG, low affinity IIb, receptor (CD32)|Fc fragment of IgG, low affinity IIc, receptor for (CD32)	1.46604	1.46604	0	8.96906e-10
226233_at			0.8451	1.18329	0	8.99118e-10
1560741_at	SNRPN|SNURF	small nuclear ribonucleoprotein polypeptide N|SNRPN upstream reading frame	1.44198	1.44198	0	9.03516e-10
206243_at	TIMP4	TIMP metallopeptidase inhibitor 4	1.31418	1.31418	0	9.04958e-10
204059_s_at	ME1	malic enzyme 1, NADP(+)-dependent, cytosolic	0.73301	1.36424	0	9.06167e-10
218823_s_at	IL1RAPL2|KCTD9|BCDO2|SPECC1	interleukin 1 receptor accessory protein-like 2|potassium channel tetramerisation domain containing 9|beta-carotene dioxygenase 2|sperm antigen with calponin homology and coiled-coil domains 1	0.69894	1.43073	0	9.08562e-10
240690_at			0.60396	1.65575	0	9.14805e-10
226662_at			0.79658	1.25537	0	9.29013e-10
202192_s_at	GAS7	growth arrest-specific 7	0.84232	1.18719	0	9.33002e-10
222690_s_at	TMEM39A	transmembrane protein 39A	1.22338	1.22338	0	9.37266e-10
229750_at	POU2F2	POU domain, class 2, transcription factor 2	1.18609	1.18609	0	9.37401e-10
203279_at	EDEM1	ER degradation enhancer, mannosidase alpha-like 1	1.31124	1.31124	0	9.38871e-10
219593_at	SLC15A3	solute carrier family 15, member 3	1.26763	1.26763	0	9.50971e-10
212912_at	RPS6KA2	ribosomal protein S6 kinase, 90kDa, polypeptide 2	1.33993	1.33993	0	9.53084e-10
202161_at	PKN1|X80229	protein kinase N1	1.39559	1.39559	0	9.55919e-10
227168_at			1.28147	1.28147	0	9.56325e-10
210191_s_at	PHTF1	putative homeodomain transcription factor 1	1.29668	1.29668	0	9.59453e-10
204755_x_at	HLF	hepatic leukemia factor	0.74581	1.34083	0	9.66488e-10
224252_s_at	FXYD5	FXYD domain containing ion transport regulator 5	1.45551	1.45551	0	9.69645e-10
226525_at			1.30794	1.30794	0	9.75718e-10
207908_at	KRT2	keratin 2 (epidermal ichthyosis bullosa of Siemens)	0.56172	1.78026	0	9.79737e-10
235937_at	AK130833		0.78119	1.28009	0	9.85837e-10
200093_s_at	HINT1	histidine triad nucleotide binding protein 1	0.85572	1.16861	0	9.89791e-10
226910_at			0.81723	1.22364	0	1.01415e-09
213951_s_at	PSMC3IP|L38933	PSMC3 interacting protein	0.76341	1.30991	0	1.01702e-09
201087_at	PXN	paxillin	1.2227	1.2227	0	1.0229e-09
224650_at			0.71039	1.40767	0	1.02531e-09
225056_at	SIPA1L2	signal-induced proliferation-associated 1 like 2	0.80625	1.2403	0	1.02832e-09
1559007_s_at			0.86347	1.15812	0	1.03089e-09
1556606_at	NAV2	neuron navigator 2	1.34994	1.34994	0	1.03878e-09
215521_at	PHC3	polyhomeotic homolog 3 (Drosophila)	1.25983	1.25983	0	1.03885e-09
225189_s_at	RAPH1	Ras association (RalGDS/AF-6) and pleckstrin homology domains 1	0.69482	1.43921	0	1.04098e-09
229865_at	FNDC3B	fibronectin type III domain containing 3B	1.30835	1.30835	0	1.05631e-09
238987_at	B4GALT1	UDP-Gal:betaGlcNAc beta 1,4- galactosyltransferase, polypeptide 1	1.55903	1.55903	0	1.06511e-09
207002_s_at	PLAGL1	pleiomorphic adenoma gene-like 1	0.67463	1.48229	0	1.07132e-09
219884_at	LHX6	LIM homeobox 6	1.29283	1.29283	0	1.07291e-09
223303_at	URP2	UNC-112 related protein 2	1.23365	1.23365	0	1.07518e-09
1553787_at	C11orf45	chromosome 11 open reading frame 45	0.80748	1.23842	0	1.07837e-09
210314_x_at	TNFSF13|TNFSF12-TNFSF13	tumor necrosis factor (ligand) superfamily, member 13|tumor necrosis factor (ligand) superfamily, member 12-member 13	1.2325	1.2325	0	1.0792e-09
217469_at			1.27597	1.27597	0	1.08004e-09
211934_x_at	GANAB	glucosidase, alpha; neutral AB	1.5246	1.5246	0	1.08244e-09
227973_at	FLJ38973	hypothetical protein FLJ38973	0.74485	1.34255	0	1.08512e-09
230434_at	KLHL23|PHOSPHO2	kelch-like 23 (Drosophila)|phosphatase, orphan 2	0.75612	1.32254	0	1.08931e-09
227249_at	NDE1	nudE nuclear distribution gene E homolog 1 (A. nidulans)	0.81823	1.22215	0	1.09441e-09
213599_at	OIP5	Opa interacting protein 5	0.73828	1.3545	0	1.09494e-09
213369_at	PCDH21	protocadherin 21	0.75863	1.31816	0	1.09521e-09
227985_at			1.32479	1.32479	0	1.10528e-09
244069_at			0.82483	1.21237	0	1.10555e-09
226519_s_at	AGXT2L2	alanine-glyoxylate aminotransferase 2-like 2	1.17806	1.17806	0	1.11693e-09
226885_at			0.76641	1.30478	0	1.12341e-09
211825_s_at	FLI1	Friend leukemia virus integration 1	1.47937	1.47937	0	1.12516e-09
209729_at			0.84262	1.18678	0	1.12908e-09
209901_x_at	AIF1	allograft inflammatory factor 1	1.30343	1.30343	0	1.13256e-09
224577_at	ERGIC1	endoplasmic reticulum-golgi intermediate compartment (ERGIC) 1	1.37374	1.37374	0	1.14581e-09
218718_at	PDGFC	platelet derived growth factor C	0.81105	1.23296	0	1.15104e-09
204364_s_at	REEP1	receptor accessory protein 1	0.77329	1.29318	0	1.15651e-09
222883_at			0.78385	1.27575	0	1.15988e-09
1553505_at			0.69529	1.43826	0	1.16261e-09
223469_at	PGPEP1	pyroglutamyl-peptidase I	1.29525	1.29525	0	1.16493e-09
226360_at	ZNRF3	zinc and ring finger 3	0.75447	1.32543	0	1.17107e-09
220091_at	SLC2A6	solute carrier family 2 (facilitated glucose transporter), member 6	1.28069	1.28069	0	1.17887e-09
205442_at			0.70781	1.41281	0	1.18388e-09
225543_at			0.8063	1.24023	0	1.18916e-09
218198_at	DHX32	DEAH (Asp-Glu-Ala-His) box polypeptide 32	0.83655	1.19539	0	1.19706e-09
239027_at	DOCK8	dedicator of cytokinesis 8	1.26455	1.26455	0	1.20081e-09
212242_at	TUBA1	tubulin, alpha 1	0.78338	1.27652	0	1.20755e-09
235474_at			1.28374	1.28374	0	1.20838e-09
212377_s_at	NOTCH2	Notch homolog 2 (Drosophila)	0.81245	1.23084	0	1.22221e-09
211320_s_at	PTPRU	protein tyrosine phosphatase, receptor type, U	1.26975	1.26975	0	1.22804e-09
235075_at	DSG3	desmoglein 3 (pemphigus vulgaris antigen)	0.72439	1.38046	0	1.22978e-09
209828_s_at	IL16	interleukin 16 (lymphocyte chemoattractant factor)	1.26072	1.26072	0	1.23441e-09
203367_at	DUSP14	dual specificity phosphatase 14	0.7808	1.28074	0	1.23638e-09
236090_at			0.80959	1.23519	0	1.23985e-09
207114_at	LY6G6C|BC011600	lymphocyte antigen 6 complex, locus G6C	0.68211	1.46604	0	1.2403e-09
1557411_s_at	SLC25A43	solute carrier family 25, member 43	0.71623	1.39619	0	1.24504e-09
210301_at	XDH	xanthine dehydrogenase	1.37029	1.37029	0	1.26051e-09
218710_at	TTC27	tetratricopeptide repeat domain 27	0.80755	1.23831	0	1.27229e-09
203008_x_at	TXNDC9	thioredoxin domain containing 9	0.77421	1.29164	0	1.2747e-09
232968_at	FANK1	fibronectin type III and ankyrin repeat domains 1	0.82059	1.21864	0	1.27572e-09
234998_at			0.74748	1.33783	0	1.27633e-09
223061_at	CHID1	chitinase domain containing 1	1.33532	1.33532	0	1.28054e-09
209325_s_at	RGS16	regulator of G-protein signalling 16	1.29097	1.29097	0	1.28203e-09
1553297_a_at	CSF3R	colony stimulating factor 3 receptor (granulocyte)	1.35094	1.35094	0	1.29133e-09
219793_at	SNX16	sorting nexin 16	0.67415	1.48335	0	1.29329e-09
227176_at	SLC2A13	solute carrier family 2 (facilitated glucose transporter), member 13	0.7037	1.42106	0	1.29665e-09
204256_at	ELOVL6	ELOVL family member 6, elongation of long chain fatty acids (FEN1/Elo2, SUR4/Elo3-like, yeast)	0.77039	1.29805	0	1.30078e-09
204956_at	MTAP	methylthioadenosine phosphorylase	0.77893	1.28381	0	1.30141e-09
235745_at	ERN1	endoplasmic reticulum to nucleus signalling 1	1.49089	1.49089	0	1.30257e-09
209317_at	POLR1C	polymerase (RNA) I polypeptide C, 30kDa	0.87932	1.13724	0	1.31433e-09
222924_at			0.75545	1.32372	0	1.31719e-09
212710_at			0.80938	1.23552	0	1.31832e-09
219562_at	RAB26	RAB26, member RAS oncogene family	1.35224	1.35224	0	1.35384e-09
220015_at	CASZ1	castor homolog 1, zinc finger (Drosophila)	0.87261	1.14599	0	1.36417e-09
201422_at	IFI30|AK123477	interferon, gamma-inducible protein 30	1.33014	1.33014	0	1.36427e-09
239770_at			0.76048	1.31496	0	1.36695e-09
201785_at	RNASE1	ribonuclease, RNase A family, 1 (pancreatic)	1.4299	1.4299	0	1.3768e-09
242294_at			0.81468	1.22748	0	1.4036e-09
229232_at	LRRC57	leucine rich repeat containing 57	0.75143	1.3308	0	1.40475e-09
222526_at			0.85561	1.16876	0	1.41792e-09
203907_s_at	IQSEC1	IQ motif and Sec7 domain 1	1.20893	1.20893	0	1.41922e-09
221480_at	HNRPD	heterogeneous nuclear ribonucleoprotein D (AU-rich element RNA binding protein 1, 37kDa)	0.80164	1.24745	0	1.41972e-09
228067_at			0.77247	1.29454	0	1.42307e-09
221435_x_at	HYI|AK096244	hydroxypyruvate isomerase homolog (E. coli)	1.21552	1.21552	0	1.42747e-09
206211_at	SELE	selectin E (endothelial adhesion molecule 1)	1.52882	1.52882	0	1.43842e-09
230003_at			0.67081	1.49073	0	1.439e-09
228271_at	SND1	staphylococcal nuclease domain containing 1	1.26618	1.26618	0	1.45607e-09
204051_s_at	SFRP4	secreted frizzled-related protein 4	1.78079	1.78079	0	1.45949e-09
211336_x_at	LILRB1	leukocyte immunoglobulin-like receptor, subfamily B (with TM and ITIM domains), member 1	1.16301	1.16301	0	1.46094e-09
200845_s_at	PRDX6	peroxiredoxin 6	0.85158	1.17428	0	1.46796e-09
226215_s_at	FBXL10	F-box and leucine-rich repeat protein 10	0.8381	1.19318	0	1.47256e-09
218436_at	SIL1	SIL1 homolog, endoplasmic reticulum chaperone (S. cerevisiae)	1.32229	1.32229	0	1.47342e-09
211302_s_at	PDE4B	phosphodiesterase 4B, cAMP-specific (phosphodiesterase E4 dunce homolog, Drosophila)	1.63212	1.63212	0	1.48014e-09
223072_s_at	WBP1	WW domain binding protein 1	1.24128	1.24128	0	1.4835e-09
1554281_at	BC019703		0.89033	1.12318	0	1.48426e-09
203003_at	MEF2D	MADS box transcription enhancer factor 2, polypeptide D (myocyte enhancer factor 2D)	1.28623	1.28623	0	1.48655e-09
201607_at			0.83771	1.19373	0	1.49218e-09
210095_s_at	IGFBP3	insulin-like growth factor binding protein 3	0.76769	1.30261	0	1.49581e-09
205999_x_at	CYP3A7|CYP3A4	cytochrome P450, family 3, subfamily A, polypeptide 7|cytochrome P450, family 3, subfamily A, polypeptide 4	0.81101	1.23303	0	1.5211e-09
217899_at	FLJ20254	hypothetical protein FLJ20254	1.35504	1.35504	0	1.53859e-09
203920_at	NR1H3	nuclear receptor subfamily 1, group H, member 3	1.27614	1.27614	0	1.53915e-09
204305_at	MIPEP	mitochondrial intermediate peptidase	0.81687	1.22419	0	1.54374e-09
209696_at	FBP1	fructose-1,6-bisphosphatase 1	1.26951	1.26951	0	1.5488e-09
239908_at	BCAR3	breast cancer anti-estrogen resistance 3	1.26923	1.26923	0	1.55362e-09
1566265_at			1.26328	1.26328	0	1.55914e-09
227117_at			0.83474	1.19798	0	1.56123e-09
227562_at	AF305816		0.77704	1.28693	0	1.56399e-09
1559006_at			0.8544	1.17041	0	1.56612e-09
232298_at			0.75212	1.32957	0	1.57428e-09
230128_at	IGL@|IGLC1|IGLV4-3|IGLV3-25|IGLJ3|BC012876|X57820|BC064491|AJ319669	immunoglobulin lambda locus|immunoglobulin lambda constant 1 (Mcg marker)|immunoglobulin lambda variable 4-3|immunoglobulin lambda variable 3-25|immunoglobulin lambda joining 3	1.59693	1.59693	0	1.57717e-09
214028_x_at	TDRD3	tudor domain containing 3	0.83059	1.20397	0	1.57794e-09
204180_s_at	ZBTB43	zinc finger and BTB domain containing 43	0.73861	1.3539	0	1.58304e-09
211734_s_at	FCER1A	Fc fragment of IgE, high affinity I, receptor for; alpha polypeptide	0.72508	1.37916	0	1.58357e-09
238406_x_at	SEZ6L2|LOC440354|BOLA2	seizure related 6 homolog (mouse)-like 2|PI-3-kinase-related kinase SMG-1 pseudogene|bolA homolog 2 (E. coli)	1.22727	1.22727	0	1.59123e-09
226553_at	TMPRSS2|AK123948	transmembrane protease, serine 2	1.2459	1.2459	0	1.59716e-09
212381_at			0.75638	1.32208	0	1.61026e-09
226532_at			0.79569	1.25677	0	1.61032e-09
1555812_a_at	ARHGDIB	Rho GDP dissociation inhibitor (GDI) beta	1.48167	1.48167	0	1.61354e-09
222156_x_at	CCPG1|BC051725	cell cycle progression 1	1.5514	1.5514	0	1.61699e-09
228045_at			0.73681	1.35721	0	1.6281e-09
218728_s_at	CNIH4	cornichon homolog 4 (Drosophila)	0.78414	1.27528	0	1.62923e-09
211517_s_at	IL5RA	interleukin 5 receptor, alpha	1.38362	1.38362	0	1.63056e-09
203561_at	FCGR2A	Fc fragment of IgG, low affinity IIa, receptor (CD32)	1.36181	1.36181	0	1.63069e-09
212771_at	C10orf38	chromosome 10 open reading frame 38	1.32543	1.32543	0	1.63221e-09
204552_at			1.47869	1.47869	0	1.63565e-09
236933_at			0.82936	1.20574	0	1.64912e-09
204012_s_at	LCMT2	leucine carboxyl methyltransferase 2	0.83652	1.19543	0	1.66038e-09
239196_at	ANKRD22	ankyrin repeat domain 22	0.75856	1.31829	0	1.66153e-09
1558687_a_at			0.69649	1.43576	0	1.66513e-09
232628_at	FAM13A1	family with sequence similarity 13, member A1	1.50111	1.50111	0	1.70613e-09
223392_s_at	TSHZ3	teashirt family zinc finger 3	1.23946	1.23946	0	1.70697e-09
203962_s_at	NEBL	nebulette	0.67892	1.47294	0	1.70831e-09
204571_x_at	PIN4|FRMD5	protein (peptidylprolyl cis/trans isomerase) NIMA-interacting, 4 (parvulin)|FERM domain containing 5	0.8717	1.14718	0	1.71736e-09
236837_x_at			0.77364	1.29258	0	1.71985e-09
224209_s_at	GDA|AF144745	guanine deaminase	0.68806	1.45337	0	1.72378e-09
235131_at	RHOJ	ras homolog gene family, member J	1.26893	1.26893	0	1.72773e-09
201215_at	PLS3	plastin 3 (T isoform)	0.78701	1.27063	0	1.73129e-09
238096_at			0.82783	1.20798	0	1.75214e-09
212848_s_at	C9orf3	chromosome 9 open reading frame 3	0.82942	1.20566	0	1.7689e-09
242662_at			0.75006	1.33323	0	1.79285e-09
220225_at	IRX4	iroquois homeobox protein 4	0.79065	1.26479	0	1.80422e-09
243176_at			0.73055	1.36883	0	1.82343e-09
220565_at	CCR10	chemokine (C-C motif) receptor 10	1.38855	1.38855	0	1.83703e-09
226671_at			0.76559	1.30619	0	1.84005e-09
233404_at	SH3PXD2A	SH3 and PX domains 2A	0.7377	1.35556	0	1.84447e-09
221658_s_at	IL21R	interleukin 21 receptor	1.23288	1.23288	0	1.84449e-09
213423_x_at	TUSC3	tumor suppressor candidate 3	1.30108	1.30108	0	1.85357e-09
228885_at	MAMDC2	MAM domain containing 2	0.60349	1.65703	0	1.88027e-09
219048_at	PIGN	phosphatidylinositol glycan anchor biosynthesis, class N	0.7914	1.26358	0	1.88512e-09
218434_s_at	AACS	acetoacetyl-CoA synthetase	0.86473	1.15643	0	1.88517e-09
236660_at			0.86213	1.15992	0	1.88535e-09
205214_at	STK17B	serine/threonine kinase 17b (apoptosis-inducing)	1.35462	1.35462	0	1.89123e-09
235259_at	C4orf28	chromosome 4 open reading frame 28	0.79196	1.26268	0	1.89817e-09
227873_at	C5orf14	chromosome 5 open reading frame 14	1.28097	1.28097	0	1.89955e-09
201050_at	PLD3	phospholipase D family, member 3	1.51131	1.51131	0	1.90201e-09
206653_at	C14orf161	chromosome 14 open reading frame 161	0.77108	1.29689	0	1.90619e-09
229305_at	MLF1IP	MLF1 interacting protein	0.78038	1.28143	0	1.91075e-09
214599_at	IVL	involucrin	0.77747	1.28623	0	1.92103e-09
217257_at			0.74274	1.34636	0	1.92283e-09
219092_s_at	IPPK	inositol 1,3,4,5,6-pentakisphosphate 2-kinase	0.82994	1.20491	0	1.93673e-09
219026_s_at	RASAL2	RAS protein activator like 2	0.74595	1.34056	0	1.95671e-09
219566_at	PLEKHF1	pleckstrin homology domain containing, family F (with FYVE domain) member 1	1.2319	1.2319	0	1.96394e-09
212426_s_at	YWHAQ	tyrosine 3-monooxygenase/tryptophan 5-monooxygenase activation protein, theta polypeptide	0.7876	1.26968	0	1.97046e-09
217949_s_at	VKORC1	vitamin K epoxide reductase complex, subunit 1	1.3478	1.3478	0	1.97366e-09
1559949_at	TRPS1	trichorhinophalangeal syndrome I	0.63065	1.58566	0	1.97676e-09
226038_at	LONRF1	LON peptidase N-terminal domain and ring finger 1	0.79353	1.2602	0	1.99264e-09
207847_s_at	MUC1	mucin 1, cell surface associated	1.32757	1.32757	0	1.99537e-09
210319_x_at	MSX2	msh homeobox homolog 2 (Drosophila)	0.80973	1.23498	0	2.00481e-09
203252_at	CDK2AP2	CDK2-associated protein 2	1.45085	1.45085	0	2.04448e-09
219031_s_at	NIP7	nuclear import 7 homolog (S. cerevisiae)	0.71015	1.40816	0	2.0601e-09
229937_x_at			1.36748	1.36748	0	2.06326e-09
212385_at			1.40465	1.40465	0	2.06539e-09
222786_at	CHST12	carbohydrate (chondroitin 4) sulfotransferase 12	1.26148	1.26148	0	2.07854e-09
220413_at	SLC39A2	solute carrier family 39 (zinc transporter), member 2	0.79992	1.25013	0	2.08257e-09
224662_at			0.75086	1.3318	0	2.09604e-09
201362_at	IVNS1ABP	influenza virus NS1A binding protein	0.81816	1.22226	0	2.09917e-09
1566142_at	GBF1	golgi-specific brefeldin A resistance factor 1	1.32974	1.32974	0	2.09953e-09
221841_s_at	KLF4	Kruppel-like factor 4 (gut)	0.72143	1.38614	0	2.1085e-09
209880_s_at	SELPLG	selectin P ligand	1.25603	1.25603	0	2.10903e-09
209392_at	ENPP2	ectonucleotide pyrophosphatase/phosphodiesterase 2 (autotaxin)	1.43918	1.43918	0	2.11798e-09
236798_at			1.32398	1.32398	0	2.12538e-09
209581_at	HRASLS3	HRAS-like suppressor 3	1.28442	1.28442	0	2.12727e-09
218615_s_at	TMEM39A	transmembrane protein 39A	1.21249	1.21249	0	2.12998e-09
220326_s_at	FLJ10357	hypothetical protein FLJ10357	1.22722	1.22722	0	2.13913e-09
203471_s_at	PLEK	pleckstrin	1.2877	1.2877	0	2.13934e-09
213422_s_at	MXRA8	matrix-remodelling associated 8	1.29015	1.29015	0	2.15132e-09
227391_x_at	KCNMB3	potassium large conductance calcium-activated channel, subfamily M beta member 3	0.72347	1.38223	0	2.1653e-09
227842_at			1.21812	1.21812	0	2.16646e-09
226086_at	SYT13	synaptotagmin XIII	0.8347	1.19804	0	2.17439e-09
217191_x_at	GSPT1	G1 to S phase transition 1	0.87775	1.13927	0	2.17632e-09
242323_at			0.79586	1.2565	0	2.18086e-09
201408_at	PPP1CB	protein phosphatase 1, catalytic subunit, beta isoform	0.7218	1.38543	0	2.18289e-09
224713_at	MKI67IP	MKI67 (FHA domain) interacting nucleolar phosphoprotein	0.83731	1.1943	0	2.20397e-09
204629_at	PARVB	parvin, beta	1.3968	1.3968	0	2.21216e-09
238912_x_at	AK057071		0.78824	1.26864	0	2.21784e-09
1570482_at	SLC22A3	solute carrier family 22 (extraneuronal monoamine transporter), member 3	0.82632	1.21018	0	2.22488e-09
228766_at			0.73327	1.36375	0	2.23039e-09
227294_at			1.17894	1.17894	0	2.24081e-09
229744_at	SSFA2	sperm specific antigen 2	0.80434	1.24325	0	2.25725e-09
228847_at			0.82847	1.20704	0	2.25993e-09
235359_at	LRRC33	leucine rich repeat containing 33	1.23698	1.23698	0	2.26447e-09
226651_at			0.79878	1.25191	0	2.26563e-09
202557_at	STCH	stress 70 protein chaperone, microsome-associated, 60kDa	1.5689	1.5689	0	2.27705e-09
209070_s_at	RGS5	regulator of G-protein signalling 5	1.62695	1.62695	0	2.28089e-09
201469_s_at	MUC1|SHC1	mucin 1, cell surface associated|SHC (Src homology 2 domain containing) transforming protein 1	1.57725	1.57725	0	2.29924e-09
204620_s_at	CSPG2	chondroitin sulfate proteoglycan 2 (versican)	1.57895	1.57895	0	2.30215e-09
207085_x_at	CSF2RA	colony stimulating factor 2 receptor, alpha, low-affinity (granulocyte-macrophage)	1.23285	1.23285	0	2.30238e-09
223497_at	KIAA1411	KIAA1411	0.75586	1.32299	0	2.30689e-09
239258_at	RHOQ	ras homolog gene family, member Q	1.52978	1.52978	0	2.32389e-09
229757_at			0.7706	1.29769	0	2.35013e-09
243491_at			0.74331	1.34533	0	2.38989e-09
1554003_at	RGNEF	Rho-guanine nucleotide exchange factor	0.80719	1.23887	0	2.39175e-09
210026_s_at	CARD10	caspase recruitment domain family, member 10	0.81832	1.22201	0	2.39516e-09
227032_at	PLXNA2	plexin A2	0.84384	1.18506	0	2.42487e-09
229331_at	SPATA18	spermatogenesis associated 18 homolog (rat)	0.79059	1.26488	0	2.4261e-09
207911_s_at	TGM5	transglutaminase 5	0.78691	1.27079	0	2.44182e-09
211784_s_at	SFRS1	splicing factor, arginine/serine-rich 1 (splicing factor 2, alternate splicing factor)	0.82398	1.21361	0	2.4656e-09
242009_at			0.78608	1.27213	0	2.48538e-09
223839_s_at	AF132203		0.69073	1.44774	0	2.50025e-09
209667_at	CES2	carboxylesterase 2 (intestine, liver)	0.79976	1.25038	0	2.50291e-09
219559_at	C20orf59	chromosome 20 open reading frame 59	1.31699	1.31699	0	2.50301e-09
227653_at	TRMT5	TRM5 tRNA methyltransferase 5 homolog (S. cerevisiae)	0.84331	1.1858	0	2.51442e-09
214070_s_at	ATP10B	ATPase, Class V, type 10B	0.79442	1.25878	0	2.51631e-09
241140_at	LMO7	LIM domain 7	0.61744	1.61959	0	2.52521e-09
202876_s_at	PBX2	pre-B-cell leukemia transcription factor 2	1.25334	1.25334	0	2.53265e-09
223499_at	C1QTNF5	C1q and tumor necrosis factor related protein 5	1.36639	1.36639	0	2.54506e-09
219518_s_at	ELL3	elongation factor RNA polymerase II-like 3	0.7937	1.25992	0	2.54827e-09
1556629_a_at	SNAP25	synaptosomal-associated protein, 25kDa	1.25849	1.25849	0	2.55659e-09
203302_at	DCK	deoxycytidine kinase	0.74219	1.34737	0	2.55686e-09
201202_at	PCNA	proliferating cell nuclear antigen	0.835	1.1976	0	2.57766e-09
232544_at	IGFBP7	insulin-like growth factor binding protein 7	1.29558	1.29558	0	2.58234e-09
213095_x_at	AIF1	allograft inflammatory factor 1	1.23044	1.23044	0	2.59006e-09
218462_at	BXDC5	brix domain containing 5	0.83271	1.2009	0	2.59498e-09
216177_at			0.79333	1.26051	0	2.60038e-09
209267_s_at	SLC39A8	solute carrier family 39 (zinc transporter), member 8	1.46154	1.46154	0	2.62548e-09
240572_s_at			1.23477	1.23477	0	2.62908e-09
230129_at	C10orf89	chromosome 10 open reading frame 89	0.86532	1.15564	0	2.64417e-09
206181_at	SLAMF1	signaling lymphocytic activation molecule family member 1	1.26267	1.26267	0	2.64488e-09
211580_s_at	PIK3R3	phosphoinositide-3-kinase, regulatory subunit 3 (p55, gamma)	1.19782	1.19782	0	2.65521e-09
242197_x_at	CD36	CD36 molecule (thrombospondin receptor)	0.75854	1.31833	0	2.659e-09
227569_at	LNX2	ligand of numb-protein X 2	0.85103	1.17505	0	2.68346e-09
235567_at			0.66368	1.50675	0	2.68705e-09
223041_at	CD99L2	CD99 molecule-like 2	1.35579	1.35579	0	2.69172e-09
227624_at			0.77076	1.29742	0	2.71251e-09
219395_at	RBM35B	RNA binding motif protein 35B	0.78102	1.28037	0	2.72303e-09
57163_at	ELOVL1	elongation of very long chain fatty acids (FEN1/Elo2, SUR4/Elo3, yeast)-like 1	0.82712	1.20901	0	2.72756e-09
228955_at			0.75784	1.31953	0	2.78194e-09
229739_s_at			1.41573	1.41573	0	2.78797e-09
203786_s_at	TPD52L1	tumor protein D52-like 1	0.83295	1.20055	0	2.79681e-09
203523_at	LSP1	lymphocyte-specific protein 1	1.39568	1.39568	0	2.79784e-09
220094_s_at	SMG6|CCDC90A|C6orf79	Smg-6 homolog, nonsense mediated mRNA decay factor (C. elegans)|coiled-coil domain containing 90A	0.87043	1.14885	0	2.8011e-09
231823_s_at	SH3PXD2B	SH3 and PX domains 2B	1.26628	1.26628	0	2.80717e-09
214807_at			0.65241	1.53278	0	2.8102e-09
230399_at			0.76667	1.30435	0	2.81393e-09
242289_at			0.75609	1.32259	0	2.81933e-09
227993_at	METAP2	methionyl aminopeptidase 2	0.78554	1.27301	0	2.82517e-09
220351_at	CCRL1	chemokine (C-C motif) receptor-like 1	0.81754	1.22318	0	2.82673e-09
240279_at	WDFY2	WD repeat and FYVE domain containing 2	0.76129	1.31356	0	2.83698e-09
202959_at			0.80318	1.24505	0	2.83791e-09
228339_at			1.32437	1.32437	0	2.8451e-09
203620_s_at	FCHSD2	FCH and double SH3 domains 2	1.31767	1.31767	0	2.84726e-09
206342_x_at	IDS	iduronate 2-sulfatase (Hunter syndrome)	0.86997	1.14946	0	2.85244e-09
204386_s_at	MRP63	mitochondrial ribosomal protein 63	0.8541	1.17082	0	2.86264e-09
206686_at	PDK1	pyruvate dehydrogenase kinase, isozyme 1	1.47314	1.47314	0	2.89496e-09
226912_at	ZDHHC23	zinc finger, DHHC-type containing 23	0.89094	1.12241	0	2.90626e-09
203591_s_at	CSF3R	colony stimulating factor 3 receptor (granulocyte)	1.37489	1.37489	0	2.90799e-09
214129_at	PDE4DIP	phosphodiesterase 4D interacting protein (myomegalin)	1.31069	1.31069	0	2.90983e-09
203547_at	CD4	CD4 molecule	1.27648	1.27648	0	2.91807e-09
201330_at			0.86042	1.16223	0	2.91898e-09
244022_at	FNDC3B	fibronectin type III domain containing 3B	1.19788	1.19788	0	2.9392e-09
209569_x_at	D4S234E	DNA segment on chromosome 4 (unique) 234 expressed sequence	0.72898	1.37178	0	2.94311e-09
230314_at			0.82038	1.21895	0	2.94456e-09
216526_x_at	HLA-C	major histocompatibility complex, class I, C	1.17119	1.17119	0	2.94989e-09
240606_at	ACACA	acetyl-Coenzyme A carboxylase alpha	0.78987	1.26603	0	2.95394e-09
201315_x_at	IFITM2	interferon induced transmembrane protein 2 (1-8D)	1.35236	1.35236	0	2.95722e-09
210534_s_at	EPPB9	B9 protein	1.41032	1.41032	0	2.95732e-09
225032_at	FNDC3B	fibronectin type III domain containing 3B	1.3813	1.3813	0	2.95997e-09
206104_at	ISL1	ISL1 transcription factor, LIM/homeodomain, (islet-1)	0.7378	1.35538	0	2.96405e-09
204204_at	SLC31A2	solute carrier family 31 (copper transporters), member 2	0.83699	1.19476	0	2.96462e-09
229292_at	EPB41L5	erythrocyte membrane protein band 4.1 like 5	0.72238	1.38431	0	2.96567e-09
215051_x_at	AIF1	allograft inflammatory factor 1	1.24255	1.24255	0	2.97947e-09
209288_s_at	CDC42EP3	CDC42 effector protein (Rho GTPase binding) 3	1.35558	1.35558	0	2.9987e-09
234113_at	GMDS	GDP-mannose 4,6-dehydratase	1.22277	1.22277	0	3.00028e-09
203388_at	ARRB2	arrestin, beta 2	1.2727	1.2727	0	3.00806e-09
202241_at	TRIB1	tribbles homolog 1 (Drosophila)	1.48171	1.48171	0	3.01477e-09
214264_s_at	C14orf143	chromosome 14 open reading frame 143	0.83155	1.20257	0	3.03241e-09
224436_s_at	NIPSNAP3A	nipsnap homolog 3A (C. elegans)	0.73755	1.35584	0	3.04302e-09
238668_at			1.32313	1.32313	0	3.04517e-09
209949_at	NCF2	neutrophil cytosolic factor 2 (65kDa, chronic granulomatous disease, autosomal 2)	1.32394	1.32394	0	3.054e-09
221247_s_at	WBSCR16	Williams-Beuren syndrome chromosome region 16	1.20385	1.20385	0	3.08114e-09
212822_at	HEG1	HEG homolog 1 (zebrafish)	1.34311	1.34311	0	3.08237e-09
1557521_a_at			0.81552	1.22621	0	3.1052e-09
232859_s_at	MAGI1	membrane associated guanylate kinase, WW and PDZ domain containing 1	0.85366	1.17143	0	3.1225e-09
206488_s_at	CD36	CD36 molecule (thrombospondin receptor)	0.69282	1.44338	0	3.13014e-09
1556051_a_at	BICD1	bicaudal D homolog 1 (Drosophila)	1.22436	1.22436	0	3.13434e-09
217809_at	BZW2	basic leucine zipper and W2 domains 2	0.90599	1.10377	0	3.1687e-09
223288_at	USP38	ubiquitin specific peptidase 38	0.73036	1.36919	0	3.17387e-09
202721_s_at	GFPT1	glutamine-fructose-6-phosphate transaminase 1	1.25721	1.25721	0	3.1889e-09
233337_s_at	SEZ6L2|LOC440354|BOLA2	seizure related 6 homolog (mouse)-like 2|PI-3-kinase-related kinase SMG-1 pseudogene|bolA homolog 2 (E. coli)	1.30005	1.30005	0	3.19217e-09
219021_at	RNF121	ring finger protein 121	1.26407	1.26407	0	3.20682e-09
207455_at	P2RY1	purinergic receptor P2Y, G-protein coupled, 1	0.74432	1.34351	0	3.2742e-09
219402_s_at	DERL1	Der1-like domain family, member 1	1.30299	1.30299	0	3.27585e-09
218100_s_at	IFT57	intraflagellar transport 57 homolog (Chlamydomonas)	0.76703	1.30373	0	3.27595e-09
212358_at	CLIPR-59	CLIP-170-related protein	1.23899	1.23899	0	3.30371e-09
209770_at	BTN3A1	butyrophilin, subfamily 3, member A1	1.25753	1.25753	0	3.31426e-09
213261_at			1.2747	1.2747	0	3.32702e-09
216033_s_at	FYN|AK124011	FYN oncogene related to SRC, FGR, YES	1.34822	1.34822	0	3.32888e-09
213172_at			0.71561	1.3974	0	3.33354e-09
202732_at	PKIG	protein kinase (cAMP-dependent, catalytic) inhibitor gamma	1.27467	1.27467	0	3.33591e-09
204468_s_at	TIE1	tyrosine kinase with immunoglobulin-like and EGF-like domains 1	1.58132	1.58132	0	3.35767e-09
208851_s_at	THY1	Thy-1 cell surface antigen	1.32828	1.32828	0	3.35952e-09
220175_s_at	CBWD1|CBWD2|CBWD5|RP11-561O23.4|CBWD3	COBW domain containing 1|COBW domain containing 2|COBW domain containing 5|COBW-like placental protein|COBW domain containing 3	0.80675	1.23954	0	3.37833e-09
1557891_s_at			0.8348	1.1979	0	3.383e-09
210059_s_at	MAPK13	mitogen-activated protein kinase 13	0.79132	1.26371	0	3.38781e-09
203381_s_at	APOE	apolipoprotein E	1.32468	1.32468	0	3.43767e-09
1557051_s_at			1.2834	1.2834	0	3.44916e-09
224795_x_at	IGKC|IGKV1-5|IGKV2-24	immunoglobulin kappa constant|immunoglobulin kappa variable 1-5|immunoglobulin kappa variable 2-24	1.41159	1.41159	0	3.4616e-09
1560531_at	LCE1B	late cornified envelope 1B	0.64966	1.53928	0	3.46359e-09
232158_x_at			0.72949	1.37081	0	3.46522e-09
208749_x_at	FLOT1	flotillin 1	1.23041	1.23041	0	3.47405e-09
203148_s_at	TRIM14|AK097480	tripartite motif-containing 14	0.79065	1.26478	0	3.48411e-09
203104_at	CSF1R	colony stimulating factor 1 receptor, formerly McDonough feline sarcoma viral (v-fms) oncogene homolog	1.30061	1.30061	0	3.48692e-09
204615_x_at	IDI1	isopentenyl-diphosphate delta isomerase 1	0.85324	1.172	0	3.50659e-09
229072_at			1.46663	1.46663	0	3.54746e-09
210992_x_at	FCGR2A|FCGR2C	Fc fragment of IgG, low affinity IIa, receptor (CD32)|Fc fragment of IgG, low affinity IIc, receptor for (CD32)	1.34037	1.34037	0	3.54778e-09
222068_s_at	LRRC50	leucine rich repeat containing 50	1.38937	1.38937	0	3.56326e-09
219488_at	A4GALT	alpha 1,4-galactosyltransferase (globotriaosylceramide synthase)	1.25257	1.25257	0	3.62868e-09
239212_at	LTV1	LTV1 homolog (S. cerevisiae)	0.7759	1.28882	0	3.63764e-09
233302_at	BCL11B	B-cell CLL/lymphoma 11B (zinc finger protein)	0.65103	1.53602	0	3.63783e-09
219971_at	IL21R	interleukin 21 receptor	1.1243	1.1243	0	3.63954e-09
209948_at	KCNMB1	potassium large conductance calcium-activated channel, subfamily M, beta member 1	1.23766	1.23766	0	3.70015e-09
211778_s_at	OVOL2	ovo-like 2 (Drosophila)	0.83688	1.19491	0	3.71119e-09
201750_s_at	ECE1|AK123231	endothelin converting enzyme 1	1.24509	1.24509	0	3.71369e-09
217956_s_at	MASA	E-1 enzyme	0.78722	1.2703	0	3.72431e-09
238129_s_at			1.19016	1.19016	0	3.72804e-09
213858_at	ZNF250	zinc finger protein 250	0.84351	1.18552	0	3.74386e-09
226992_at	NOSTRIN	nitric oxide synthase trafficker	1.25086	1.25086	0	3.75599e-09
222438_at	MED4	mediator of RNA polymerase II transcription, subunit 4 homolog (S. cerevisiae)	0.7452	1.34192	0	3.75692e-09
201160_s_at	CSDA	cold shock domain protein A	0.82499	1.21214	0	3.77884e-09
218532_s_at	FLJ20152	hypothetical protein FLJ20152	0.7588	1.31787	0	3.78433e-09
211883_x_at	CEACAM1	carcinoembryonic antigen-related cell adhesion molecule 1 (biliary glycoprotein)	1.26272	1.26272	0	3.7883e-09
232060_at			0.70899	1.41045	0	3.79912e-09
209447_at	SYNE1	spectrin repeat containing, nuclear envelope 1	1.32185	1.32185	0	3.84236e-09
215785_s_at	CYFIP2	cytoplasmic FMR1 interacting protein 2	1.30385	1.30385	0	3.85542e-09
221024_s_at	SLC2A10	solute carrier family 2 (facilitated glucose transporter), member 10	1.36616	1.36616	0	3.89119e-09
206336_at	CXCL6	chemokine (C-X-C motif) ligand 6 (granulocyte chemotactic protein 2)	1.86083	1.86083	0	3.91575e-09
221610_s_at	STAP2	signal-transducing adaptor protein-2	0.81653	1.2247	0	3.92668e-09
213793_s_at	HOMER1	homer homolog 1 (Drosophila)	0.74717	1.33839	0	3.94259e-09
204120_s_at	ADK	adenosine kinase	0.57004	1.75426	0	3.94483e-09
209035_at	MDK	midkine (neurite growth-promoting factor 2)	1.39041	1.39041	0	3.95536e-09
227491_at			0.81254	1.2307	0	3.99118e-09
201424_s_at	CUL4A	cullin 4A	0.78594	1.27236	0	4.00653e-09
238498_at			0.83095	1.20344	0	4.03401e-09
222277_at	PCOTH	prostate collagen triple helix	0.85624	1.1679	0	4.04306e-09
1554462_a_at	DNAJB9	DnaJ (Hsp40) homolog, subfamily B, member 9	1.47738	1.47738	0	4.06555e-09
211429_s_at	SERPINA1	serpin peptidase inhibitor, clade A (alpha-1 antiproteinase, antitrypsin), member 1	1.41586	1.41586	0	4.07654e-09
219751_at	SETD6	SET domain containing 6	0.81429	1.22807	0	4.0825e-09
204645_at	CCNT2	cyclin T2	0.70348	1.42151	0	4.08589e-09
235751_s_at	VMO1	vitelline membrane outer layer 1 homolog (chicken)	1.38224	1.38224	0	4.10221e-09
202388_at	RGS2	regulator of G-protein signalling 2, 24kDa	1.56215	1.56215	0	4.12066e-09
238974_at	FLJ38973	hypothetical protein FLJ38973	0.78303	1.27709	0	4.1294e-09
1553929_at	ASAH3	N-acylsphingosine amidohydrolase (alkaline ceramidase) 3	0.78943	1.26673	0	4.13031e-09
236422_at	FLJ22662	hypothetical protein FLJ22662	0.75682	1.32132	0	4.14083e-09
205236_x_at	SOD3	superoxide dismutase 3, extracellular	1.322	1.322	0	4.17084e-09
224674_at	TTYH3	tweety homolog 3 (Drosophila)	1.27062	1.27062	0	4.17414e-09
215641_at	SEC24D	SEC24 related gene family, member D (S. cerevisiae)	1.56542	1.56542	0	4.18239e-09
218723_s_at	RGC32	response gene to complement 32	1.28862	1.28862	0	4.18714e-09
207213_s_at	USP2	ubiquitin specific peptidase 2	0.67782	1.47531	0	4.19215e-09
211430_s_at	IFI6|IGH@|IGHA1|IGHG1|BC031259	interferon, alpha-inducible protein 6|immunoglobulin heavy locus|immunoglobulin heavy constant alpha 1|immunoglobulin heavy constant gamma 1 (G1m marker)	1.57178	1.57178	0	4.1954e-09
222746_s_at	BSPRY	B-box and SPRY domain containing	0.75078	1.33194	0	4.22385e-09
214953_s_at	APP	amyloid beta (A4) precursor protein (peptidase nexin-II, Alzheimer disease)	1.40651	1.40651	0	4.22447e-09
238905_at	RHOJ	ras homolog gene family, member J	1.26444	1.26444	0	4.23265e-09
243016_at			0.75801	1.31924	0	4.23709e-09
218783_at			0.82349	1.21434	0	4.27093e-09
240189_at			1.29801	1.29801	0	4.29548e-09
212592_at	IGJ	immunoglobulin J polypeptide, linker protein for immunoglobulin alpha and mu polypeptides	1.50773	1.50773	0	4.31728e-09
219366_at	AVEN	apoptosis, caspase activation inhibitor	0.94656	1.05646	0	4.35076e-09
221521_s_at	GINS2	GINS complex subunit 2 (Psf2 homolog)	0.8352	1.19731	0	4.35821e-09
200014_s_at	DLG2|HNRPC|KIAA0586	discs, large homolog 2, chapsyn-110 (Drosophila)|heterogeneous nuclear ribonucleoprotein C (C1/C2)|KIAA0586	0.89721	1.11456	0	4.36436e-09
201608_s_at	PWP1	PWP1 homolog (S. cerevisiae)	0.85595	1.1683	0	4.38168e-09
216080_s_at	FADS3	fatty acid desaturase 3	1.25342	1.25342	0	4.39583e-09
235227_at			0.70965	1.40914	0	4.40267e-09
203780_at	EVA1	epithelial V-like antigen 1	0.75876	1.31793	0	4.43011e-09
213399_x_at	RPN2	ribophorin II	1.2964	1.2964	0	4.43451e-09
213511_s_at	MTMR1	myotubularin related protein 1	0.85087	1.17527	0	4.45768e-09
[truncated: 52,677 more rows]
