# Supplementary material for: Subgingival bacterial colonization profiles correlate with gingival tissue gene expression
Source: BMC Microbiol. 2009 Oct 18;9:221. doi: 10.1186/1471-2180-9-221 (PMC2771036; doi:10.1186/1471-2180-9-221)
Supplement: Additional file 7 — Table S7. Statistically significantly differentially expressed probe sets in the gingival tissues according to levels of P. micra in the adjacent pockets. [file 1471-2180-9-221-S7.ZIP › Pm_GeneList_complete.xls]

## Sheet: README
Fold change ratios are computed as mean gene expression in gingival tissue adjacent fifth quintile bacterial colonization /first quintile bacterial colonization
Fold changes > 1.0 indicates up-regulated gene expression in tissues adjacent high bacterial colonization sites
Fold changes < 1.0 indicates down-regulated gene expression in tissues adjacent high bacterial colonization sites
Absolute Fold Change ignores direction - all values are > 1.0 to allow for a comparison of up and down-regulated genes on the same scale

## Sheet: Pm Gene List
Parvimonas micra Gene List
Probe	Gene	Description	Fold Change	Absolute Fold Change	False Discovery Rate	p-value
223565_at	MGC29506	hypothetical protein MGC29506	6.79518	6.79518	0	0
217320_at			6.68362	6.68362	0	0
216491_x_at	IFI6|IGH@|IGHA1|IGHG1|IGHV1-69	interferon, alpha-inducible protein 6|immunoglobulin heavy locus|immunoglobulin heavy constant alpha 1|immunoglobulin heavy constant gamma 1 (G1m marker)|immunoglobulin heavy variable 1-69	5.74492	5.74492	0	0
214768_x_at	IGKC|IGKV1-5	immunoglobulin kappa constant|immunoglobulin kappa variable 1-5	5.55815	5.55815	0	0
211634_x_at	IGHV1-69	immunoglobulin heavy variable 1-69	5.48374	5.48374	0	0
211637_x_at	IFI6|IGH@|IGHA1|IGHG1|IGHV1-69	interferon, alpha-inducible protein 6|immunoglobulin heavy locus|immunoglobulin heavy constant alpha 1|immunoglobulin heavy constant gamma 1 (G1m marker)|immunoglobulin heavy variable 1-69	5.20919	5.20919	0	0
214777_at			5.13165	5.13165	0	0
214973_x_at	IFI6|IGH@|IGHA1|IGHG1	interferon, alpha-inducible protein 6|immunoglobulin heavy locus|immunoglobulin heavy constant alpha 1|immunoglobulin heavy constant gamma 1 (G1m marker)	5.04106	5.04106	0	0
224342_x_at	IGL@|IGLC1|X57820	immunoglobulin lambda locus|immunoglobulin lambda constant 1 (Mcg marker)	4.95065	4.95065	0	0
234884_x_at	IGL@|IGLC1|IGLV4-3|IGLV3-25|IGLJ3|BC012876|X57820|BC064491	immunoglobulin lambda locus|immunoglobulin lambda constant 1 (Mcg marker)|immunoglobulin lambda variable 4-3|immunoglobulin lambda variable 3-25|immunoglobulin lambda joining 3	4.94548	4.94548	0	0
211645_x_at	IGKC|IGKV1-5|IGKV2-24	immunoglobulin kappa constant|immunoglobulin kappa variable 1-5|immunoglobulin kappa variable 2-24	4.92915	4.92915	0	0
216557_x_at	IFI6|IGH@|IGHA1|IGHG1|IGHV1-69	interferon, alpha-inducible protein 6|immunoglobulin heavy locus|immunoglobulin heavy constant alpha 1|immunoglobulin heavy constant gamma 1 (G1m marker)|immunoglobulin heavy variable 1-69	4.89304	4.89304	0	0
216510_x_at	IGHA1	immunoglobulin heavy constant alpha 1	4.8774	4.8774	0	0
234764_x_at	IGL@|IGLC1|BC012876|X57820	immunoglobulin lambda locus|immunoglobulin lambda constant 1 (Mcg marker)	4.86301	4.86301	0	0
206641_at	TNFRSF17	tumor necrosis factor receptor superfamily, member 17	4.84623	4.84623	0	0
205267_at	POU2AF1	POU domain, class 2, associating factor 1	4.80297	4.80297	0	0
217281_x_at	IFI6|IGH@|IGHA1|IGHG1	interferon, alpha-inducible protein 6|immunoglobulin heavy locus|immunoglobulin heavy constant alpha 1|immunoglobulin heavy constant gamma 1 (G1m marker)	4.80147	4.80147	0	0
234792_x_at	IFI6|IGH@|IGHA1|IGHG1	interferon, alpha-inducible protein 6|immunoglobulin heavy locus|immunoglobulin heavy constant alpha 1|immunoglobulin heavy constant gamma 1 (G1m marker)	4.79508	4.79508	0	0
211643_x_at	IGKC|IGKV1-5|IGKV2-24	immunoglobulin kappa constant|immunoglobulin kappa variable 1-5|immunoglobulin kappa variable 2-24	4.7422	4.7422	0	0
216560_x_at	IGL@|IGLC1|IGLV3-25|IGLJ3|BC012876|X57820|BC064491	immunoglobulin lambda locus|immunoglobulin lambda constant 1 (Mcg marker)|immunoglobulin lambda variable 3-25|immunoglobulin lambda joining 3	4.72532	4.72532	0	0
211633_x_at	IFI6|IGH@|IGHA1|IGHG1	interferon, alpha-inducible protein 6|immunoglobulin heavy locus|immunoglobulin heavy constant alpha 1|immunoglobulin heavy constant gamma 1 (G1m marker)	4.70827	4.70827	0	0
219888_at	SPAG4	sperm associated antigen 4	4.66145	4.66145	0	0
217179_x_at	IGLC1|X57820	immunoglobulin lambda constant 1 (Mcg marker)	4.6522	4.6522	0	0
214916_x_at	IFI6|IGH@|IGHA1|IGHG1|IGHM	interferon, alpha-inducible protein 6|immunoglobulin heavy locus|immunoglobulin heavy constant alpha 1|immunoglobulin heavy constant gamma 1 (G1m marker)|immunoglobulin heavy constant mu	4.64434	4.64434	0	0
216853_x_at	IGL@|IGLC1|IGLV3-25|IGLJ3|BC012876|X57820|BC064491	immunoglobulin lambda locus|immunoglobulin lambda constant 1 (Mcg marker)|immunoglobulin lambda variable 3-25|immunoglobulin lambda joining 3	4.58564	4.58564	0	0
237625_s_at	IGKC|IGKV1-5|IGKV2-24	immunoglobulin kappa constant|immunoglobulin kappa variable 1-5|immunoglobulin kappa variable 2-24	4.54198	4.54198	0	0
216576_x_at	IGKC|IGKV1-5|IGKV2-24	immunoglobulin kappa constant|immunoglobulin kappa variable 1-5|immunoglobulin kappa variable 2-24	4.54127	4.54127	0	0
211640_x_at	IGHV1-69	immunoglobulin heavy variable 1-69	4.54073	4.54073	0	0
211881_x_at			4.53545	4.53545	0	0
216829_at	IGKC|IGKV1-5|IGKV2-24	immunoglobulin kappa constant|immunoglobulin kappa variable 1-5|immunoglobulin kappa variable 2-24	4.52323	4.52323	0	0
217258_x_at	IGL@|IGLC1|BC012876|X57820	immunoglobulin lambda locus|immunoglobulin lambda constant 1 (Mcg marker)	4.50623	4.50623	0	0
211635_x_at			4.50622	4.50622	0	0
211798_x_at			4.48225	4.48225	0	0
206478_at	KIAA0125	KIAA0125	4.45786	4.45786	0	0
1569040_s_at			4.45522	4.45522	0	0
217148_x_at	IGL@|IGLC1|IGLV3-25|IGLJ3|BC012876|X57820|BC064491	immunoglobulin lambda locus|immunoglobulin lambda constant 1 (Mcg marker)|immunoglobulin lambda variable 3-25|immunoglobulin lambda joining 3	4.43284	4.43284	0	0
211650_x_at	IGHA1	immunoglobulin heavy constant alpha 1	4.3725	4.3725	0	0
221286_s_at	MGC29506	hypothetical protein MGC29506	4.36507	4.36507	0	0
211644_x_at	IGKC|IGKV1-5|IGKV2-24|LOC285074	immunoglobulin kappa constant|immunoglobulin kappa variable 1-5|immunoglobulin kappa variable 2-24|hypothetical protein LOC285074	4.36501	4.36501	0	0
217235_x_at	IGL@|IGLC1|IGLV3-25|IGLJ3|GGTL4|BC012876|X57820|BC064491	immunoglobulin lambda locus|immunoglobulin lambda constant 1 (Mcg marker)|immunoglobulin lambda variable 3-25|immunoglobulin lambda joining 3|gamma-glutamyltransferase-like 4	4.3236	4.3236	0	0
224404_s_at	FCRL5	Fc receptor-like 5	4.30479	4.30479	0	0
234366_x_at	IGL@|IGLC1|IGLV4-3|IGLV3-25|IGLJ3|BC012876|X57820|BC064491	immunoglobulin lambda locus|immunoglobulin lambda constant 1 (Mcg marker)|immunoglobulin lambda variable 4-3|immunoglobulin lambda variable 3-25|immunoglobulin lambda joining 3	4.29457	4.29457	0	0
205049_s_at	CD79A	CD79a molecule, immunoglobulin-associated alpha	4.27828	4.27828	0	0
216401_x_at	IGKC|IGKV1-5|IGKV2-24	immunoglobulin kappa constant|immunoglobulin kappa variable 1-5|immunoglobulin kappa variable 2-24	4.26924	4.26924	0	0
211908_x_at	IFI6|IGH@|IGHA1|IGHG1	interferon, alpha-inducible protein 6|immunoglobulin heavy locus|immunoglobulin heavy constant alpha 1|immunoglobulin heavy constant gamma 1 (G1m marker)	4.24851	4.24851	0	0
204562_at	IRF4	interferon regulatory factor 4	4.21404	4.21404	0	0
216984_x_at	IGL@|IGLC1|IGLV3-25|IGLJ3|BC012876|X57820|BC064491	immunoglobulin lambda locus|immunoglobulin lambda constant 1 (Mcg marker)|immunoglobulin lambda variable 3-25|immunoglobulin lambda joining 3	4.14021	4.14021	0	0
215214_at	IGL@|IGLC1|IGLV4-3|IGLV3-25|IGLJ3|BC012876|X57820|BC064491|AJ319669|hsa-mir-650	immunoglobulin lambda locus|immunoglobulin lambda constant 1 (Mcg marker)|immunoglobulin lambda variable 4-3|immunoglobulin lambda variable 3-25|immunoglobulin lambda joining 3	4.13852	4.13852	0	0
226811_at	FAM46C	family with sequence similarity 46, member C	4.13329	4.13329	0	0
1555779_a_at	CD79A	CD79a molecule, immunoglobulin-associated alpha	4.11486	4.11486	0	0
219118_at	FKBP11	FK506 binding protein 11, 19 kDa	4.10529	4.10529	0	0
216541_x_at	IGHV1-69	immunoglobulin heavy variable 1-69	4.08349	4.08349	0	0
211641_x_at	IFI6|IGHA1|IGHG1	interferon, alpha-inducible protein 6|immunoglobulin heavy constant alpha 1|immunoglobulin heavy constant gamma 1 (G1m marker)	4.05236	4.05236	0	0
215949_x_at	IFI6|IGH@|IGHA1|IGHG1|IGHV1-69	interferon, alpha-inducible protein 6|immunoglobulin heavy locus|immunoglobulin heavy constant alpha 1|immunoglobulin heavy constant gamma 1 (G1m marker)|immunoglobulin heavy variable 1-69	4.03841	4.03841	0	0
216365_x_at	IGL@|IGLC1|IGLV3-25|IGLJ3|BC012876|X57820|BC064491	immunoglobulin lambda locus|immunoglobulin lambda constant 1 (Mcg marker)|immunoglobulin lambda variable 3-25|immunoglobulin lambda joining 3	3.98528	3.98528	0	0
217378_x_at	IGKC|IGKV1-5|IGKV2-24	immunoglobulin kappa constant|immunoglobulin kappa variable 1-5|immunoglobulin kappa variable 2-24	3.9845	3.9845	0	0
211639_x_at	IGHA1	immunoglobulin heavy constant alpha 1	3.95522	3.95522	0	0
216542_x_at	IFI6|IGHA1|IGHG1	interferon, alpha-inducible protein 6|immunoglobulin heavy constant alpha 1|immunoglobulin heavy constant gamma 1 (G1m marker)	3.94673	3.94673	0	0
212311_at	KIAA0746	KIAA0746 protein	3.94067	3.94067	0	0
216207_x_at	IGKC|IGKV1-5|IGKV2-24	immunoglobulin kappa constant|immunoglobulin kappa variable 1-5|immunoglobulin kappa variable 2-24	3.91602	3.91602	0	0
234419_x_at	IFI6|IGHA1|IGHG1	interferon, alpha-inducible protein 6|immunoglobulin heavy constant alpha 1|immunoglobulin heavy constant gamma 1 (G1m marker)	3.8539	3.8539	0	0
209374_s_at	IFI6|IGH@|IGHA1|IGHG1|IGHM	interferon, alpha-inducible protein 6|immunoglobulin heavy locus|immunoglobulin heavy constant alpha 1|immunoglobulin heavy constant gamma 1 (G1m marker)|immunoglobulin heavy constant mu	3.8457	3.8457	0	0
235400_at	FCRLA	Fc receptor-like A	3.82237	3.82237	0	0
211648_at			3.79358	3.79358	0	0
234477_at	IFI6|IGH@|IGHA1|IGHG1	interferon, alpha-inducible protein 6|immunoglobulin heavy locus|immunoglobulin heavy constant alpha 1|immunoglobulin heavy constant gamma 1 (G1m marker)	3.78079	3.78079	0	0
212314_at	KIAA0746	KIAA0746 protein	3.75767	3.75767	0	0
217227_x_at	IGL@|IGLC1|BC012876|X57820	immunoglobulin lambda locus|immunoglobulin lambda constant 1 (Mcg marker)	3.73966	3.73966	0	0
1561937_x_at			3.71389	3.71389	0	0
222838_at	SLAMF7	SLAM family member 7	3.69409	3.69409	0	0
216412_x_at	IGL@|IGLC1|BC012876|X57820	immunoglobulin lambda locus|immunoglobulin lambda constant 1 (Mcg marker)	3.69031	3.69031	0	0
217157_x_at	IGKC|IGKV1-5|IGKV2-24	immunoglobulin kappa constant|immunoglobulin kappa variable 1-5|immunoglobulin kappa variable 2-24	3.66382	3.66382	0	0
217480_x_at	IGKC|IGKV1-5|IGKV2-24	immunoglobulin kappa constant|immunoglobulin kappa variable 1-5|immunoglobulin kappa variable 2-24	3.54237	3.54237	0	0
219159_s_at	SLAMF7	SLAM family member 7	3.49296	3.49296	0	0
216430_x_at	IGL@|IGLC1|BC012876|X57820	immunoglobulin lambda locus|immunoglobulin lambda constant 1 (Mcg marker)	3.45734	3.45734	0	0
207734_at	LAX1	lymphocyte transmembrane adaptor 1	3.40331	3.40331	0	0
240118_at	TXNDC11	thioredoxin domain containing 11	3.38525	3.38525	0	0
235965_at			3.31751	3.31751	0	0
201998_at	ST6GAL1	ST6 beta-galactosamide alpha-2,6-sialyltranferase 1	3.31707	3.31707	0	0
205903_s_at	KCNN3	potassium intermediate/small conductance calcium-activated channel, subfamily N, member 3	3.31349	3.31349	0	0
220306_at	FAM46C	family with sequence similarity 46, member C	3.31332	3.31332	0	0
231647_s_at	FCRL5	Fc receptor-like 5	3.31288	3.31288	0	0
236191_at	CD38	CD38 molecule	3.301	3.301	0	0
206150_at	CD27|U80760	CD27 molecule	3.29846	3.29846	0	0
228167_at	KLHL6	kelch-like 6 (Drosophila)	3.2879	3.2879	0	0
235401_s_at	FCRLA	Fc receptor-like A	3.25511	3.25511	0	0
206574_s_at	PTP4A3	protein tyrosine phosphatase type IVA, member 3	3.24581	3.24581	0	0
215565_at			3.22654	3.22654	0	0
214971_s_at	ST6GAL1	ST6 beta-galactosamide alpha-2,6-sialyltranferase 1	3.22089	3.22089	0	0
219117_s_at	FKBP11	FK506 binding protein 11, 19 kDa	3.2056	3.2056	0	0
217198_x_at	IGHA1	immunoglobulin heavy constant alpha 1	3.15428	3.15428	0	0
216517_at	IGKC|IGKV1-5|IGKV2-24	immunoglobulin kappa constant|immunoglobulin kappa variable 1-5|immunoglobulin kappa variable 2-24	3.15089	3.15089	0	0
227189_at	CPNE5	copine V	3.07932	3.07932	0	0
211649_x_at	IFI6|IGH@|IGHA1|IGHG1	interferon, alpha-inducible protein 6|immunoglobulin heavy locus|immunoglobulin heavy constant alpha 1|immunoglobulin heavy constant gamma 1 (G1m marker)	3.07614	3.07614	0	0
205692_s_at	CD38	CD38 molecule	3.06884	3.06884	0	0
203921_at	CHST2	carbohydrate (N-acetylglucosamine-6-O) sulfotransferase 2	3.05848	3.05848	0	0
229721_x_at	DERL3	Der1-like domain family, member 3	3.05326	3.05326	0	0
216573_at	IGL@|IGLC1|BC012876|X57820	immunoglobulin lambda locus|immunoglobulin lambda constant 1 (Mcg marker)	3.05012	3.05012	0	0
219505_at	CECR1	cat eye syndrome chromosome region, candidate 1	3.04581	3.04581	0	0
224405_at	FCRL5	Fc receptor-like 5	3.02619	3.02619	0	0
224406_s_at	FCRL5|AK090475	Fc receptor-like 5	3.01574	3.01574	0	0
234350_at			2.99942	2.99942	0	0
1556183_at	KIAA1641	KIAA1641	2.97938	2.97938	0	0
211868_x_at			2.9352	2.9352	0	0
215777_at	IGLC1	immunoglobulin lambda constant 1 (Mcg marker)	2.93109	2.93109	0	0
209695_at	PTP4A3	protein tyrosine phosphatase type IVA, member 3	2.92807	2.92807	0	0
207677_s_at	NCF4	neutrophil cytosolic factor 4, 40kDa	2.92608	2.92608	0	0
219551_at	EAF2	ELL associated factor 2	2.92512	2.92512	0	0
205901_at	PNOC	prepronociceptin	2.86301	2.86301	0	0
217028_at	CXCR4	chemokine (C-X-C motif) receptor 4	2.85265	2.85265	0	0
208983_s_at	PECAM1	platelet/endothelial cell adhesion molecule (CD31 antigen)	2.83409	2.83409	0	0
203434_s_at	MME	membrane metallo-endopeptidase (neutral endopeptidase, enkephalinase)	2.8012	2.8012	0	0
203028_s_at	CYBA	cytochrome b-245, alpha polypeptide	2.78126	2.78126	0	0
242020_s_at	ZBP1	Z-DNA binding protein 1	2.7457	2.7457	0	0
205671_s_at	HLA-DOB	major histocompatibility complex, class II, DO beta	2.74004	2.74004	0	0
217384_x_at	IGHA1	immunoglobulin heavy constant alpha 1	2.73501	2.73501	0	0
229723_at	TAGAP	T-cell activation GTPase activating protein	2.72838	2.72838	0	0
217236_x_at			2.71404	2.71404	0	0
228518_at	IFI6|IGH@|IGHA1|IGHG1	interferon, alpha-inducible protein 6|immunoglobulin heavy locus|immunoglobulin heavy constant alpha 1|immunoglobulin heavy constant gamma 1 (G1m marker)	2.71319	2.71319	0	0
204949_at	ICAM3	intercellular adhesion molecule 3	2.71207	2.71207	0	0
207324_s_at	DSC1	desmocollin 1	0.37047	2.69926	0	0
210785_s_at	C1orf38	chromosome 1 open reading frame 38	2.69776	2.69776	0	0
204269_at	PIM2	pim-2 oncogene	2.67614	2.67614	0	0
205632_s_at	PIP5K1B	phosphatidylinositol-4-phosphate 5-kinase, type I, beta	2.66903	2.66903	0	0
217084_at			2.66046	2.66046	0	0
225382_at			2.64644	2.64644	0	0
234851_at	IGL@|IGLC1|IGLV3-25|IGLJ3|BC012876|X57820|BC064491	immunoglobulin lambda locus|immunoglobulin lambda constant 1 (Mcg marker)|immunoglobulin lambda variable 3-25|immunoglobulin lambda joining 3	2.64013	2.64013	0	0
209606_at	PSCDBP	pleckstrin homology, Sec7 and coiled-coil domains, binding protein	2.63317	2.63317	0	0
1558397_at			2.63263	2.63263	0	0
211835_at			2.58522	2.58522	0	0
209201_x_at	CXCR4	chemokine (C-X-C motif) receptor 4	2.58271	2.58271	0	0
226150_at	PPAPDC1B	phosphatidic acid phosphatase type 2 domain containing 1B	2.57691	2.57691	0	0
213620_s_at	ICAM2	intercellular adhesion molecule 2	2.57535	2.57535	0	0
217145_at			2.57164	2.57164	0	0
225706_at			2.56288	2.56288	0	0
207522_s_at	ATP2A3	ATPase, Ca++ transporting, ubiquitous	2.53611	2.53611	0	0
200670_at	XBP1	X-box binding protein 1	2.48095	2.48095	0	0
230011_at	RP5-821D11.2	meiosis defective 1	2.44344	2.44344	0	0
217360_x_at	IGHA1	immunoglobulin heavy constant alpha 1	2.44064	2.44064	0	0
221004_s_at	ITM2C	integral membrane protein 2C	2.43845	2.43845	0	0
228897_at	DERL3	Der1-like domain family, member 3	2.4368	2.4368	0	0
205547_s_at	TAGLN	transgelin	2.42326	2.42326	0	0
208981_at	PECAM1	platelet/endothelial cell adhesion molecule (CD31 antigen)	2.42142	2.42142	0	0
209474_s_at	ENTPD1	ectonucleoside triphosphate diphosphohydrolase 1	2.41392	2.41392	0	0
211919_s_at	CXCR4	chemokine (C-X-C motif) receptor 4	2.41355	2.41355	0	0
223423_at	GPR160	G protein-coupled receptor 160	2.40198	2.40198	0	0
211647_x_at			2.39386	2.39386	0	0
204683_at	ICAM2	intercellular adhesion molecule 2	2.3934	2.3934	0	0
204912_at	IL10RA	interleukin 10 receptor, alpha	2.39306	2.39306	0	0
220214_at	ZNF215	zinc finger protein 215	2.38614	2.38614	0	0
229686_at	P2RY8	purinergic receptor P2Y, G-protein coupled, 8	2.36011	2.36011	0	0
202856_s_at	SLC16A3	solute carrier family 16, member 3 (monocarboxylic acid transporter 4)	2.35953	2.35953	0	0
226051_at	SELM	selenoprotein M	2.3558	2.3558	0	0
210889_s_at	FCGR2B	Fc fragment of IgG, low affinity IIb, receptor (CD32)	2.34038	2.34038	0	0
223299_at	SEC11L3	SEC11-like 3 (S. cerevisiae)	2.3348	2.3348	0	0
205316_at			2.32552	2.32552	0	0
206504_at	CYP24A1	cytochrome P450, family 24, subfamily A, polypeptide 1	2.32359	2.32359	0	0
228551_at			2.31351	2.31351	0	0
223569_at	PPAPDC1B	phosphatidic acid phosphatase type 2 domain containing 1B	2.3096	2.3096	0	0
201236_s_at	BTG2	BTG family, member 2	2.30699	2.30699	0	0
206176_at	BMP6	bone morphogenetic protein 6	2.30353	2.30353	0	0
227210_at			2.28363	2.28363	0	0
213929_at			0.4385	2.28052	0	0
207571_x_at	C1orf38	chromosome 1 open reading frame 38	2.27867	2.27867	0	0
211742_s_at	EVI2B	ecotropic viral integration site 2B	2.27712	2.27712	0	0
202083_s_at	SEC14L1	SEC14-like 1 (S. cerevisiae)	2.27672	2.27672	0	0
232472_at	FNDC3B	fibronectin type III domain containing 3B	2.26422	2.26422	0	0
206398_s_at	CD19	CD19 molecule	2.26386	2.26386	0	0
216834_at	RGS1	regulator of G-protein signalling 1	2.26216	2.26216	0	0
205352_at	SERPINI1	serpin peptidase inhibitor, clade I (neuroserpin), member 1	2.25774	2.25774	0	0
220532_s_at	TMEM176B	transmembrane protein 176B	2.25448	2.25448	0	0
1554240_a_at	ITGAL	integrin, alpha L (antigen CD11A (p180), lymphocyte function-associated antigen 1; alpha polypeptide)	2.24998	2.24998	0	0
217168_s_at	HERPUD1	homocysteine-inducible, endoplasmic reticulum stress-inducible, ubiquitin-like domain member 1	2.24863	2.24863	0	0
205147_x_at	NCF4	neutrophil cytosolic factor 4, 40kDa	2.24763	2.24763	0	0
234050_at	TAGAP	T-cell activation GTPase activating protein	2.23826	2.23826	0	0
207419_s_at	RAC2	ras-related C3 botulinum toxin substrate 2 (rho family, small GTP binding protein Rac2)	2.23817	2.23817	0	0
207691_x_at	ENTPD1	ectonucleoside triphosphate diphosphohydrolase 1	2.23511	2.23511	0	0
244029_at	CPNE5|AK124222	copine V	2.21375	2.21375	0	0
202369_s_at	TRAM2	translocation associated membrane protein 2	2.21302	2.21302	0	0
220495_s_at	C5orf14	chromosome 5 open reading frame 14	2.20563	2.20563	0	0
212415_at		septin 6	2.2047	2.2047	0	0
225383_at			2.20123	2.20123	0	0
225912_at	TP53INP1	tumor protein p53 inducible nuclear protein 1	2.19957	2.19957	0	0
240420_at	AADACL2	arylacetamide deacetylase-like 2	0.45521	2.19679	0	0
207777_s_at	SP140	SP140 nuclear body protein	2.19548	2.19548	0	0
223568_s_at	PPAPDC1B	phosphatidic acid phosphatase type 2 domain containing 1B	2.17133	2.17133	0	0
1565535_x_at			2.16835	2.16835	0	0
206896_s_at	GNG7	guanine nucleotide binding protein (G protein), gamma 7	2.16434	2.16434	0	0
235372_at	FCRLA	Fc receptor-like A	2.14908	2.14908	0	0
205159_at	CSF2RB	colony stimulating factor 2 receptor, beta, low-affinity (granulocyte-macrophage)	2.1479	2.1479	0	0
219789_at	NPR3	natriuretic peptide receptor C/guanylate cyclase C (atrionatriuretic peptide receptor C)	0.46663	2.14304	0	0
209827_s_at	IL16	interleukin 16 (lymphocyte chemoattractant factor)	2.1422	2.1422	0	0
225763_at	RCSD1	RCSD domain containing 1	2.1402	2.1402	0	0
1560706_at			2.13509	2.13509	0	0
202667_s_at	SLC39A7	solute carrier family 39 (zinc transporter), member 7	2.13499	2.13499	0	0
210479_s_at	RORA	RAR-related orphan receptor A	0.4684	2.13493	0	0
225090_at	SYVN1	synovial apoptosis inhibitor 1, synoviolin	2.13008	2.13008	0	0
201860_s_at	PLAT	plasminogen activator, tissue	2.12946	2.12946	0	0
202957_at	HCLS1	hematopoietic cell-specific Lyn substrate 1	2.12212	2.12212	0	0
217239_x_at	IFI6|IGHA1|IGHG1	interferon, alpha-inducible protein 6|immunoglobulin heavy constant alpha 1|immunoglobulin heavy constant gamma 1 (G1m marker)	2.11904	2.11904	0	0
1553102_a_at	CCDC69	coiled-coil domain containing 69	2.10203	2.10203	0	0
234390_x_at	IGHA1	immunoglobulin heavy constant alpha 1	2.09893	2.09893	0	0
205943_at	TDO2	tryptophan 2,3-dioxygenase	2.09816	2.09816	0	0
228003_at	RAB30	RAB30, member RAS oncogene family	2.09607	2.09607	0	0
1554208_at	RP5-821D11.2	meiosis defective 1	2.09586	2.09586	0	0
243871_at			0.48032	2.08195	0	0
223553_s_at			2.07825	2.07825	0	0
1552542_s_at	TAGAP	T-cell activation GTPase activating protein	2.07484	2.07484	0	0
213036_x_at	ATP2A3	ATPase, Ca++ transporting, ubiquitous	2.06929	2.06929	0	0
205902_at	KCNN3	potassium intermediate/small conductance calcium-activated channel, subfamily N, member 3	2.06187	2.06187	0	0
1552532_a_at	ATP6V1C2	ATPase, H+ transporting, lysosomal 42kDa, V1 subunit C2	0.48582	2.05837	0	0
224451_x_at	ARHGAP9	Rho GTPase activating protein 9	2.0576	2.0576	0	0
205467_at	CASP10	caspase 10, apoptosis-related cysteine peptidase	2.05729	2.05729	0	0
1555724_s_at	TAGLN	transgelin	2.05614	2.05614	0	0
201313_at	ENO2	enolase 2 (gamma, neuronal)	2.05369	2.05369	0	0
1558828_s_at			2.0457	2.0457	0	0
215946_x_at	IGLL1|CTA-246H3.1	immunoglobulin lambda-like polypeptide 1|similar to omega protein	2.04415	2.04415	0	0
223325_at	TXNDC11	thioredoxin domain containing 11	2.04203	2.04203	0	0
203666_at	CXCL12	chemokine (C-X-C motif) ligand 12 (stromal cell-derived factor 1)	2.03993	2.03993	0	0
206028_s_at	MERTK	c-mer proto-oncogene tyrosine kinase	2.03902	2.03902	0	0
212956_at	TBC1D9	TBC1 domain family, member 9 (with GRAM domain)	2.03855	2.03855	0	0
224630_at	C2orf30	chromosome 2 open reading frame 30	2.03819	2.03819	0	0
222245_s_at	FER1L4	fer-1-like 4 (C. elegans)	2.03778	2.03778	0	0
227506_at	SLC16A9	solute carrier family 16, member 9 (monocarboxylic acid transporter 9)	0.49073	2.03776	0	0
200982_s_at	ANXA6	annexin A6	2.02787	2.02787	0	0
206584_at	LY96	lymphocyte antigen 96	2.02725	2.02725	0	0
204613_at	PLCG2	phospholipase C, gamma 2 (phosphatidylinositol-specific)	2.0238	2.0238	0	0
228427_at	FBXO16	F-box protein 16	2.02107	2.02107	0	0
204116_at	IL2RG	interleukin 2 receptor, gamma (severe combined immunodeficiency)	2.02039	2.02039	0	0
1552623_at			2.01986	2.01986	0	0
215035_at			2.01178	2.01178	0	0
210426_x_at	RORA	RAR-related orphan receptor A	0.49713	2.01156	0	0
224628_at	C2orf30	chromosome 2 open reading frame 30	2.01146	2.01146	0	0
203477_at	COL15A1	collagen, type XV, alpha 1	2.0084	2.0084	0	0
204604_at	PFTK1	PFTAIRE protein kinase 1	2.0037	2.0037	0	0
221253_s_at	TXNDC5	thioredoxin domain containing 5	2.00286	2.00286	0	0
213502_x_at			2.00121	2.00121	0	0
220377_at			1.99864	1.99864	0	0
201923_at	PRDX4	peroxiredoxin 4	1.98889	1.98889	0	0
210448_s_at	P2RX5	purinergic receptor P2X, ligand-gated ion channel, 5	1.98214	1.98214	0	0
202998_s_at	LOXL2	lysyl oxidase-like 2	1.97883	1.97883	0	0
227749_at			1.97473	1.97473	0	0
208091_s_at	ECOP	EGFR-coamplified and overexpressed protein	1.97472	1.97472	0	0
1566785_x_at	NSF	N-ethylmaleimide-sensitive factor	0.50848	1.96665	0	0
225282_at	SMAP1L	stromal membrane-associated protein 1-like	1.96536	1.96536	0	0
227125_at			1.96338	1.96338	0	0
204961_s_at	FKBP6|NCF1	FK506 binding protein 6, 36kDa|neutrophil cytosolic factor 1, (chronic granulomatous disease, autosomal 1)	1.95718	1.95718	0	0
214084_x_at	FKBP6|NCF1	FK506 binding protein 6, 36kDa|neutrophil cytosolic factor 1, (chronic granulomatous disease, autosomal 1)	1.95454	1.95454	0	0
228298_at	FAM113B	family with sequence similarity 113, member B	1.95348	1.95348	0	0
228658_at			1.9533	1.9533	0	0
202887_s_at	DDIT4	DNA-damage-inducible transcript 4	1.94867	1.94867	0	0
213603_s_at	RAC2	ras-related C3 botulinum toxin substrate 2 (rho family, small GTP binding protein Rac2)	1.94703	1.94703	0	0
1556793_a_at	FAM83C	family with sequence similarity 83, member C	0.51419	1.94482	0	0
221805_at			0.51459	1.9433	0	0
215121_x_at	IGL@|IGLC1|IGLV4-3|IGLV3-25|IGLJ3|BC012876|X57820|BC064491|AJ319669	immunoglobulin lambda locus|immunoglobulin lambda constant 1 (Mcg marker)|immunoglobulin lambda variable 4-3|immunoglobulin lambda variable 3-25|immunoglobulin lambda joining 3	1.93745	1.93745	0	0
208982_at	PECAM1	platelet/endothelial cell adhesion molecule (CD31 antigen)	1.93546	1.93546	0	0
1555773_at			0.51809	1.93017	0	0
221916_at			0.51904	1.92663	0	0
221581_s_at	LAT2	linker for activation of T cells family, member 2	1.92639	1.92639	0	0
242871_at	PAQR5	progestin and adipoQ receptor family member V	0.52014	1.92255	0	0
220169_at	TMEM156	transmembrane protein 156	1.92042	1.92042	0	0
202759_s_at	AKAP2|PALM2-AKAP2	A kinase (PRKA) anchor protein 2|PALM2-AKAP2 protein	1.91604	1.91604	0	0
201204_s_at	RRBP1	ribosome binding protein 1 homolog 180kDa (dog)	1.91148	1.91148	0	0
201839_s_at	TACSTD1	tumor-associated calcium signal transducer 1	0.5251	1.90441	0	0
227309_at	YOD1	YOD1 OTU deubiquinating enzyme 1 homolog (S. cerevisiae)	0.52582	1.90178	0	0
203435_s_at	MME	membrane metallo-endopeptidase (neutral endopeptidase, enkephalinase)	1.8935	1.8935	0	0
219532_at	ELOVL4	elongation of very long chain fatty acids (FEN1/Elo2, SUR4/Elo3, yeast)-like 4	0.52842	1.89244	0	0
225033_at			1.89064	1.89064	0	0
219756_s_at	POF1B	premature ovarian failure, 1B	0.52899	1.89038	0	0
213042_s_at	ATP2A3	ATPase, Ca++ transporting, ubiquitous	1.88779	1.88779	0	0
219054_at	C5orf23	chromosome 5 open reading frame 23	0.53141	1.8818	0	0
225540_at	MAP2	microtubule-associated protein 2	0.53374	1.87356	0	0
218746_at	TAPBPL|U80760	TAP binding protein-like	1.86831	1.86831	0	0
206206_at	CD180	CD180 molecule	1.85916	1.85916	0	0
1555270_a_at	WFS1	Wolfram syndrome 1 (wolframin)	1.85403	1.85403	0	0
220161_s_at	EPB41L4B	erythrocyte membrane protein band 4.1 like 4B	0.53937	1.85402	0	0
214456_x_at			1.85208	1.85208	0	0
203416_at	CD53	CD53 molecule	1.85076	1.85076	0	0
222692_s_at	FNDC3B	fibronectin type III domain containing 3B	1.84919	1.84919	0	0
205213_at	CENTB1	centaurin, beta 1	1.8472	1.8472	0	0
204513_s_at	ELMO1	engulfment and cell motility 1	1.84492	1.84492	0	0
205297_s_at	CD79B	CD79b molecule, immunoglobulin-associated beta	1.84446	1.84446	0	0
229670_at			1.84111	1.84111	0	0
212890_at	MGC15523	hypothetical protein MGC15523	1.83225	1.83225	0	0
232543_x_at	ARHGAP9	Rho GTPase activating protein 9	1.83196	1.83196	0	0
204153_s_at	MFNG	manic fringe homolog (Drosophila)	1.83102	1.83102	0	0
204265_s_at	GPSM3	G-protein signalling modulator 3 (AGS3-like, C. elegans)	1.82737	1.82737	0	0
209199_s_at	MEF2C	MADS box transcription enhancer factor 2, polypeptide C (myocyte enhancer factor 2C)	1.82267	1.82267	0	0
204044_at	QPRT	quinolinate phosphoribosyltransferase (nicotinate-nucleotide pyrophosphorylase (carboxylating))	1.81946	1.81946	0	0
204785_x_at	IFNAR2	interferon (alpha, beta and omega) receptor 2	1.81703	1.81703	0	0
204158_s_at	TCIRG1	T-cell, immune regulator 1, ATPase, H+ transporting, lysosomal V0 subunit A3	1.81649	1.81649	0	0
212886_at	CCDC69	coiled-coil domain containing 69	1.81472	1.81472	0	0
222411_s_at	SSR3|GIPC2	signal sequence receptor, gamma (translocon-associated protein gamma)|GIPC PDZ domain containing family, member 2	1.81394	1.81394	0	0
219995_s_at	ZNF750	zinc finger protein 750	0.55132	1.81384	0	0
236534_at	BNIPL	BCL2/adenovirus E1B 19kD interacting protein like	0.55153	1.81313	0	0
203857_s_at	PDIA5	protein disulfide isomerase family A, member 5	1.81293	1.81293	0	0
215379_x_at			1.81281	1.81281	0	0
204923_at	CXorf9	chromosome X open reading frame 9	1.81173	1.81173	0	0
228831_s_at	GNG7	guanine nucleotide binding protein (G protein), gamma 7	1.79709	1.79709	0	0
209496_at	RARRES2	retinoic acid receptor responder (tazarotene induced) 2	1.79157	1.79157	0	0
222011_s_at	TCP1	t-complex 1	0.55967	1.78677	0	0
239572_at	GJA3	gap junction protein, alpha 3, 46kDa (connexin 46)	0.56093	1.78274	0	0
216705_s_at	ADA	adenosine deaminase	1.78137	1.78137	0	0
221739_at	C19orf10	chromosome 19 open reading frame 10	1.77873	1.77873	0	0
205328_at	CLDN10	claudin 10	1.77668	1.77668	0	0
235666_at			1.77634	1.77634	0	0
230925_at	APBB1IP	amyloid beta (A4) precursor protein-binding, family B, member 1 interacting protein	1.77283	1.77283	0	0
204088_at	P2RX4	purinergic receptor P2X, ligand-gated ion channel, 4	1.76977	1.76977	0	0
218345_at	TMEM176A	transmembrane protein 176A	1.76967	1.76967	0	0
212960_at	TBC1D9	TBC1 domain family, member 9 (with GRAM domain)	1.76266	1.76266	0	0
213701_at	C12orf29	chromosome 12 open reading frame 29	0.56798	1.76061	0	0
215967_s_at	LY9	lymphocyte antigen 9	1.75977	1.75977	0	0
202295_s_at	CTSH	cathepsin H	1.7574	1.7574	0	0
205504_at	BTK	Bruton agammaglobulinemia tyrosine kinase	1.75384	1.75384	0	0
202855_s_at	SLC16A3	solute carrier family 16, member 3 (monocarboxylic acid transporter 4)	1.75243	1.75243	0	0
1554812_at	CLDN20	claudin 20	0.57447	1.74072	0	0
216060_s_at	DAAM1	dishevelled associated activator of morphogenesis 1	0.57645	1.73476	0	0
211913_s_at	MERTK	c-mer proto-oncogene tyrosine kinase	1.73455	1.73455	0	0
41577_at	PPP1R16B	protein phosphatase 1, regulatory (inhibitor) subunit 16B	1.73108	1.73108	0	0
202626_s_at	LYN	v-yes-1 Yamaguchi sarcoma viral related oncogene homolog	1.72854	1.72854	0	0
204677_at	CDH5	cadherin 5, type 2, VE-cadherin (vascular epithelium)	1.72469	1.72469	0	0
219541_at	LIME1	Lck interacting transmembrane adaptor 1	1.72365	1.72365	0	0
205113_at	NEF3	neurofilament 3 (150kDa medium)	0.58178	1.71885	0	0
244107_at			0.58366	1.71331	0	0
202084_s_at	SEC14L1	SEC14-like 1 (S. cerevisiae)	1.7125	1.7125	0	0
215103_at	CYP2C19|CYP2C18	cytochrome P450, family 2, subfamily C, polypeptide 19|cytochrome P450, family 2, subfamily C, polypeptide 18	0.58549	1.70797	0	0
220723_s_at	FLJ21511	hypothetical protein FLJ21511	0.58641	1.70528	0	0
219191_s_at	TFCP2|BIN2	transcription factor CP2|bridging integrator 2	1.70487	1.70487	0	0
203761_at	SLA	Src-like-adaptor	1.70455	1.70455	0	0
231925_at			0.58743	1.70233	0	0
201859_at	PRG1	proteoglycan 1, secretory granule	1.7011	1.7011	0	0
202947_s_at	GYPC	glycophorin C (Gerbich blood group)	1.70062	1.70062	0	0
234381_at	IGL@|IGLC1|IGLV4-3|IGLV3-25|IGLJ3|BC012876|X57820|BC064491	immunoglobulin lambda locus|immunoglobulin lambda constant 1 (Mcg marker)|immunoglobulin lambda variable 4-3|immunoglobulin lambda variable 3-25|immunoglobulin lambda joining 3	1.69739	1.69739	0	0
202112_at	VWF	von Willebrand factor	1.69654	1.69654	0	0
209473_at			1.69563	1.69563	0	0
203066_at	GALNAC4S-6ST	B cell RAG associated protein	1.69444	1.69444	0	0
204588_s_at	SLC7A7	solute carrier family 7 (cationic amino acid transporter, y+ system), member 7	1.69309	1.69309	0	0
217853_at	TNS3	tensin 3	1.69213	1.69213	0	0
212975_at	DENND3	DENN/MADD domain containing 3	1.68936	1.68936	0	0
226188_at			0.59203	1.68912	0	0
203854_at	CFI	complement factor I	1.68813	1.68813	0	0
226632_at	CYGB	cytoglobin	1.66748	1.66748	0	0
224794_s_at	CEECAM1	cerebral endothelial cell adhesion molecule 1	1.66663	1.66663	0	0
205969_at	AADAC	arylacetamide deacetylase (esterase)	0.60276	1.65903	0	0
202665_s_at	WIPF1	WAS/WASL interacting protein family, member 1	1.65379	1.65379	0	0
1555173_at	STX19	syntaxin 19	0.60477	1.65352	0	0
224807_at	GRAMD1A	GRAM domain containing 1A	1.65252	1.65252	0	0
203143_s_at	KIAA0040	KIAA0040	1.65112	1.65112	0	0
203303_at	DYNLT3	dynein, light chain, Tctex-type 3	0.6057	1.65098	0	0
205379_at	CBR3	carbonyl reductase 3	0.6068	1.64799	0	0
218898_at	FAM57A	family with sequence similarity 57, member A	0.60877	1.64266	0	0
203934_at	KDR	kinase insert domain receptor (a type III receptor tyrosine kinase)	1.64192	1.64192	0	0
204735_at	PDE4A	phosphodiesterase 4A, cAMP-specific (phosphodiesterase E2 dunce homolog, Drosophila)	1.63799	1.63799	0	0
212699_at	SCAMP5	secretory carrier membrane protein 5	1.63682	1.63682	0	0
213592_at	AGTRL1	angiotensin II receptor-like 1	1.63422	1.63422	0	0
223805_at	OSBPL6	oxysterol binding protein-like 6	0.61276	1.63196	0	0
206363_at	MAF	v-maf musculoaponeurotic fibrosarcoma oncogene homolog (avian)	0.61286	1.63171	0	0
209570_s_at	D4S234E	DNA segment on chromosome 4 (unique) 234 expressed sequence	0.61328	1.63059	0	0
210138_at	RGS20	regulator of G-protein signalling 20	0.61441	1.62757	0	0
202314_at	CYP51A1	cytochrome P450, family 51, subfamily A, polypeptide 1	0.61519	1.62552	0	0
221814_at	GPR124	G protein-coupled receptor 124	1.62372	1.62372	0	0
205865_at	ARID3A	AT rich interactive domain 3A (BRIGHT- like)	1.62187	1.62187	0	0
205326_at	RAMP3	receptor (calcitonin) activity modifying protein 3	1.62	1.62	0	0
231991_at	C20orf160	chromosome 20 open reading frame 160	1.61517	1.61517	0	0
218999_at	TMEM140	transmembrane protein 140	1.59789	1.59789	0	0
221249_s_at	FAM117A	family with sequence similarity 117, member A	1.59527	1.59527	0	0
204639_at	ADA	adenosine deaminase	1.59001	1.59001	0	0
213050_at	COBL	cordon-bleu homolog (mouse)	0.62955	1.58845	0	0
219429_at	FA2H	fatty acid 2-hydroxylase	1.58808	1.58808	0	0
218927_s_at	CHST12	carbohydrate (chondroitin 4) sulfotransferase 12	1.58713	1.58713	0	0
228214_at			0.63087	1.58512	0	0
219371_s_at	KLF2	Kruppel-like factor 2 (lung)	1.58244	1.58244	0	0
201288_at	ARHGDIB	Rho GDP dissociation inhibitor (GDI) beta	1.58231	1.58231	0	0
219315_s_at	C16orf30	chromosome 16 open reading frame 30	1.5784	1.5784	0	0
210243_s_at	B4GALT3	UDP-Gal:betaGlcNAc beta 1,4- galactosyltransferase, polypeptide 3	1.57401	1.57401	0	0
239042_at			0.63727	1.5692	0	0
209582_s_at	CD200	CD200 molecule	1.56423	1.56423	0	0
214421_x_at	CYP2C9	cytochrome P450, family 2, subfamily C, polypeptide 9	0.64081	1.56053	0	0
237690_at	GPR115	G protein-coupled receptor 115	0.64123	1.55951	0	0
38487_at	STAB1	stabilin 1	1.55515	1.55515	0	0
229062_at			0.64406	1.55265	0	0
213947_s_at	NUP210	nucleoporin 210kDa	1.54554	1.54554	0	0
216025_x_at	CYP2C9	cytochrome P450, family 2, subfamily C, polypeptide 9	0.64724	1.54502	0	0
206382_s_at	BDNF	brain-derived neurotrophic factor	0.64902	1.54078	0	0
220017_x_at	CYP2C9	cytochrome P450, family 2, subfamily C, polypeptide 9	0.65209	1.53353	0	0
204687_at	DKFZP564O0823	DKFZP564O0823 protein	1.52711	1.52711	0	0
214228_x_at	TNFRSF4	tumor necrosis factor receptor superfamily, member 4	1.52379	1.52379	0	0
229860_x_at			1.5152	1.5152	0	0
219993_at	SOX17	SRY (sex determining region Y)-box 17	1.51331	1.51331	0	0
220906_at	LDB2	LIM domain binding 2	1.50942	1.50942	0	0
209435_s_at	ARHGEF2	rho/rac guanine nucleotide exchange factor (GEF) 2	1.50099	1.50099	0	0
38149_at	ARHGAP25	Rho GTPase activating protein 25	1.49894	1.49894	0	0
236616_at	AK123617		0.66764	1.49782	0	0
202767_at	ACP2	acid phosphatase 2, lysosomal	1.49758	1.49758	0	0
218546_at	C1orf115	chromosome 1 open reading frame 115	1.49277	1.49277	0	0
1552256_a_at	SCARB1	scavenger receptor class B, member 1	1.48737	1.48737	0	0
236261_at			0.67549	1.4804	0	0
242414_at			1.45976	1.45976	0	0
228759_at	CREB3L2	cAMP responsive element binding protein 3-like 2	1.45099	1.45099	0	0
234279_at	TNFAIP8L3	tumor necrosis factor, alpha-induced protein 8-like 3	0.69272	1.44357	0	0
233058_at			0.69453	1.43983	0	0
226564_at	ZFAT1	ZFAT zinc finger 1	1.43226	1.43226	0	0
1553956_at	ALS2CR4	amyotrophic lateral sclerosis 2 (juvenile) chromosome region, candidate 4	0.69913	1.43036	0	0
238575_at	OSBPL6	oxysterol binding protein-like 6	0.69929	1.43001	0	0
206034_at	SERPINB8	serpin peptidase inhibitor, clade B (ovalbumin), member 8	0.70235	1.4238	0	0
227276_at	PLXDC2	plexin domain containing 2	0.70914	1.41015	0	0
203456_at	PRAF2	PRA1 domain family, member 2	1.38049	1.38049	0	0
212788_x_at	FTL	ferritin, light polypeptide	1.3676	1.3676	0	0
208289_s_at			0.73427	1.3619	0	0
224486_s_at	C15orf41	chromosome 15 open reading frame 41	0.74214	1.34746	0	0
218433_at	PANK3	pantothenate kinase 3	0.7505	1.33244	0	0
234306_s_at	SLAMF7	SLAM family member 7	2.72464	2.72464	0	1.11022e-16
229147_at			2.60159	2.60159	0	1.11022e-16
235030_at	FAM55C	family with sequence similarity 55, member C	2.19025	2.19025	0	1.11022e-16
213160_at	DOCK2|AK130744	dedicator of cytokinesis 2	2.10976	2.10976	0	1.11022e-16
201235_s_at	BTG2	BTG family, member 2	2.10065	2.10065	0	1.11022e-16
209200_at			1.95961	1.95961	0	1.11022e-16
222753_s_at	SPCS3	signal peptidase complex subunit 3 homolog (S. cerevisiae)	1.94141	1.94141	0	1.11022e-16
211964_at	COL4A2	collagen, type IV, alpha 2	1.93098	1.93098	0	1.11022e-16
210627_s_at	GCS1	glucosidase I	1.91237	1.91237	0	1.11022e-16
214677_x_at	IGL@|IGLC1|IGLV4-3|IGLV3-25|IGLJ3|BC012876|X57820|BC064491|AJ319669	immunoglobulin lambda locus|immunoglobulin lambda constant 1 (Mcg marker)|immunoglobulin lambda variable 4-3|immunoglobulin lambda variable 3-25|immunoglobulin lambda joining 3	1.89881	1.89881	0	1.11022e-16
221529_s_at	PLVAP	plasmalemma vesicle associated protein	1.7902	1.7902	0	1.11022e-16
201042_at	TGM2	transglutaminase 2 (C polypeptide, protein-glutamine-gamma-glutamyltransferase)	1.78494	1.78494	0	1.11022e-16
241917_at	FCHSD2	FCH and double SH3 domains 2	1.73111	1.73111	0	1.11022e-16
224663_s_at	CFL2	cofilin 2 (muscle)	1.72486	1.72486	0	1.11022e-16
209583_s_at	CD200	CD200 molecule	1.70052	1.70052	0	1.11022e-16
209183_s_at	C10orf10	chromosome 10 open reading frame 10	1.64368	1.64368	0	1.11022e-16
209879_at	SELPLG	selectin P ligand	1.62393	1.62393	0	1.11022e-16
201095_at	DAP|BC080565	death-associated protein	1.6173	1.6173	0	1.11022e-16
209734_at	NCKAP1L	NCK-associated protein 1-like	1.5953	1.5953	0	1.11022e-16
236986_at			1.56789	1.56789	0	1.11022e-16
235377_at	C6orf142	chromosome 6 open reading frame 142	0.66245	1.50955	0	1.11022e-16
209499_x_at	TNFSF13|TNFSF12-TNFSF13	tumor necrosis factor (ligand) superfamily, member 13|tumor necrosis factor (ligand) superfamily, member 12-member 13	1.50003	1.50003	0	1.11022e-16
219183_s_at	PSCD4	pleckstrin homology, Sec7 and coiled-coil domains 4	1.44455	1.44455	0	1.11022e-16
216331_at	ITGA7	integrin, alpha 7	1.43184	1.43184	0	1.11022e-16
211642_at	IFI6|IGHA1|IGHG1	interferon, alpha-inducible protein 6|immunoglobulin heavy constant alpha 1|immunoglobulin heavy constant gamma 1 (G1m marker)	2.73664	2.73664	0	2.22045e-16
242388_x_at			2.45193	2.45193	0	2.22045e-16
236293_at	RHOH	ras homolog gene family, member H	2.37348	2.37348	0	2.22045e-16
202061_s_at	SEL1L	sel-1 suppressor of lin-12-like (C. elegans)	2.26938	2.26938	0	2.22045e-16
209457_at	DUSP5	dual specificity phosphatase 5	2.20127	2.20127	0	2.22045e-16
234415_x_at	IGHA1	immunoglobulin heavy constant alpha 1	2.10956	2.10956	0	2.22045e-16
214836_x_at	IGKC|IGKV1-5|IGKV2-24	immunoglobulin kappa constant|immunoglobulin kappa variable 1-5|immunoglobulin kappa variable 2-24	2.09061	2.09061	0	2.22045e-16
201004_at	SSR4	signal sequence receptor, delta (translocon-associated protein delta)	2.05246	2.05246	0	2.22045e-16
228275_at			2.01052	2.01052	0	2.22045e-16
227677_at	JAK3	Janus kinase 3 (a protein tyrosine kinase, leukocyte)	1.98291	1.98291	0	2.22045e-16
233690_at	RUNX1	runt-related transcription factor 1 (acute myeloid leukemia 1; aml1 oncogene)	1.94225	1.94225	0	2.22045e-16
226906_s_at	ARHGAP9	Rho GTPase activating protein 9	1.91941	1.91941	0	2.22045e-16
216250_s_at	LPXN	leupaxin	1.85961	1.85961	0	2.22045e-16
231124_x_at	LY9	lymphocyte antigen 9	1.83108	1.83108	0	2.22045e-16
207442_at	CSF3	colony stimulating factor 3 (granulocyte)	1.80756	1.80756	0	2.22045e-16
219634_at	CHST11	carbohydrate (chondroitin 4) sulfotransferase 11	1.79488	1.79488	0	2.22045e-16
217767_at	C3	complement component 3	1.75875	1.75875	0	2.22045e-16
233516_s_at	SPAG17	sperm associated antigen 17	0.57632	1.73514	0	2.22045e-16
202908_at	WFS1	Wolfram syndrome 1 (wolframin)	1.71573	1.71573	0	2.22045e-16
220918_at	RUNX1|C21orf96	runt-related transcription factor 1 (acute myeloid leukemia 1; aml1 oncogene)|chromosome 21 open reading frame 96	1.70757	1.70757	0	2.22045e-16
236266_at			0.5908	1.69261	0	2.22045e-16
238332_at	ANKRD29	ankyrin repeat domain 29	0.59364	1.68452	0	2.22045e-16
202150_s_at	NEDD9	neural precursor cell expressed, developmentally down-regulated 9	1.6634	1.6634	0	2.22045e-16
209681_at	SLC19A2	solute carrier family 19 (thiamine transporter), member 2	0.60175	1.66183	0	2.22045e-16
208335_s_at	DARC	Duffy blood group, chemokine receptor	1.65895	1.65895	0	2.22045e-16
212739_s_at	NME4	non-metastatic cells 4, protein expressed in	1.64166	1.64166	0	2.22045e-16
213935_at			0.61189	1.63428	0	2.22045e-16
219478_at	WFDC1	WAP four-disulfide core domain 1	1.598	1.598	0	2.22045e-16
227923_at			1.57906	1.57906	0	2.22045e-16
228258_at	TBC1D10C	TBC1 domain family, member 10C	1.57869	1.57869	0	2.22045e-16
202709_at	FMOD	fibromodulin	1.57055	1.57055	0	2.22045e-16
225299_at	MYO5B	myosin VB	0.65118	1.53568	0	2.22045e-16
210657_s_at		septin 4	1.51748	1.51748	0	2.22045e-16
226907_at	PPP1R14C	protein phosphatase 1, regulatory (inhibitor) subunit 14C	0.68011	1.47034	0	2.22045e-16
227307_at			1.41827	1.41827	0	2.22045e-16
226450_at			1.412	1.412	0	2.22045e-16
200770_s_at	LAMC1	laminin, gamma 1 (formerly LAMB2)	1.396	1.396	0	2.22045e-16
232599_at	EXOC6	exocyst complex component 6	1.34188	1.34188	0	2.22045e-16
215118_s_at	IGH@	immunoglobulin heavy locus	2.31727	2.31727	0	3.33067e-16
211981_at	COL4A1	collagen, type IV, alpha 1	2.31432	2.31432	0	3.33067e-16
202008_s_at	NID1	nidogen 1	1.89638	1.89638	0	3.33067e-16
234980_at			1.82627	1.82627	0	3.33067e-16
215808_at			0.6377	1.56813	0	3.33067e-16
210325_at	CD1A	CD1a molecule	0.69412	1.44067	0	3.33067e-16
220942_x_at	C3orf28	chromosome 3 open reading frame 28	0.72792	1.37378	0	3.33067e-16
204259_at	MMP7	matrix metallopeptidase 7 (matrilysin, uterine)	2.45855	2.45855	0	4.44089e-16
208451_s_at	C4A|C4B|C4B	complement component 4A (Rodgers blood group)|complement component 4B (Childo blood group)	2.44051	2.44051	0	4.44089e-16
217217_at			2.21314	2.21314	0	4.44089e-16
213566_at	RNASE6	ribonuclease, RNase A family, k6	2.1099	2.1099	0	4.44089e-16
214298_x_at		septin 6	2.01708	2.01708	0	4.44089e-16
208926_at	NEU1|BC011600	sialidase 1 (lysosomal sialidase)	1.86754	1.86754	0	4.44089e-16
204674_at	LRMP	lymphoid-restricted membrane protein	1.6979	1.6979	0	4.44089e-16
214366_s_at	ALOX5	arachidonate 5-lipoxygenase	1.67364	1.67364	0	4.44089e-16
241474_at			0.64434	1.55197	0	4.44089e-16
203556_at	ZHX2	zinc fingers and homeoboxes 2	1.53903	1.53903	0	4.44089e-16
201266_at	TXNRD1	thioredoxin reductase 1	1.53745	1.53745	0	4.44089e-16
227610_at			1.52146	1.52146	0	4.44089e-16
206049_at	SELP	selectin P (granule membrane protein 140kDa, antigen CD62)	1.51223	1.51223	0	4.44089e-16
209250_at	DEGS1	degenerative spermatocyte homolog 1, lipid desaturase (Drosophila)	0.66812	1.49674	0	4.44089e-16
206090_s_at	DISC1	disrupted in schizophrenia 1	1.48615	1.48615	0	4.44089e-16
224550_s_at	MRVI1	murine retrovirus integration site 1 homolog	1.48372	1.48372	0	4.44089e-16
204197_s_at	RUNX3	runt-related transcription factor 3	1.46984	1.46984	0	4.44089e-16
227240_at	NGEF	neuronal guanine nucleotide exchange factor	0.68404	1.4619	0	4.44089e-16
202877_s_at	CD93	CD93 molecule	1.45359	1.45359	0	4.44089e-16
218678_at	NES	nestin	1.43285	1.43285	0	4.44089e-16
227946_at	OSBPL7	oxysterol binding protein-like 7	1.429	1.429	0	4.44089e-16
230655_at			0.70734	1.41375	0	4.44089e-16
203560_at	GGH	gamma-glutamyl hydrolase (conjugase, folylpolygammaglutamyl hydrolase)	0.70936	1.40973	0	4.44089e-16
217976_s_at	DYNC1LI1	dynein, cytoplasmic 1, light intermediate chain 1	0.71035	1.40775	0	4.44089e-16
228236_at	C20orf54	chromosome 20 open reading frame 54	1.36176	1.36176	0	4.44089e-16
218805_at	GIMAP5	GTPase, IMAP family member 5	1.29298	1.29298	0	4.44089e-16
1555526_a_at		septin 6	1.95955	1.95955	0	5.55111e-16
223832_s_at	AYTL1|CAPNS2	acyltransferase like 1|calpain, small subunit 2	0.6096	1.64042	0	5.55111e-16
238025_at	MLKL	mixed lineage kinase domain-like	1.63775	1.63775	0	5.55111e-16
202743_at	PIK3R3	phosphoinositide-3-kinase, regulatory subunit 3 (p55, gamma)	1.51904	1.51904	0	5.55111e-16
231311_at			0.71279	1.40294	0	5.55111e-16
211495_x_at	TNFSF13|TNFSF12-TNFSF13	tumor necrosis factor (ligand) superfamily, member 13|tumor necrosis factor (ligand) superfamily, member 12-member 13	1.35734	1.35734	0	5.55111e-16
215176_x_at	IGKC|IGKV1-5|IGKV2-24	immunoglobulin kappa constant|immunoglobulin kappa variable 1-5|immunoglobulin kappa variable 2-24	3.33825	3.33825	0	6.66134e-16
209138_x_at	IGL@|IGLC1|IGLV4-3|IGLV3-25|IGLJ3|GGTL4|BC012876|X57820|BC064491|AJ319669|hsa-mir-650	immunoglobulin lambda locus|immunoglobulin lambda constant 1 (Mcg marker)|immunoglobulin lambda variable 4-3|immunoglobulin lambda variable 3-25|immunoglobulin lambda joining 3|gamma-glutamyltransferase-like 4	2.03609	2.03609	0	6.66134e-16
219454_at	EGFL6	EGF-like-domain, multiple 6	2.0136	2.0136	0	6.66134e-16
230064_at	BC006438		0.5049	1.9806	0	6.66134e-16
212013_at			1.96693	1.96693	0	6.66134e-16
205237_at	FCN1|CR749452	ficolin (collagen/fibrinogen domain containing) 1	1.75182	1.75182	0	6.66134e-16
212345_s_at	CREB3L2	cAMP responsive element binding protein 3-like 2	1.73622	1.73622	0	6.66134e-16
204951_at	RHOH	ras homolog gene family, member H	1.61478	1.61478	0	6.66134e-16
204852_s_at	PTPN7	protein tyrosine phosphatase, non-receptor type 7	1.57041	1.57041	0	6.66134e-16
208126_s_at	CYP2C19|CYP2C18	cytochrome P450, family 2, subfamily C, polypeptide 19|cytochrome P450, family 2, subfamily C, polypeptide 18	0.64526	1.54977	0	6.66134e-16
202185_at	PLOD3	procollagen-lysine, 2-oxoglutarate 5-dioxygenase 3	1.54784	1.54784	0	6.66134e-16
202273_at	PDGFRB	platelet-derived growth factor receptor, beta polypeptide	1.5403	1.5403	0	6.66134e-16
228618_at			1.51202	1.51202	0	6.66134e-16
203332_s_at			1.49126	1.49126	0	6.66134e-16
219045_at	RHOF	ras homolog gene family, member F (in filopodia)	1.44331	1.44331	0	6.66134e-16
206581_at			0.70024	1.42808	0	6.66134e-16
209933_s_at	CD300A	CD300a molecule	1.40774	1.40774	0	6.66134e-16
212350_at	TBC1D1	TBC1 (tre-2/USP6, BUB2, cdc16) domain family, member 1	1.38603	1.38603	0	6.66134e-16
220937_s_at	ST6GALNAC4|FLJ10232	ST6 (alpha-N-acetyl-neuraminyl-2,3-beta-galactosyl-1,3)-N-acetylgalactosaminide alpha-2,6-sialyltransferase 4|hypothetical protein FLJ10232	2.08087	2.08087	0	7.77156e-16
218282_at	EDEM2	ER degradation enhancer, mannosidase alpha-like 2	1.82512	1.82512	0	7.77156e-16
243810_at			2.75163	2.75163	0	8.88178e-16
227346_at			2.10599	2.10599	0	8.88178e-16
215783_s_at	ALPL	alkaline phosphatase, liver/bone/kidney	1.98165	1.98165	0	8.88178e-16
219066_at	PPCDC	phosphopantothenoylcysteine decarboxylase	1.88226	1.88226	0	8.88178e-16
201272_at	AKR1B1	aldo-keto reductase family 1, member B1 (aldose reductase)	1.66996	1.66996	0	8.88178e-16
226530_at	BMF	Bcl2 modifying factor	1.50472	1.50472	0	8.88178e-16
229336_at			1.45281	1.45281	0	8.88178e-16
218792_s_at	BSPRY	B-box and SPRY domain containing	0.69955	1.42949	0	8.88178e-16
40446_at	PHF1	PHD finger protein 1	1.39225	1.39225	0	8.88178e-16
214848_at			0.73921	1.3528	0	8.88178e-16
201206_s_at	RRBP1	ribosome binding protein 1 homolog 180kDa (dog)	1.60385	1.60385	0	9.99201e-16
35974_at	LRMP	lymphoid-restricted membrane protein	2.18317	2.18317	0	1.11022e-15
238452_at	FCRLB	Fc receptor-like B	2.03286	2.03286	0	1.11022e-15
211748_x_at	PTGDS	prostaglandin D2 synthase 21kDa (brain)	1.78629	1.78629	0	1.11022e-15
222594_s_at	SPATS2	spermatogenesis associated, serine-rich 2	1.76156	1.76156	0	1.11022e-15
202838_at	FUCA1	fucosidase, alpha-L- 1, tissue	1.55656	1.55656	0	1.11022e-15
217979_at	TSPAN13	tetraspanin 13	1.52606	1.52606	0	1.11022e-15
214800_x_at	BTF3	basic transcription factor 3	0.69553	1.43775	0	1.11022e-15
224345_x_at	C3orf28	chromosome 3 open reading frame 28	0.71111	1.40625	0	1.11022e-15
222561_at	LANCL2	LanC lantibiotic synthetase component C-like 2 (bacterial)	0.74134	1.3489	0	1.11022e-15
234122_at	FAM59A	family with sequence similarity 59, member A	0.74301	1.34587	0	1.11022e-15
230917_at			2.25793	2.25793	0	1.33227e-15
240260_at	PTPN1	protein tyrosine phosphatase, non-receptor type 1	1.65934	1.65934	0	1.33227e-15
37966_at	PARVB	parvin, beta	1.63617	1.63617	0	1.33227e-15
226017_at	CMTM7	CKLF-like MARVEL transmembrane domain containing 7	1.62826	1.62826	0	1.33227e-15
223120_at	FUCA2	fucosidase, alpha-L- 2, plasma	1.60386	1.60386	0	1.33227e-15
226939_at	CPEB2	cytoplasmic polyadenylation element binding protein 2	0.6418	1.55812	0	1.33227e-15
202967_at	GSTA4	glutathione S-transferase A4	0.69162	1.44588	0	1.33227e-15
225369_at	ESAM|AY189281	endothelial cell adhesion molecule	1.41203	1.41203	0	1.33227e-15
228372_at	C10orf128	chromosome 10 open reading frame 128	1.40405	1.40405	0	1.33227e-15
243606_at			1.84681	1.84681	0	1.44329e-15
204882_at	ARHGAP25	Rho GTPase activating protein 25	1.56711	1.56711	0	1.44329e-15
203018_s_at	SSX2IP	synovial sarcoma, X breakpoint 2 interacting protein	0.7373	1.35631	0	1.44329e-15
242943_at	ST8SIA4	ST8 alpha-N-acetyl-neuraminide alpha-2,8-sialyltransferase 4	2.17752	2.17752	0	1.55431e-15
1563881_at	MAGI1	membrane associated guanylate kinase, WW and PDZ domain containing 1	0.62644	1.59632	0	1.55431e-15
226682_at			0.63489	1.57508	0	1.55431e-15
210871_x_at	SSX2IP	synovial sarcoma, X breakpoint 2 interacting protein	0.64517	1.54997	0	1.55431e-15
216661_x_at	CYP2C9	cytochrome P450, family 2, subfamily C, polypeptide 9	0.67484	1.48184	0	1.55431e-15
212914_at	CBX7	chromobox homolog 7	1.47162	1.47162	0	1.55431e-15
203016_s_at	SSX2IP	synovial sarcoma, X breakpoint 2 interacting protein	0.70498	1.41847	0	1.55431e-15
221801_x_at			0.71401	1.40054	0	1.55431e-15
233223_at	NEDD9	neural precursor cell expressed, developmentally down-regulated 9	1.61663	1.61663	0	1.66534e-15
1554628_at	ZNF57	zinc finger protein 57	0.68437	1.46121	0	1.66534e-15
232994_s_at	RGNEF	Rho-guanine nucleotide exchange factor	0.72116	1.38666	0	1.66534e-15
206177_s_at	ARG1	arginase, liver	0.43493	2.2992	0	1.77636e-15
221530_s_at	BHLHB3	basic helix-loop-helix domain containing, class B, 3	2.0558	2.0558	0	1.77636e-15
242055_at	C6orf85	chromosome 6 open reading frame 85	0.60201	1.6611	0	1.77636e-15
217861_s_at	PREB	prolactin regulatory element binding	1.65355	1.65355	0	1.77636e-15
229521_at	FLJ36031	hypothetical protein FLJ36031	1.48642	1.48642	0	1.77636e-15
203988_s_at	FUT8	fucosyltransferase 8 (alpha (1,6) fucosyltransferase)	2.15313	2.15313	0	1.88738e-15
201058_s_at	MYL9	myosin, light chain 9, regulatory	1.93519	1.93519	0	1.88738e-15
228115_at			0.59005	1.69476	0	1.88738e-15
205801_s_at	RASGRP3	RAS guanyl releasing protein 3 (calcium and DAG-regulated)	1.67591	1.67591	0	1.88738e-15
213181_s_at	MOCS1	molybdenum cofactor synthesis 1	1.46421	1.46421	0	1.88738e-15
208607_s_at	SAA1	serum amyloid A1	2.15786	2.15786	0	1.9984e-15
204446_s_at	ALOX5	arachidonate 5-lipoxygenase	1.94582	1.94582	0	1.9984e-15
232617_at	CTSS	cathepsin S	1.65755	1.65755	0	1.9984e-15
242204_at	WFDC5	WAP four-disulfide core domain 5	0.63602	1.57227	0	1.9984e-15
219622_at	RAB20	RAB20, member RAS oncogene family	1.30437	1.30437	0	1.9984e-15
210006_at	ABHD14A	abhydrolase domain containing 14A	1.71763	1.71763	0	2.10942e-15
44702_at	SYDE1	synapse defective 1, Rho GTPase, homolog 1 (C. elegans)	1.23223	1.23223	0	2.10942e-15
220059_at	BRDG1	BCR downstream signaling 1	2.15236	2.15236	0	2.22045e-15
202878_s_at	CD93	CD93 molecule	1.77282	1.77282	0	2.22045e-15
239132_at			0.56574	1.76761	0	2.22045e-15
237038_at	CXCL14	chemokine (C-X-C motif) ligand 14	0.66432	1.5053	0	2.22045e-15
219167_at	RASL12	RAS-like, family 12	1.38989	1.38989	0	2.22045e-15
227525_at			2.56295	2.56295	0	2.44249e-15
225700_at			2.47141	2.47141	0	2.44249e-15
236395_at	MEF2C	MADS box transcription enhancer factor 2, polypeptide C (myocyte enhancer factor 2C)	1.81521	1.81521	0	2.44249e-15
218747_s_at	TAPBPL|U80760	TAP binding protein-like	1.80278	1.80278	0	2.44249e-15
204181_s_at	ZBTB43	zinc finger and BTB domain containing 43	0.65676	1.52264	0	2.44249e-15
206106_at	MAPK12	mitogen-activated protein kinase 12	1.48252	1.48252	0	2.44249e-15
33323_r_at	SFN	stratifin	0.76404	1.30882	0	2.44249e-15
221059_s_at	COTL1	coactosin-like 1 (Dictyostelium)	1.68519	1.68519	0	2.55351e-15
227238_at			0.55369	1.80605	0	2.66453e-15
213618_at	CENTD1	centaurin, delta 1	0.56431	1.77206	0	2.66453e-15
214321_at	NOV	nephroblastoma overexpressed gene	0.6574	1.52115	0	2.66453e-15
223193_x_at	C3orf28	chromosome 3 open reading frame 28	0.71438	1.39981	0	2.66453e-15
238017_at	RDHE2	retinal short chain dehydrogenase reductase isoform 1	0.72754	1.37449	0	2.66453e-15
227150_at	MTF1	metal-regulatory transcription factor 1	0.73505	1.36046	0	2.66453e-15
202988_s_at	RGS1	regulator of G-protein signalling 1	2.4208	2.4208	0	2.88658e-15
206247_at	MICB	MHC class I polypeptide-related sequence B	1.77285	1.77285	0	2.88658e-15
226908_at	LRIG3	leucine-rich repeats and immunoglobulin-like domains 3	0.57045	1.753	0	2.88658e-15
202540_s_at	HMGCR	3-hydroxy-3-methylglutaryl-Coenzyme A reductase	0.64563	1.54887	0	2.9976e-15
211966_at	COL4A2	collagen, type IV, alpha 2	2.24519	2.24519	0	3.10862e-15
217984_at	RNASET2|AK124363	ribonuclease T2	1.51826	1.51826	0	3.10862e-15
211638_at			1.50265	1.50265	0	3.10862e-15
214428_x_at	C4A|C4B|C4B	complement component 4A (Rodgers blood group)|complement component 4B (Childo blood group)	2.09977	2.09977	0	3.21965e-15
210786_s_at	FLI1	Friend leukemia virus integration 1	1.81602	1.81602	0	3.33067e-15
240180_at			0.60924	1.64138	0	3.33067e-15
201809_s_at	ENG	endoglin (Osler-Rendu-Weber syndrome 1)	1.6117	1.6117	0	3.33067e-15
209121_x_at	NR2F2	nuclear receptor subfamily 2, group F, member 2	1.54939	1.54939	0	3.33067e-15
210401_at	P2RX1	purinergic receptor P2X, ligand-gated ion channel, 1	1.39727	1.39727	0	3.44169e-15
221036_s_at	APH1B	anterior pharynx defective 1 homolog B (C. elegans)	1.32565	1.32565	0	3.44169e-15
208997_s_at	UCP2	uncoupling protein 2 (mitochondrial, proton carrier)	1.64591	1.64591	0	3.55271e-15
205303_at	KCNJ8	potassium inwardly-rectifying channel, subfamily J, member 8	1.51725	1.51725	0	3.55271e-15
218831_s_at	FCGRT	Fc fragment of IgG, receptor, transporter, alpha	1.43345	1.43345	0	3.55271e-15
203907_s_at	IQSEC1	IQ motif and Sec7 domain 1	1.38581	1.38581	0	3.55271e-15
203756_at	ARHGEF17	Rho guanine nucleotide exchange factor (GEF) 17	1.27768	1.27768	0	3.55271e-15
231406_at			1.67775	1.67775	0	3.66374e-15
207023_x_at	KRT10	keratin 10 (epidermolytic hyperkeratosis; keratosis palmaris et plantaris)	0.55505	1.80165	0	3.88578e-15
236491_at	BCL2L10	BCL2-like 10 (apoptosis facilitator)	0.65558	1.52537	0	3.88578e-15
222212_s_at	LASS2	LAG1 homolog, ceramide synthase 2 (S. cerevisiae)	1.49283	1.49283	0	3.88578e-15
214626_s_at	GANAB	glucosidase, alpha; neutral AB	1.47823	1.47823	0	3.9968e-15
204679_at	KCNK1	potassium channel, subfamily K, member 1	0.68864	1.45213	0	3.9968e-15
218681_s_at	SDF2L1	stromal cell-derived factor 2-like 1	2.23643	2.23643	0	4.10782e-15
227107_at			0.68353	1.46299	0	4.10782e-15
228155_at	C10orf58	chromosome 10 open reading frame 58	0.54212	1.84462	0	4.21885e-15
206020_at	SOCS6	suppressor of cytokine signaling 6	0.62588	1.59775	0	4.44089e-15
225389_at	CNR2|BTBD6	cannabinoid receptor 2 (macrophage)|BTB (POZ) domain containing 6	0.82678	1.20951	0	4.44089e-15
226384_at	PPAPDC1B	phosphatidic acid phosphatase type 2 domain containing 1B	2.25555	2.25555	0	4.66294e-15
203185_at	RASSF2	Ras association (RalGDS/AF-6) domain family 2	1.66437	1.66437	0	4.66294e-15
202289_s_at	TACC2	transforming, acidic coiled-coil containing protein 2	0.63285	1.58015	0	4.66294e-15
228457_at			0.68137	1.46762	0	4.66294e-15
226673_at	SH2D3C	SH2 domain containing 3C	1.35174	1.35174	0	4.66294e-15
205997_at	ADAM28	ADAM metallopeptidase domain 28	2.19254	2.19254	0	4.77396e-15
1570251_at			0.61376	1.6293	0	4.77396e-15
211555_s_at	GUCY1B3	guanylate cyclase 1, soluble, beta 3	1.58419	1.58419	0	4.77396e-15
226047_at			1.34925	1.34925	0	4.77396e-15
221551_x_at	ST6GALNAC4|FLJ10232	ST6 (alpha-N-acetyl-neuraminyl-2,3-beta-galactosyl-1,3)-N-acetylgalactosaminide alpha-2,6-sialyltransferase 4|hypothetical protein FLJ10232	2.14287	2.14287	0	4.88498e-15
202625_at			1.64125	1.64125	0	4.88498e-15
231118_at	ANKRD35	ankyrin repeat domain 35	0.68454	1.46084	0	4.88498e-15
160020_at	MMP14	matrix metallopeptidase 14 (membrane-inserted)	1.35816	1.35816	0	4.996e-15
204789_at	FMNL1	formin-like 1	1.5042	1.5042	0	5.10703e-15
229975_at			0.65329	1.53072	0	5.21805e-15
202391_at	BASP1	brain abundant, membrane attached signal protein 1	1.56768	1.56768	0	5.32907e-15
222240_s_at	ISYNA1	myo-inositol 1-phosphate synthase A1	1.38886	1.38886	0	5.32907e-15
202910_s_at	CD97	CD97 molecule	1.62841	1.62841	0	5.44009e-15
221701_s_at	STRA6	stimulated by retinoic acid gene 6 homolog (mouse)	1.30241	1.30241	0	5.55112e-15
203835_at	LRRC32	leucine rich repeat containing 32	1.44321	1.44321	0	5.88418e-15
219340_s_at	CLN8	ceroid-lipofuscinosis, neuronal 8 (epilepsy, progressive with mental retardation)	0.74892	1.33525	0	5.88418e-15
226694_at	AKAP2|PALM2-AKAP2	A kinase (PRKA) anchor protein 2|PALM2-AKAP2 protein	1.86082	1.86082	0	5.9952e-15
210754_s_at	LYN	v-yes-1 Yamaguchi sarcoma viral related oncogene homolog	1.68182	1.68182	0	5.9952e-15
219562_at	RAB26	RAB26, member RAS oncogene family	1.52988	1.52988	0	5.9952e-15
217231_s_at	MAST1	microtubule associated serine/threonine kinase 1	1.55936	1.55936	0	6.32827e-15
225778_at	FUT1|AK097342	fucosyltransferase 1 (galactoside 2-alpha-L-fucosyltransferase, H blood group)	1.43167	1.43167	0	6.32827e-15
223847_s_at	ERGIC1	endoplasmic reticulum-golgi intermediate compartment (ERGIC) 1	1.40143	1.40143	0	6.32827e-15
226372_at			1.51395	1.51395	0	6.43929e-15
209622_at	STK16	serine/threonine kinase 16	1.42109	1.42109	0	6.43929e-15
204394_at	SLC43A1	solute carrier family 43, member 1	1.35464	1.35464	0	6.66134e-15
226074_at	PPM1M	protein phosphatase 1M (PP2C domain containing)	1.46998	1.46998	0	6.88338e-15
202027_at	C22orf5	chromosome 22 open reading frame 5	1.46687	1.46687	0	6.88338e-15
201650_at	KRT19	keratin 19	2.23625	2.23625	0	6.99441e-15
218130_at	C17orf62	chromosome 17 open reading frame 62	1.53323	1.53323	0	6.99441e-15
206032_at			0.60629	1.64938	0	7.10543e-15
204150_at	STAB1	stabilin 1	1.61485	1.61485	0	7.10543e-15
203961_at			0.62883	1.59026	0	7.10543e-15
208269_s_at	ADAM28	ADAM metallopeptidase domain 28	1.47548	1.47548	0	7.10543e-15
239118_at	KCNA2	potassium voltage-gated channel, shaker-related subfamily, member 2	1.6468	1.6468	0	7.21645e-15
230660_at			0.66373	1.50663	0	7.21645e-15
213125_at	OLFML2B	olfactomedin-like 2B	1.90508	1.90508	0	7.54952e-15
211980_at	COL4A1	collagen, type IV, alpha 1	1.72548	1.72548	0	7.54952e-15
230800_at	ADCY4	adenylate cyclase 4	1.31002	1.31002	0	7.54952e-15
235291_s_at			1.6581	1.6581	0	7.66054e-15
204867_at	GCHFR	GTP cyclohydrolase I feedback regulator	1.46168	1.46168	0	7.77156e-15
227944_at			0.76516	1.30692	0	7.77156e-15
214235_at	CYP3A5	cytochrome P450, family 3, subfamily A, polypeptide 5	0.54995	1.81835	0	7.99361e-15
219213_at	JAM2	junctional adhesion molecule 2	1.44237	1.44237	0	8.10463e-15
208268_at	ADAM28	ADAM metallopeptidase domain 28	1.97844	1.97844	0	8.43769e-15
209633_at	PPP2R3A	protein phosphatase 2 (formerly 2A), regulatory subunit B'', alpha	0.63205	1.58214	0	8.54872e-15
206481_s_at	LDB2	LIM domain binding 2	1.7171	1.7171	0	8.65974e-15
213974_at	ADAMTSL3	ADAMTS-like 3	0.8042	1.24348	0	8.65974e-15
236201_at			0.75352	1.32711	0	8.88178e-15
1559452_a_at	ST3GAL1	ST3 beta-galactoside alpha-2,3-sialyltransferase 1	1.1982	1.1982	0	8.88178e-15
208130_s_at	TBXAS1	thromboxane A synthase 1 (platelet, cytochrome P450, family 5, subfamily A)	1.49497	1.49497	0	9.10383e-15
224909_s_at	PREX1	phosphatidylinositol 3,4,5-trisphosphate-dependent RAC exchanger 1	1.55209	1.55209	0	9.32587e-15
205124_at	MEF2B	MADS box transcription enhancer factor 2, polypeptide B (myocyte enhancer factor 2B)	1.81459	1.81459	0	9.76996e-15
200757_s_at	CALU	calumenin	1.50411	1.50411	0	9.76996e-15
202650_s_at	KIAA0195	KIAA0195	1.32117	1.32117	0	9.76996e-15
215346_at	CD40	CD40 molecule, TNF receptor superfamily member 5	1.42948	1.42948	0	9.88099e-15
226247_at	PLEKHA1	pleckstrin homology domain containing, family A (phosphoinositide binding specific) member 1	0.64547	1.54927	0	9.99201e-15
201819_at	SCARB1	scavenger receptor class B, member 1	1.43177	1.43177	0	9.99201e-15
212259_s_at	MUC1|PBXIP1	mucin 1, cell surface associated|pre-B-cell leukemia transcription factor interacting protein 1	1.48471	1.48471	0	1.03251e-14
225224_at			1.67151	1.67151	0	1.11022e-14
219990_at	E2F8	E2F transcription factor 8	0.61425	1.628	0	1.11022e-14
233448_s_at	MGC24039	hypothetical protein MGC24039	1.60105	1.60105	0	1.11022e-14
231033_at			0.58377	1.71301	0	1.13243e-14
236009_at			0.61932	1.61466	0	1.13243e-14
219610_at	RGNEF	Rho-guanine nucleotide exchange factor	0.75872	1.31801	0	1.16573e-14
227030_at			1.4905	1.4905	0	1.19904e-14
227752_at	SPTLC2L	serine palmitoyltransferase, long chain base subunit 2-like (aminotransferase 2)	0.72506	1.3792	0	1.19904e-14
209764_at			1.37888	1.37888	0	1.19904e-14
203019_x_at	SSX2IP	synovial sarcoma, X breakpoint 2 interacting protein	0.67453	1.48252	0	1.24345e-14
221029_s_at	WNT5B	wingless-type MMTV integration site family, member 5B	1.65516	1.65516	0	1.25455e-14
1555852_at			1.82144	1.82144	0	1.26565e-14
203906_at			1.3632	1.3632	0	1.29896e-14
202558_s_at	STCH	stress 70 protein chaperone, microsome-associated, 60kDa	2.48067	2.48067	0	1.31006e-14
223058_at	FAM107B	family with sequence similarity 107, member B	1.8216	1.8216	0	1.31006e-14
227197_at	SGEF	Src homology 3 domain-containing guanine nucleotide exchange factor	0.63721	1.56934	0	1.31006e-14
1567997_x_at	SLC39A6	solute carrier family 39 (zinc transporter), member 6	0.66816	1.49664	0	1.31006e-14
213379_at	COQ2	coenzyme Q2 homolog, prenyltransferase (yeast)	0.74181	1.34805	0	1.34337e-14
241891_at	DOCK8	dedicator of cytokinesis 8	2.22334	2.22334	0	1.35447e-14
215465_at	ABCA12	ATP-binding cassette, sub-family A (ABC1), member 12	0.62216	1.6073	0	1.35447e-14
208018_s_at	HCK	hemopoietic cell kinase	1.59351	1.59351	0	1.35447e-14
204836_at	GLDC	glycine dehydrogenase (decarboxylating)	1.67798	1.67798	0	1.37668e-14
218825_at	EGFL7	EGF-like-domain, multiple 7	1.47069	1.47069	0	1.44329e-14
223469_at	PGPEP1	pyroglutamyl-peptidase I	1.43946	1.43946	0	1.46549e-14
213427_at	RPP40	ribonuclease P 40kDa subunit	0.7993	1.2511	0	1.4877e-14
210714_at	R3HDM1	R3H domain containing 1	1.36799	1.36799	0	1.5099e-14
227289_at	PCDH17	protocadherin 17	1.79795	1.79795	0	1.53211e-14
224428_s_at	CDCA7	cell division cycle associated 7	0.61379	1.62922	0	1.53211e-14
205153_s_at	CD40	CD40 molecule, TNF receptor superfamily member 5	1.42185	1.42185	0	1.55431e-14
1557522_x_at			0.65904	1.51737	0	1.58762e-14
233280_at	NEBL	nebulette	0.59877	1.67008	0	1.59872e-14
204232_at	FCER1G	Fc fragment of IgE, high affinity I, receptor for; gamma polypeptide	1.62713	1.62713	0	1.59872e-14
202828_s_at	MMP14	matrix metallopeptidase 14 (membrane-inserted)	1.49303	1.49303	0	1.62093e-14
228954_at	LYSMD4	LysM, putative peptidoglycan-binding, domain containing 4	0.85651	1.16752	0	1.62093e-14
204671_s_at	ANKRD6	ankyrin repeat domain 6	0.73448	1.3615	0	1.65423e-14
220751_s_at	C5orf4	chromosome 5 open reading frame 4	1.37312	1.37312	0	1.66533e-14
1555041_a_at	NAGA	N-acetylgalactosaminidase, alpha-	1.41483	1.41483	0	1.68754e-14
1556589_at			1.34843	1.34843	0	1.70974e-14
218717_s_at	LEPREL1	leprecan-like 1	0.65157	1.53477	0	1.73195e-14
213869_x_at	THY1	Thy-1 cell surface antigen	1.42066	1.42066	0	1.74305e-14
235405_at	GSTA4	glutathione S-transferase A4	0.62024	1.61228	0	1.79856e-14
206121_at	AMPD1	adenosine monophosphate deaminase 1 (isoform M)	2.0907	2.0907	0	1.82077e-14
212951_at	GPR116	G protein-coupled receptor 116	1.48246	1.48246	0	1.85407e-14
230405_at	LOC441108	hypothetical gene supported by AK128882	1.51004	1.51004	0	1.93179e-14
227542_at			0.60222	1.66052	0	1.95399e-14
210633_x_at	KRT10	keratin 10 (epidermolytic hyperkeratosis; keratosis palmaris et plantaris)	0.6297	1.58805	0	1.9984e-14
235201_at			0.60956	1.64053	0	2.08722e-14
227780_s_at			1.34251	1.34251	0	2.09832e-14
235661_at			1.63234	1.63234	0	2.13163e-14
235085_at			0.80849	1.23687	0	2.13163e-14
206296_x_at	MAP4K1	mitogen-activated protein kinase kinase kinase kinase 1	1.4293	1.4293	0	2.19824e-14
225846_at	RBM35A	RNA binding motif protein 35A	0.68004	1.4705	0	2.22045e-14
209663_s_at	ITGA7	integrin, alpha 7	1.44848	1.44848	0	2.23155e-14
206875_s_at	SLK	STE20-like kinase (yeast)	0.60057	1.66508	0	2.28706e-14
238431_at			0.69636	1.43604	0	2.28706e-14
208763_s_at	TSC22D3	TSC22 domain family, member 3	1.59768	1.59768	0	2.30926e-14
223427_s_at	EPB41L4B	erythrocyte membrane protein band 4.1 like 4B	0.64446	1.55169	0	2.42029e-14
213170_at	GPX7	glutathione peroxidase 7	1.76371	1.76371	0	2.45359e-14
226935_s_at	CLPTM1L|AK126225	CLPTM1-like	1.74774	1.74774	0	2.54241e-14
221882_s_at	TMEM8	transmembrane protein 8 (five membrane-spanning domains)	1.4952	1.4952	0	2.56461e-14
221511_x_at	CCPG1|BC051725	cell cycle progression 1	2.03655	2.03655	0	2.57572e-14
227755_at			2.19321	2.19321	0	2.62013e-14
242031_at			1.5628	1.5628	0	2.66453e-14
236436_at	SLC25A45	solute carrier family 25, member 45	1.49286	1.49286	0	2.70894e-14
200621_at	CSRP1|AK130802	cysteine and glycine-rich protein 1	1.36268	1.36268	0	2.77556e-14
239381_at	KLK7	kallikrein-related peptidase 7	0.59348	1.68498	0	2.81997e-14
218807_at	VAV3	vav 3 oncogene	0.65883	1.51784	0	2.81997e-14
1554003_at	RGNEF	Rho-guanine nucleotide exchange factor	0.67554	1.48031	0	2.81997e-14
31874_at			0.72795	1.37373	0	2.81997e-14
234113_at	GMDS	GDP-mannose 4,6-dehydratase	1.46768	1.46768	0	2.91989e-14
229506_at			0.65986	1.51548	0	2.93099e-14
243780_at			2.00485	2.00485	0	2.96429e-14
241355_at	HR	hairless homolog (mouse)	0.69691	1.4349	0	2.9976e-14
223350_x_at	LIN7C	lin-7 homolog C (C. elegans)	0.7081	1.41222	0	3.01981e-14
227497_at			0.60174	1.66184	0	3.04201e-14
1558176_at			2.02544	2.02544	0	3.06422e-14
228528_at	hsa-mir-29c		1.85346	1.85346	0	3.08642e-14
202843_at	DNAJB9	DnaJ (Hsp40) homolog, subfamily B, member 9	2.39126	2.39126	0	3.10862e-14
241044_x_at	MAP2	microtubule-associated protein 2	0.58781	1.70122	0	3.13083e-14
226452_at	PDK1	pyruvate dehydrogenase kinase, isozyme 1	2.29236	2.29236	0	3.16414e-14
210839_s_at	ENPP2	ectonucleotide pyrophosphatase/phosphodiesterase 2 (autotaxin)	1.81872	1.81872	0	3.19744e-14
1552575_a_at	C6orf141	chromosome 6 open reading frame 141	0.75679	1.32138	0	3.19744e-14
226594_at			0.79595	1.25637	0	3.19744e-14
208658_at	PDIA4	protein disulfide isomerase family A, member 4	1.55833	1.55833	0	3.26406e-14
1552667_a_at	SH2D3C	SH2 domain containing 3C	1.50921	1.50921	0	3.35287e-14
202890_at	MAP7	microtubule-associated protein 7	0.67378	1.48417	0	3.36398e-14
204629_at	PARVB	parvin, beta	1.6139	1.6139	0	3.4639e-14
240690_at			0.48453	2.06384	0	3.70815e-14
202943_s_at	NAGA	N-acetylgalactosaminidase, alpha-	1.44029	1.44029	0	3.71925e-14
1553989_a_at	ATP6V1C2	ATPase, H+ transporting, lysosomal 42kDa, V1 subunit C2	0.68803	1.45342	0	3.73035e-14
210142_x_at	FLOT1	flotillin 1	1.29739	1.29739	0	3.73035e-14
211993_at	WNK1	WNK lysine deficient protein kinase 1	0.5865	1.70502	0	3.77476e-14
209448_at	HTATIP2	HIV-1 Tat interactive protein 2, 30kDa	0.77824	1.28495	0	3.81917e-14
228390_at			2.15896	2.15896	0	3.84137e-14
205779_at	RAMP2	receptor (calcitonin) activity modifying protein 2	1.48036	1.48036	0	3.89688e-14
219517_at	ELL3	elongation factor RNA polymerase II-like 3	0.75345	1.32723	0	3.95239e-14
227498_at			0.5657	1.76772	0	3.9746e-14
212045_at	GLG1	golgi apparatus protein 1	1.44236	1.44236	0	3.9746e-14
219396_s_at	NEIL1	nei endonuclease VIII-like 1 (E. coli)	1.27478	1.27478	0	4.04121e-14
227717_at	FLJ41603	FLJ41603 protein	0.79544	1.25717	0	4.04121e-14
241869_at	APOL6	apolipoprotein L, 6	1.89472	1.89472	0	4.05231e-14
219669_at	CD177	CD177 molecule	2.06343	2.06343	0	4.08562e-14
204007_at	FCGR3A|FCGR3B	Fc fragment of IgG, low affinity IIIa, receptor (CD16a)|Fc fragment of IgG, low affinity IIIb, receptor (CD16b)	2.00919	2.00919	0	4.08562e-14
202842_s_at	DNAJB9	DnaJ (Hsp40) homolog, subfamily B, member 9	2.14445	2.14445	0	4.15223e-14
223694_at	TRIM7	tripartite motif-containing 7	0.71174	1.405	0	4.15223e-14
226440_at	DUSP22	dual specificity phosphatase 22	1.61762	1.61762	0	4.21885e-14
220413_at	SLC39A2	solute carrier family 39 (zinc transporter), member 2	0.68832	1.4528	0	4.30767e-14
209543_s_at	CD34	CD34 molecule	1.38401	1.38401	0	4.31877e-14
238759_at	KIAA1212	KIAA1212	1.4352	1.4352	0	4.35207e-14
205965_at	BATF	basic leucine zipper transcription factor, ATF-like	1.32302	1.32302	0	4.40759e-14
203502_at	BPGM	2,3-bisphosphoglycerate mutase	0.76863	1.30101	0	4.4853e-14
222125_s_at	PH-4	hypoxia-inducible factor prolyl 4-hydroxylase	1.45213	1.45213	0	4.56302e-14
206421_s_at	SERPINB7	serpin peptidase inhibitor, clade B (ovalbumin), member 7	0.62083	1.61075	0	4.61853e-14
203110_at	PTK2B	PTK2B protein tyrosine kinase 2 beta	1.52675	1.52675	0	4.64073e-14
1554912_at	FAM62C	family with sequence similarity 62 (C2 domain containing), member C	0.65064	1.53696	0	4.72955e-14
208087_s_at	ZBP1	Z-DNA binding protein 1	1.6536	1.6536	0	4.78506e-14
1557636_a_at			0.67057	1.49127	0	4.86278e-14
238917_s_at	MGC24039	hypothetical protein MGC24039	1.4443	1.4443	0	4.89608e-14
202833_s_at	SERPINA1	serpin peptidase inhibitor, clade A (alpha-1 antiproteinase, antitrypsin), member 1	2.00081	2.00081	0	4.94049e-14
202539_s_at	HMGCR	3-hydroxy-3-methylglutaryl-Coenzyme A reductase	0.66802	1.49697	0	4.9627e-14
238905_at	RHOJ	ras homolog gene family, member J	1.3909	1.3909	0	5.01821e-14
242733_at	HPGD	hydroxyprostaglandin dehydrogenase 15-(NAD)	0.6902	1.44885	0	5.06262e-14
223072_s_at	WBP1	WW domain binding protein 1	1.36171	1.36171	0	5.06262e-14
230523_at			0.65168	1.53451	0	5.08482e-14
1598_g_at	GAS6	growth arrest-specific 6	1.45576	1.45576	0	5.21805e-14
218618_s_at	FNDC3B	fibronectin type III domain containing 3B	1.92577	1.92577	0	5.26246e-14
203980_at	FABP4	fatty acid binding protein 4, adipocyte	2.51368	2.51368	0	5.40679e-14
244033_at	C14orf145	chromosome 14 open reading frame 145	2.48024	2.48024	0	5.41789e-14
1558378_a_at	C14orf78	chromosome 14 open reading frame 78	0.47926	2.08654	0	5.41789e-14
202177_at	GAS6	growth arrest-specific 6	1.9629	1.9629	0	5.41789e-14
211663_x_at	PTGDS	prostaglandin D2 synthase 21kDa (brain)	1.59708	1.59708	0	5.42899e-14
207838_x_at	MUC1|PBXIP1	mucin 1, cell surface associated|pre-B-cell leukemia transcription factor interacting protein 1	1.52086	1.52086	0	5.4845e-14
219559_at	C20orf59	chromosome 20 open reading frame 59	1.57102	1.57102	0	5.50671e-14
233130_at	THRB	thyroid hormone receptor, beta (erythroblastic leukemia viral (v-erb-a) oncogene homolog 2, avian)	0.76288	1.31082	0	5.57332e-14
241060_x_at	TSPAN5	tetraspanin 5	0.50412	1.98367	0	5.59552e-14
205309_at	SMPDL3B	sphingomyelin phosphodiesterase, acid-like 3B	1.73987	1.73987	0	5.61773e-14
1555926_a_at			0.78691	1.2708	0	5.61773e-14
209632_at	PPP2R3A	protein phosphatase 2 (formerly 2A), regulatory subunit B'', alpha	0.60036	1.66567	0	5.66214e-14
207414_s_at			0.68622	1.45725	0	5.66214e-14
225909_at			1.42719	1.42719	0	5.73985e-14
38671_at	PLXND1	plexin D1	1.40364	1.40364	0	5.76206e-14
226244_at	CLEC14A	C-type lectin domain family 14, member A	1.33641	1.33641	0	5.79536e-14
218870_at	ARHGAP15	Rho GTPase activating protein 15	1.5791	1.5791	0	5.86198e-14
214853_s_at	MUC1|SHC1	mucin 1, cell surface associated|SHC (Src homology 2 domain containing) transforming protein 1	1.52873	1.52873	0	5.92859e-14
229367_s_at	GIMAP6	GTPase, IMAP family member 6	1.5195	1.5195	0	5.9952e-14
228159_at			0.81744	1.22332	0	6.06182e-14
221024_s_at	SLC2A10	solute carrier family 2 (facilitated glucose transporter), member 10	1.84854	1.84854	0	6.08402e-14
1553961_s_at	SNX21	sorting nexin family member 21	0.75078	1.33195	0	6.18394e-14
237713_at	TACC2	transforming, acidic coiled-coil containing protein 2	0.59449	1.68211	0	6.19504e-14
226817_at	DSC2	desmocollin 2	0.68027	1.47	0	6.20615e-14
203279_at	EDEM1	ER degradation enhancer, mannosidase alpha-like 1	1.7254	1.7254	0	6.22835e-14
213475_s_at	ITGAL	integrin, alpha L (antigen CD11A (p180), lymphocyte function-associated antigen 1; alpha polypeptide)	1.48356	1.48356	0	6.27276e-14
204393_s_at	ACPP	acid phosphatase, prostate	0.60729	1.64667	0	6.28386e-14
209083_at	CORO1A	coronin, actin binding protein, 1A	1.81351	1.81351	0	6.30607e-14
243278_at			0.58268	1.7162	0	6.30607e-14
214157_at	GNAS	GNAS complex locus	1.898	1.898	0	6.4615e-14
211361_s_at	SERPINB13	serpin peptidase inhibitor, clade B (ovalbumin), member 13	0.58354	1.71367	0	6.49481e-14
212187_x_at	PTGDS	prostaglandin D2 synthase 21kDa (brain)	1.72234	1.72234	0	6.62803e-14
204805_s_at	H1FX	H1 histone family, member X	2.01562	2.01562	0	6.66134e-14
224925_at	PREX1	phosphatidylinositol 3,4,5-trisphosphate-dependent RAC exchanger 1	1.41178	1.41178	0	6.70575e-14
229164_s_at	ABTB1	ankyrin repeat and BTB (POZ) domain containing 1	1.33853	1.33853	0	6.70575e-14
226743_at	SLFN11	schlafen family member 11	1.83851	1.83851	0	6.86118e-14
211061_s_at	MGAT2	mannosyl (alpha-1,6-)-glycoprotein beta-1,2-N-acetylglucosaminyltransferase	1.56875	1.56875	0	6.86118e-14
200840_at	KARS	lysyl-tRNA synthetase	0.74672	1.33918	0	6.88338e-14
204079_at	TPST2	tyrosylprotein sulfotransferase 2	1.65383	1.65383	0	6.93889e-14
219359_at	ATHL1	ATH1, acid trehalase-like 1 (yeast)	1.48004	1.48004	0	6.99441e-14
229739_s_at			1.71149	1.71149	0	7.03881e-14
236798_at			1.65714	1.65714	0	7.06102e-14
208782_at	FSTL1	follistatin-like 1	1.49142	1.49142	0	7.12763e-14
242287_at	RSN	restin (Reed-Steinberg cell-expressed intermediate filament-associated protein)	0.7241	1.38102	0	7.19424e-14
224885_s_at	MUC1|KRTCAP2	mucin 1, cell surface associated|keratinocyte associated protein 2	1.77163	1.77163	0	7.34968e-14
212012_at			1.69797	1.69797	0	7.37188e-14
219869_s_at	SLC39A8	solute carrier family 39 (zinc transporter), member 8	1.98054	1.98054	0	7.68274e-14
228593_at			1.32508	1.32508	0	7.74936e-14
201087_at	PXN	paxillin	1.3419	1.3419	0	7.81597e-14
225283_at	ARRDC4	arrestin domain containing 4	0.65117	1.53569	0	8.04912e-14
201911_s_at	FARP1	FERM, RhoGEF (ARHGEF) and pleckstrin domain protein 1 (chondrocyte-derived)	1.46961	1.46961	0	8.26006e-14
209488_s_at	RBPMS|SDHAL2	RNA binding protein with multiple splicing|succinate dehydrogenase complex, subunit A, flavoprotein-like 2	1.75019	1.75019	0	8.29337e-14
205413_at	MPPED2	metallophosphoesterase domain containing 2	1.84839	1.84839	0	8.32667e-14
215874_at	ST3GAL1	ST3 beta-galactoside alpha-2,3-sialyltransferase 1	1.38073	1.38073	0	8.34888e-14
221844_x_at			1.5873	1.5873	0	8.38218e-14
216558_x_at			1.56397	1.56397	0	8.74856e-14
218477_at	TMEM14A	transmembrane protein 14A	0.74542	1.34153	0	8.81517e-14
204750_s_at	DSC2	desmocollin 2	0.3865	2.58732	0	8.92619e-14
216846_at			1.77617	1.77617	0	8.99281e-14
204998_s_at	ATF5	activating transcription factor 5	1.85713	1.85713	0	9.01501e-14
205247_at	NOTCH4|GPSM3	Notch homolog 4 (Drosophila)|G-protein signalling modulator 3 (AGS3-like, C. elegans)	1.38088	1.38088	0	9.33698e-14
238123_at			0.74904	1.33505	0	9.39249e-14
243579_at	MSI2	musashi homolog 2 (Drosophila)	1.27855	1.27855	0	9.4813e-14
201140_s_at	RAB5C	RAB5C, member RAS oncogene family	1.43273	1.43273	0	9.50351e-14
202063_s_at	SEL1L	sel-1 suppressor of lin-12-like (C. elegans)	2.31465	2.31465	0	9.62563e-14
215096_s_at	ESD	esterase D/formylglutathione hydrolase	0.74303	1.34585	0	9.83658e-14
212771_at	C10orf38	chromosome 10 open reading frame 38	1.53928	1.53928	0	9.85878e-14
228108_at			0.60713	1.64709	0	1.00586e-13
206385_s_at	ANK3	ankyrin 3, node of Ranvier (ankyrin G)	0.63713	1.56955	0	1.00586e-13
1558292_s_at	PIGW	phosphatidylinositol glycan anchor biosynthesis, class W	0.72993	1.37	0	1.00808e-13
237302_at			0.67925	1.47221	0	1.01696e-13
1558924_s_at	RSN	restin (Reed-Steinberg cell-expressed intermediate filament-associated protein)	0.50379	1.98495	0	1.02585e-13
235745_at	ERN1	endoplasmic reticulum to nucleus signalling 1	1.99649	1.99649	0	1.03473e-13
244692_at	FLJ39501	cytochrome P450, family 2, subfamily E, polypeptide 2 homolog	0.66364	1.50685	0	1.03695e-13
204236_at	FLI1	Friend leukemia virus integration 1	1.72143	1.72143	0	1.05138e-13
220035_at	NUP210	nucleoporin 210kDa	1.56423	1.56423	0	1.0647e-13
217757_at	A2M	alpha-2-macroglobulin	1.45542	1.45542	0	1.07692e-13
227204_at	PARD6G	par-6 partitioning defective 6 homolog gamma (C. elegans)	0.71734	1.39404	0	1.07692e-13
201749_at			1.32374	1.32374	0	1.09468e-13
206149_at	LOC63928	hepatocellular carcinoma antigen gene 520	0.70815	1.41213	0	1.10134e-13
226649_at	PANK1	pantothenate kinase 1	0.62903	1.58975	0	1.10578e-13
1558906_a_at			1.37724	1.37724	0	1.11466e-13
214219_x_at	MAP4K1	mitogen-activated protein kinase kinase kinase kinase 1	1.43202	1.43202	0	1.12577e-13
204840_s_at	EEA1	early endosome antigen 1, 162kD	0.4913	2.0354	0	1.13798e-13
209348_s_at	MAF	v-maf musculoaponeurotic fibrosarcoma oncogene homolog (avian)	0.64227	1.55698	0	1.1513e-13
204470_at	CXCL1	chemokine (C-X-C motif) ligand 1 (melanoma growth stimulating activity, alpha)	2.00171	2.00171	0	1.20348e-13
235848_x_at			0.68204	1.46619	0	1.20792e-13
215058_at	MGC24039	hypothetical protein MGC24039	1.90806	1.90806	0	1.21014e-13
208916_at	SLC1A5	solute carrier family 1 (neutral amino acid transporter), member 5	1.44685	1.44685	0	1.27232e-13
235474_at			1.52105	1.52105	0	1.28342e-13
220432_s_at	CYP39A1	cytochrome P450, family 39, subfamily A, polypeptide 1	0.70132	1.42588	0	1.32561e-13
214129_at	PDE4DIP	phosphodiesterase 4D interacting protein (myomegalin)	1.58185	1.58185	0	1.32783e-13
218358_at	CRELD2	cysteine-rich with EGF-like domains 2	1.84226	1.84226	0	1.33449e-13
223634_at	RASD2	RASD family, member 2	1.34082	1.34082	0	1.36113e-13
223594_at	TMEM117	transmembrane protein 117	0.72699	1.37553	0	1.37002e-13
205637_s_at	SH3GL3	SH3-domain GRB2-like 3	0.5779	1.73041	0	1.37446e-13
221802_s_at	KIAA1598	KIAA1598	0.71329	1.40196	0	1.37668e-13
227812_at	TNFRSF19	tumor necrosis factor receptor superfamily, member 19	0.61296	1.63142	0	1.38112e-13
202175_at	CHPF	chondroitin polymerizing factor	1.46599	1.46599	0	1.41442e-13
228343_at	POU2F2	POU domain, class 2, transcription factor 2	1.90415	1.90415	0	1.41664e-13
207237_at	KCNA3	potassium voltage-gated channel, shaker-related subfamily, member 3	1.74427	1.74427	0	1.41664e-13
209581_at	HRASLS3	HRAS-like suppressor 3	1.51466	1.51466	0	1.43774e-13
201640_x_at	CLPTM1	cleft lip and palate associated transmembrane protein 1	1.47173	1.47173	0	1.43885e-13
210042_s_at	CTSZ	cathepsin Z	1.55389	1.55389	0	1.44551e-13
204569_at	ICK	intestinal cell (MAK-like) kinase	0.72832	1.37302	0	1.46327e-13
225367_at	PGM2	phosphoglucomutase 2	0.65977	1.51568	0	1.48326e-13
226185_at			0.68763	1.45426	0	1.48548e-13
208056_s_at	CBFA2T3	core-binding factor, runt domain, alpha subunit 2; translocated to, 3	1.54757	1.54757	0	1.50324e-13
222651_s_at	TRPS1	trichorhinophalangeal syndrome I	0.67292	1.48607	0	1.51434e-13
224577_at	ERGIC1	endoplasmic reticulum-golgi intermediate compartment (ERGIC) 1	1.65916	1.65916	0	1.52101e-13
220402_at	P53AIP1	p53-regulated apoptosis-inducing protein 1	0.70394	1.42059	0	1.58096e-13
227396_at			1.55034	1.55034	0	1.65201e-13
229937_x_at			1.99679	1.99679	0	1.66089e-13
1554930_a_at	FUT8	fucosyltransferase 8 (alpha (1,6) fucosyltransferase)	1.90043	1.90043	0	1.66311e-13
210370_s_at	LY9	lymphocyte antigen 9	1.72924	1.72924	0	1.68532e-13
227168_at			1.5954	1.5954	0	1.70308e-13
220326_s_at	FLJ10357	hypothetical protein FLJ10357	1.35802	1.35802	0	1.70863e-13
220012_at	ERO1LB	ERO1-like beta (S. cerevisiae)	1.71535	1.71535	0	1.71418e-13
1554062_at	XG	Xg blood group	0.83371	1.19946	0	1.71973e-13
223738_s_at	PGM2	phosphoglucomutase 2	0.73315	1.36397	0	1.72307e-13
229972_at			1.33099	1.33099	0	1.72751e-13
1558837_a_at	MGC4677|LOC285074	hypothetical protein MGC4677|hypothetical protein LOC285074	1.2566	1.2566	0	1.73861e-13
210015_s_at	MAP2	microtubule-associated protein 2	0.71381	1.40094	0	1.74527e-13
204491_at			1.42928	1.42928	0	1.75415e-13
229522_at			0.78155	1.27951	0	1.76081e-13
215209_at	SEC24D	SEC24 related gene family, member D (S. cerevisiae)	2.0889	2.0889	0	1.78413e-13
202064_s_at	SEL1L	sel-1 suppressor of lin-12-like (C. elegans)	1.99387	1.99387	0	1.803e-13
226794_at	STXBP5	syntaxin binding protein 5 (tomosyn)	0.67322	1.48539	0	1.83853e-13
228339_at			1.48922	1.48922	0	1.84186e-13
213533_at	D4S234E	DNA segment on chromosome 4 (unique) 234 expressed sequence	0.71744	1.39385	0	1.87295e-13
232645_at	LOC153684	hypothetical protein LOC153684	1.41592	1.41592	0	1.87739e-13
1556814_a_at			1.78356	1.78356	0	1.95621e-13
228732_at			1.28639	1.28639	0	1.97176e-13
212912_at	RPS6KA2	ribosomal protein S6 kinase, 90kDa, polypeptide 2	1.62776	1.62776	0	1.97509e-13
218310_at	RABGEF1	RAB guanine nucleotide exchange factor (GEF) 1	0.79049	1.26504	0	1.97953e-13
237367_x_at	CFLAR	CASP8 and FADD-like apoptosis regulator	1.39609	1.39609	0	1.99618e-13
206085_s_at	CTH	cystathionase (cystathionine gamma-lyase)	1.64605	1.64605	0	1.99951e-13
221586_s_at	E2F5	E2F transcription factor 5, p130-binding	1.98884	1.98884	0	2.00728e-13
222786_at	CHST12	carbohydrate (chondroitin 4) sulfotransferase 12	1.50469	1.50469	0	2.01283e-13
204220_at	GMFG	glia maturation factor, gamma	1.52062	1.52062	0	2.04725e-13
1554168_a_at	SH3KBP1	SH3-domain kinase binding protein 1	1.66545	1.66545	0	2.05391e-13
204443_at	ARSA	arylsulfatase A	1.53086	1.53086	0	2.05724e-13
226490_at			0.67263	1.48671	0	2.06724e-13
229865_at	FNDC3B	fibronectin type III domain containing 3B	1.60043	1.60043	0	2.07834e-13
206303_s_at	NUDT4	nudix (nucleoside diphosphate linked moiety X)-type motif 4	1.42075	1.42075	0	2.09388e-13
220724_at	FLJ21511	hypothetical protein FLJ21511	0.63286	1.58012	0	2.13385e-13
235173_at			0.71874	1.39133	0	2.14495e-13
226436_at	RASSF4	Ras association (RalGDS/AF-6) domain family 4	1.74143	1.74143	0	2.16716e-13
221565_s_at	FAM26B	family with sequence similarity 26, member B	1.29844	1.29844	0	2.1827e-13
236167_at	TNS3	tensin 3	1.65094	1.65094	0	2.216e-13
218084_x_at	FXYD5	FXYD domain containing ion transport regulator 5	1.55584	1.55584	0	2.27485e-13
204200_s_at	PDGFB	platelet-derived growth factor beta polypeptide (simian sarcoma viral (v-sis) oncogene homolog)	1.33825	1.33825	0	2.34257e-13
1556606_at	NAV2	neuron navigator 2	1.67989	1.67989	0	2.39475e-13
208949_s_at	LGALS3	lectin, galactoside-binding, soluble, 3 (galectin 3)	0.73284	1.36455	0	2.40474e-13
201366_at	ANXA7	annexin A7	0.78156	1.27949	0	2.42251e-13
206181_at	SLAMF1	signaling lymphocytic activation molecule family member 1	1.54518	1.54518	0	2.42695e-13
205042_at	GNE	glucosamine (UDP-N-acetyl)-2-epimerase/N-acetylmannosamine kinase	1.54444	1.54444	0	2.46914e-13
204058_at	ME1	malic enzyme 1, NADP(+)-dependent, cytosolic	0.65495	1.52683	0	2.46914e-13
217858_s_at	ARMCX3	armadillo repeat containing, X-linked 3	1.78205	1.78205	0	2.47358e-13
223194_s_at	C6orf85	chromosome 6 open reading frame 85	0.7709	1.29719	0	2.5191e-13
204552_at			2.13566	2.13566	0	2.52909e-13
1559584_a_at	C16orf54|LOC440354|BOLA2	chromosome 16 open reading frame 54|PI-3-kinase-related kinase SMG-1 pseudogene|bolA homolog 2 (E. coli)	2.38399	2.38399	0	2.56239e-13
202827_s_at	MMP14	matrix metallopeptidase 14 (membrane-inserted)	1.77459	1.77459	0	2.57794e-13
205909_at	POLE2	polymerase (DNA directed), epsilon 2 (p59 subunit)	0.73265	1.36491	0	2.58682e-13
209182_s_at	C10orf10	chromosome 10 open reading frame 10	1.45891	1.45891	0	2.639e-13
238479_at			0.71076	1.40695	0	2.69784e-13
230349_at	XKRX	XK, Kell blood group complex subunit-related, X-linked	0.7486	1.33583	0	2.70006e-13
217127_at	CTH	cystathionase (cystathionine gamma-lyase)	2.0691	2.0691	0	2.77112e-13
235065_at			0.71715	1.39441	0	2.83773e-13
227995_at			0.76878	1.30077	0	2.8666e-13
239294_at			2.09574	2.09574	0	2.87992e-13
209685_s_at	PRKCB1	protein kinase C, beta 1	1.79491	1.79491	0	2.89102e-13
223164_at	CCM2	cerebral cavernous malformation 2	1.52518	1.52518	0	2.89879e-13
201858_s_at	PRG1	proteoglycan 1, secretory granule	2.34999	2.34999	0	2.95208e-13
216372_at			1.6965	1.6965	0	2.95763e-13
223895_s_at	EPN3	epsin 3	0.65168	1.5345	0	2.96207e-13
236069_at			0.66918	1.49438	0	2.97429e-13
242517_at	KISS1R	KISS1 receptor	2.0164	2.0164	0	2.98872e-13
1555753_x_at			1.46886	1.46886	0	2.98872e-13
218883_s_at	MLF1IP	MLF1 interacting protein	0.70988	1.4087	0	3.00982e-13
215726_s_at	CYB5A	cytochrome b5 type A (microsomal)	0.81339	1.22942	0	3.01648e-13
220091_at	SLC2A6	solute carrier family 2 (facilitated glucose transporter), member 6	1.43431	1.43431	0	3.0187e-13
225527_at	CEBPG	CCAAT/enhancer binding protein (C/EBP), gamma	0.84572	1.18242	0	3.03979e-13
221011_s_at	LBH	limb bud and heart development homolog (mouse)	1.51045	1.51045	0	3.07754e-13
240673_at			0.65673	1.52269	0	3.12306e-13
233388_at	CA12	carbonic anhydrase XII	0.67228	1.48748	0	3.15747e-13
234305_s_at	MLZE	melanoma-derived leucine zipper, extra-nuclear factor	0.76862	1.30103	0	3.193e-13
239744_at	RGS3	regulator of G-protein signalling 3	1.36521	1.36521	0	3.21743e-13
204468_s_at	TIE1	tyrosine kinase with immunoglobulin-like and EGF-like domains 1	1.8603	1.8603	0	3.25962e-13
204043_at	TCN2	transcobalamin II; macrocytic anemia	1.32582	1.32582	0	3.27849e-13
219270_at	CHAC1	ChaC, cation transport regulator homolog 1 (E. coli)	1.66803	1.66803	0	3.2796e-13
216166_at	RHOH	ras homolog gene family, member H	1.76698	1.76698	0	3.3451e-13
227002_at	FAM78A	family with sequence similarity 78, member A	1.48932	1.48932	0	3.39062e-13
204198_s_at	RUNX3	runt-related transcription factor 3	1.84657	1.84657	0	3.41616e-13
203178_at	GATM	glycine amidinotransferase (L-arginine:glycine amidinotransferase)	0.64638	1.54708	0	3.475e-13
202368_s_at	TRAM2	translocation associated membrane protein 2	1.95576	1.95576	0	3.52829e-13
219528_s_at	BCL11B	B-cell CLL/lymphoma 11B (zinc finger protein)	0.73203	1.36606	0	3.56604e-13
203260_at	HDDC2	HD domain containing 2	0.70029	1.42798	0	3.57048e-13
219304_s_at	PDGFD	platelet derived growth factor D	1.70952	1.70952	0	3.58602e-13
220016_at	AHNAK	AHNAK nucleoprotein (desmoyokin)	0.72313	1.38287	0	3.59934e-13
207254_at	SLC15A1	solute carrier family 15 (oligopeptide transporter), member 1	0.76987	1.29893	0	3.64597e-13
226525_at			1.62595	1.62595	0	3.66374e-13
202231_at			0.78754	1.26977	0	3.69038e-13
206747_at			0.68007	1.47045	0	3.71925e-13
232167_at	SLC2A11	solute carrier family 2 (facilitated glucose transporter), member 11	1.3784	1.3784	0	3.8114e-13
227322_s_at	BCCIP	BRCA2 and CDKN1A interacting protein	0.80969	1.23504	0	3.81473e-13
220403_s_at	P53AIP1	p53-regulated apoptosis-inducing protein 1	0.72863	1.37245	0	3.83027e-13
214666_x_at			0.68742	1.45472	0	3.85247e-13
203382_s_at	APOE	apolipoprotein E	1.65551	1.65551	0	3.86802e-13
203473_at	SLCO2B1	solute carrier organic anion transporter family, member 2B1	1.3787	1.3787	0	4.01901e-13
36499_at	CELSR2	cadherin, EGF LAG seven-pass G-type receptor 2 (flamingo homolog, Drosophila)	0.78801	1.26901	0	4.03011e-13
210191_s_at	PHTF1	putative homeodomain transcription factor 1	1.73957	1.73957	0	4.03788e-13
205363_at	BBOX1	butyrobetaine (gamma), 2-oxoglutarate dioxygenase (gamma-butyrobetaine hydroxylase) 1	0.68195	1.46638	0	4.05897e-13
236840_at			0.65517	1.52631	0	4.0612e-13
212116_at	TRIM27	tripartite motif-containing 27	1.39468	1.39468	0	4.06786e-13
217899_at	FLJ20254	hypothetical protein FLJ20254	1.55718	1.55718	0	4.07896e-13
201522_x_at	SNRPN|SNURF	small nuclear ribonucleoprotein polypeptide N|SNRPN upstream reading frame	1.51513	1.51513	0	4.12115e-13
205484_at	SIT1	signaling threshold regulating transmembrane adaptor 1	1.30268	1.30268	0	4.21663e-13
231875_at	KIF21A	kinesin family member 21A	0.57735	1.73206	0	4.22107e-13
203252_at	CDK2AP2	CDK2-associated protein 2	1.74508	1.74508	0	4.22551e-13
213287_s_at	KRT10	keratin 10 (epidermolytic hyperkeratosis; keratosis palmaris et plantaris)	0.61277	1.63193	0	4.26326e-13
205214_at	STK17B	serine/threonine kinase 17b (apoptosis-inducing)	1.9118	1.9118	0	4.27436e-13
216483_s_at	C19orf10	chromosome 19 open reading frame 10	1.92955	1.92955	0	4.29212e-13
203632_s_at	GPRC5B	G protein-coupled receptor, family C, group 5, member B	1.49646	1.49646	0	4.30545e-13
203523_at	LSP1	lymphocyte-specific protein 1	1.75599	1.75599	0	4.32654e-13
204141_at	TUBB2A	tubulin, beta 2A	0.67256	1.48687	0	4.33875e-13
203591_s_at	CSF3R	colony stimulating factor 3 receptor (granulocyte)	1.66003	1.66003	0	4.38205e-13
228082_at	ASAM	adipocyte-specific adhesion molecule	1.45833	1.45833	0	4.43867e-13
204233_s_at	CHKA	choline kinase alpha	1.29689	1.29689	0	4.46199e-13
219347_at	NUDT15	nudix (nucleoside diphosphate linked moiety X)-type motif 15	0.7724	1.29466	0	4.52083e-13
235359_at	LRRC33	leucine rich repeat containing 33	1.42326	1.42326	0	4.56413e-13
217529_at			1.83397	1.83397	0	4.56746e-13
218812_s_at	TMEM142B	transmembrane protein 142B	1.55435	1.55435	0	4.63185e-13
228557_at			0.76893	1.30051	0	4.64739e-13
225157_at			1.57773	1.57773	0	4.66849e-13
227873_at	C5orf14	chromosome 5 open reading frame 14	1.5434	1.5434	0	4.69624e-13
227414_at	AX775823		1.69498	1.69498	0	4.75398e-13
228008_at			1.49691	1.49691	0	4.81615e-13
203068_at	KLHL21	kelch-like 21 (Drosophila)	0.75541	1.32379	0	4.83613e-13
1553708_at	MGC16075	hypothetical protein MGC16075	2.41547	2.41547	0	4.90941e-13
212494_at	TENC1	tensin like C1 domain containing phosphatase (tensin 2)	1.47901	1.47901	0	5.01155e-13
207738_s_at	NCKAP1	NCK-associated protein 1	0.60695	1.64758	0	5.02487e-13
214647_s_at	HFE	hemochromatosis	1.37859	1.37859	0	5.02709e-13
202191_s_at	GAS7	growth arrest-specific 7	0.60669	1.64829	0	5.03153e-13
44654_at	G6PC3	glucose 6 phosphatase, catalytic, 3	1.25314	1.25314	0	5.12368e-13
216257_at	SERPINB13	serpin peptidase inhibitor, clade B (ovalbumin), member 13	0.54347	1.84003	0	5.13145e-13
206605_at	P11	26 serine protease	0.61361	1.6297	0	5.14699e-13
237262_at			0.65142	1.5351	0	5.26468e-13
226160_at	H6PD	hexose-6-phosphate dehydrogenase (glucose 1-dehydrogenase)	1.43585	1.43585	0	5.30909e-13
214435_x_at	RALA	v-ral simian leukemia viral oncogene homolog A (ras related)	0.66029	1.51449	0	5.45897e-13
229304_s_at	MLF1IP	MLF1 interacting protein	0.75019	1.333	0	5.47118e-13
227294_at			1.38863	1.38863	0	5.66769e-13
222088_s_at	SLC2A3|SLC2A14	solute carrier family 2 (facilitated glucose transporter), member 3|solute carrier family 2 (facilitated glucose transporter), member 14	1.48164	1.48164	0	5.69877e-13
205351_at	GGCX	gamma-glutamyl carboxylase	1.40737	1.40737	0	5.70211e-13
219884_at	LHX6	LIM homeobox 6	1.34621	1.34621	0	5.75207e-13
238982_at	DENR	density-regulated protein	0.62611	1.59717	0	5.77538e-13
223041_at	CD99L2	CD99 molecule-like 2	1.58276	1.58276	0	5.83977e-13
209447_at	SYNE1	spectrin repeat containing, nuclear envelope 1	1.60984	1.60984	0	5.85421e-13
202732_at	PKIG	protein kinase (cAMP-dependent, catalytic) inhibitor gamma	1.41841	1.41841	0	5.8753e-13
240189_at			1.50294	1.50294	0	5.95302e-13
202062_s_at	SEL1L	sel-1 suppressor of lin-12-like (C. elegans)	2.22547	2.22547	0	5.97078e-13
238096_at			0.72551	1.37834	0	5.97966e-13
204755_x_at	HLF	hepatic leukemia factor	0.64074	1.56071	0	6.06626e-13
1566265_at			1.38247	1.38247	0	6.09179e-13
222690_s_at	TMEM39A	transmembrane protein 39A	1.47107	1.47107	0	6.12399e-13
211336_x_at	LILRB1	leukocyte immunoglobulin-like receptor, subfamily B (with TM and ITIM domains), member 1	1.27223	1.27223	0	6.1251e-13
227983_at	MGC7036	hypothetical protein MGC7036	1.3726	1.3726	0	6.28719e-13
222277_at	PCOTH	prostate collagen triple helix	0.69567	1.43747	0	6.2883e-13
236963_at			2.10151	2.10151	0	6.36158e-13
239258_at	RHOQ	ras homolog gene family, member Q	1.92436	1.92436	0	6.37046e-13
231192_at			0.7176	1.39354	0	6.38378e-13
203508_at	TNFRSF1B	tumor necrosis factor receptor superfamily, member 1B	1.51476	1.51476	0	6.39044e-13
1556402_at			1.69675	1.69675	0	6.40266e-13
204164_at	SIPA1	signal-induced proliferation-associated gene 1	1.4613	1.4613	0	6.42153e-13
210744_s_at	IL5RA	interleukin 5 receptor, alpha	1.43259	1.43259	0	6.42375e-13
200644_at	MARCKSL1	MARCKS-like 1	1.50918	1.50918	0	6.46372e-13
239697_x_at	FLJ42117	FLJ42117 protein	0.70629	1.41584	0	6.55476e-13
210534_s_at	EPPB9	B9 protein	1.67636	1.67636	0	6.62803e-13
218502_s_at	TRPS1	trichorhinophalangeal syndrome I	0.62403	1.60249	0	6.64579e-13
219135_s_at			1.48089	1.48089	0	6.78568e-13
234416_at			1.46249	1.46249	0	6.82787e-13
218324_s_at	SPATS2	spermatogenesis associated, serine-rich 2	1.94068	1.94068	0	6.95222e-13
201508_at	IGFBP4	insulin-like growth factor binding protein 4	2.1011	2.1011	0	7.00107e-13
212950_at	GPR116	G protein-coupled receptor 116	1.75416	1.75416	0	7.00107e-13
220615_s_at	MLSTD1	male sterility domain containing 1	1.40308	1.40308	0	7.1021e-13
204051_s_at	SFRP4	secreted frizzled-related protein 4	2.49098	2.49098	0	7.12763e-13
220750_s_at	LEPRE1	leucine proline-enriched proteoglycan (leprecan) 1	1.28192	1.28192	0	7.1898e-13
232158_x_at			0.59471	1.68148	0	7.20313e-13
204400_at	EFS	embryonal Fyn-associated substrate	0.69741	1.43388	0	7.21423e-13
227606_s_at	STAMBPL1	STAM binding protein-like 1	1.60062	1.60062	0	7.22533e-13
200703_at	DYNLL1	dynein, light chain, LC8-type 1	0.8528	1.17261	0	7.24309e-13
209275_s_at	CLN3	ceroid-lipofuscinosis, neuronal 3, juvenile (Batten, Spielmeyer-Vogt disease)	1.35154	1.35154	0	7.30971e-13
238668_at			1.78064	1.78064	0	7.32192e-13
211778_s_at	OVOL2	ovo-like 2 (Drosophila)	0.73503	1.36049	0	7.39631e-13
238778_at	MPP7	membrane protein, palmitoylated 7 (MAGUK p55 subfamily member 7)	0.57031	1.75343	0	7.40075e-13
208384_s_at	MID2	midline 2	0.75792	1.3194	0	7.6672e-13
205922_at	VNN2	vanin 2	1.53269	1.53269	0	7.95364e-13
213386_at			0.76384	1.30917	0	7.9714e-13
225465_at	MAGI1	membrane associated guanylate kinase, WW and PDZ domain containing 1	0.77917	1.28342	0	8.00693e-13
223294_at	CXorf26	chromosome X open reading frame 26	0.79397	1.2595	0	8.10463e-13
227779_at			1.44183	1.44183	0	8.15126e-13
202786_at	STK39	serine threonine kinase 39 (STE20/SPS1 homolog, yeast)	0.66376	1.50657	0	8.189e-13
218615_s_at	TMEM39A	transmembrane protein 39A	1.53967	1.53967	0	8.20011e-13
229492_at	VANGL1	vang-like 1 (van gogh, Drosophila)	0.78971	1.26629	0	8.29337e-13
232202_at			0.65342	1.5304	0	8.34222e-13
227551_at	C9orf77	chromosome 9 open reading frame 77	0.70309	1.42229	0	8.3511e-13
211395_x_at	FCGR2A|FCGR2B|FCGR2C	Fc fragment of IgG, low affinity IIa, receptor (CD32)|Fc fragment of IgG, low affinity IIb, receptor (CD32)|Fc fragment of IgG, low affinity IIc, receptor for (CD32)	1.78793	1.78793	0	8.53206e-13
210764_s_at	CYR61	cysteine-rich, angiogenic inducer, 61	1.91172	1.91172	0	8.59757e-13
224437_s_at	C6orf55	chromosome 6 open reading frame 55	0.73095	1.36807	0	8.6553e-13
207147_at	DLX2	distal-less homeobox 2	0.6617	1.51125	0	8.67972e-13
226804_at	FAM20A|AF447872	family with sequence similarity 20, member A	1.65105	1.65105	0	8.72191e-13
205666_at	FMO1	flavin containing monooxygenase 1	1.95216	1.95216	0	8.74412e-13
204730_at	RIMS3	regulating synaptic membrane exocytosis 3	0.8051	1.24209	0	8.8396e-13
206702_at	TEK	TEK tyrosine kinase, endothelial (venous malformations, multiple cutaneous and mucosal)	1.54364	1.54364	0	8.88845e-13
205656_at	PCDH17	protocadherin 17	1.3986	1.3986	0	8.93952e-13
212750_at	PPP1R16B	protein phosphatase 1, regulatory (inhibitor) subunit 16B	1.48591	1.48591	0	9.22817e-13
204192_at	CD37	CD37 molecule	1.75433	1.75433	0	9.27036e-13
201022_s_at	DSTN	destrin (actin depolymerizing factor)	0.8129	1.23016	0	9.41136e-13
226519_s_at	AGXT2L2	alanine-glyoxylate aminotransferase 2-like 2	1.37579	1.37579	0	9.45466e-13
225981_at	C17orf28	chromosome 17 open reading frame 28	1.40814	1.40814	0	9.49463e-13
228585_at			1.67916	1.67916	0	9.57234e-13
1553297_a_at	CSF3R	colony stimulating factor 3 receptor (granulocyte)	1.51758	1.51758	0	9.6434e-13
1552496_a_at			0.71317	1.40219	0	9.93761e-13
46142_at			1.73873	1.73873	0	9.99423e-13
201960_s_at	MYCBP2	MYC binding protein 2	0.71252	1.40346	0	1.01164e-12
212413_at		septin 6	1.63039	1.63039	0	1.02174e-12
211636_at			1.46276	1.46276	0	1.04849e-12
200617_at	KIAA0152	KIAA0152	1.49615	1.49615	0	1.05405e-12
1554343_a_at	BRDG1	BCR downstream signaling 1	1.73585	1.73585	0	1.0586e-12
222101_s_at	DCHS1	dachsous 1 (Drosophila)	1.40601	1.40601	0	1.0687e-12
225330_at	MGC18216	hypothetical protein MGC18216	0.78105	1.28033	0	1.07048e-12
236114_at	RUNX1	runt-related transcription factor 1 (acute myeloid leukemia 1; aml1 oncogene)	1.50983	1.50983	0	1.07514e-12
206874_s_at			0.68152	1.46731	0	1.0788e-12
233986_s_at	PLEKHG2	pleckstrin homology domain containing, family G (with RhoGef domain) member 2	1.27098	1.27098	0	1.08147e-12
205447_s_at	MAP3K12	mitogen-activated protein kinase kinase kinase 12	1.40916	1.40916	0	1.09235e-12
219025_at	CD248	CD248 molecule, endosialin	1.31767	1.31767	0	1.10711e-12
222156_x_at	CCPG1|BC051725	cell cycle progression 1	2.10342	2.10342	0	1.11644e-12
239832_at	PIP5K1B	phosphatidylinositol-4-phosphate 5-kinase, type I, beta	1.79787	1.79787	0	1.11666e-12
208549_x_at	PTMA|BCL2L14|CR625823|AF452640	prothymosin, alpha (gene sequence 28)|BCL2-like 14 (apoptosis facilitator)	0.65757	1.52076	0	1.11766e-12
211702_s_at	USP32	ubiquitin specific peptidase 32	0.7402	1.35099	0	1.1211e-12
209101_at	CTGF	connective tissue growth factor	1.82376	1.82376	0	1.13087e-12
204960_at	PTPRCAP	protein tyrosine phosphatase, receptor type, C-associated protein	1.46758	1.46758	0	1.14153e-12
225119_at	FBXO34|CHMP4B	F-box protein 34|chromatin modifying protein 4B	1.89517	1.89517	0	1.14386e-12
1559949_at	TRPS1	trichorhinophalangeal syndrome I	0.47387	2.11029	0	1.1704e-12
1562290_at	PPP2R2C	protein phosphatase 2 (formerly 2A), regulatory subunit B (PR 52), gamma isoform	0.65802	1.5197	0	1.17462e-12
208962_s_at	FADS1	fatty acid desaturase 1	1.60447	1.60447	0	1.1815e-12
226733_at	PFKFB2	6-phosphofructo-2-kinase/fructose-2,6-biphosphatase 2	0.74983	1.33364	0	1.1855e-12
205119_s_at	FPR1	formyl peptide receptor 1	1.61004	1.61004	0	1.19216e-12
227726_at	RNF166	ring finger protein 166	1.76408	1.76408	0	1.20448e-12
205809_s_at	WASL	Wiskott-Aldrich syndrome-like	0.40782	2.45204	0	1.20637e-12
223499_at	C1QTNF5	C1q and tumor necrosis factor related protein 5	1.49013	1.49013	0	1.22458e-12
1560316_s_at			1.72371	1.72371	0	1.22591e-12
219031_s_at	NIP7	nuclear import 7 homolog (S. cerevisiae)	0.6284	1.59135	0	1.22891e-12
225701_at	AKNA	AT-hook transcription factor	1.55331	1.55331	0	1.23657e-12
219249_s_at	FKBP10	FK506 binding protein 10, 65 kDa	1.45527	1.45527	0	1.23679e-12
203823_at	RGS3	regulator of G-protein signalling 3	1.43171	1.43171	0	1.23934e-12
203674_at	HELZ	helicase with zinc finger	1.38494	1.38494	0	1.24167e-12
219475_at	OSGIN1	oxidative stress induced growth inhibitor 1	1.36233	1.36233	0	1.25433e-12
1558836_at	MGC4677|LOC285074	hypothetical protein MGC4677|hypothetical protein LOC285074	1.29709	1.29709	0	1.29297e-12
204635_at	RPS6KA5	ribosomal protein S6 kinase, 90kDa, polypeptide 5	0.72883	1.37205	0	1.30573e-12
219313_at	GRAMD1C	GRAM domain containing 1C	0.64612	1.5477	0	1.31717e-12
222383_s_at	ALOXE3	arachidonate lipoxygenase 3	0.67567	1.48001	0	1.31828e-12
1554479_a_at	CARD8	caspase recruitment domain family, member 8	1.84311	1.84311	0	1.33027e-12
204698_at	ISG20|AK128478	interferon stimulated exonuclease gene 20kDa	2.16969	2.16969	0	1.34903e-12
238614_x_at			0.70388	1.4207	0	1.35358e-12
200825_s_at	HYOU1	hypoxia up-regulated 1	1.77324	1.77324	0	1.35392e-12
208657_s_at		septin 9	1.84643	1.84643	0	1.3578e-12
204563_at	SELL	selectin L (lymphocyte adhesion molecule 1)	1.99591	1.99591	0	1.36513e-12
200974_at	ACTA2|AK127229	actin, alpha 2, smooth muscle, aorta	1.57332	1.57332	0	1.37068e-12
209356_x_at	EFEMP2	EGF-containing fibulin-like extracellular matrix protein 2	1.51524	1.51524	0	1.37201e-12
225626_at	PAG1	phosphoprotein associated with glycosphingolipid microdomains 1	1.85566	1.85566	0	1.39011e-12
225188_at	RAPH1	Ras association (RalGDS/AF-6) and pleckstrin homology domains 1	0.66318	1.50789	0	1.39466e-12
205807_s_at	TUFT1	tuftelin 1	0.69399	1.44095	0	1.39533e-12
201910_at	FARP1	FERM, RhoGEF (ARHGEF) and pleckstrin domain protein 1 (chondrocyte-derived)	1.36593	1.36593	0	1.40576e-12
209263_x_at	TSPAN4	tetraspanin 4	1.32659	1.32659	0	1.4122e-12
209628_at	NXT2	nuclear transport factor 2-like export factor 2	0.7169	1.39489	0	1.43063e-12
55093_at	CSGlcA-T	chondroitin sulfate glucuronyltransferase	1.38559	1.38559	0	1.43707e-12
1555575_a_at	KDELR1	KDEL (Lys-Asp-Glu-Leu) endoplasmic reticulum protein retention receptor 1	1.29675	1.29675	0	1.45073e-12
201126_s_at	MGAT1	mannosyl (alpha-1,3-)-glycoprotein beta-1,2-N-acetylglucosaminyltransferase	1.39259	1.39259	0	1.4535e-12
207455_at	P2RY1	purinergic receptor P2Y, G-protein coupled, 1	0.66248	1.50948	0	1.46283e-12
203620_s_at	FCHSD2	FCH and double SH3 domains 2	1.66177	1.66177	0	1.49081e-12
229072_at			2.07457	2.07457	0	1.50624e-12
230214_at	MRVI1	murine retrovirus integration site 1 homolog	1.38103	1.38103	0	1.5139e-12
203139_at	DAPK1	death-associated protein kinase 1	1.50217	1.50217	0	1.51679e-12
243541_at	IL31RA	interleukin 31 receptor A	0.71007	1.40831	0	1.51723e-12
217022_s_at	IGH@|IGHA1	immunoglobulin heavy locus|immunoglobulin heavy constant alpha 1	2.66086	2.66086	0	1.52378e-12
235567_at			0.61667	1.62161	0	1.53944e-12
241782_at			0.69272	1.44358	0	1.55165e-12
220712_at	DENND3|C8orf60	DENN/MADD domain containing 3|chromosome 8 open reading frame 60	1.35035	1.35035	0	1.55209e-12
213207_s_at	GOSR2	golgi SNAP receptor complex member 2	1.34001	1.34001	0	1.56097e-12
204360_s_at	NAGLU	N-acetylglucosaminidase, alpha- (Sanfilippo disease IIIB)	1.52307	1.52307	0	1.56963e-12
212552_at	HPCAL1	hippocalcin-like 1	1.40486	1.40486	0	1.57141e-12
230076_at			0.72551	1.37834	0	1.5723e-12
242029_at	FNDC3B	fibronectin type III domain containing 3B	1.68986	1.68986	0	1.58895e-12
225003_at	UNQ501	MBC3205	1.64032	1.64032	0	1.5894e-12
209118_s_at	TUBA3	tubulin, alpha 3	0.77285	1.29392	0	1.59184e-12
223020_at	CLPTM1L|AK126225	CLPTM1-like	2.32598	2.32598	0	1.61338e-12
229308_at			0.63943	1.5639	0	1.63014e-12
213506_at	F2RL1	coagulation factor II (thrombin) receptor-like 1	0.65108	1.5359	0	1.65579e-12
1558236_at			0.70999	1.40846	0	1.66189e-12
228452_at	C17orf39	chromosome 17 open reading frame 39	0.79338	1.26042	0	1.7002e-12
222538_s_at	APPL	adaptor protein containing pH domain, PTB domain and leucine zipper motif 1	0.57936	1.72603	0	1.73905e-12
207521_s_at	ATP2A3	ATPase, Ca++ transporting, ubiquitous	1.58368	1.58368	0	1.74405e-12
202241_at	TRIB1	tribbles homolog 1 (Drosophila)	1.91415	1.91415	0	1.74949e-12
204382_at	NAT9	N-acetyltransferase 9	1.33929	1.33929	0	1.74949e-12
223991_s_at	GALNT2	UDP-N-acetyl-alpha-D-galactosamine:polypeptide N-acetylgalactosaminyltransferase 2 (GalNAc-T2)	1.41381	1.41381	0	1.75127e-12
209267_s_at	SLC39A8	solute carrier family 39 (zinc transporter), member 8	2.11535	2.11535	0	1.75304e-12
207908_at	KRT2	keratin 2 (epidermal ichthyosis bullosa of Siemens)	0.40358	2.47785	0	1.77391e-12
204485_s_at	TOM1L1	target of myb1-like 1 (chicken)	0.66105	1.51275	0	1.80667e-12
218055_s_at	WDR41	WD repeat domain 41	0.80025	1.2496	0	1.81366e-12
222730_s_at	ZDHHC2	zinc finger, DHHC-type containing 2	1.45099	1.45099	0	1.81699e-12
218198_at	DHX32	DEAH (Asp-Glu-Ala-His) box polypeptide 32	0.78937	1.26684	0	1.82099e-12
213933_at	PTGER3	prostaglandin E receptor 3 (subtype EP3)	0.64593	1.54816	0	1.82387e-12
212827_at	IFI6|IGH@|IGHA1|IGHG1	interferon, alpha-inducible protein 6|immunoglobulin heavy locus|immunoglobulin heavy constant alpha 1|immunoglobulin heavy constant gamma 1 (G1m marker)	1.62712	1.62712	0	1.82554e-12
210571_s_at	CMAH	cytidine monophosphate-N-acetylneuraminic acid hydroxylase (CMP-N-acetylneuraminate monooxygenase)	1.90786	1.90786	0	1.8292e-12
202428_x_at	DBI	diazepam binding inhibitor (GABA receptor modulator, acyl-Coenzyme A binding protein)	0.77055	1.29777	0	1.83808e-12
225364_at	STK4	serine/threonine kinase 4	1.46938	1.46938	0	1.86917e-12
203388_at	ARRB2	arrestin, beta 2	1.38149	1.38149	0	1.87028e-12
222593_s_at	SPATS2	spermatogenesis associated, serine-rich 2	1.8075	1.8075	0	1.87095e-12
220565_at	CCR10	chemokine (C-C motif) receptor 10	1.54147	1.54147	0	1.90581e-12
205098_at	CCR1	chemokine (C-C motif) receptor 1	1.60023	1.60023	0	1.90603e-12
235957_at			0.63522	1.57426	0	1.95266e-12
209696_at	FBP1	fructose-1,6-bisphosphatase 1	1.58464	1.58464	0	1.96787e-12
218950_at	CENTD3	centaurin, delta 3	1.29031	1.29031	0	1.98386e-12
241418_at			0.70116	1.42621	0	2.03393e-12
230769_at	DENND2C	DENN/MADD domain containing 2C	0.71293	1.40267	0	2.03859e-12
221027_s_at	PLA2G12A	phospholipase A2, group XIIA	0.66453	1.50483	0	2.04214e-12
204904_at	GJA4	gap junction protein, alpha 4, 37kDa (connexin 37)	1.27929	1.27929	0	2.04459e-12
232165_at			0.69357	1.44181	0	2.05591e-12
218723_s_at	RGC32	response gene to complement 32	1.624	1.624	0	2.06213e-12
228255_at	ALS2CR4	amyotrophic lateral sclerosis 2 (juvenile) chromosome region, candidate 4	0.73611	1.35849	0	2.07856e-12
229732_at			0.66152	1.51168	0	2.08522e-12
228440_at			0.70742	1.41358	0	2.1001e-12
217691_x_at	SLC16A3	solute carrier family 16, member 3 (monocarboxylic acid transporter 4)	1.26085	1.26085	0	2.10032e-12
225809_at	DKFZP564O0823	DKFZP564O0823 protein	1.75316	1.75316	0	2.13229e-12
213422_s_at	MXRA8	matrix-remodelling associated 8	1.36048	1.36048	0	2.13452e-12
202557_at	STCH	stress 70 protein chaperone, microsome-associated, 60kDa	2.19515	2.19515	0	2.14151e-12
229750_at	POU2F2	POU domain, class 2, transcription factor 2	1.33945	1.33945	0	2.14428e-12
205039_s_at	IKZF1	IKAROS family zinc finger 1 (Ikaros)	1.38886	1.38886	0	2.1565e-12
205404_at	HSD11B1	hydroxysteroid (11-beta) dehydrogenase 1	1.54299	1.54299	0	2.15861e-12
200827_at	PLOD1|AK124035	procollagen-lysine 1, 2-oxoglutarate 5-dioxygenase 1	1.3924	1.3924	0	2.18137e-12
218644_at	PLEK2	pleckstrin 2	0.77409	1.29184	0	2.22111e-12
211048_s_at	PDIA4	protein disulfide isomerase family A, member 4	1.87298	1.87298	0	2.23443e-12
200652_at	SSR2	signal sequence receptor, beta (translocon-associated protein beta)	1.44739	1.44739	0	2.24354e-12
213624_at	SMPDL3A	sphingomyelin phosphodiesterase, acid-like 3A	0.71868	1.39145	0	2.25153e-12
203797_at	VSNL1	visinin-like 1	0.74828	1.3364	0	2.25264e-12
227182_at	SUSD3	sushi domain containing 3	1.36134	1.36134	0	2.25864e-12
219910_at	HYPE	Huntingtin interacting protein E	1.80908	1.80908	0	2.26141e-12
221435_x_at	HYI|AK096244	hydroxypyruvate isomerase homolog (E. coli)	1.31146	1.31146	0	2.27607e-12
227814_at	WDR53	WD repeat domain 53	0.81539	1.2264	0	2.27673e-12
219690_at	TMEM149	transmembrane protein 149	1.4179	1.4179	0	2.28773e-12
225478_at			0.77529	1.28983	0	2.30682e-12
233302_at	BCL11B	B-cell CLL/lymphoma 11B (zinc finger protein)	0.65204	1.53364	0	2.31648e-12
212315_s_at	NUP210	nucleoporin 210kDa	1.50432	1.50432	0	2.33902e-12
227087_at			1.97373	1.97373	0	2.34634e-12
230060_at	CDCA7	cell division cycle associated 7	0.73648	1.3578	0	2.36922e-12
1554178_a_at	FAM126B	family with sequence similarity 126, member B	0.51211	1.9527	0	2.40386e-12
218232_at	C1QA	complement component 1, q subcomponent, A chain	1.70856	1.70856	0	2.46358e-12
220330_s_at	SAMSN1	SAM domain, SH3 domain and nuclear localisation signals, 1	2.11894	2.11894	0	2.51099e-12
240304_s_at			0.60141	1.66276	0	2.55462e-12
235299_at			1.67498	1.67498	0	2.55485e-12
242662_at			0.65422	1.52855	0	2.56151e-12
203561_at	FCGR2A	Fc fragment of IgG, low affinity IIa, receptor (CD32)	1.71813	1.71813	0	2.60658e-12
226086_at	SYT13	synaptotagmin XIII	0.75584	1.32302	0	2.62068e-12
224480_s_at	LPAAT-THETA	lysophosphatidic acid acyltransferase theta	0.64578	1.54853	0	2.62501e-12
202902_s_at	CTSS	cathepsin S	1.89671	1.89671	0	2.62956e-12
202409_at	IGF2	insulin-like growth factor 2 (somatomedin A)	1.73513	1.73513	0	2.63034e-12
232488_at	AGXT2L2	alanine-glyoxylate aminotransferase 2-like 2	1.20865	1.20865	0	2.64366e-12
204653_at	TFAP2A	transcription factor AP-2 alpha (activating enhancer binding protein 2 alpha)	0.70681	1.4148	0	2.69651e-12
219288_at	C3orf14	chromosome 3 open reading frame 14	0.71955	1.38976	0	2.75557e-12
201801_s_at	SLC29A1	solute carrier family 29 (nucleoside transporters), member 1	1.53564	1.53564	0	2.78266e-12
243856_at			0.65754	1.52083	0	2.80065e-12
1555711_x_at			1.3683	1.3683	0	2.87359e-12
206359_at			1.52048	1.52048	0	2.87614e-12
204829_s_at	FOLR2	folate receptor 2 (fetal)	1.35339	1.35339	0	2.90523e-12
203017_s_at	SSX2IP	synovial sarcoma, X breakpoint 2 interacting protein	0.75202	1.32976	0	2.91522e-12
221922_at	GPSM2	G-protein signalling modulator 2 (AGS3-like, C. elegans)	0.72719	1.37515	0	2.91889e-12
235746_s_at			0.75779	1.31963	0	2.92255e-12
215425_at			0.68298	1.46417	0	2.92721e-12
202876_s_at	PBX2	pre-B-cell leukemia transcription factor 2	1.33945	1.33945	0	2.94331e-12
226003_at	KIF21A	kinesin family member 21A	0.68294	1.46425	0	2.98328e-12
206219_s_at	VAV1	vav 1 oncogene	1.45051	1.45051	0	3.00449e-12
224788_at			0.75516	1.32423	0	3.03646e-12
223903_at	TLR9	toll-like receptor 9	1.48374	1.48374	0	3.05223e-12
205038_at			1.4252	1.4252	0	3.0782e-12
210987_x_at	TPM1	tropomyosin 1 (alpha)	1.61011	1.61011	0	3.11184e-12
205286_at	TFAP2C	transcription factor AP-2 gamma (activating enhancer binding protein 2 gamma)	0.74385	1.34436	0	3.14182e-12
230748_at			0.71733	1.39405	0	3.15992e-12
229134_at	VANGL1	vang-like 1 (van gogh, Drosophila)	0.82711	1.20902	0	3.18245e-12
213680_at			0.82961	1.20539	0	3.18778e-12
201655_s_at	HSPG2	heparan sulfate proteoglycan 2 (perlecan)	1.51423	1.51423	0	3.23208e-12
213848_at			0.78596	1.27233	0	3.25406e-12
206686_at	PDK1	pyruvate dehydrogenase kinase, isozyme 1	1.89089	1.89089	0	3.25795e-12
222435_s_at	UBE2J1	ubiquitin-conjugating enzyme E2, J1 (UBC6 homolog, yeast)	1.79346	1.79346	0	3.2736e-12
231780_at	GBGT1	globoside alpha-1,3-N-acetylgalactosaminyltransferase 1	1.33458	1.33458	0	3.28382e-12
243797_at	STK17B	serine/threonine kinase 17b (apoptosis-inducing)	1.62517	1.62517	0	3.29225e-12
237759_at	CD48	CD48 molecule	1.54269	1.54269	0	3.33655e-12
1560396_at	KLHL6|AK097976	kelch-like 6 (Drosophila)	1.68433	1.68433	0	3.33999e-12
202330_s_at	UNG	uracil-DNA glycosylase	0.76225	1.3119	0	3.37208e-12
205999_x_at	CYP3A7|CYP3A4	cytochrome P450, family 3, subfamily A, polypeptide 7|cytochrome P450, family 3, subfamily A, polypeptide 4	0.74563	1.34114	0	3.40794e-12
205709_s_at	CDS1	CDP-diacylglycerol synthase (phosphatidate cytidylyltransferase) 1	0.6002	1.66612	0	3.41749e-12
213457_at			0.65624	1.52384	0	3.42049e-12
225325_at	FLJ20160	FLJ20160 protein	0.79066	1.26477	0	3.43225e-12
209949_at	NCF2	neutrophil cytosolic factor 2 (65kDa, chronic granulomatous disease, autosomal 2)	1.66521	1.66521	0	3.45168e-12
205832_at	CPA4	carboxypeptidase A4	0.7801	1.28188	0	3.46356e-12
226666_at			0.74047	1.35049	0	3.4901e-12
239451_at	HSP90B1	heat shock protein 90kDa beta (Grp94), member 1	1.57008	1.57008	0	3.49698e-12
241955_at			0.5771	1.73281	0	3.53329e-12
200755_s_at	CALU	calumenin	1.6146	1.6146	0	3.55338e-12
203320_at	SH2B3	SH2B adaptor protein 3	1.40842	1.40842	0	3.61999e-12
212873_at	HMHA1	histocompatibility (minor) HA-1	1.50043	1.50043	0	3.65696e-12
219413_at	ACBD4	acyl-Coenzyme A binding domain containing 4	1.25334	1.25334	0	3.69105e-12
1555275_a_at	KLHL6	kelch-like 6 (Drosophila)	1.61285	1.61285	0	3.70837e-12
221759_at	G6PC3	glucose 6 phosphatase, catalytic, 3	1.38237	1.38237	0	3.75178e-12
223303_at	URP2	UNC-112 related protein 2	1.41231	1.41231	0	3.7842e-12
205765_at	CYP3A5	cytochrome P450, family 3, subfamily A, polypeptide 5	0.63928	1.56425	0	3.86258e-12
228863_at			1.67887	1.67887	0	3.87068e-12
206465_at	ACSBG1	acyl-CoA synthetase bubblegum family member 1	0.75119	1.33122	0	3.91043e-12
231916_at			0.77452	1.29112	0	3.9212e-12
204152_s_at	MFNG	manic fringe homolog (Drosophila)	1.42634	1.42634	0	4.02434e-12
213261_at			1.4243	1.4243	0	4.02955e-12
221578_at	RASSF4	Ras association (RalGDS/AF-6) domain family 4	1.2927	1.2927	0	4.05209e-12
221651_x_at	IGKC|IGKV1-5|IGKV2-24	immunoglobulin kappa constant|immunoglobulin kappa variable 1-5|immunoglobulin kappa variable 2-24	1.6352	1.6352	0	4.13625e-12
216080_s_at	FADS3	fatty acid desaturase 3	1.41361	1.41361	0	4.13647e-12
213992_at	COL4A6	collagen, type IV, alpha 6	0.71686	1.39498	0	4.16256e-12
217949_s_at	VKORC1	vitamin K epoxide reductase complex, subunit 1	1.47928	1.47928	0	4.16578e-12
229009_at	SIX5	sine oculis homeobox homolog 5 (Drosophila)	1.37398	1.37398	0	4.33831e-12
209288_s_at	CDC42EP3	CDC42 effector protein (Rho GTPase binding) 3	1.64836	1.64836	0	4.3876e-12
1556425_a_at	KIAA0802	KIAA0802	0.65394	1.52919	0	4.42801e-12
227159_at	GHDC	GH3 domain containing	1.50274	1.50274	0	4.45954e-12
243011_at	FAM55C	family with sequence similarity 55, member C	1.2644	1.2644	0	4.49185e-12
211382_s_at	TACC2	transforming, acidic coiled-coil containing protein 2	0.77302	1.29362	0	4.55902e-12
224650_at			0.66316	1.50794	0	4.58433e-12
208749_x_at	FLOT1	flotillin 1	1.32706	1.32706	0	4.60554e-12
210563_x_at	CFLAR	CASP8 and FADD-like apoptosis regulator	1.44646	1.44646	0	4.61775e-12
38290_at	RGS14	regulator of G-protein signalling 14	0.82318	1.2148	0	4.65905e-12
214807_at			0.54648	1.82988	0	4.6736e-12
201160_s_at	CSDA	cold shock domain protein A	0.74659	1.33943	0	4.6817e-12
224872_at	DIP2B	DIP2 disco-interacting protein 2 homolog B (Drosophila)	0.78105	1.28032	0	4.68692e-12
230893_at	DNAJA5	DnaJ homology subfamily A member 5	0.72956	1.37069	0	4.70302e-12
230673_at	PKHD1L1	polycystic kidney and hepatic disease 1 (autosomal recessive)-like 1	2.20131	2.20131	0	4.73222e-12
229958_at	C8orf61	chromosome 8 open reading frame 61	0.6996	1.42939	0	4.75264e-12
232204_at	EBF1	early B-cell factor 1	1.55885	1.55885	0	4.79772e-12
203913_s_at	HPGD	hydroxyprostaglandin dehydrogenase 15-(NAD)	0.58446	1.71099	0	4.80571e-12
204875_s_at	GMDS	GDP-mannose 4,6-dehydratase	1.93708	1.93708	0	4.84557e-12
204368_at	SLCO2A1	solute carrier organic anion transporter family, member 2A1	1.29568	1.29568	0	4.9023e-12
219593_at	SLC15A3	solute carrier family 15, member 3	1.36137	1.36137	0	4.90385e-12
50965_at	RAB26	RAB26, member RAS oncogene family	1.34889	1.34889	0	4.91629e-12
214339_s_at	MAP4K1	mitogen-activated protein kinase kinase kinase kinase 1	1.34459	1.34459	0	4.97569e-12
204180_s_at	ZBTB43	zinc finger and BTB domain containing 43	0.64613	1.54767	0	5.01243e-12
200749_at			0.82091	1.21816	0	5.03375e-12
211548_s_at	HPGD	hydroxyprostaglandin dehydrogenase 15-(NAD)	0.62674	1.59556	0	5.0473e-12
235075_at	DSG3	desmoglein 3 (pemphigus vulgaris antigen)	0.70845	1.41153	0	5.05407e-12
210757_x_at	DAB2	disabled homolog 2, mitogen-responsive phosphoprotein (Drosophila)	1.34317	1.34317	0	5.2105e-12
209228_x_at	TUSC3	tumor suppressor candidate 3	1.45234	1.45234	0	5.31375e-12
1555626_a_at	SLAMF1	signaling lymphocytic activation molecule family member 1	1.36003	1.36003	0	5.32219e-12
206104_at	ISL1	ISL1 transcription factor, LIM/homeodomain, (islet-1)	0.65967	1.51591	0	5.37348e-12
1569257_at	FMNL1	formin-like 1	1.46779	1.46779	0	5.41034e-12
209925_at	OCLN|AK130833	occludin	0.68159	1.46717	0	5.47673e-12
212235_at	PLXND1	plexin D1	1.47914	1.47914	0	5.48384e-12
208093_s_at	NDEL1	nudE nuclear distribution gene E homolog like 1 (A. nidulans)	0.85817	1.16527	0	5.49671e-12
226950_at	ACVRL1	activin A receptor type II-like 1	1.38556	1.38556	0	5.56954e-12
220595_at	PDZRN4	PDZ domain containing RING finger 4	1.82212	1.82212	0	5.72176e-12
237461_at	NALP7	NACHT, leucine rich repeat and PYD containing 7	1.46656	1.46656	0	5.77471e-12
218627_at	DRAM	damage-regulated autophagy modulator	1.43505	1.43505	0	5.78015e-12
52164_at	C11orf24	chromosome 11 open reading frame 24	1.37783	1.37783	0	5.81679e-12
203304_at	BAMBI	BMP and activin membrane-bound inhibitor homolog (Xenopus laevis)	0.7578	1.31961	0	5.87308e-12
208650_s_at	CD24|TTTY14	CD24 molecule|testis-specific transcript, Y-linked 14	0.67888	1.47302	0	5.94391e-12
233713_at	SMYD2	SET and MYND domain containing 2	0.71095	1.40657	0	5.95202e-12
213423_x_at	TUSC3	tumor suppressor candidate 3	1.46302	1.46302	0	5.95912e-12
209755_at	NMNAT2	nicotinamide nucleotide adenylyltransferase 2	1.27376	1.27376	0	5.97899e-12
233924_s_at	EXOC6	exocyst complex component 6	1.36854	1.36854	0	5.99865e-12
243_g_at	MAP4	microtubule-associated protein 4	0.72822	1.37322	0	6.01652e-12
212316_at	NUP210	nucleoporin 210kDa	1.53716	1.53716	0	6.0314e-12
209366_x_at	CYB5A	cytochrome b5 type A (microsomal)	0.84187	1.18783	0	6.0556e-12
229331_at	SPATA18	spermatogenesis associated 18 homolog (rat)	0.74897	1.33517	0	6.09557e-12
201279_s_at	DAB2	disabled homolog 2, mitogen-responsive phosphoprotein (Drosophila)	1.44392	1.44392	0	6.0969e-12
214164_x_at	CA12	carbonic anhydrase XII	0.80699	1.23918	0	6.11444e-12
204118_at	CD48	CD48 molecule	1.56741	1.56741	0	6.12466e-12
209304_x_at	GADD45B	growth arrest and DNA-damage-inducible, beta	1.27098	1.27098	0	6.21747e-12
201289_at	CYR61	cysteine-rich, angiogenic inducer, 61	1.53988	1.53988	0	6.2218e-12
231823_s_at	SH3PXD2B	SH3 and PX domains 2B	1.42722	1.42722	0	6.31295e-12
205885_s_at	ITGA4	integrin, alpha 4 (antigen CD49D, alpha 4 subunit of VLA-4 receptor)	1.84316	1.84316	0	6.3185e-12
225081_s_at	CDCA7L	cell division cycle associated 7-like	0.83605	1.1961	0	6.34981e-12
203780_at	EVA1	epithelial V-like antigen 1	0.69989	1.42881	0	6.37113e-12
218876_at	CGI-38	brain specific protein	0.59603	1.67777	0	6.40266e-12
202161_at	PKN1|X80229	protein kinase N1	1.58504	1.58504	0	6.4202e-12
1563104_at	RAB11FIP3	RAB11 family interacting protein 3 (class II)	1.29427	1.29427	0	6.50102e-12
1553505_at			0.61512	1.62569	0	6.52389e-12
230091_at			0.7223	1.38447	0	6.58895e-12
209939_x_at	CFLAR	CASP8 and FADD-like apoptosis regulator	1.39521	1.39521	0	6.61915e-12
218204_s_at	FYCO1	FYVE and coiled-coil domain containing 1	0.82829	1.20731	0	6.62892e-12
205236_x_at	SOD3	superoxide dismutase 3, extracellular	1.33943	1.33943	0	6.64691e-12
236764_at	IGFBP7	insulin-like growth factor binding protein 7	1.32624	1.32624	0	6.81788e-12
1555812_a_at	ARHGDIB	Rho GDP dissociation inhibitor (GDI) beta	1.80895	1.80895	0	6.84042e-12
212414_s_at		septin 6	1.88086	1.88086	0	6.88283e-12
227183_at			1.33193	1.33193	0	6.91414e-12
223503_at	TMEM163	transmembrane protein 163	1.48251	1.48251	0	6.9218e-12
218326_s_at	LGR4	leucine-rich repeat-containing G protein-coupled receptor 4	0.63004	1.5872	0	6.93357e-12
213637_at			0.70864	1.41116	0	6.942e-12
201743_at	CD14	CD14 molecule	1.72587	1.72587	0	6.94889e-12
208814_at			0.72546	1.37843	0	6.94977e-12
222693_at	FNDC3B	fibronectin type III domain containing 3B	1.63694	1.63694	0	6.96376e-12
227344_at			1.46725	1.46725	0	7.07756e-12
239908_at	BCAR3	breast cancer anti-estrogen resistance 3	1.46712	1.46712	0	7.14984e-12
225032_at	FNDC3B	fibronectin type III domain containing 3B	1.63332	1.63332	0	7.17448e-12
230835_at	UNQ467	KIPV467	0.75351	1.32711	0	7.23632e-12
202088_at			0.80559	1.24133	0	7.2391e-12
212027_at	RBM25	RNA binding motif protein 25	0.50316	1.98745	0	7.47091e-12
200918_s_at	SRPR	signal recognition particle receptor ('docking protein')	1.58902	1.58902	0	7.65099e-12
221239_s_at	FCRL2	Fc receptor-like 2	1.63528	1.63528	0	7.68652e-12
232662_x_at			0.8079	1.23778	0	7.68707e-12
203562_at	FEZ1	fasciculation and elongation protein zeta 1 (zygin I)	1.51054	1.51054	0	7.78932e-12
1566142_at	GBF1	golgi-specific brefeldin A resistance factor 1	1.5612	1.5612	0	7.80287e-12
206211_at	SELE	selectin E (endothelial adhesion molecule 1)	1.73453	1.73453	0	7.82474e-12
211934_x_at	GANAB	glucosidase, alpha; neutral AB	1.69911	1.69911	0	7.9583e-12
223392_s_at	TSHZ3	teashirt family zinc finger 3	1.27088	1.27088	0	7.98783e-12
1555372_at	BCL2L11	BCL2-like 11 (apoptosis facilitator)	1.40247	1.40247	0	7.99205e-12
218436_at	SIL1	SIL1 homolog, endoplasmic reticulum chaperone (S. cerevisiae)	1.48065	1.48065	0	8.00093e-12
209392_at	ENPP2	ectonucleotide pyrophosphatase/phosphodiesterase 2 (autotaxin)	1.7272	1.7272	0	8.10363e-12
201422_at	IFI30|AK123477	interferon, gamma-inducible protein 30	1.52674	1.52674	0	8.13216e-12
207610_s_at	EMR2	egf-like module containing, mucin-like, hormone receptor-like 2	1.4587	1.4587	0	8.28226e-12
212812_at	SERINC5	serine incorporator 5	0.71898	1.39085	0	8.35954e-12
201558_at	RAE1	RAE1 RNA export 1 homolog (S. pombe)	0.90605	1.10369	0	8.36819e-12
204469_at	PTPRZ1	protein tyrosine phosphatase, receptor-type, Z polypeptide 1	0.71525	1.3981	0	8.46034e-12
202928_s_at	PHF1	PHD finger protein 1	1.44115	1.44115	0	8.47544e-12
216813_at			1.79901	1.79901	0	8.53284e-12
202499_s_at	SLC2A3|ZNF343	solute carrier family 2 (facilitated glucose transporter), member 3|zinc finger protein 343	1.48017	1.48017	0	8.53628e-12
235540_at			0.70686	1.4147	0	8.97193e-12
233467_s_at	TSPAN32	tetraspanin 32	1.2462	1.2462	0	9.03322e-12
224252_s_at	FXYD5	FXYD domain containing ion transport regulator 5	1.61356	1.61356	0	9.14557e-12
228702_at			1.53456	1.53456	0	9.15112e-12
225301_s_at	MYO5B	myosin VB	0.79128	1.26377	0	9.19631e-12
208757_at	TMED9	transmembrane emp24 protein transport domain containing 9	1.45413	1.45413	0	9.2264e-12
1554252_a_at	LASS3	LAG1 homolog, ceramide synthase 3 (S. cerevisiae)	0.75222	1.3294	0	9.44178e-12
230104_s_at			0.73724	1.35641	0	9.64051e-12
219021_at	RNF121	ring finger protein 121	1.39584	1.39584	0	9.69336e-12
1555352_at	FOXP2	forkhead box P2	0.70396	1.42054	0	9.69458e-12
235850_at			0.74295	1.34599	0	9.70513e-12
222745_s_at	C15orf29	chromosome 15 open reading frame 29	0.72357	1.38203	0	9.72222e-12
221799_at	CSGlcA-T	chondroitin sulfate glucuronyltransferase	1.37675	1.37675	0	9.73233e-12
203920_at	NR1H3	nuclear receptor subfamily 1, group H, member 3	1.42178	1.42178	0	9.79772e-12
212618_at	ZNF609	zinc finger protein 609	1.28895	1.28895	0	9.8046e-12
204726_at	CDH13	cadherin 13, H-cadherin (heart)	0.7482	1.33654	0	9.83857e-12
230151_at	C13orf1	chromosome 13 open reading frame 1	0.77007	1.29859	0	9.89697e-12
1555234_a_at	RHOJ	ras homolog gene family, member J	1.26815	1.26815	0	1.00807e-11
233510_s_at	PARVG	parvin, gamma	1.46131	1.46131	0	1.00815e-11
232922_s_at	C20orf59	chromosome 20 open reading frame 59	1.57477	1.57477	0	1.01064e-11
207194_s_at	ICAM4	intercellular adhesion molecule 4 (Landsteiner-Wiener blood group)	1.48452	1.48452	0	1.01175e-11
222326_at	PDE4B	phosphodiesterase 4B, cAMP-specific (phosphodiesterase E4 dunce homolog, Drosophila)	1.57072	1.57072	0	1.01494e-11
1555638_a_at	SAMSN1	SAM domain, SH3 domain and nuclear localisation signals, 1	1.64025	1.64025	0	1.01604e-11
207109_at	POU2F3	POU domain, class 2, transcription factor 3	0.69654	1.43567	0	1.03489e-11
219352_at	HERC6	hect domain and RLD 6	0.67871	1.47337	0	1.04009e-11
204059_s_at	ME1	malic enzyme 1, NADP(+)-dependent, cytosolic	0.66147	1.51179	0	1.04557e-11
226408_at	TEAD2	TEA domain family member 2	1.36936	1.36936	0	1.04734e-11
221671_x_at	IGKC|IGKV1-5|IGKV2-24	immunoglobulin kappa constant|immunoglobulin kappa variable 1-5|immunoglobulin kappa variable 2-24	1.58614	1.58614	0	1.05575e-11
206925_at	ST8SIA4	ST8 alpha-N-acetyl-neuraminide alpha-2,8-sialyltransferase 4	1.45399	1.45399	0	1.0561e-11
221247_s_at	WBSCR16	Williams-Beuren syndrome chromosome region 16	1.25355	1.25355	0	1.075e-11
204616_at	UCHL3|BC045576	ubiquitin carboxyl-terminal esterase L3 (ubiquitin thiolesterase)	0.75006	1.33323	0	1.08603e-11
228195_at	MGC13057	hypothetical protein MGC13057	1.57146	1.57146	0	1.09773e-11
203840_at	BLZF1	basic leucine zipper nuclear factor 1 (JEM-1)	0.68366	1.46272	0	1.10214e-11
212326_at	VPS13D	vacuolar protein sorting 13 homolog D (S. cerevisiae)	0.80779	1.23795	0	1.1029e-11
227960_s_at	FAHD1	fumarylacetoacetate hydrolase domain containing 1	0.75361	1.32695	0	1.14357e-11
205037_at	RABL4	RAB, member of RAS oncogene family-like 4	1.70513	1.70513	0	1.14757e-11
242506_at	SND1	staphylococcal nuclease domain containing 1	1.40095	1.40095	0	1.14999e-11
205733_at	BLM	Bloom syndrome	1.39738	1.39738	0	1.15545e-11
206530_at	RAB30	RAB30, member RAS oncogene family	1.60824	1.60824	0	1.16511e-11
227736_at	C10orf99	chromosome 10 open reading frame 99	0.60495	1.65303	0	1.16636e-11
232019_at	ZNF694	zinc finger protein 694	1.28297	1.28297	0	1.16931e-11
212118_at	TRIM27	tripartite motif-containing 27	1.37512	1.37512	0	1.20379e-11
228875_at	C6orf189	chromosome 6 open reading frame 189	1.54361	1.54361	0	1.20473e-11
209631_s_at	GPR37	G protein-coupled receptor 37 (endothelin receptor type B-like)	0.70642	1.41559	0	1.20641e-11
204650_s_at	APBB3	amyloid beta (A4) precursor protein-binding, family B, member 3	1.27484	1.27484	0	1.20762e-11
204019_s_at	SH3YL1	SH3 domain containing, Ysc84-like 1 (S. cerevisiae)	0.71253	1.40345	0	1.20953e-11
211499_s_at	MAPK11	mitogen-activated protein kinase 11	1.31717	1.31717	0	1.21023e-11
240572_s_at			1.53129	1.53129	0	1.21441e-11
240797_at			0.75643	1.322	0	1.22456e-11
209901_x_at	AIF1	allograft inflammatory factor 1	1.42038	1.42038	0	1.24339e-11
203215_s_at	MYO6	myosin VI	0.53556	1.86721	0	1.24779e-11
203914_x_at	HPGD	hydroxyprostaglandin dehydrogenase 15-(NAD)	0.66726	1.49866	0	1.29857e-11
202149_at	NEDD9	neural precursor cell expressed, developmentally down-regulated 9	1.87052	1.87052	0	1.3026e-11
210466_s_at	SERBP1	SERPINE1 mRNA binding protein 1	0.79463	1.25844	0	1.30358e-11
231841_s_at	KIAA1462	KIAA1462	1.60989	1.60989	0	1.30398e-11
52940_at	SIGIRR	single immunoglobulin and toll-interleukin 1 receptor (TIR) domain	1.43036	1.43036	0	1.31153e-11
215910_s_at	FNDC3A	fibronectin type III domain containing 3A	1.87144	1.87144	0	1.31377e-11
211825_s_at	FLI1	Friend leukemia virus integration 1	1.62049	1.62049	0	1.31673e-11
202721_s_at	GFPT1	glutamine-fructose-6-phosphate transaminase 1	1.37388	1.37388	0	1.3235e-11
225517_at	ZNF770	zinc finger protein 770	0.67854	1.47376	0	1.33363e-11
236834_at	SCFD2	sec1 family domain containing 2	0.79132	1.26372	0	1.34346e-11
224309_s_at	SUGT1|CNOT10	SGT1, suppressor of G2 allele of SKP1 (S. cerevisiae)|CCR4-NOT transcription complex, subunit 10	0.75177	1.33019	0	1.35758e-11
223253_at	EPDR1	ependymin related protein 1 (zebrafish)	1.70952	1.70952	0	1.36635e-11
38964_r_at	WAS	Wiskott-Aldrich syndrome (eczema-thrombocytopenia)	1.16288	1.16288	0	1.3666e-11
1558237_x_at			0.71243	1.40365	0	1.37499e-11
235479_at	CPEB2	cytoplasmic polyadenylation element binding protein 2	0.74547	1.34144	0	1.37622e-11
230188_at			0.77803	1.2853	0	1.38005e-11
201436_at			0.73083	1.36831	0	1.3872e-11
209721_s_at	HOM-TES-103	hypothetical protein LOC25900, isoform 3	1.29766	1.29766	0	1.38982e-11
201408_at	PPP1CB	protein phosphatase 1, catalytic subunit, beta isoform	0.6916	1.44592	0	1.40874e-11
202291_s_at	MGP	matrix Gla protein	1.71787	1.71787	0	1.41052e-11
202020_s_at	LANCL1	LanC lantibiotic synthetase component C-like 1 (bacterial)	0.80159	1.24752	0	1.4116e-11
204305_at	MIPEP	mitochondrial intermediate peptidase	0.80492	1.24236	0	1.41249e-11
228308_at	FKBP11	FK506 binding protein 11, 19 kDa	1.52408	1.52408	0	1.43008e-11
202148_s_at	PYCR1	pyrroline-5-carboxylate reductase 1	1.26751	1.26751	0	1.43456e-11
215521_at	PHC3	polyhomeotic homolog 3 (Drosophila)	1.3591	1.3591	0	1.43758e-11
202052_s_at	RAI14	retinoic acid induced 14	1.49486	1.49486	0	1.44513e-11
235203_at			0.75548	1.32367	0	1.44845e-11
230836_at	ST8SIA4	ST8 alpha-N-acetyl-neuraminide alpha-2,8-sialyltransferase 4	2.10502	2.10502	0	1.45359e-11
238912_x_at	AK057071		0.73312	1.36403	0	1.45368e-11
223535_at	NUDT12	nudix (nucleoside diphosphate linked moiety X)-type motif 12	0.67838	1.4741	0	1.48348e-11
1556194_a_at			0.71401	1.40053	0	1.5161e-11
228038_at	SOX2	SRY (sex determining region Y)-box 2	0.66685	1.4996	0	1.51862e-11
1559976_at			0.80943	1.23544	0	1.52527e-11
214953_s_at	APP	amyloid beta (A4) precursor protein (peptidase nexin-II, Alzheimer disease)	1.64544	1.64544	0	1.57262e-11
214151_s_at	CCPG1|BC051725	cell cycle progression 1	2.01358	2.01358	0	1.58022e-11
236528_at	UBE2J1	ubiquitin-conjugating enzyme E2, J1 (UBC6 homolog, yeast)	1.56806	1.56806	0	1.59384e-11
215285_s_at	PHTF1	putative homeodomain transcription factor 1	1.42794	1.42794	0	1.5975e-11
215785_s_at	CYFIP2	cytoplasmic FMR1 interacting protein 2	1.59445	1.59445	0	1.60407e-11
214205_x_at	TXNL2	thioredoxin-like 2	0.84324	1.18591	0	1.61275e-11
204142_at	ENOSF1	enolase superfamily member 1	0.83324	1.20013	0	1.62475e-11
211517_s_at	IL5RA	interleukin 5 receptor, alpha	1.58569	1.58569	0	1.65958e-11
219232_s_at	EGLN3	egl nine homolog 3 (C. elegans)	0.66145	1.51182	0	1.66014e-11
230127_at			0.69332	1.44234	0	1.6772e-11
226389_s_at	RAPGEF1	Rap guanine nucleotide exchange factor (GEF) 1	1.3489	1.3489	0	1.6894e-11
212624_s_at	CHN1	chimerin (chimaerin) 1	1.48136	1.48136	0	1.69346e-11
224458_at	C9orf125	chromosome 9 open reading frame 125	0.88046	1.13577	0	1.69473e-11
223984_s_at	NUPL1	nucleoporin like 1	0.51332	1.94811	0	1.69484e-11
241844_x_at	TMEM156	transmembrane protein 156	1.69633	1.69633	0	1.69639e-11
205715_at	BST1	bone marrow stromal cell antigen 1	1.2906	1.2906	0	1.70622e-11
213005_s_at	ANKRD15	ankyrin repeat domain 15	0.85157	1.1743	0	1.71023e-11
201239_s_at	SPCS2	signal peptidase complex subunit 2 homolog (S. cerevisiae)	1.82885	1.82885	0	1.71665e-11
227711_at	FAM112B	family with sequence similarity 112, member B	1.40877	1.40877	0	1.74933e-11
213095_x_at	AIF1	allograft inflammatory factor 1	1.35015	1.35015	0	1.76707e-11
227261_at	KLF12	Kruppel-like factor 12	1.57006	1.57006	0	1.76767e-11
219814_at	MBNL3	muscleblind-like 3 (Drosophila)	0.80838	1.23704	0	1.78762e-11
209500_x_at	TNFSF13|TNFSF12-TNFSF13	tumor necrosis factor (ligand) superfamily, member 13|tumor necrosis factor (ligand) superfamily, member 12-member 13	1.28446	1.28446	0	1.78906e-11
230053_at			0.78517	1.27361	0	1.79476e-11
244654_at	MYO1G	myosin IG	1.49538	1.49538	0	1.8073e-11
1557432_at	RASAL2	RAS protein activator like 2	0.7861	1.2721	0	1.81001e-11
234549_at			0.75579	1.32311	0	1.81781e-11
206276_at	LY6D	lymphocyte antigen 6 complex, locus D	0.62232	1.60688	0	1.85358e-11
1560754_at	CMTM7	CKLF-like MARVEL transmembrane domain containing 7	1.39885	1.39885	0	1.85442e-11
228042_at	ADPRH	ADP-ribosylarginine hydrolase	1.34971	1.34971	0	1.87252e-11
242197_x_at	CD36	CD36 molecule (thrombospondin receptor)	0.65582	1.52482	0	1.87681e-11
207697_x_at	LILRB2	leukocyte immunoglobulin-like receptor, subfamily B (with TM and ITIM domains), member 2	1.3948	1.3948	0	1.88011e-11
223486_at	GTPBP8	GTP-binding protein 8 (putative)	0.77077	1.29741	0	1.88456e-11
219568_x_at	SOX18	SRY (sex determining region Y)-box 18	1.82209	1.82209	0	1.90784e-11
217469_at			1.36861	1.36861	0	1.9295e-11
244808_at	GRAMD1A	GRAM domain containing 1A	1.51433	1.51433	0	1.94453e-11
213698_at	ZMYM6	zinc finger, MYM-type 6	1.56444	1.56444	0	1.94672e-11
218573_at	MAGEH1	melanoma antigen family H, 1	1.45321	1.45321	0	1.96272e-11
216177_at			0.67136	1.48951	0	1.97244e-11
230453_s_at			1.25279	1.25279	0	1.97704e-11
228389_at			0.7492	1.33476	0	1.98252e-11
228271_at	SND1	staphylococcal nuclease domain containing 1	1.43394	1.43394	0	2.01137e-11
238604_at			1.70816	1.70816	0	2.01335e-11
203547_at	CD4	CD4 molecule	1.35989	1.35989	0	2.02289e-11
226349_at			1.33363	1.33363	0	2.04056e-11
41220_at		septin 9	1.2283	1.2283	0	2.04865e-11
208639_x_at	PDIA6	protein disulfide isomerase family A, member 6	1.63055	1.63055	0	2.05769e-11
221532_s_at	WDR61	WD repeat domain 61	0.88738	1.12691	0	2.1082e-11
217891_at	C16orf58	chromosome 16 open reading frame 58	1.49829	1.49829	0	2.11218e-11
230218_at			1.30453	1.30453	0	2.14834e-11
233010_at			0.81325	1.22963	0	2.15283e-11
229290_at			0.60461	1.65395	0	2.15858e-11
219402_s_at	DERL1	Der1-like domain family, member 1	1.51864	1.51864	0	2.17826e-11
218213_s_at	C11orf10	chromosome 11 open reading frame 10	1.50712	1.50712	0	2.18546e-11
241065_x_at	CMAS	cytidine monophosphate N-acetylneuraminic acid synthetase	0.79727	1.25428	0	2.19164e-11
214605_x_at	GPR1	G protein-coupled receptor 1	0.73324	1.36381	0	2.19253e-11
226771_at	ATP8B2	ATPase, Class I, type 8B, member 2	1.81601	1.81601	0	2.19886e-11
209286_at	CDC42EP3	CDC42 effector protein (Rho GTPase binding) 3	1.45946	1.45946	0	2.20955e-11
230323_s_at	TMEM45B	transmembrane protein 45B	0.74974	1.33379	0	2.22428e-11
206236_at	GPR4	G protein-coupled receptor 4	1.29932	1.29932	0	2.24267e-11
211724_x_at	FLJ20323	hypothetical protein FLJ20323	0.81216	1.23128	0	2.24909e-11
205790_at	SKAP1|AK130024	src kinase associated phosphoprotein 1	1.22743	1.22743	0	2.25031e-11
221974_at			1.67926	1.67926	0	2.2526e-11
240279_at	WDFY2	WD repeat and FYVE domain containing 2	0.70384	1.42078	0	2.25698e-11
213805_at			0.6532	1.53092	0	2.26419e-11
226751_at	C2orf32	chromosome 2 open reading frame 32	1.50603	1.50603	0	2.2675e-11
214265_at	ITGA8	integrin, alpha 8	1.41126	1.41126	0	2.28792e-11
208850_s_at	THY1	Thy-1 cell surface antigen	1.50898	1.50898	0	2.31242e-11
210314_x_at	TNFSF13|TNFSF12-TNFSF13	tumor necrosis factor (ligand) superfamily, member 13|tumor necrosis factor (ligand) superfamily, member 12-member 13	1.40334	1.40334	0	2.32826e-11
1552487_a_at	BNC1	basonuclin 1	0.71546	1.3977	0	2.33021e-11
201667_at	GJA1	gap junction protein, alpha 1, 43kDa (connexin 43)	0.70806	1.41231	0	2.35166e-11
204120_s_at	ADK	adenosine kinase	0.42717	2.34099	0	2.37421e-11
228776_at			1.6588	1.6588	0	2.39184e-11
212850_s_at	LRP4	low density lipoprotein receptor-related protein 4	0.76395	1.30898	0	2.39928e-11
1557383_a_at			1.99311	1.99311	0	2.40483e-11
242657_at	IGFBP4	insulin-like growth factor binding protein 4	1.27184	1.27184	0	2.40823e-11
201460_at	MAPKAPK2	mitogen-activated protein kinase-activated protein kinase 2	1.36378	1.36378	0	2.41941e-11
239196_at	ANKRD22	ankyrin repeat domain 22	0.72511	1.3791	0	2.41953e-11
222223_s_at	IL1F5	interleukin 1 family, member 5 (delta)	0.73583	1.35901	0	2.4296e-11
1553960_at	SNX21	sorting nexin family member 21	0.67891	1.47296	0	2.43259e-11
221715_at	MYST3	MYST histone acetyltransferase (monocytic leukemia) 3	1.27072	1.27072	0	2.43451e-11
210541_s_at	TRIM27	tripartite motif-containing 27	1.67483	1.67483	0	2.44269e-11
236835_at	LOC645431	hypothetical protein LOC645431	1.76494	1.76494	0	2.44368e-11
33304_at	ISG20|AK128478	interferon stimulated exonuclease gene 20kDa	1.9608	1.9608	0	2.46829e-11
1557820_at			0.73515	1.36027	0	2.48552e-11
204754_at	HLF	hepatic leukemia factor	0.70593	1.41657	0	2.49389e-11
219716_at	APOL6	apolipoprotein L, 6	1.47265	1.47265	0	2.50334e-11
1559351_at			0.64011	1.56222	0	2.53915e-11
209687_at	CXCL12	chemokine (C-X-C motif) ligand 12 (stromal cell-derived factor 1)	1.71741	1.71741	0	2.54005e-11
36030_at	HOM-TES-103	hypothetical protein LOC25900, isoform 3	1.36931	1.36931	0	2.54605e-11
218459_at	TOR3A	torsin family 3, member A	1.57246	1.57246	0	2.54767e-11
236313_at	CDKN2B	cyclin-dependent kinase inhibitor 2B (p15, inhibits CDK4)	0.63086	1.58515	0	2.56128e-11
220015_at	CASZ1	castor homolog 1, zinc finger (Drosophila)	0.8083	1.23716	0	2.56635e-11
239841_at	C7orf24	chromosome 7 open reading frame 24	0.81615	1.22527	0	2.57807e-11
225214_at			1.53199	1.53199	0	2.58689e-11
222746_s_at	BSPRY	B-box and SPRY domain containing	0.684	1.462	0	2.58904e-11
238117_at			1.61403	1.61403	0	2.59092e-11
211597_s_at	HOP	homeodomain-only protein	0.7823	1.27827	0	2.59656e-11
1557051_s_at			1.59016	1.59016	0	2.60485e-11
201050_at	PLD3	phospholipase D family, member 3	1.59256	1.59256	0	2.62654e-11
235476_at	TRIM59|BC033011	tripartite motif-containing 59	0.51684	1.93484	0	2.64315e-11
210409_at	LOC653483	similar to myeloid/lymphoid or mixed-lineage leukemia (trithorax homolog, Drosophila); translocated to, 4	0.78345	1.2764	0	2.64955e-11
1553787_at	C11orf45	chromosome 11 open reading frame 45	0.79346	1.2603	0	2.65631e-11
237177_at	CNTN4	contactin 4	1.23934	1.23934	0	2.662e-11
221841_s_at	KLF4	Kruppel-like factor 4 (gut)	0.64374	1.55342	0	2.66627e-11
215051_x_at	AIF1	allograft inflammatory factor 1	1.36034	1.36034	0	2.68898e-11
216615_s_at	HTR3A	5-hydroxytryptamine (serotonin) receptor 3A	0.641	1.56007	0	2.69487e-11
203391_at	FKBP2	FK506 binding protein 2, 13kDa	1.64595	1.64595	0	2.71836e-11
222403_at	MTCH2	mitochondrial carrier homolog 2 (C. elegans)	0.85268	1.17277	0	2.71978e-11
210517_s_at	AKAP12	A kinase (PRKA) anchor protein (gravin) 12	1.63416	1.63416	0	2.721e-11
204006_s_at	FCGR3A|FCGR3B	Fc fragment of IgG, low affinity IIIa, receptor (CD16a)|Fc fragment of IgG, low affinity IIIb, receptor (CD16b)	2.30853	2.30853	0	2.74765e-11
207002_s_at	PLAGL1	pleiomorphic adenoma gene-like 1	0.61962	1.61388	0	2.75347e-11
219163_at	ZNF562	zinc finger protein 562	0.7339	1.36259	0	2.75446e-11
213056_at	FRMD4B	FERM domain containing 4B	0.66264	1.50911	0	2.76952e-11
202857_at	TMEM4	transmembrane protein 4	1.46922	1.46922	0	2.79416e-11
213369_at	PCDH21	protocadherin 21	0.7204	1.38812	0	2.80671e-11
223657_at	C1orf90	chromosome 1 open reading frame 90	1.23292	1.23292	0	2.82975e-11
206043_s_at	ATP2C2	ATPase, Ca++ transporting, type 2C, member 2	0.72032	1.38827	0	2.83877e-11
217369_at	IFI6|IGHA1|IGHG1	interferon, alpha-inducible protein 6|immunoglobulin heavy constant alpha 1|immunoglobulin heavy constant gamma 1 (G1m marker)	1.77864	1.77864	0	2.86897e-11
227816_at			1.42784	1.42784	0	2.91277e-11
204145_at	FRG1	FSHD region gene 1	0.86501	1.15606	0	2.92247e-11
228708_at			0.73215	1.36584	0	2.92588e-11
1563473_at	PPP1R16B	protein phosphatase 1, regulatory (inhibitor) subunit 16B	1.50982	1.50982	0	3.00251e-11
217191_x_at	GSPT1	G1 to S phase transition 1	0.82606	1.21056	0	3.01872e-11
1570130_at	SPATS2	spermatogenesis associated, serine-rich 2	1.85455	1.85455	0	3.02942e-11
218099_at	TEX2	testis expressed sequence 2	0.86342	1.15819	0	3.0552e-11
222102_at	GSTA3	glutathione S-transferase A3	0.74875	1.33555	0	3.07883e-11
237202_at	PGPEP1	pyroglutamyl-peptidase I	1.2559	1.2559	0	3.08715e-11
239127_at			0.80186	1.24711	0	3.10256e-11
213131_at	OLFM1	olfactomedin 1	1.60125	1.60125	0	3.13416e-11
211734_s_at	FCER1A	Fc fragment of IgE, high affinity I, receptor for; alpha polypeptide	0.73628	1.35818	0	3.16096e-11
217825_s_at	UBE2J1	ubiquitin-conjugating enzyme E2, J1 (UBC6 homolog, yeast)	1.88497	1.88497	0	3.17067e-11
222860_s_at	PDGFD	platelet derived growth factor D	1.33513	1.33513	0	3.1902e-11
219476_at	C1orf116	chromosome 1 open reading frame 116	0.76818	1.30178	0	3.20334e-11
220933_s_at	ZCCHC6	zinc finger, CCHC domain containing 6	0.78985	1.26606	0	3.23362e-11
1565282_at			1.51365	1.51365	0	3.23446e-11
210221_at	CHRNA3	cholinergic receptor, nicotinic, alpha 3	0.72107	1.38683	0	3.24115e-11
225502_at	DOCK8	dedicator of cytokinesis 8	1.83557	1.83557	0	3.27298e-11
224707_at	C5orf32	chromosome 5 open reading frame 32	1.3059	1.3059	0	3.35478e-11
230128_at	IGL@|IGLC1|IGLV4-3|IGLV3-25|IGLJ3|BC012876|X57820|BC064491|AJ319669	immunoglobulin lambda locus|immunoglobulin lambda constant 1 (Mcg marker)|immunoglobulin lambda variable 4-3|immunoglobulin lambda variable 3-25|immunoglobulin lambda joining 3	2.22599	2.22599	0	3.36056e-11
204672_s_at	ANKRD6	ankyrin repeat domain 6	0.77565	1.28924	0	3.36535e-11
219412_at	RAB38	RAB38, member RAS oncogene family	0.85284	1.17256	0	3.39848e-11
209818_s_at	HABP4	hyaluronan binding protein 4	1.23679	1.23679	0	3.44262e-11
235131_at	RHOJ	ras homolog gene family, member J	1.32281	1.32281	0	3.44976e-11
223397_s_at	NIP7	nuclear import 7 homolog (S. cerevisiae)	0.75411	1.32607	0	3.45747e-11
208158_s_at	OSBPL1A	oxysterol binding protein-like 1A	0.74491	1.34244	0	3.47949e-11
204375_at	CLSTN3	calsyntenin 3	1.29616	1.29616	0	3.47955e-11
225652_at	FARP2	FERM, RhoGEF and pleckstrin domain protein 2	0.81637	1.22494	0	3.50977e-11
1558662_s_at	BANK1	B-cell scaffold protein with ankyrin repeats 1	1.58186	1.58186	0	3.53379e-11
225045_at	KIAA1212	KIAA1212	1.64918	1.64918	0	3.5365e-11
219971_at	IL21R	interleukin 21 receptor	1.20117	1.20117	0	3.53986e-11
226001_at	KLHL5	kelch-like 5 (Drosophila)	1.44371	1.44371	0	3.59011e-11
238591_at			1.31078	1.31078	0	3.59417e-11
230805_at			1.4278	1.4278	0	3.62685e-11
212121_at	C10orf61	chromosome 10 open reading frame 61	1.44427	1.44427	0	3.62781e-11
201855_s_at	ASCIZ	ATM/ATR-Substrate Chk2-Interacting Zn2+-finger protein	0.77444	1.29126	0	3.64537e-11
207490_at	TUBA4	tubulin, alpha 4	0.73925	1.35271	0	3.64919e-11
233825_s_at	CD99L2	CD99 molecule-like 2	1.36322	1.36322	0	3.67392e-11
210397_at	DEFB1	defensin, beta 1	0.69014	1.44899	0	3.69209e-11
210720_s_at	APBA2BP	amyloid beta (A4) precursor protein-binding, family A, member 2 binding protein	1.31455	1.31455	0	3.69351e-11
218299_at	C11orf24	chromosome 11 open reading frame 24	1.48155	1.48155	0	3.69436e-11
203471_s_at	PLEK	pleckstrin	1.4893	1.4893	0	3.70084e-11
223061_at	CHID1	chitinase domain containing 1	1.40215	1.40215	0	3.70803e-11
210992_x_at	FCGR2A|FCGR2C	Fc fragment of IgG, low affinity IIa, receptor (CD32)|Fc fragment of IgG, low affinity IIc, receptor for (CD32)	1.53377	1.53377	0	3.71159e-11
212377_s_at	NOTCH2	Notch homolog 2 (Drosophila)	0.79032	1.26532	0	3.74469e-11
244069_at			0.76076	1.31447	0	3.83136e-11
219849_at	ZNF671	zinc finger protein 671	1.30236	1.30236	0	3.83507e-11
234973_at	SLC38A5	solute carrier family 38, member 5	1.47226	1.47226	0	3.85176e-11
227985_at			1.64405	1.64405	0	3.85531e-11
214995_s_at	APOBEC3G|APOBEC3F	apolipoprotein B mRNA editing enzyme, catalytic polypeptide-like 3G|apolipoprotein B mRNA editing enzyme, catalytic polypeptide-like 3F	1.67295	1.67295	0	3.85938e-11
239173_at	INADL	InaD-like (Drosophila)	0.67221	1.48763	0	3.88618e-11
226459_at	PIK3AP1	phosphoinositide-3-kinase adaptor protein 1	1.4906	1.4906	0	3.89595e-11
213399_x_at	RPN2	ribophorin II	1.5061	1.5061	0	3.89802e-11
202893_at	UNC13B	unc-13 homolog B (C. elegans)	0.84409	1.18471	0	3.9347e-11
243718_at	BC006438		0.76052	1.3149	0	3.95237e-11
239770_at			0.70076	1.42702	0	3.96085e-11
205619_s_at	MEOX1	mesenchyme homeobox 1	1.48074	1.48074	0	3.97107e-11
1554597_at			0.82088	1.2182	0	4.00377e-11
200919_at	PHC2	polyhomeotic homolog 2 (Drosophila)	1.29177	1.29177	0	4.04634e-11
1568868_at	FLJ16008	FLJ16008 protein	0.81825	1.22213	0	4.06525e-11
225851_at	FNTB	farnesyltransferase, CAAX box, beta	0.82623	1.21032	0	4.10743e-11
222052_at	C19orf54	chromosome 19 open reading frame 54	1.33293	1.33293	0	4.11438e-11
219734_at	SIDT1	SID1 transmembrane family, member 1	1.5502	1.5502	0	4.13796e-11
1555259_at	ZAK	sterile alpha motif and leucine zipper containing kinase AZK	0.69546	1.43789	0	4.15841e-11
220088_at			1.44379	1.44379	0	4.16827e-11
227654_at	C20orf175	chromosome 20 open reading frame 175	1.41897	1.41897	0	4.18186e-11
206693_at	IL7	interleukin 7	0.54782	1.82543	0	4.21883e-11
214070_s_at	ATP10B	ATPase, Class V, type 10B	0.77057	1.29773	0	4.22267e-11
208759_at	NCSTN	nicastrin	1.26531	1.26531	0	4.22645e-11
212902_at			1.5549	1.5549	0	4.26088e-11
238226_at	FAM70B	family with sequence similarity 70, member B	1.39608	1.39608	0	4.27068e-11
233480_at	TMEM43	transmembrane protein 43	0.78603	1.27221	0	4.29604e-11
231930_at	ELMOD1	ELMO/CED-12 domain containing 1	0.57358	1.74344	0	4.31051e-11
209890_at	TSPAN5	tetraspanin 5	0.67524	1.48095	0	4.33507e-11
234222_at	THSD4	thrombospondin, type I, domain containing 4	0.74125	1.34907	0	4.38693e-11
201947_s_at	CCT2	chaperonin containing TCP1, subunit 2 (beta)	0.87751	1.13958	0	4.40434e-11
223022_s_at	C6orf55	chromosome 6 open reading frame 55	0.81966	1.22001	0	4.46928e-11
228287_at	ING5	inhibitor of growth family, member 5	0.81692	1.22412	0	4.47815e-11
219197_s_at	SCUBE2	signal peptide, CUB domain, EGF-like 2	1.44784	1.44784	0	4.49684e-11
204950_at	CARD8	caspase recruitment domain family, member 8	1.50647	1.50647	0	4.52289e-11
239525_at			0.7685	1.30123	0	4.52645e-11
221658_s_at	IL21R	interleukin 21 receptor	1.3374	1.3374	0	4.55048e-11
225792_at	HOOK1	hook homolog 1 (Drosophila)	0.72516	1.37901	0	4.55389e-11
202985_s_at	BAG5	BCL2-associated athanogene 5	0.91206	1.09642	0	4.56792e-11
213241_at			1.6721	1.6721	0	4.58384e-11
217845_x_at	HIGD1A|CCDC109B	HIG1 domain family, member 1A|coiled-coil domain containing 109B	0.78485	1.27412	0	4.66355e-11
223659_at	TMPRSS13	transmembrane protease, serine 13	0.71154	1.4054	0	4.66389e-11
225742_at	MDM4	Mdm4, transformed 3T3 cell double minute 4, p53 binding protein (mouse)	1.89082	1.89082	0	4.66619e-11
222843_at	FIGNL1	fidgetin-like 1	0.79256	1.26173	0	4.66935e-11
208206_s_at	RASGRP2	RAS guanyl releasing protein 2 (calcium and DAG-regulated)	1.25612	1.25612	0	4.69185e-11
225586_at	WDR85	WD repeat domain 85	1.2877	1.2877	0	4.70681e-11
204974_at	RAB3A	RAB3A, member RAS oncogene family	1.30422	1.30422	0	4.71427e-11
209569_x_at	D4S234E	DNA segment on chromosome 4 (unique) 234 expressed sequence	0.67869	1.47342	0	4.72038e-11
204620_s_at	CSPG2	chondroitin sulfate proteoglycan 2 (versican)	1.8637	1.8637	0	4.72814e-11
203760_s_at	SLA	Src-like-adaptor	1.39165	1.39165	0	4.7824e-11
236933_at			0.77898	1.28374	0	4.79152e-11
1554177_a_at	ATP5S	ATP synthase, H+ transporting, mitochondrial F0 complex, subunit s (factor B)	0.79394	1.25954	0	4.81493e-11
205312_at	SPI1	spleen focus forming virus (SFFV) proviral integration oncogene spi1	1.5046	1.5046	0	4.81624e-11
212426_s_at	YWHAQ	tyrosine 3-monooxygenase/tryptophan 5-monooxygenase activation protein, theta polypeptide	0.76711	1.30359	0	4.82852e-11
202468_s_at	CTNNAL1	catenin (cadherin-associated protein), alpha-like 1	0.7523	1.32926	0	4.8668e-11
205306_x_at	KMO	kynurenine 3-monooxygenase (kynurenine 3-hydroxylase)	1.41304	1.41304	0	4.95534e-11
212419_at	C10orf56	chromosome 10 open reading frame 56	1.47871	1.47871	0	4.98153e-11
230083_at			0.68808	1.45332	0	5.01195e-11
235489_at	RHOJ	ras homolog gene family, member J	1.70623	1.70623	0	5.04474e-11
205013_s_at	ADORA2A	adenosine A2a receptor	1.36036	1.36036	0	5.06405e-11
200971_s_at	SERP1	stress-associated endoplasmic reticulum protein 1	1.47055	1.47055	0	5.08144e-11
203962_s_at	NEBL	nebulette	0.67155	1.48909	0	5.10759e-11
228752_at			1.43526	1.43526	0	5.12941e-11
1554281_at	BC019703		0.87479	1.14313	0	5.14044e-11
207435_s_at	SRRM2	serine/arginine repetitive matrix 2	1.3737	1.3737	0	5.14742e-11
212028_at	RBM25	RNA binding motif protein 25	0.60608	1.64996	0	5.24472e-11
201156_s_at	RAB5C	RAB5C, member RAS oncogene family	1.42821	1.42821	0	5.25155e-11
227443_at	C9orf150	chromosome 9 open reading frame 150	1.39898	1.39898	0	5.25287e-11
228837_at			1.66003	1.66003	0	5.26131e-11
218759_at	DVL2	dishevelled, dsh homolog 2 (Drosophila)	1.26415	1.26415	0	5.29233e-11
219161_s_at	CKLF	chemokine-like factor	1.45128	1.45128	0	5.29914e-11
207968_s_at	MEF2C	MADS box transcription enhancer factor 2, polypeptide C (myocyte enhancer factor 2C)	1.34758	1.34758	0	5.30748e-11
215982_s_at	DOM3Z	dom-3 homolog Z (C. elegans)	1.367	1.367	0	5.31619e-11
216860_s_at	GDF11	growth differentiation factor 11	1.22388	1.22388	0	5.38376e-11
201326_at	CCT6A	chaperonin containing TCP1, subunit 6A (zeta 1)	0.82902	1.20624	0	5.39038e-11
213858_at	ZNF250	zinc finger protein 250	0.83273	1.20087	0	5.39405e-11
211429_s_at	SERPINA1	serpin peptidase inhibitor, clade A (alpha-1 antiproteinase, antitrypsin), member 1	1.57402	1.57402	0	5.39593e-11
222881_at			0.78238	1.27815	0	5.41782e-11
218611_at	IER5	immediate early response 5	0.80977	1.23491	0	5.47851e-11
201654_s_at	HSPG2	heparan sulfate proteoglycan 2 (perlecan)	1.85181	1.85181	0	5.48923e-11
206595_at	CST6	cystatin E/M	0.71153	1.40542	0	5.52411e-11
227552_at	SEPT1|AK123224	septin 1	1.74992	1.74992	0	5.52435e-11
237999_at	ZDHHC13	zinc finger, DHHC-type containing 13	0.5053	1.97902	0	5.52741e-11
209437_s_at			1.64155	1.64155	0	5.53236e-11
239367_at	BDNF	brain-derived neurotrophic factor	0.75384	1.32653	0	5.60308e-11
210640_s_at	GPR30	G protein-coupled receptor 30	1.28432	1.28432	0	5.61933e-11
212186_at	ACACA	acetyl-Coenzyme A carboxylase alpha	0.84293	1.18634	0	5.64549e-11
208998_at	UCP2	uncoupling protein 2 (mitochondrial, proton carrier)	1.64442	1.64442	0	5.64628e-11
227034_at	ANKRD57	ankyrin repeat domain 57	0.71881	1.39118	0	5.69793e-11
224674_at	TTYH3	tweety homolog 3 (Drosophila)	1.32772	1.32772	0	5.71761e-11
242732_at	MTSS1	metastasis suppressor 1	0.62512	1.59969	0	5.75924e-11
209608_s_at	ACAT2	acetyl-Coenzyme A acetyltransferase 2 (acetoacetyl Coenzyme A thiolase)	0.77589	1.28885	0	5.78251e-11
1557688_at	ARHGAP26	Rho GTPase activating protein 26	1.42085	1.42085	0	5.78291e-11
205659_at	HDAC9	histone deacetylase 9	1.65873	1.65873	0	5.78343e-11
232277_at			0.71151	1.40547	0	5.80455e-11
235679_at			0.81831	1.22204	0	5.82863e-11
238346_s_at	NCOA6IP	nuclear receptor coactivator 6 interacting protein	0.6295	1.58856	0	5.83002e-11
217092_x_at	UNQ9217	AASA9217	0.86061	1.16196	0	5.84972e-11
219976_at	HOOK1	hook homolog 1 (Drosophila)	0.68028	1.46998	0	5.90064e-11
226803_at	CHMP4C	chromatin modifying protein 4C	0.7222	1.38467	0	5.95717e-11
1561195_at			0.72363	1.38193	0	5.96234e-11
205067_at	IL1B	interleukin 1, beta	1.80626	1.80626	0	6.00628e-11
204999_s_at	ATF5	activating transcription factor 5	1.77141	1.77141	0	6.02927e-11
223082_at	SH3KBP1	SH3-domain kinase binding protein 1	1.37515	1.37515	0	6.05413e-11
217225_x_at	NOMO1|NOMO2|NOMO3	NODAL modulator 1|NODAL modulator 2|NODAL modulator 3	1.35288	1.35288	0	6.06273e-11
203633_at	CPT1A	carnitine palmitoyltransferase 1A (liver)	1.36076	1.36076	0	6.08353e-11
225541_at	RPL22L1	ribosomal protein L22-like 1	0.82104	1.21797	0	6.12603e-11
244876_at	EBF1	early B-cell factor 1	1.37147	1.37147	0	6.20196e-11
239859_x_at			0.7369	1.35703	0	6.24094e-11
229638_at	IRX3	iroquois homeobox protein 3	0.69656	1.43562	0	6.24986e-11
214668_at	C13orf1	chromosome 13 open reading frame 1	0.77923	1.28331	0	6.2955e-11
206714_at	ALOX15B	arachidonate 15-lipoxygenase, type B	1.4424	1.4424	0	6.32704e-11
202875_s_at	PBX2	pre-B-cell leukemia transcription factor 2	1.43821	1.43821	0	6.35926e-11
213900_at	C9orf61	chromosome 9 open reading frame 61	0.76967	1.29925	0	6.36089e-11
235937_at	AK130833		0.76325	1.31019	0	6.36106e-11
219761_at	CLEC1A	C-type lectin domain family 1, member A	1.22281	1.22281	0	6.3622e-11
244579_at	TRPS1	trichorhinophalangeal syndrome I	0.66192	1.51075	0	6.56253e-11
201468_s_at	NQO1	NAD(P)H dehydrogenase, quinone 1	0.69503	1.43879	0	6.64344e-11
230261_at	ST8SIA4	ST8 alpha-N-acetyl-neuraminide alpha-2,8-sialyltransferase 4	1.68173	1.68173	0	6.71361e-11
1554314_at	C6orf141	chromosome 6 open reading frame 141	0.73119	1.36763	0	6.7895e-11
215641_at	SEC24D	SEC24 related gene family, member D (S. cerevisiae)	2.18215	2.18215	0	6.80445e-11
223233_s_at	CGN	cingulin	0.8278	1.20801	0	6.84158e-11
220320_at	DOK3	docking protein 3	1.41314	1.41314	0	6.85643e-11
236280_at			1.73793	1.73793	0	6.8585e-11
39402_at	IL1B	interleukin 1, beta	1.73936	1.73936	0	6.91087e-11
232116_at	GRHL3	grainyhead-like 3 (Drosophila)	0.70125	1.42603	0	6.91644e-11
242354_at			0.80435	1.24324	0	6.9244e-11
1554462_a_at	DNAJB9	DnaJ (Hsp40) homolog, subfamily B, member 9	1.85326	1.85326	0	6.96585e-11
210044_s_at	LYL1	lymphoblastic leukemia derived sequence 1	1.32174	1.32174	0	7.01506e-11
214734_at	EXPH5	exophilin 5	0.53844	1.85721	0	7.03166e-11
211302_s_at	PDE4B	phosphodiesterase 4B, cAMP-specific (phosphodiesterase E4 dunce homolog, Drosophila)	1.80592	1.80592	0	7.0496e-11
210652_s_at	C1orf34	chromosome 1 open reading frame 34	0.76224	1.31193	0	7.05406e-11
240606_at	ACACA	acetyl-Coenzyme A carboxylase alpha	0.68173	1.46685	0	7.21014e-11
1555416_a_at	ALOX15B	arachidonate 15-lipoxygenase, type B	1.54378	1.54378	0	7.23048e-11
219790_s_at	NPR3	natriuretic peptide receptor C/guanylate cyclase C (atrionatriuretic peptide receptor C)	0.71025	1.40796	0	7.248e-11
229720_at	BAG1	BCL2-associated athanogene	0.73761	1.35572	0	7.2711e-11
207641_at	TNFRSF13B	tumor necrosis factor receptor superfamily, member 13B	1.24952	1.24952	0	7.29659e-11
229305_at	MLF1IP	MLF1 interacting protein	0.74981	1.33366	0	7.30894e-11
205546_s_at	TYK2	tyrosine kinase 2	1.40103	1.40103	0	7.33891e-11
203581_at	RAB4A	RAB4A, member RAS oncogene family	0.8268	1.20948	0	7.35339e-11
209258_s_at	SMC3	structural maintenance of chromosomes 3	0.54115	1.84793	0	7.37639e-11
228538_at	ZNF662	zinc finger protein 662	0.77797	1.28539	0	7.42819e-11
219518_s_at	ELL3	elongation factor RNA polymerase II-like 3	0.80669	1.23964	0	7.46362e-11
209149_s_at	TM9SF1	transmembrane 9 superfamily member 1	1.5964	1.5964	0	7.49243e-11
206467_x_at	TNFRSF6B|RTEL1	tumor necrosis factor receptor superfamily, member 6b, decoy|regulator of telomere elongation helicase 1	1.30473	1.30473	0	7.52332e-11
215380_s_at	C7orf24	chromosome 7 open reading frame 24	0.84921	1.17756	0	7.53435e-11
223232_s_at	CGN	cingulin	0.715	1.3986	0	7.56764e-11
203928_x_at	MAPT	microtubule-associated protein tau	0.78059	1.28108	0	7.59965e-11
212385_at			1.59374	1.59374	0	7.64733e-11
235730_at			0.61035	1.63841	0	7.6656e-11
227155_at			0.72935	1.37108	0	7.67571e-11
211320_s_at	PTPRU	protein tyrosine phosphatase, receptor type, U	1.27821	1.27821	0	7.67924e-11
203003_at	MEF2D	MADS box transcription enhancer factor 2, polypeptide D (myocyte enhancer factor 2D)	1.31445	1.31445	0	7.68508e-11
234331_s_at	LOC653602	hypothetical LOC653602	0.64403	1.55273	0	7.79126e-11
228567_at			0.81547	1.22629	0	7.85323e-11
204387_x_at	MRP63	mitochondrial ribosomal protein 63	0.79068	1.26474	0	7.89553e-11
232298_at			0.7228	1.38351	0	7.91229e-11
238477_at			0.84184	1.18788	0	7.96592e-11
217478_s_at	HLA-DMA	major histocompatibility complex, class II, DM alpha	1.64152	1.64152	0	7.98825e-11
219091_s_at	MMRN2	multimerin 2	1.44327	1.44327	0	8.03813e-11
1558687_a_at			0.64108	1.55988	0	8.04174e-11
201354_s_at	BAZ2A	bromodomain adjacent to zinc finger domain, 2A	1.3059	1.3059	0	8.25411e-11
218731_s_at	VWA1	von Willebrand factor A domain containing 1	1.40523	1.40523	0	8.36631e-11
226617_at	ARL5A	ADP-ribosylation factor-like 5A	0.78837	1.26844	0	8.46327e-11
210784_x_at	LILRB3	leukocyte immunoglobulin-like receptor, subfamily B (with TM and ITIM domains), member 3	1.29498	1.29498	0	8.55871e-11
238619_at			1.61023	1.61023	0	8.59659e-11
226614_s_at	C8orf13	chromosome 8 open reading frame 13	0.80839	1.23703	0	8.61261e-11
1557411_s_at	SLC25A43	solute carrier family 25, member 43	0.73083	1.3683	0	8.63746e-11
201315_x_at	IFITM2	interferon induced transmembrane protein 2 (1-8D)	1.50961	1.50961	0	8.64409e-11
227851_s_at	PGS1	phosphatidylglycerophosphate synthase 1	1.30589	1.30589	0	8.69214e-11
209166_s_at	MAN2B1	mannosidase, alpha, class 2B, member 1	1.41223	1.41223	0	8.74454e-11
226948_at	AX775823		1.64405	1.64405	0	8.81359e-11
209770_at	BTN3A1	butyrophilin, subfamily 3, member A1	1.4552	1.4552	0	8.81387e-11
230630_at			0.67451	1.48256	0	8.83642e-11
216272_x_at	SYDE1	synapse defective 1, Rho GTPase, homolog 1 (C. elegans)	1.22218	1.22218	0	8.89433e-11
233748_x_at	PRKAG2	protein kinase, AMP-activated, gamma 2 non-catalytic subunit	1.26965	1.26965	0	8.96068e-11
203136_at	RABAC1	Rab acceptor 1 (prenylated)	1.88824	1.88824	0	8.96656e-11
201250_s_at	SLC2A1	solute carrier family 2 (facilitated glucose transporter), member 1	0.76719	1.30347	0	9.05922e-11
207085_x_at	CSF2RA	colony stimulating factor 2 receptor, alpha, low-affinity (granulocyte-macrophage)	1.35168	1.35168	0	9.10575e-11
236058_at	C1orf172	chromosome 1 open reading frame 172	0.81738	1.22343	0	9.10625e-11
230434_at	KLHL23|PHOSPHO2	kelch-like 23 (Drosophila)|phosphatase, orphan 2	0.74312	1.34569	0	9.24035e-11
201469_s_at	MUC1|SHC1	mucin 1, cell surface associated|SHC (Src homology 2 domain containing) transforming protein 1	1.79711	1.79711	0	9.25326e-11
1554050_at	SMPDL3B	sphingomyelin phosphodiesterase, acid-like 3B	1.22966	1.22966	0	9.2599e-11
236826_at			0.77212	1.29514	0	9.2655e-11
222700_at			0.78932	1.26692	0	9.41398e-11
219092_s_at	IPPK	inositol 1,3,4,5,6-pentakisphosphate 2-kinase	0.7901	1.26566	0	9.41512e-11
218595_s_at	HEATR1	HEAT repeat containing 1	0.86448	1.15676	0	9.43574e-11
218832_x_at	ARRB1	arrestin, beta 1	1.2403	1.2403	0	9.46703e-11
226134_s_at			1.7621	1.7621	0	9.4895e-11
213365_at	EXOD1	exonuclease domain containing 1	0.7408	1.34989	0	9.52265e-11
203144_s_at	KIAA0040	KIAA0040	1.24106	1.24106	0	9.53968e-11
1556762_a_at	MSRA	methionine sulfoxide reductase A	1.29493	1.29493	0	9.54102e-11
210109_at	SND1|NAG8	staphylococcal nuclease domain containing 1|nasopharyngeal carcinoma associated gene protein-8	1.34871	1.34871	0	9.63114e-11
201765_s_at	HEXA	hexosaminidase A (alpha polypeptide)	1.30541	1.30541	0	9.64561e-11
202637_s_at	ICAM1	intercellular adhesion molecule 1 (CD54), human rhinovirus receptor	1.26345	1.26345	0	9.66971e-11
212536_at	ATP11B	ATPase, Class VI, type 11B	0.71605	1.39655	0	9.72558e-11
202388_at	RGS2	regulator of G-protein signalling 2, 24kDa	1.55429	1.55429	0	9.75036e-11
209211_at	KLF5	Kruppel-like factor 5 (intestinal)	0.60268	1.65925	0	9.77594e-11
220225_at	IRX4	iroquois homeobox protein 4	0.73424	1.36196	0	9.77699e-11
215239_x_at	ZNF273	zinc finger protein 273	0.65096	1.53618	0	9.79661e-11
202531_at	IRF1	interferon regulatory factor 1	1.49246	1.49246	0	9.85958e-11
217540_at			2.23863	2.23863	0	9.86668e-11
230129_at	C10orf89	chromosome 10 open reading frame 89	0.81235	1.231	0	9.86902e-11
241894_at	VMO1	vitelline membrane outer layer 1 homolog (chicken)	1.40567	1.40567	0	9.93769e-11
1558540_s_at	SLC2A11	solute carrier family 2 (facilitated glucose transporter), member 11	1.47343	1.47343	0	1.00579e-10
217390_x_at			1.27925	1.27925	0	1.00613e-10
232925_at	EGFR	epidermal growth factor receptor (erythroblastic leukemia viral (v-erb-b) oncogene homolog, avian)	0.60737	1.64645	0	1.00732e-10
229168_at	COL23A1	collagen, type XXIII, alpha 1	1.27552	1.27552	0	1.00774e-10
200845_s_at	PRDX6	peroxiredoxin 6	0.86386	1.1576	0	1.02551e-10
213049_at	FSD1L|GARNL1	fibronectin type III and SPRY domain containing 1-like|GTPase activating Rap/RanGAP domain-like 1	0.78866	1.26798	0	1.03645e-10
211725_s_at	BID	BH3 interacting domain death agonist	1.3586	1.3586	0	1.0402e-10
241801_at	PGAP1	GPI deacylase	0.75029	1.33282	0	1.04091e-10
1555516_at	FOXP2	forkhead box P2	0.71339	1.40176	0	1.04507e-10
224524_s_at	ASB3	ankyrin repeat and SOCS box-containing 3	1.48944	1.48944	0	1.04792e-10
238082_at			1.30996	1.30996	0	1.0497e-10
213238_at	ATP10D	ATPase, Class V, type 10D	0.82363	1.21414	0	1.05717e-10
237398_at	ARHGEF12	Rho guanine nucleotide exchange factor (GEF) 12	0.67553	1.48032	0	1.0729e-10
219566_at	PLEKHF1	pleckstrin homology domain containing, family F (with FYVE domain) member 1	1.27322	1.27322	0	1.07751e-10
213712_at	ELOVL2	elongation of very long chain fatty acids (FEN1/Elo2, SUR4/Elo3, yeast)-like 2	1.45301	1.45301	0	1.07899e-10
203088_at	FBLN5	fibulin 5	1.56285	1.56285	0	1.07929e-10
201849_at	BNIP3	BCL2/adenovirus E1B 19kDa interacting protein 3	0.70697	1.41448	0	1.09221e-10
232968_at	FANK1	fibronectin type III and ankyrin repeat domains 1	0.81525	1.22662	0	1.09331e-10
1560259_at	RORA	RAR-related orphan receptor A	0.60738	1.64641	0	1.09463e-10
210076_x_at	SERBP1	SERPINE1 mRNA binding protein 1	0.83452	1.1983	0	1.10229e-10
202803_s_at	ITGB2	integrin, beta 2 (complement component 3 receptor 3 and 4 subunit)	1.57522	1.57522	0	1.11559e-10
209962_at	EPOR	erythropoietin receptor	1.25985	1.25985	0	1.11896e-10
244663_at			0.69756	1.43356	0	1.12801e-10
233216_at	ZDHHC21	zinc finger, DHHC-type containing 21	0.80486	1.24246	0	1.13459e-10
211878_at			1.36702	1.36702	0	1.13569e-10
202350_s_at	MATN2	matrilin 2	0.74338	1.34521	0	1.15043e-10
1556381_at			0.75328	1.32752	0	1.1572e-10
226834_at			1.58323	1.58323	0	1.16288e-10
219689_at	SEMA3G	sema domain, immunoglobulin domain (Ig), short basic domain, secreted, (semaphorin) 3G	1.328	1.328	0	1.16296e-10
212358_at	CLIPR-59	CLIP-170-related protein	1.24557	1.24557	0	1.18776e-10
228677_s_at	FLJ21438	hypothetical protein FLJ21438	1.34076	1.34076	0	1.21353e-10
206127_at	ELK3	ELK3, ETS-domain protein (SRF accessory protein 2)	1.46031	1.46031	0	1.21738e-10
40420_at	STK10	serine/threonine kinase 10	1.32104	1.32104	0	1.22996e-10
223200_s_at	LSG1	large subunit GTPase 1 homolog (S. cerevisiae)	0.73856	1.35398	0	1.23035e-10
207153_s_at	GLMN	glomulin, FKBP associated protein	0.82455	1.21278	0	1.23438e-10
215535_s_at	AGPAT1	1-acylglycerol-3-phosphate O-acyltransferase 1 (lysophosphatidic acid acyltransferase, alpha)	1.3697	1.3697	0	1.23501e-10
216527_at			0.6483	1.5425	0	1.24137e-10
209880_s_at	SELPLG	selectin P ligand	1.32659	1.32659	0	1.2552e-10
220034_at	IRAK3	interleukin-1 receptor-associated kinase 3	1.2614	1.2614	0	1.262e-10
214467_at	GPR65	G protein-coupled receptor 65	1.46178	1.46178	0	1.26486e-10
233463_at	RASSF6	Ras association (RalGDS/AF-6) domain family 6	1.61299	1.61299	0	1.26571e-10
210691_s_at	CACYBP	calcyclin binding protein	0.79881	1.25186	0	1.27951e-10
206023_at	NMU	neuromedin U	0.75487	1.32473	0	1.28198e-10
1570482_at	SLC22A3	solute carrier family 22 (extraneuronal monoamine transporter), member 3	0.81451	1.22773	0	1.28725e-10
219891_at	PGPEP1	pyroglutamyl-peptidase I	1.25636	1.25636	0	1.29239e-10
214028_x_at	TDRD3	tudor domain containing 3	0.79938	1.25097	0	1.29661e-10
205567_at	CHST1	carbohydrate (keratan sulfate Gal-6) sulfotransferase 1	1.22887	1.22887	0	1.30292e-10
214234_s_at	CYP3A5	cytochrome P450, family 3, subfamily A, polypeptide 5	0.63692	1.57005	0	1.30422e-10
207114_at	LY6G6C|BC011600	lymphocyte antigen 6 complex, locus G6C	0.64619	1.54754	0	1.31576e-10
227391_x_at	KCNMB3	potassium large conductance calcium-activated channel, subfamily M beta member 3	0.63945	1.56385	0	1.31676e-10
219420_s_at	C1orf163	chromosome 1 open reading frame 163	0.81252	1.23073	0	1.32435e-10
225019_at	CAMK2D	calcium/calmodulin-dependent protein kinase (CaM kinase) II delta	0.78018	1.28176	0	1.32767e-10
227973_at	FLJ38973	hypothetical protein FLJ38973	0.73733	1.35625	0	1.33494e-10
207836_s_at	RBPMS	RNA binding protein with multiple splicing	1.3866	1.3866	0	1.36089e-10
1552482_at	RAPH1	Ras association (RalGDS/AF-6) and pleckstrin homology domains 1	0.6105	1.63801	0	1.36462e-10
219250_s_at	FLRT3	fibronectin leucine rich transmembrane protein 3	0.66035	1.51435	0	1.3886e-10
227279_at	TCEAL3|TCEAL6|TCEAL5	transcription elongation factor A (SII)-like 3|transcription elongation factor A (SII)-like 6|transcription elongation factor A (SII)-like 5	1.34371	1.34371	0	1.3919e-10
1552497_a_at	SLAMF6	SLAM family member 6	1.12332	1.12332	0	1.39198e-10
1554480_a_at	SVH	SVH protein	0.86621	1.15446	0	1.42562e-10
231997_at			1.4923	1.4923	0	1.4399e-10
226553_at	TMPRSS2|AK123948	transmembrane protease, serine 2	1.30571	1.30571	0	1.46944e-10
201144_s_at	EIF2S1	eukaryotic translation initiation factor 2, subunit 1 alpha, 35kDa	0.88901	1.12485	0	1.4945e-10
1554004_a_at	RGNEF	Rho-guanine nucleotide exchange factor	0.76012	1.31559	0	1.51332e-10
230176_at			0.7628	1.31096	0	1.52399e-10
1563902_at	SPSB1	splA/ryanodine receptor domain and SOCS box containing 1	1.30547	1.30547	0	1.53066e-10
233337_s_at	SEZ6L2|LOC440354|BOLA2	seizure related 6 homolog (mouse)-like 2|PI-3-kinase-related kinase SMG-1 pseudogene|bolA homolog 2 (E. coli)	1.34327	1.34327	0	1.53602e-10
208900_s_at	TOP1	topoisomerase (DNA) I	0.50274	1.98911	0	1.5425e-10
204411_at	KIF21B	kinesin family member 21B	1.19715	1.19715	0	1.55492e-10
244062_at	DAAM1	dishevelled associated activator of morphogenesis 1	0.72566	1.37805	0	1.55718e-10
202211_at	ARFGAP3|AK127525	ADP-ribosylation factor GTPase activating protein 3	1.49332	1.49332	0	1.56927e-10
233040_at	PLEKHA5	pleckstrin homology domain containing, family A member 5	0.77501	1.2903	0	1.57197e-10
210484_s_at	TNFRSF10C|MGC31957	tumor necrosis factor receptor superfamily, member 10c, decoy without an intracellular domain|hypothetical protein MGC31957	1.48696	1.48696	0	1.58256e-10
209733_at			0.789	1.26743	0	1.58386e-10
241370_at			0.82877	1.2066	0	1.5989e-10
211330_s_at	HFE	hemochromatosis	1.32817	1.32817	0	1.60034e-10
236620_at	RIF1	RAP1 interacting factor homolog (yeast)	0.42491	2.35346	0	1.61237e-10
219584_at	PLA1A	phospholipase A1 member A	1.45772	1.45772	0	1.61471e-10
218351_at	COMMD8	COMM domain containing 8	0.77838	1.28472	0	1.62217e-10
204114_at	NID2	nidogen 2 (osteonidogen)	1.60754	1.60754	0	1.62783e-10
209436_at			1.47172	1.47172	0	1.63319e-10
1556220_at			0.81702	1.22396	0	1.63666e-10
205392_s_at	CCL14|CCL15	chemokine (C-C motif) ligand 14|chemokine (C-C motif) ligand 15	1.58896	1.58896	0	1.63709e-10
222921_s_at	HEY2	hairy/enhancer-of-split related with YRPW motif 2	1.26008	1.26008	0	1.64047e-10
1566324_a_at	MAF	v-maf musculoaponeurotic fibrosarcoma oncogene homolog (avian)	0.61557	1.6245	0	1.65369e-10
201750_s_at	ECE1|AK123231	endothelin converting enzyme 1	1.28733	1.28733	0	1.657e-10
226064_s_at	DGAT2	diacylglycerol O-acyltransferase homolog 2 (mouse)	0.78849	1.26825	0	1.67898e-10
229247_at	FLJ37440	hypothetical protein FLJ37440	1.27037	1.27037	0	1.68508e-10
[truncated: 52,677 more rows]
