# Supplementary material for: Subgingival bacterial colonization profiles correlate with gingival tissue gene expression
Source: BMC Microbiol. 2009 Oct 18;9:221. doi: 10.1186/1471-2180-9-221 (PMC2771036; doi:10.1186/1471-2180-9-221)
Supplement: Additional file 8 — Table S8. Statistically significantly differentially expressed probe sets in the gingival tissues according to levels of C. rectus in the adjacent pockets. [file 1471-2180-9-221-S8.ZIP › Cr_Gene List_complete.xls]

## Sheet: README
Fold change ratios are computed as mean gene expression in gingival tissue adjacent fifth quintile bacterial colonization /first quintile bacterial colonization
Fold changes > 1.0 indicates up-regulated gene expression in tissues adjacent high bacterial colonization sites
Fold changes < 1.0 indicates down-regulated gene expression in tissues adjacent high bacterial colonization sites
Absolute Fold Change ignores direction - all values are > 1.0 to allow for a comparison of up and down-regulated genes on the same scale

## Sheet: Cr Gene List
Campylobacter rectus Gene List
Probe	Gene	Description	Fold Change	Absolute Fold Change	False Discovery Rate	p-value
223565_at	MGC29506	hypothetical protein MGC29506	9.03532	9.03532	0	0
217320_at			7.62394	7.62394	0	0
206641_at	TNFRSF17	tumor necrosis factor receptor superfamily, member 17	6.4816	6.4816	0	0
205267_at	POU2AF1	POU domain, class 2, associating factor 1	6.37326	6.37326	0	0
211634_x_at	IGHV1-69	immunoglobulin heavy variable 1-69	6.33912	6.33912	0	0
219888_at	SPAG4	sperm associated antigen 4	6.14353	6.14353	0	0
206478_at	KIAA0125	KIAA0125	6.10111	6.10111	0	0
216491_x_at	IFI6|IGH@|IGHA1|IGHG1|IGHV1-69	interferon, alpha-inducible protein 6|immunoglobulin heavy locus|immunoglobulin heavy constant alpha 1|immunoglobulin heavy constant gamma 1 (G1m marker)|immunoglobulin heavy variable 1-69	5.93308	5.93308	0	0
214768_x_at	IGKC|IGKV1-5	immunoglobulin kappa constant|immunoglobulin kappa variable 1-5	5.91785	5.91785	0	0
214973_x_at	IFI6|IGH@|IGHA1|IGHG1	interferon, alpha-inducible protein 6|immunoglobulin heavy locus|immunoglobulin heavy constant alpha 1|immunoglobulin heavy constant gamma 1 (G1m marker)	5.72054	5.72054	0	0
216510_x_at	IGHA1	immunoglobulin heavy constant alpha 1	5.64931	5.64931	0	0
224404_s_at	FCRL5	Fc receptor-like 5	5.6014	5.6014	0	0
214777_at			5.55093	5.55093	0	0
216557_x_at	IFI6|IGH@|IGHA1|IGHG1|IGHV1-69	interferon, alpha-inducible protein 6|immunoglobulin heavy locus|immunoglobulin heavy constant alpha 1|immunoglobulin heavy constant gamma 1 (G1m marker)|immunoglobulin heavy variable 1-69	5.53141	5.53141	0	0
211637_x_at	IFI6|IGH@|IGHA1|IGHG1|IGHV1-69	interferon, alpha-inducible protein 6|immunoglobulin heavy locus|immunoglobulin heavy constant alpha 1|immunoglobulin heavy constant gamma 1 (G1m marker)|immunoglobulin heavy variable 1-69	5.51938	5.51938	0	0
224342_x_at	IGL@|IGLC1|X57820	immunoglobulin lambda locus|immunoglobulin lambda constant 1 (Mcg marker)	5.49461	5.49461	0	0
217281_x_at	IFI6|IGH@|IGHA1|IGHG1	interferon, alpha-inducible protein 6|immunoglobulin heavy locus|immunoglobulin heavy constant alpha 1|immunoglobulin heavy constant gamma 1 (G1m marker)	5.38598	5.38598	0	0
1569040_s_at			5.36559	5.36559	0	0
234764_x_at	IGL@|IGLC1|BC012876|X57820	immunoglobulin lambda locus|immunoglobulin lambda constant 1 (Mcg marker)	5.364	5.364	0	0
237625_s_at	IGKC|IGKV1-5|IGKV2-24	immunoglobulin kappa constant|immunoglobulin kappa variable 1-5|immunoglobulin kappa variable 2-24	5.35367	5.35367	0	0
234884_x_at	IGL@|IGLC1|IGLV4-3|IGLV3-25|IGLJ3|BC012876|X57820|BC064491	immunoglobulin lambda locus|immunoglobulin lambda constant 1 (Mcg marker)|immunoglobulin lambda variable 4-3|immunoglobulin lambda variable 3-25|immunoglobulin lambda joining 3	5.34072	5.34072	0	0
211643_x_at	IGKC|IGKV1-5|IGKV2-24	immunoglobulin kappa constant|immunoglobulin kappa variable 1-5|immunoglobulin kappa variable 2-24	5.32279	5.32279	0	0
214916_x_at	IFI6|IGH@|IGHA1|IGHG1|IGHM	interferon, alpha-inducible protein 6|immunoglobulin heavy locus|immunoglobulin heavy constant alpha 1|immunoglobulin heavy constant gamma 1 (G1m marker)|immunoglobulin heavy constant mu	5.31603	5.31603	0	0
205049_s_at	CD79A	CD79a molecule, immunoglobulin-associated alpha	5.28536	5.28536	0	0
209374_s_at	IFI6|IGH@|IGHA1|IGHG1|IGHM	interferon, alpha-inducible protein 6|immunoglobulin heavy locus|immunoglobulin heavy constant alpha 1|immunoglobulin heavy constant gamma 1 (G1m marker)|immunoglobulin heavy constant mu	5.26707	5.26707	0	0
234792_x_at	IFI6|IGH@|IGHA1|IGHG1	interferon, alpha-inducible protein 6|immunoglobulin heavy locus|immunoglobulin heavy constant alpha 1|immunoglobulin heavy constant gamma 1 (G1m marker)	5.22074	5.22074	0	0
211645_x_at	IGKC|IGKV1-5|IGKV2-24	immunoglobulin kappa constant|immunoglobulin kappa variable 1-5|immunoglobulin kappa variable 2-24	5.19573	5.19573	0	0
221286_s_at	MGC29506	hypothetical protein MGC29506	5.18159	5.18159	0	0
211633_x_at	IFI6|IGH@|IGHA1|IGHG1	interferon, alpha-inducible protein 6|immunoglobulin heavy locus|immunoglobulin heavy constant alpha 1|immunoglobulin heavy constant gamma 1 (G1m marker)	5.09947	5.09947	0	0
1555779_a_at	CD79A	CD79a molecule, immunoglobulin-associated alpha	5.07815	5.07815	0	0
211798_x_at			5.03929	5.03929	0	0
211881_x_at			5.03824	5.03824	0	0
211640_x_at	IGHV1-69	immunoglobulin heavy variable 1-69	5.0223	5.0223	0	0
217179_x_at	IGLC1|X57820	immunoglobulin lambda constant 1 (Mcg marker)	5.0137	5.0137	0	0
211635_x_at			5.00963	5.00963	0	0
217235_x_at	IGL@|IGLC1|IGLV3-25|IGLJ3|GGTL4|BC012876|X57820|BC064491	immunoglobulin lambda locus|immunoglobulin lambda constant 1 (Mcg marker)|immunoglobulin lambda variable 3-25|immunoglobulin lambda joining 3|gamma-glutamyltransferase-like 4	4.97566	4.97566	0	0
219118_at	FKBP11	FK506 binding protein 11, 19 kDa	4.96505	4.96505	0	0
216829_at	IGKC|IGKV1-5|IGKV2-24	immunoglobulin kappa constant|immunoglobulin kappa variable 1-5|immunoglobulin kappa variable 2-24	4.94216	4.94216	0	0
204562_at	IRF4	interferon regulatory factor 4	4.93269	4.93269	0	0
235400_at	FCRLA	Fc receptor-like A	4.91831	4.91831	0	0
211650_x_at	IGHA1	immunoglobulin heavy constant alpha 1	4.91527	4.91527	0	0
217258_x_at	IGL@|IGLC1|BC012876|X57820	immunoglobulin lambda locus|immunoglobulin lambda constant 1 (Mcg marker)	4.90257	4.90257	0	0
216576_x_at	IGKC|IGKV1-5|IGKV2-24	immunoglobulin kappa constant|immunoglobulin kappa variable 1-5|immunoglobulin kappa variable 2-24	4.86848	4.86848	0	0
217148_x_at	IGL@|IGLC1|IGLV3-25|IGLJ3|BC012876|X57820|BC064491	immunoglobulin lambda locus|immunoglobulin lambda constant 1 (Mcg marker)|immunoglobulin lambda variable 3-25|immunoglobulin lambda joining 3	4.83806	4.83806	0	0
216560_x_at	IGL@|IGLC1|IGLV3-25|IGLJ3|BC012876|X57820|BC064491	immunoglobulin lambda locus|immunoglobulin lambda constant 1 (Mcg marker)|immunoglobulin lambda variable 3-25|immunoglobulin lambda joining 3	4.7847	4.7847	0	0
226811_at	FAM46C	family with sequence similarity 46, member C	4.77302	4.77302	0	0
215949_x_at	IFI6|IGH@|IGHA1|IGHG1|IGHV1-69	interferon, alpha-inducible protein 6|immunoglobulin heavy locus|immunoglobulin heavy constant alpha 1|immunoglobulin heavy constant gamma 1 (G1m marker)|immunoglobulin heavy variable 1-69	4.75943	4.75943	0	0
211908_x_at	IFI6|IGH@|IGHA1|IGHG1	interferon, alpha-inducible protein 6|immunoglobulin heavy locus|immunoglobulin heavy constant alpha 1|immunoglobulin heavy constant gamma 1 (G1m marker)	4.74374	4.74374	0	0
212311_at	KIAA0746	KIAA0746 protein	4.74223	4.74223	0	0
216853_x_at	IGL@|IGLC1|IGLV3-25|IGLJ3|BC012876|X57820|BC064491	immunoglobulin lambda locus|immunoglobulin lambda constant 1 (Mcg marker)|immunoglobulin lambda variable 3-25|immunoglobulin lambda joining 3	4.73955	4.73955	0	0
211644_x_at	IGKC|IGKV1-5|IGKV2-24|LOC285074	immunoglobulin kappa constant|immunoglobulin kappa variable 1-5|immunoglobulin kappa variable 2-24|hypothetical protein LOC285074	4.73567	4.73567	0	0
216541_x_at	IGHV1-69	immunoglobulin heavy variable 1-69	4.6736	4.6736	0	0
234366_x_at	IGL@|IGLC1|IGLV4-3|IGLV3-25|IGLJ3|BC012876|X57820|BC064491	immunoglobulin lambda locus|immunoglobulin lambda constant 1 (Mcg marker)|immunoglobulin lambda variable 4-3|immunoglobulin lambda variable 3-25|immunoglobulin lambda joining 3	4.58831	4.58831	0	0
211641_x_at	IFI6|IGHA1|IGHG1	interferon, alpha-inducible protein 6|immunoglobulin heavy constant alpha 1|immunoglobulin heavy constant gamma 1 (G1m marker)	4.55988	4.55988	0	0
222838_at	SLAMF7	SLAM family member 7	4.50631	4.50631	0	0
211639_x_at	IGHA1	immunoglobulin heavy constant alpha 1	4.47836	4.47836	0	0
216401_x_at	IGKC|IGKV1-5|IGKV2-24	immunoglobulin kappa constant|immunoglobulin kappa variable 1-5|immunoglobulin kappa variable 2-24	4.47674	4.47674	0	0
212314_at	KIAA0746	KIAA0746 protein	4.41219	4.41219	0	0
216542_x_at	IFI6|IGHA1|IGHG1	interferon, alpha-inducible protein 6|immunoglobulin heavy constant alpha 1|immunoglobulin heavy constant gamma 1 (G1m marker)	4.36096	4.36096	0	0
216984_x_at	IGL@|IGLC1|IGLV3-25|IGLJ3|BC012876|X57820|BC064491	immunoglobulin lambda locus|immunoglobulin lambda constant 1 (Mcg marker)|immunoglobulin lambda variable 3-25|immunoglobulin lambda joining 3	4.33108	4.33108	0	0
216207_x_at	IGKC|IGKV1-5|IGKV2-24	immunoglobulin kappa constant|immunoglobulin kappa variable 1-5|immunoglobulin kappa variable 2-24	4.26055	4.26055	0	0
211648_at			4.25208	4.25208	0	0
217227_x_at	IGL@|IGLC1|BC012876|X57820	immunoglobulin lambda locus|immunoglobulin lambda constant 1 (Mcg marker)	4.21462	4.21462	0	0
234419_x_at	IFI6|IGHA1|IGHG1	interferon, alpha-inducible protein 6|immunoglobulin heavy constant alpha 1|immunoglobulin heavy constant gamma 1 (G1m marker)	4.20569	4.20569	0	0
215214_at	IGL@|IGLC1|IGLV4-3|IGLV3-25|IGLJ3|BC012876|X57820|BC064491|AJ319669|hsa-mir-650	immunoglobulin lambda locus|immunoglobulin lambda constant 1 (Mcg marker)|immunoglobulin lambda variable 4-3|immunoglobulin lambda variable 3-25|immunoglobulin lambda joining 3	4.18622	4.18622	0	0
205903_s_at	KCNN3	potassium intermediate/small conductance calcium-activated channel, subfamily N, member 3	4.14742	4.14742	0	0
217378_x_at	IGKC|IGKV1-5|IGKV2-24	immunoglobulin kappa constant|immunoglobulin kappa variable 1-5|immunoglobulin kappa variable 2-24	4.14734	4.14734	0	0
206150_at	CD27|U80760	CD27 molecule	4.11401	4.11401	0	0
206574_s_at	PTP4A3	protein tyrosine phosphatase type IVA, member 3	4.10056	4.10056	0	0
234477_at	IFI6|IGH@|IGHA1|IGHG1	interferon, alpha-inducible protein 6|immunoglobulin heavy locus|immunoglobulin heavy constant alpha 1|immunoglobulin heavy constant gamma 1 (G1m marker)	4.09458	4.09458	0	0
219159_s_at	SLAMF7	SLAM family member 7	4.05204	4.05204	0	0
220306_at	FAM46C	family with sequence similarity 46, member C	4.03763	4.03763	0	0
207324_s_at	DSC1	desmocollin 1	0.2498	4.00316	0	0
236191_at	CD38	CD38 molecule	3.9944	3.9944	0	0
1561937_x_at			3.96609	3.96609	0	0
235965_at			3.95423	3.95423	0	0
231647_s_at	FCRL5	Fc receptor-like 5	3.92856	3.92856	0	0
240118_at	TXNDC11	thioredoxin domain containing 11	3.90727	3.90727	0	0
217157_x_at	IGKC|IGKV1-5|IGKV2-24	immunoglobulin kappa constant|immunoglobulin kappa variable 1-5|immunoglobulin kappa variable 2-24	3.854	3.854	0	0
216430_x_at	IGL@|IGLC1|BC012876|X57820	immunoglobulin lambda locus|immunoglobulin lambda constant 1 (Mcg marker)	3.84137	3.84137	0	0
219505_at	CECR1	cat eye syndrome chromosome region, candidate 1	3.83709	3.83709	0	0
215565_at			3.83544	3.83544	0	0
216412_x_at	IGL@|IGLC1|BC012876|X57820	immunoglobulin lambda locus|immunoglobulin lambda constant 1 (Mcg marker)	3.83513	3.83513	0	0
219117_s_at	FKBP11	FK506 binding protein 11, 19 kDa	3.79974	3.79974	0	0
235401_s_at	FCRLA	Fc receptor-like A	3.75976	3.75976	0	0
242020_s_at	ZBP1	Z-DNA binding protein 1	3.75763	3.75763	0	0
207734_at	LAX1	lymphocyte transmembrane adaptor 1	3.74227	3.74227	0	0
229721_x_at	DERL3	Der1-like domain family, member 3	3.72805	3.72805	0	0
217480_x_at	IGKC|IGKV1-5|IGKV2-24	immunoglobulin kappa constant|immunoglobulin kappa variable 1-5|immunoglobulin kappa variable 2-24	3.71744	3.71744	0	0
205692_s_at	CD38	CD38 molecule	3.71451	3.71451	0	0
216365_x_at	IGL@|IGLC1|IGLV3-25|IGLJ3|BC012876|X57820|BC064491	immunoglobulin lambda locus|immunoglobulin lambda constant 1 (Mcg marker)|immunoglobulin lambda variable 3-25|immunoglobulin lambda joining 3	3.68363	3.68363	0	0
207677_s_at	NCF4	neutrophil cytosolic factor 4, 40kDa	3.66003	3.66003	0	0
224406_s_at	FCRL5|AK090475	Fc receptor-like 5	3.6164	3.6164	0	0
201998_at	ST6GAL1	ST6 beta-galactosamide alpha-2,6-sialyltranferase 1	3.61353	3.61353	0	0
227189_at	CPNE5	copine V	3.59744	3.59744	0	0
217198_x_at	IGHA1	immunoglobulin heavy constant alpha 1	3.54174	3.54174	0	0
219551_at	EAF2	ELL associated factor 2	3.4987	3.4987	0	0
215176_x_at	IGKC|IGKV1-5|IGKV2-24	immunoglobulin kappa constant|immunoglobulin kappa variable 1-5|immunoglobulin kappa variable 2-24	3.48359	3.48359	0	0
203921_at	CHST2	carbohydrate (N-acetylglucosamine-6-O) sulfotransferase 2	3.47136	3.47136	0	0
209695_at	PTP4A3	protein tyrosine phosphatase type IVA, member 3	3.43132	3.43132	0	0
205671_s_at	HLA-DOB	major histocompatibility complex, class II, DO beta	3.41292	3.41292	0	0
1556183_at	KIAA1641	KIAA1641	3.38859	3.38859	0	0
224405_at	FCRL5	Fc receptor-like 5	3.37759	3.37759	0	0
228167_at	KLHL6	kelch-like 6 (Drosophila)	3.37587	3.37587	0	0
243810_at			3.33922	3.33922	0	0
205901_at	PNOC	prepronociceptin	3.32763	3.32763	0	0
204949_at	ICAM3	intercellular adhesion molecule 3	3.28928	3.28928	0	0
216573_at	IGL@|IGLC1|BC012876|X57820	immunoglobulin lambda locus|immunoglobulin lambda constant 1 (Mcg marker)	3.28603	3.28603	0	0
204120_s_at	ADK	adenosine kinase	0.30454	3.28369	0	0
214971_s_at	ST6GAL1	ST6 beta-galactosamide alpha-2,6-sialyltranferase 1	3.25758	3.25758	0	0
228518_at	IFI6|IGH@|IGHA1|IGHG1	interferon, alpha-inducible protein 6|immunoglobulin heavy locus|immunoglobulin heavy constant alpha 1|immunoglobulin heavy constant gamma 1 (G1m marker)	3.24004	3.24004	0	0
211868_x_at			3.22773	3.22773	0	0
207522_s_at	ATP2A3	ATPase, Ca++ transporting, ubiquitous	3.21295	3.21295	0	0
205632_s_at	PIP5K1B	phosphatidylinositol-4-phosphate 5-kinase, type I, beta	3.16985	3.16985	0	0
211649_x_at	IFI6|IGH@|IGHA1|IGHG1	interferon, alpha-inducible protein 6|immunoglobulin heavy locus|immunoglobulin heavy constant alpha 1|immunoglobulin heavy constant gamma 1 (G1m marker)	3.14489	3.14489	0	0
204750_s_at	DSC2	desmocollin 2	0.32004	3.12457	0	0
211642_at	IFI6|IGHA1|IGHG1	interferon, alpha-inducible protein 6|immunoglobulin heavy constant alpha 1|immunoglobulin heavy constant gamma 1 (G1m marker)	3.12301	3.12301	0	0
203028_s_at	CYBA	cytochrome b-245, alpha polypeptide	3.10427	3.10427	0	0
210785_s_at	C1orf38	chromosome 1 open reading frame 38	3.1024	3.1024	0	0
213620_s_at	ICAM2	intercellular adhesion molecule 2	3.09957	3.09957	0	0
204269_at	PIM2	pim-2 oncogene	3.09477	3.09477	0	0
208983_s_at	PECAM1	platelet/endothelial cell adhesion molecule (CD31 antigen)	3.07354	3.07354	0	0
215777_at	IGLC1	immunoglobulin lambda constant 1 (Mcg marker)	3.06894	3.06894	0	0
216517_at	IGKC|IGKV1-5|IGKV2-24	immunoglobulin kappa constant|immunoglobulin kappa variable 1-5|immunoglobulin kappa variable 2-24	3.06859	3.06859	0	0
240420_at	AADACL2	arylacetamide deacetylase-like 2	0.32757	3.0528	0	0
217384_x_at	IGHA1	immunoglobulin heavy constant alpha 1	3.02748	3.02748	0	0
221004_s_at	ITM2C	integral membrane protein 2C	3.00836	3.00836	0	0
209606_at	PSCDBP	pleckstrin homology, Sec7 and coiled-coil domains, binding protein	2.98928	2.98928	0	0
228897_at	DERL3	Der1-like domain family, member 3	2.98	2.98	0	0
205547_s_at	TAGLN	transgelin	2.94905	2.94905	0	0
217028_at	CXCR4	chemokine (C-X-C motif) receptor 4	2.94227	2.94227	0	0
225382_at			2.9401	2.9401	0	0
215118_s_at	IGH@	immunoglobulin heavy locus	2.92449	2.92449	0	0
234350_at			2.92065	2.92065	0	0
226150_at	PPAPDC1B	phosphatidic acid phosphatase type 2 domain containing 1B	2.91922	2.91922	0	0
234306_s_at	SLAMF7	SLAM family member 7	2.91296	2.91296	0	0
204912_at	IL10RA	interleukin 10 receptor, alpha	2.8877	2.8877	0	0
202558_s_at	STCH	stress 70 protein chaperone, microsome-associated, 60kDa	2.85962	2.85962	0	0
204259_at	MMP7	matrix metallopeptidase 7 (matrilysin, uterine)	2.83709	2.83709	0	0
230011_at	RP5-821D11.2	meiosis defective 1	2.82001	2.82001	0	0
205809_s_at	WASL	Wiskott-Aldrich syndrome-like	0.35614	2.80792	0	0
217084_at			2.78336	2.78336	0	0
226051_at	SELM	selenoprotein M	2.78314	2.78314	0	0
202856_s_at	SLC16A3	solute carrier family 16, member 3 (monocarboxylic acid transporter 4)	2.77008	2.77008	0	0
204683_at	ICAM2	intercellular adhesion molecule 2	2.76896	2.76896	0	0
211835_at			2.76281	2.76281	0	0
223423_at	GPR160	G protein-coupled receptor 160	2.75774	2.75774	0	0
217236_x_at			2.75078	2.75078	0	0
229686_at	P2RY8	purinergic receptor P2Y, G-protein coupled, 8	2.73852	2.73852	0	0
205316_at			2.73555	2.73555	0	0
225706_at			2.72872	2.72872	0	0
210889_s_at	FCGR2B	Fc fragment of IgG, low affinity IIb, receptor (CD32)	2.72861	2.72861	0	0
225700_at			2.72659	2.72659	0	0
206896_s_at	GNG7	guanine nucleotide binding protein (G protein), gamma 7	2.72117	2.72117	0	0
218681_s_at	SDF2L1	stromal cell-derived factor 2-like 1	2.72076	2.72076	0	0
213929_at			0.36827	2.7154	0	0
219789_at	NPR3	natriuretic peptide receptor C/guanylate cyclase C (atrionatriuretic peptide receptor C)	0.36882	2.71139	0	0
229723_at	TAGAP	T-cell activation GTPase activating protein	2.70554	2.70554	0	0
203434_s_at	MME	membrane metallo-endopeptidase (neutral endopeptidase, enkephalinase)	2.69952	2.69952	0	0
227210_at			2.69198	2.69198	0	0
220377_at			2.67652	2.67652	0	0
220532_s_at	TMEM176B	transmembrane protein 176B	2.67334	2.67334	0	0
207571_x_at	C1orf38	chromosome 1 open reading frame 38	2.66509	2.66509	0	0
217360_x_at	IGHA1	immunoglobulin heavy constant alpha 1	2.66336	2.66336	0	0
1558397_at			2.65226	2.65226	0	0
211647_x_at			2.64836	2.64836	0	0
202083_s_at	SEC14L1	SEC14-like 1 (S. cerevisiae)	2.63465	2.63465	0	0
241060_x_at	TSPAN5	tetraspanin 5	0.38013	2.63066	0	0
204698_at	ISG20|AK128478	interferon stimulated exonuclease gene 20kDa	2.6263	2.6263	0	0
244033_at	C14orf145	chromosome 14 open reading frame 145	2.61862	2.61862	0	0
209474_s_at	ENTPD1	ectonucleoside triphosphate diphosphohydrolase 1	2.61692	2.61692	0	0
217145_at			2.61527	2.61527	0	0
229147_at			2.60758	2.60758	0	0
220937_s_at	ST6GALNAC4|FLJ10232	ST6 (alpha-N-acetyl-neuraminyl-2,3-beta-galactosyl-1,3)-N-acetylgalactosaminide alpha-2,6-sialyltransferase 4|hypothetical protein FLJ10232	2.60548	2.60548	0	0
207419_s_at	RAC2	ras-related C3 botulinum toxin substrate 2 (rho family, small GTP binding protein Rac2)	2.60054	2.60054	0	0
227525_at			2.58804	2.58804	0	0
210479_s_at	RORA	RAR-related orphan receptor A	0.38661	2.58659	0	0
221551_x_at	ST6GALNAC4|FLJ10232	ST6 (alpha-N-acetyl-neuraminyl-2,3-beta-galactosyl-1,3)-N-acetylgalactosaminide alpha-2,6-sialyltransferase 4|hypothetical protein FLJ10232	2.57847	2.57847	0	0
205997_at	ADAM28	ADAM metallopeptidase domain 28	2.56736	2.56736	0	0
209201_x_at	CXCR4	chemokine (C-X-C motif) receptor 4	2.56484	2.56484	0	0
223299_at	SEC11L3	SEC11-like 3 (S. cerevisiae)	2.56117	2.56117	0	0
200670_at	XBP1	X-box binding protein 1	2.55774	2.55774	0	0
1559949_at	TRPS1	trichorhinophalangeal syndrome I	0.39145	2.55459	0	0
202063_s_at	SEL1L	sel-1 suppressor of lin-12-like (C. elegans)	2.55143	2.55143	0	0
220214_at	ZNF215	zinc finger protein 215	2.54454	2.54454	0	0
206398_s_at	CD19	CD19 molecule	2.52934	2.52934	0	0
1558176_at			2.51873	2.51873	0	0
232472_at	FNDC3B	fibronectin type III domain containing 3B	2.51781	2.51781	0	0
217529_at			2.51747	2.51747	0	0
212013_at			2.51432	2.51432	0	0
211966_at	COL4A2	collagen, type IV, alpha 2	2.50767	2.50767	0	0
234851_at	IGL@|IGLC1|IGLV3-25|IGLJ3|BC012876|X57820|BC064491	immunoglobulin lambda locus|immunoglobulin lambda constant 1 (Mcg marker)|immunoglobulin lambda variable 3-25|immunoglobulin lambda joining 3	2.5062	2.5062	0	0
206176_at	BMP6	bone morphogenetic protein 6	2.49827	2.49827	0	0
201313_at	ENO2	enolase 2 (gamma, neuronal)	2.49722	2.49722	0	0
214298_x_at		septin 6	2.49628	2.49628	0	0
205147_x_at	NCF4	neutrophil cytosolic factor 4, 40kDa	2.49233	2.49233	0	0
1554240_a_at	ITGAL	integrin, alpha L (antigen CD11A (p180), lymphocyte function-associated antigen 1; alpha polypeptide)	2.48957	2.48957	0	0
1553102_a_at	CCDC69	coiled-coil domain containing 69	2.48951	2.48951	0	0
207777_s_at	SP140	SP140 nuclear body protein	2.48527	2.48527	0	0
215209_at	SEC24D	SEC24 related gene family, member D (S. cerevisiae)	2.48035	2.48035	0	0
223569_at	PPAPDC1B	phosphatidic acid phosphatase type 2 domain containing 1B	2.47787	2.47787	0	0
211981_at	COL4A1	collagen, type IV, alpha 1	2.47662	2.47662	0	0
220495_s_at	C5orf14	chromosome 5 open reading frame 14	2.47452	2.47452	0	0
219756_s_at	POF1B	premature ovarian failure, 1B	0.40416	2.47428	0	0
244029_at	CPNE5|AK124222	copine V	2.47139	2.47139	0	0
208981_at	PECAM1	platelet/endothelial cell adhesion molecule (CD31 antigen)	2.46687	2.46687	0	0
217168_s_at	HERPUD1	homocysteine-inducible, endoplasmic reticulum stress-inducible, ubiquitin-like domain member 1	2.46012	2.46012	0	0
213160_at	DOCK2|AK130744	dedicator of cytokinesis 2	2.45969	2.45969	0	0
230917_at			2.45861	2.45861	0	0
228390_at			2.45683	2.45683	0	0
202667_s_at	SLC39A7	solute carrier family 39 (zinc transporter), member 7	2.45189	2.45189	0	0
221916_at			0.40822	2.44969	0	0
213036_x_at	ATP2A3	ATPase, Ca++ transporting, ubiquitous	2.44781	2.44781	0	0
206121_at	AMPD1	adenosine monophosphate deaminase 1 (isoform M)	2.43721	2.43721	0	0
242388_x_at			2.43644	2.43644	0	0
225383_at			2.43537	2.43537	0	0
226452_at	PDK1	pyruvate dehydrogenase kinase, isozyme 1	2.43491	2.43491	0	0
202368_s_at	TRAM2	translocation associated membrane protein 2	2.42741	2.42741	0	0
228551_at			2.42179	2.42179	0	0
241891_at	DOCK8	dedicator of cytokinesis 8	2.42064	2.42064	0	0
1555724_s_at	TAGLN	transgelin	2.41838	2.41838	0	0
212415_at		septin 6	2.41833	2.41833	0	0
202957_at	HCLS1	hematopoietic cell-specific Lyn substrate 1	2.41259	2.41259	0	0
205352_at	SERPINI1	serpin peptidase inhibitor, clade I (neuroserpin), member 1	2.40155	2.40155	0	0
206504_at	CYP24A1	cytochrome P450, family 24, subfamily A, polypeptide 1	2.3965	2.3965	0	0
202061_s_at	SEL1L	sel-1 suppressor of lin-12-like (C. elegans)	2.39517	2.39517	0	0
202843_at	DNAJB9	DnaJ (Hsp40) homolog, subfamily B, member 9	2.39109	2.39109	0	0
204840_s_at	EEA1	early endosome antigen 1, 162kD	0.41881	2.38774	0	0
209827_s_at	IL16	interleukin 16 (lymphocyte chemoattractant factor)	2.38099	2.38099	0	0
220059_at	BRDG1	BCR downstream signaling 1	2.37847	2.37847	0	0
208451_s_at	C4A|C4B|C4B	complement component 4A (Rodgers blood group)|complement component 4B (Childo blood group)	2.37779	2.37779	0	0
243739_at	RANBP9	RAN binding protein 9	0.42089	2.3759	0	0
210426_x_at	RORA	RAR-related orphan receptor A	0.42116	2.37438	0	0
243871_at			0.42146	2.37269	0	0
204998_s_at	ATF5	activating transcription factor 5	2.37234	2.37234	0	0
242517_at	KISS1R	KISS1 receptor	2.37193	2.37193	0	0
226384_at	PPAPDC1B	phosphatidic acid phosphatase type 2 domain containing 1B	2.37123	2.37123	0	0
205297_s_at	CD79B	CD79b molecule, immunoglobulin-associated beta	2.36885	2.36885	0	0
202177_at	GAS6	growth arrest-specific 6	2.36706	2.36706	0	0
233690_at	RUNX1	runt-related transcription factor 1 (acute myeloid leukemia 1; aml1 oncogene)	2.36403	2.36403	0	0
1558828_s_at			2.36152	2.36152	0	0
202369_s_at	TRAM2	translocation associated membrane protein 2	2.36137	2.36137	0	0
228658_at			2.35995	2.35995	0	0
222245_s_at	FER1L4	fer-1-like 4 (C. elegans)	2.35564	2.35564	0	0
235030_at	FAM55C	family with sequence similarity 55, member C	2.3556	2.3556	0	0
214084_x_at	FKBP6|NCF1	FK506 binding protein 6, 36kDa|neutrophil cytosolic factor 1, (chronic granulomatous disease, autosomal 1)	2.35394	2.35394	0	0
223325_at	TXNDC11	thioredoxin domain containing 11	2.34912	2.34912	0	0
227677_at	JAK3	Janus kinase 3 (a protein tyrosine kinase, leukocyte)	2.34723	2.34723	0	0
227755_at			2.34711	2.34711	0	0
205902_at	KCNN3	potassium intermediate/small conductance calcium-activated channel, subfamily N, member 3	2.34665	2.34665	0	0
1552532_a_at	ATP6V1C2	ATPase, H+ transporting, lysosomal 42kDa, V1 subunit C2	0.42716	2.34103	0	0
225090_at	SYVN1	synovial apoptosis inhibitor 1, synoviolin	2.33921	2.33921	0	0
206584_at	LY96	lymphocyte antigen 96	2.33825	2.33825	0	0
223568_s_at	PPAPDC1B	phosphatidic acid phosphatase type 2 domain containing 1B	2.33371	2.33371	0	0
207691_x_at	ENTPD1	ectonucleoside triphosphate diphosphohydrolase 1	2.33282	2.33282	0	0
228275_at			2.3328	2.3328	0	0
235372_at	FCRLA	Fc receptor-like A	2.33131	2.33131	0	0
229937_x_at			2.32304	2.32304	0	0
204875_s_at	GMDS	GDP-mannose 4,6-dehydratase	2.32263	2.32263	0	0
234050_at	TAGAP	T-cell activation GTPase activating protein	2.31656	2.31656	0	0
211919_s_at	CXCR4	chemokine (C-X-C motif) receptor 4	2.31536	2.31536	0	0
1555773_at			0.43191	2.31528	0	0
240690_at			0.43208	2.31437	0	0
217239_x_at	IFI6|IGHA1|IGHG1	interferon, alpha-inducible protein 6|immunoglobulin heavy constant alpha 1|immunoglobulin heavy constant gamma 1 (G1m marker)	2.30804	2.30804	0	0
1552623_at			2.30637	2.30637	0	0
225763_at	RCSD1	RCSD domain containing 1	2.30432	2.30432	0	0
213566_at	RNASE6	ribonuclease, RNase A family, k6	2.30209	2.30209	0	0
204961_s_at	FKBP6|NCF1	FK506 binding protein 6, 36kDa|neutrophil cytosolic factor 1, (chronic granulomatous disease, autosomal 1)	2.30189	2.30189	0	0
201860_s_at	PLAT	plasminogen activator, tissue	2.29984	2.29984	0	0
227552_at	SEPT1|AK123224	septin 1	2.29982	2.29982	0	0
211742_s_at	EVI2B	ecotropic viral integration site 2B	2.2992	2.2992	0	0
201236_s_at	BTG2	BTG family, member 2	2.29887	2.29887	0	0
223553_s_at			2.29875	2.29875	0	0
201058_s_at	MYL9	myosin, light chain 9, regulatory	2.29731	2.29731	0	0
208607_s_at	SAA1	serum amyloid A1	2.29346	2.29346	0	0
214836_x_at	IGKC|IGKV1-5|IGKV2-24	immunoglobulin kappa constant|immunoglobulin kappa variable 1-5|immunoglobulin kappa variable 2-24	2.28757	2.28757	0	0
204805_s_at	H1FX	H1 histone family, member X	2.28642	2.28642	0	0
33304_at	ISG20|AK128478	interferon stimulated exonuclease gene 20kDa	2.28389	2.28389	0	0
221805_at			0.43789	2.2837	0	0
208268_at	ADAM28	ADAM metallopeptidase domain 28	2.2805	2.2805	0	0
234390_x_at	IGHA1	immunoglobulin heavy constant alpha 1	2.2776	2.2776	0	0
207023_x_at	KRT10	keratin 10 (epidermolytic hyperkeratosis; keratosis palmaris et plantaris)	0.43911	2.27736	0	0
215946_x_at	IGLL1|CTA-246H3.1	immunoglobulin lambda-like polypeptide 1|similar to omega protein	2.27586	2.27586	0	0
227498_at			0.43945	2.27559	0	0
1560706_at			2.27381	2.27381	0	0
1555526_a_at		septin 6	2.27208	2.27208	0	0
205969_at	AADAC	arylacetamide deacetylase (esterase)	0.44024	2.27149	0	0
35974_at	LRMP	lymphoid-restricted membrane protein	2.27024	2.27024	0	0
204552_at			2.26858	2.26858	0	0
204198_s_at	RUNX3	runt-related transcription factor 3	2.26724	2.26724	0	0
209267_s_at	SLC39A8	solute carrier family 39 (zinc transporter), member 8	2.26658	2.26658	0	0
215035_at			2.26588	2.26588	0	0
208982_at	PECAM1	platelet/endothelial cell adhesion molecule (CD31 antigen)	2.26454	2.26454	0	0
1565535_x_at			2.26015	2.26015	0	0
235745_at	ERN1	endoplasmic reticulum to nucleus signalling 1	2.25575	2.25575	0	0
226906_s_at	ARHGAP9	Rho GTPase activating protein 9	2.25436	2.25436	0	0
205413_at	MPPED2	metallophosphoesterase domain containing 2	2.2501	2.2501	0	0
227749_at			2.24914	2.24914	0	0
227346_at			2.24883	2.24883	0	0
215058_at	MGC24039	hypothetical protein MGC24039	2.24799	2.24799	0	0
213042_s_at	ATP2A3	ATPase, Ca++ transporting, ubiquitous	2.24781	2.24781	0	0
220161_s_at	EPB41L4B	erythrocyte membrane protein band 4.1 like 4B	0.44488	2.24781	0	0
200982_s_at	ANXA6	annexin A6	2.24316	2.24316	0	0
208091_s_at	ECOP	EGFR-coamplified and overexpressed protein	2.24273	2.24273	0	0
213125_at	OLFML2B	olfactomedin-like 2B	2.2425	2.2425	0	0
203666_at	CXCL12	chemokine (C-X-C motif) ligand 12 (stromal cell-derived factor 1)	2.24236	2.24236	0	0
228003_at	RAB30	RAB30, member RAS oncogene family	2.24022	2.24022	0	0
202842_s_at	DNAJB9	DnaJ (Hsp40) homolog, subfamily B, member 9	2.23968	2.23968	0	0
208657_s_at		septin 9	2.23634	2.23634	0	0
209138_x_at	IGL@|IGLC1|IGLV4-3|IGLV3-25|IGLJ3|GGTL4|BC012876|X57820|BC064491|AJ319669|hsa-mir-650	immunoglobulin lambda locus|immunoglobulin lambda constant 1 (Mcg marker)|immunoglobulin lambda variable 4-3|immunoglobulin lambda variable 3-25|immunoglobulin lambda joining 3|gamma-glutamyltransferase-like 4	2.23568	2.23568	0	0
204613_at	PLCG2	phospholipase C, gamma 2 (phosphatidylinositol-specific)	2.23484	2.23484	0	0
46142_at			2.23441	2.23441	0	0
204158_s_at	TCIRG1	T-cell, immune regulator 1, ATPase, H+ transporting, lysosomal V0 subunit A3	2.23027	2.23027	0	0
221253_s_at	TXNDC5	thioredoxin domain containing 5	2.22989	2.22989	0	0
203988_s_at	FUT8	fucosyltransferase 8 (alpha (1,6) fucosyltransferase)	2.22816	2.22816	0	0
205467_at	CASP10	caspase 10, apoptosis-related cysteine peptidase	2.22547	2.22547	0	0
238452_at	FCRLB	Fc receptor-like B	2.22431	2.22431	0	0
219454_at	EGFL6	EGF-like-domain, multiple 6	2.21674	2.21674	0	0
243278_at			0.45205	2.21215	0	0
225912_at	TP53INP1	tumor protein p53 inducible nuclear protein 1	2.21198	2.21198	0	0
204468_s_at	TIE1	tyrosine kinase with immunoglobulin-like and EGF-like domains 1	2.21154	2.21154	0	0
204116_at	IL2RG	interleukin 2 receptor, gamma (severe combined immunodeficiency)	2.20988	2.20988	0	0
227309_at	YOD1	YOD1 OTU deubiquinating enzyme 1 homolog (S. cerevisiae)	0.45285	2.20826	0	0
218746_at	TAPBPL|U80760	TAP binding protein-like	2.2081	2.2081	0	0
241869_at	APOL6	apolipoprotein L, 6	2.20628	2.20628	0	0
201839_s_at	TACSTD1	tumor-associated calcium signal transducer 1	0.45349	2.2051	0	0
201923_at	PRDX4	peroxiredoxin 4	2.20274	2.20274	0	0
219054_at	C5orf23	chromosome 5 open reading frame 23	0.45401	2.20259	0	0
202998_s_at	LOXL2	lysyl oxidase-like 2	2.20053	2.20053	0	0
228427_at	FBXO16	F-box protein 16	2.19711	2.19711	0	0
209083_at	CORO1A	coronin, actin binding protein, 1A	2.19682	2.19682	0	0
206028_s_at	MERTK	c-mer proto-oncogene tyrosine kinase	2.19597	2.19597	0	0
220169_at	TMEM156	transmembrane protein 156	2.19512	2.19512	0	0
224451_x_at	ARHGAP9	Rho GTPase activating protein 9	2.19096	2.19096	0	0
213603_s_at	RAC2	ras-related C3 botulinum toxin substrate 2 (rho family, small GTP binding protein Rac2)	2.19067	2.19067	0	0
1554208_at	RP5-821D11.2	meiosis defective 1	2.18856	2.18856	0	0
230064_at	BC006438		0.45696	2.18837	0	0
221530_s_at	BHLHB3	basic helix-loop-helix domain containing, class B, 3	2.18722	2.18722	0	0
219541_at	LIME1	Lck interacting transmembrane adaptor 1	2.18619	2.18619	0	0
213502_x_at			2.1853	2.1853	0	0
1554178_a_at	FAM126B	family with sequence similarity 126, member B	0.4577	2.18484	0	0
214130_s_at	PDE4DIP	phosphodiesterase 4D interacting protein (myomegalin)	2.18391	2.18391	0	0
1558695_at	PLEKHA5	pleckstrin homology domain containing, family A member 5	0.4587	2.18009	0	0
210627_s_at	GCS1	glucosidase I	2.17563	2.17563	0	0
1555270_a_at	WFS1	Wolfram syndrome 1 (wolframin)	2.17398	2.17398	0	0
243780_at			2.17392	2.17392	0	0
201204_s_at	RRBP1	ribosome binding protein 1 homolog 180kDa (dog)	2.17195	2.17195	0	0
201407_s_at	PPP1CB	protein phosphatase 1, catalytic subunit, beta isoform	0.46058	2.1712	0	0
211964_at	COL4A2	collagen, type IV, alpha 2	2.16965	2.16965	0	0
216705_s_at	ADA	adenosine deaminase	2.1669	2.1669	0	0
229739_s_at			2.16663	2.16663	0	0
216483_s_at	C19orf10	chromosome 19 open reading frame 10	2.16524	2.16524	0	0
215783_s_at	ALPL	alkaline phosphatase, liver/bone/kidney	2.16472	2.16472	0	0
217217_at			2.16457	2.16457	0	0
226908_at	LRIG3	leucine-rich repeats and immunoglobulin-like domains 3	0.46203	2.16437	0	0
219532_at	ELOVL4	elongation of very long chain fatty acids (FEN1/Elo2, SUR4/Elo3, yeast)-like 4	0.46215	2.16382	0	0
218747_s_at	TAPBPL|U80760	TAP binding protein-like	2.16057	2.16057	0	0
212886_at	CCDC69	coiled-coil domain containing 69	2.15959	2.15959	0	0
223984_s_at	NUPL1	nucleoporin like 1	0.46375	2.15635	0	0
227238_at			0.46468	2.15203	0	0
204446_s_at	ALOX5	arachidonate 5-lipoxygenase	2.15199	2.15199	0	0
1552542_s_at	TAGAP	T-cell activation GTPase activating protein	2.15073	2.15073	0	0
1558378_a_at	C14orf78	chromosome 14 open reading frame 78	0.46554	2.14807	0	0
224628_at	C2orf30	chromosome 2 open reading frame 30	2.14585	2.14585	0	0
210448_s_at	P2RX5	purinergic receptor P2X, ligand-gated ion channel, 5	2.14564	2.14564	0	0
209200_at			2.14246	2.14246	0	0
203382_s_at	APOE	apolipoprotein E	2.14221	2.14221	0	0
222753_s_at	SPCS3	signal peptidase complex subunit 3 homolog (S. cerevisiae)	2.13955	2.13955	0	0
242943_at	ST8SIA4	ST8 alpha-N-acetyl-neuraminide alpha-2,8-sialyltransferase 4	2.13918	2.13918	0	0
205237_at	FCN1|CR749452	ficolin (collagen/fibrinogen domain containing) 1	2.13725	2.13725	0	0
227506_at	SLC16A9	solute carrier family 16, member 9 (monocarboxylic acid transporter 9)	0.46853	2.13435	0	0
214677_x_at	IGL@|IGLC1|IGLV4-3|IGLV3-25|IGLJ3|BC012876|X57820|BC064491|AJ319669	immunoglobulin lambda locus|immunoglobulin lambda constant 1 (Mcg marker)|immunoglobulin lambda variable 4-3|immunoglobulin lambda variable 3-25|immunoglobulin lambda joining 3	2.13064	2.13064	0	0
215121_x_at	IGL@|IGLC1|IGLV4-3|IGLV3-25|IGLJ3|BC012876|X57820|BC064491|AJ319669	immunoglobulin lambda locus|immunoglobulin lambda constant 1 (Mcg marker)|immunoglobulin lambda variable 4-3|immunoglobulin lambda variable 3-25|immunoglobulin lambda joining 3	2.12758	2.12758	0	0
239132_at			0.4703	2.1263	0	0
209685_s_at	PRKCB1	protein kinase C, beta 1	2.12595	2.12595	0	0
217767_at	C3	complement component 3	2.12265	2.12265	0	0
201004_at	SSR4	signal sequence receptor, delta (translocon-associated protein delta)	2.12234	2.12234	0	0
228298_at	FAM113B	family with sequence similarity 113, member B	2.12124	2.12124	0	0
1560297_at	HM13	histocompatibility (minor) 13	2.12097	2.12097	0	0
203252_at	CDK2AP2	CDK2-associated protein 2	2.11977	2.11977	0	0
209457_at	DUSP5	dual specificity phosphatase 5	2.11924	2.11924	0	0
1558924_s_at	RSN	restin (Reed-Steinberg cell-expressed intermediate filament-associated protein)	0.47291	2.11458	0	0
242871_at	PAQR5	progestin and adipoQ receptor family member V	0.4732	2.11329	0	0
218232_at	C1QA	complement component 1, q subcomponent, A chain	2.10881	2.10881	0	0
239294_at			2.10716	2.10716	0	0
205213_at	CENTB1	centaurin, beta 1	2.10002	2.10002	0	0
219634_at	CHST11	carbohydrate (chondroitin 4) sulfotransferase 11	2.09905	2.09905	0	0
235476_at	TRIM59|BC033011	tripartite motif-containing 59	0.47647	2.09877	0	0
204044_at	QPRT	quinolinate phosphoribosyltransferase (nicotinate-nucleotide pyrophosphorylase (carboxylating))	2.0986	2.0986	0	0
206421_s_at	SERPINB7	serpin peptidase inhibitor, clade B (ovalbumin), member 7	0.47665	2.09797	0	0
212890_at	MGC15523	hypothetical protein MGC15523	2.09664	2.09664	0	0
238778_at	MPP7	membrane protein, palmitoylated 7 (MAGUK p55 subfamily member 7)	0.47747	2.09435	0	0
213170_at	GPX7	glutathione peroxidase 7	2.09326	2.09326	0	0
219995_s_at	ZNF750	zinc finger protein 750	0.47802	2.09197	0	0
226436_at	RASSF4	Ras association (RalGDS/AF-6) domain family 4	2.09176	2.09176	0	0
208926_at	NEU1|BC011600	sialidase 1 (lysosomal sialidase)	2.09164	2.09164	0	0
1566785_x_at	NSF	N-ethylmaleimide-sensitive factor	0.47813	2.0915	0	0
213618_at	CENTD1	centaurin, delta 1	0.47814	2.09146	0	0
214807_at			0.47823	2.09106	0	0
205124_at	MEF2B	MADS box transcription enhancer factor 2, polypeptide B (myocyte enhancer factor 2B)	2.09089	2.09089	0	0
205159_at	CSF2RB	colony stimulating factor 2 receptor, beta, low-affinity (granulocyte-macrophage)	2.09027	2.09027	0	0
221586_s_at	E2F5	E2F transcription factor 5, p130-binding	2.08921	2.08921	0	0
221705_s_at	SIKE|CR936771	suppressor of IKK epsilon	0.48002	2.08324	0	0
218358_at	CRELD2	cysteine-rich with EGF-like domains 2	2.08288	2.08288	0	0
203857_s_at	PDIA5	protein disulfide isomerase family A, member 5	2.07785	2.07785	0	0
214456_x_at			2.0773	2.0773	0	0
222011_s_at	TCP1	t-complex 1	0.48172	2.07589	0	0
241044_x_at	MAP2	microtubule-associated protein 2	0.48179	2.0756	0	0
205637_s_at	SH3GL3	SH3-domain GRB2-like 3	0.482	2.07469	0	0
225540_at	MAP2	microtubule-associated protein 2	0.48203	2.07458	0	0
226804_at	FAM20A|AF447872	family with sequence similarity 20, member A	2.07332	2.07332	0	0
202064_s_at	SEL1L	sel-1 suppressor of lin-12-like (C. elegans)	2.07328	2.07328	0	0
219066_at	PPCDC	phosphopantothenoylcysteine decarboxylase	2.07154	2.07154	0	0
225119_at	FBXO34|CHMP4B	F-box protein 34|chromatin modifying protein 4B	2.07052	2.07052	0	0
204604_at	PFTK1	PFTAIRE protein kinase 1	2.06773	2.06773	0	0
214366_s_at	ALOX5	arachidonate 5-lipoxygenase	2.0667	2.0667	0	0
224630_at	C2orf30	chromosome 2 open reading frame 30	2.06446	2.06446	0	0
206206_at	CD180	CD180 molecule	2.06442	2.06442	0	0
227087_at			2.0619	2.0619	0	0
212414_s_at		septin 6	2.06182	2.06182	0	0
210006_at	ABHD14A	abhydrolase domain containing 14A	2.06022	2.06022	0	0
214428_x_at	C4A|C4B|C4B	complement component 4A (Rodgers blood group)|complement component 4B (Childo blood group)	2.05945	2.05945	0	0
225282_at	SMAP1L	stromal membrane-associated protein 1-like	2.05847	2.05847	0	0
234415_x_at	IGHA1	immunoglobulin heavy constant alpha 1	2.05762	2.05762	0	0
232543_x_at	ARHGAP9	Rho GTPase activating protein 9	2.0572	2.0572	0	0
226935_s_at	CLPTM1L|AK126225	CLPTM1-like	2.05528	2.05528	0	0
211913_s_at	MERTK	c-mer proto-oncogene tyrosine kinase	2.05171	2.05171	0	0
238660_at	WDFY3	WD repeat and FYVE domain containing 3	0.48755	2.05108	0	0
201743_at	CD14	CD14 molecule	2.04837	2.04837	0	0
223058_at	FAM107B	family with sequence similarity 107, member B	2.04792	2.04792	0	0
209496_at	RARRES2	retinoic acid receptor responder (tazarotene induced) 2	2.04783	2.04783	0	0
212956_at	TBC1D9	TBC1 domain family, member 9 (with GRAM domain)	2.04741	2.04741	0	0
216257_at	SERPINB13	serpin peptidase inhibitor, clade B (ovalbumin), member 13	0.48852	2.047	0	0
239572_at	GJA3	gap junction protein, alpha 3, 46kDa (connexin 46)	0.48952	2.0428	0	0
221581_s_at	LAT2	linker for activation of T cells family, member 2	2.03286	2.03286	0	0
230925_at	APBB1IP	amyloid beta (A4) precursor protein-binding, family B, member 1 interacting protein	2.03259	2.03259	0	0
233516_s_at	SPAG17	sperm associated antigen 17	0.49252	2.03039	0	0
202241_at	TRIB1	tribbles homolog 1 (Drosophila)	2.02626	2.02626	0	0
242408_at	STYX	serine/threonine/tyrosine interacting protein	0.49412	2.02379	0	0
236266_at			0.4944	2.02267	0	0
221024_s_at	SLC2A10	solute carrier family 2 (facilitated glucose transporter), member 10	2.02208	2.02208	0	0
218282_at	EDEM2	ER degradation enhancer, mannosidase alpha-like 2	2.02069	2.02069	0	0
215379_x_at			2.01991	2.01991	0	0
206247_at	MICB	MHC class I polypeptide-related sequence B	2.01804	2.01804	0	0
225033_at			2.01257	2.01257	0	0
227125_at			2.01227	2.01227	0	0
224885_s_at	MUC1|KRTCAP2	mucin 1, cell surface associated|keratinocyte associated protein 2	2.00916	2.00916	0	0
204923_at	CXorf9	chromosome X open reading frame 9	2.00847	2.00847	0	0
224807_at	GRAMD1A	GRAM domain containing 1A	2.00403	2.00403	0	0
203477_at	COL15A1	collagen, type XV, alpha 1	2.00363	2.00363	0	0
203416_at	CD53	CD53 molecule	1.99953	1.99953	0	0
1555852_at			1.99827	1.99827	0	0
228831_s_at	GNG7	guanine nucleotide binding protein (G protein), gamma 7	1.99282	1.99282	0	0
202887_s_at	DDIT4	DNA-damage-inducible transcript 4	1.99279	1.99279	0	0
207442_at	CSF3	colony stimulating factor 3 (granulocyte)	1.99215	1.99215	0	0
221739_at	C19orf10	chromosome 19 open reading frame 10	1.98577	1.98577	0	0
41577_at	PPP1R16B	protein phosphatase 1, regulatory (inhibitor) subunit 16B	1.98545	1.98545	0	0
241844_x_at	TMEM156	transmembrane protein 156	1.98513	1.98513	0	0
202295_s_at	CTSH	cathepsin H	1.98425	1.98425	0	0
226771_at	ATP8B2	ATPase, Class I, type 8B, member 2	1.98264	1.98264	0	0
216250_s_at	LPXN	leupaxin	1.98176	1.98176	0	0
202855_s_at	SLC16A3	solute carrier family 16, member 3 (monocarboxylic acid transporter 4)	1.9814	1.9814	0	0
228115_at			0.50488	1.98065	0	0
220918_at	RUNX1|C21orf96	runt-related transcription factor 1 (acute myeloid leukemia 1; aml1 oncogene)|chromosome 21 open reading frame 96	1.97875	1.97875	0	0
1560259_at	RORA	RAR-related orphan receptor A	0.50585	1.97685	0	0
204785_x_at	IFNAR2	interferon (alpha, beta and omega) receptor 2	1.97484	1.97484	0	0
202161_at	PKN1|X80229	protein kinase N1	1.97167	1.97167	0	0
205943_at	TDO2	tryptophan 2,3-dioxygenase	1.97089	1.97089	0	0
204265_s_at	GPSM3	G-protein signalling modulator 3 (AGS3-like, C. elegans)	1.97004	1.97004	0	0
204677_at	CDH5	cadherin 5, type 2, VE-cadherin (vascular epithelium)	1.96644	1.96644	0	0
1554812_at	CLDN20	claudin 20	0.50911	1.96422	0	0
229670_at			1.96195	1.96195	0	0
227542_at			0.51026	1.95979	0	0
216060_s_at	DAAM1	dishevelled associated activator of morphogenesis 1	0.51232	1.95192	0	0
226188_at			0.51263	1.95072	0	0
243606_at			1.95018	1.95018	0	0
213701_at	C12orf29	chromosome 12 open reading frame 29	0.5128	1.95007	0	0
202947_s_at	GYPC	glycophorin C (Gerbich blood group)	1.94909	1.94909	0	0
208087_s_at	ZBP1	Z-DNA binding protein 1	1.94873	1.94873	0	0
228622_s_at	DNAJC4	DnaJ (Hsp40) homolog, subfamily C, member 4	1.94869	1.94869	0	0
218345_at	TMEM176A	transmembrane protein 176A	1.94852	1.94852	0	0
221529_s_at	PLVAP	plasmalemma vesicle associated protein	1.94828	1.94828	0	0
238668_at			1.94617	1.94617	0	0
204153_s_at	MFNG	manic fringe homolog (Drosophila)	1.94604	1.94604	0	0
218921_at	SIGIRR	single immunoglobulin and toll-interleukin 1 receptor (TIR) domain	1.94561	1.94561	0	0
216834_at	RGS1	regulator of G-protein signalling 1	1.94402	1.94402	0	0
213592_at	AGTRL1	angiotensin II receptor-like 1	1.94387	1.94387	0	0
221059_s_at	COTL1	coactosin-like 1 (Dictyostelium)	1.94314	1.94314	0	0
206020_at	SOCS6	suppressor of cytokine signaling 6	0.5147	1.94288	0	0
231406_at			1.94069	1.94069	0	0
244107_at			0.51598	1.93804	0	0
218723_s_at	RGC32	response gene to complement 32	1.93775	1.93775	0	0
210534_s_at	EPPB9	B9 protein	1.93626	1.93626	0	0
227289_at	PCDH17	protocadherin 17	1.93555	1.93555	0	0
204360_s_at	NAGLU	N-acetylglucosaminidase, alpha- (Sanfilippo disease IIIB)	1.92974	1.92974	0	0
205309_at	SMPDL3B	sphingomyelin phosphodiesterase, acid-like 3B	1.92674	1.92674	0	0
231124_x_at	LY9	lymphocyte antigen 9	1.91952	1.91952	0	0
214421_x_at	CYP2C9	cytochrome P450, family 2, subfamily C, polypeptide 9	0.52102	1.91931	0	0
224794_s_at	CEECAM1	cerebral endothelial cell adhesion molecule 1	1.91904	1.91904	0	0
204588_s_at	SLC7A7	solute carrier family 7 (cationic amino acid transporter, y+ system), member 7	1.91881	1.91881	0	0
242029_at	FNDC3B	fibronectin type III domain containing 3B	1.91865	1.91865	0	0
201042_at	TGM2	transglutaminase 2 (C polypeptide, protein-glutamine-gamma-glutamyltransferase)	1.91812	1.91812	0	0
228258_at	TBC1D10C	TBC1 domain family, member 10C	1.91779	1.91779	0	0
209035_at	MDK	midkine (neurite growth-promoting factor 2)	1.91752	1.91752	0	0
205037_at	RABL4	RAB, member of RAS oncogene family-like 4	1.91668	1.91668	0	0
202910_s_at	CD97	CD97 molecule	1.9151	1.9151	0	0
201809_s_at	ENG	endoglin (Osler-Rendu-Weber syndrome 1)	1.91356	1.91356	0	0
221029_s_at	WNT5B	wingless-type MMTV integration site family, member 5B	1.90701	1.90701	0	0
228528_at	hsa-mir-29c		1.90432	1.90432	0	0
222692_s_at	FNDC3B	fibronectin type III domain containing 3B	1.89795	1.89795	0	0
202908_at	WFS1	Wolfram syndrome 1 (wolframin)	1.89551	1.89551	0	0
209632_at	PPP2R3A	protein phosphatase 2 (formerly 2A), regulatory subunit B'', alpha	0.52833	1.89274	0	0
209199_s_at	MEF2C	MADS box transcription enhancer factor 2, polypeptide C (myocyte enhancer factor 2C)	1.89245	1.89245	0	0
222594_s_at	SPATS2	spermatogenesis associated, serine-rich 2	1.89215	1.89215	0	0
205113_at	NEF3	neurofilament 3 (150kDa medium)	0.52862	1.89171	0	0
214994_at	APOBEC3G|APOBEC3F	apolipoprotein B mRNA editing enzyme, catalytic polypeptide-like 3G|apolipoprotein B mRNA editing enzyme, catalytic polypeptide-like 3F	1.88917	1.88917	0	0
222411_s_at	SSR3|GIPC2	signal sequence receptor, gamma (translocon-associated protein gamma)|GIPC PDZ domain containing family, member 2	1.88867	1.88867	0	0
202759_s_at	AKAP2|PALM2-AKAP2	A kinase (PRKA) anchor protein 2|PALM2-AKAP2 protein	1.88858	1.88858	0	0
236167_at	TNS3	tensin 3	1.88785	1.88785	0	0
211993_at	WNK1	WNK lysine deficient protein kinase 1	0.52976	1.88766	0	0
211517_s_at	IL5RA	interleukin 5 receptor, alpha	1.88692	1.88692	0	0
222383_s_at	ALOXE3	arachidonate lipoxygenase 3	0.5305	1.88502	0	0
212960_at	TBC1D9	TBC1 domain family, member 9 (with GRAM domain)	1.88439	1.88439	0	0
244808_at	GRAMD1A	GRAM domain containing 1A	1.88352	1.88352	0	0
236534_at	BNIPL	BCL2/adenovirus E1B 19kD interacting protein like	0.53108	1.88294	0	0
226694_at	AKAP2|PALM2-AKAP2	A kinase (PRKA) anchor protein 2|PALM2-AKAP2 protein	1.88223	1.88223	0	0
235661_at			1.87883	1.87883	0	0
220723_s_at	FLJ21511	hypothetical protein FLJ21511	0.53249	1.87797	0	0
201272_at	AKR1B1	aldo-keto reductase family 1, member B1 (aldose reductase)	1.87725	1.87725	0	0
204079_at	TPST2	tyrosylprotein sulfotransferase 2	1.87559	1.87559	0	0
235730_at			0.53361	1.87403	0	0
236395_at	MEF2C	MADS box transcription enhancer factor 2, polypeptide C (myocyte enhancer factor 2C)	1.87287	1.87287	0	0
203435_s_at	MME	membrane metallo-endopeptidase (neutral endopeptidase, enkephalinase)	1.87277	1.87277	0	0
225283_at	ARRDC4	arrestin domain containing 4	0.53414	1.87218	0	0
212012_at			1.8698	1.8698	0	0
207738_s_at	NCKAP1	NCK-associated protein 1	0.5351	1.8688	0	0
227497_at			0.53529	1.86816	0	0
1563881_at	MAGI1	membrane associated guanylate kinase, WW and PDZ domain containing 1	0.5358	1.86636	0	0
1554168_a_at	SH3KBP1	SH3-domain kinase binding protein 1	1.86372	1.86372	0	0
239896_at			1.85945	1.85945	0	0
243856_at			0.53805	1.85857	0	0
1556402_at			1.85776	1.85776	0	0
203391_at	FKBP2	FK506 binding protein 2, 13kDa	1.8574	1.8574	0	0
216025_x_at	CYP2C9	cytochrome P450, family 2, subfamily C, polypeptide 9	0.53926	1.8544	0	0
217861_s_at	PREB	prolactin regulatory element binding	1.85407	1.85407	0	0
205504_at	BTK	Bruton agammaglobulinemia tyrosine kinase	1.85233	1.85233	0	0
204088_at	P2RX4	purinergic receptor P2X, ligand-gated ion channel, 4	1.85193	1.85193	0	0
213935_at			0.54034	1.85068	0	0
208018_s_at	HCK	hemopoietic cell kinase	1.85011	1.85011	0	0
204150_at	STAB1	stabilin 1	1.84682	1.84682	0	0
219135_s_at			1.84677	1.84677	0	0
209696_at	FBP1	fructose-1,6-bisphosphatase 1	1.84446	1.84446	0	0
202314_at	CYP51A1	cytochrome P450, family 51, subfamily A, polypeptide 1	0.54256	1.8431	0	0
202878_s_at	CD93	CD93 molecule	1.84275	1.84275	0	0
202626_s_at	LYN	v-yes-1 Yamaguchi sarcoma viral related oncogene homolog	1.84046	1.84046	0	0
232158_x_at			0.54395	1.83839	0	0
217853_at	TNS3	tensin 3	1.83715	1.83715	0	0
241917_at	FCHSD2	FCH and double SH3 domains 2	1.83645	1.83645	0	0
209925_at	OCLN|AK130833	occludin	0.54454	1.83642	0	0
209681_at	SLC19A2	solute carrier family 19 (thiamine transporter), member 2	0.54521	1.83415	0	0
1554479_a_at	CARD8	caspase recruitment domain family, member 8	1.83357	1.83357	0	0
208962_s_at	FADS1	fatty acid desaturase 1	1.83221	1.83221	0	0
37966_at	PARVB	parvin, beta	1.83064	1.83064	0	0
202150_s_at	NEDD9	neural precursor cell expressed, developmentally down-regulated 9	1.82911	1.82911	0	0
211361_s_at	SERPINB13	serpin peptidase inhibitor, clade B (ovalbumin), member 13	0.54745	1.82664	0	0
220035_at	NUP210	nucleoporin 210kDa	1.82624	1.82624	0	0
202112_at	VWF	von Willebrand factor	1.82391	1.82391	0	0
225214_at			1.82184	1.82184	0	0
238117_at			1.82041	1.82041	0	0
202084_s_at	SEC14L1	SEC14-like 1 (S. cerevisiae)	1.81887	1.81887	0	0
215785_s_at	CYFIP2	cytoplasmic FMR1 interacting protein 2	1.81875	1.81875	0	0
219191_s_at	TFCP2|BIN2	transcription factor CP2|bridging integrator 2	1.81583	1.81583	0	0
212413_at		septin 6	1.8152	1.8152	0	0
218927_s_at	CHST12	carbohydrate (chondroitin 4) sulfotransferase 12	1.81367	1.81367	0	0
240180_at			0.55143	1.81346	0	0
212739_s_at	NME4	non-metastatic cells 4, protein expressed in	1.81263	1.81263	0	0
227391_x_at	KCNMB3	potassium large conductance calcium-activated channel, subfamily M beta member 3	0.55193	1.81181	0	0
208130_s_at	TBXAS1	thromboxane A synthase 1 (platelet, cytochrome P450, family 5, subfamily A)	1.81108	1.81108	0	0
236114_at	RUNX1	runt-related transcription factor 1 (acute myeloid leukemia 1; aml1 oncogene)	1.81098	1.81098	0	0
226247_at	PLEKHA1	pleckstrin homology domain containing, family A (phosphoinositide binding specific) member 1	0.55229	1.81064	0	0
218436_at	SIL1	SIL1 homolog, endoplasmic reticulum chaperone (S. cerevisiae)	1.80952	1.80952	0	0
209633_at	PPP2R3A	protein phosphatase 2 (formerly 2A), regulatory subunit B'', alpha	0.55279	1.80901	0	0
201206_s_at	RRBP1	ribosome binding protein 1 homolog 180kDa (dog)	1.80857	1.80857	0	0
215465_at	ABCA12	ATP-binding cassette, sub-family A (ABC1), member 12	0.55314	1.80786	0	0
224663_s_at	CFL2	cofilin 2 (muscle)	1.80598	1.80598	0	0
212315_s_at	NUP210	nucleoporin 210kDa	1.80194	1.80194	0	0
209581_at	HRASLS3	HRAS-like suppressor 3	1.80177	1.80177	0	0
228678_at			1.80113	1.80113	0	0
209473_at			1.79927	1.79927	0	0
211980_at	COL4A1	collagen, type IV, alpha 1	1.79786	1.79786	0	0
231925_at			0.55659	1.79665	0	0
232617_at	CTSS	cathepsin S	1.79582	1.79582	0	0
1570251_at			0.55702	1.79526	0	0
202185_at	PLOD3	procollagen-lysine, 2-oxoglutarate 5-dioxygenase 3	1.79254	1.79254	0	0
208335_s_at	DARC	Duffy blood group, chemokine receptor	1.79198	1.79198	0	0
220017_x_at	CYP2C9	cytochrome P450, family 2, subfamily C, polypeptide 9	0.5582	1.79149	0	0
1558540_s_at	SLC2A11	solute carrier family 2 (facilitated glucose transporter), member 11	1.79106	1.79106	0	0
220012_at	ERO1LB	ERO1-like beta (S. cerevisiae)	1.78976	1.78976	0	0
212975_at	DENND3	DENN/MADD domain containing 3	1.78884	1.78884	0	0
1555173_at	STX19	syntaxin 19	0.55959	1.78702	0	0
226632_at	CYGB	cytoglobin	1.78673	1.78673	0	0
228214_at			0.56012	1.78534	0	0
223041_at	CD99L2	CD99 molecule-like 2	1.78358	1.78358	0	0
225003_at	UNQ501	MBC3205	1.78078	1.78078	0	0
212316_at	NUP210	nucleoporin 210kDa	1.77782	1.77782	0	0
209734_at	NCKAP1L	NCK-associated protein 1-like	1.776	1.776	0	0
217984_at	RNASET2|AK124363	ribonuclease T2	1.77502	1.77502	0	0
203279_at	EDEM1	ER degradation enhancer, mannosidase alpha-like 1	1.7743	1.7743	0	0
215967_s_at	LY9	lymphocyte antigen 9	1.77425	1.77425	0	0
204232_at	FCER1G	Fc fragment of IgE, high affinity I, receptor for; gamma polypeptide	1.77423	1.77423	0	0
234381_at	IGL@|IGLC1|IGLV4-3|IGLV3-25|IGLJ3|BC012876|X57820|BC064491	immunoglobulin lambda locus|immunoglobulin lambda constant 1 (Mcg marker)|immunoglobulin lambda variable 4-3|immunoglobulin lambda variable 3-25|immunoglobulin lambda joining 3	1.77336	1.77336	0	0
209149_s_at	TM9SF1	transmembrane 9 superfamily member 1	1.77267	1.77267	0	0
202709_at	FMOD	fibromodulin	1.77163	1.77163	0	0
229860_x_at			1.77154	1.77154	0	0
223805_at	OSBPL6	oxysterol binding protein-like 6	0.56466	1.77098	0	0
223120_at	FUCA2	fucosidase, alpha-L- 2, plasma	1.77071	1.77071	0	0
213050_at	COBL	cordon-bleu homolog (mouse)	0.56491	1.77019	0	0
202540_s_at	HMGCR	3-hydroxy-3-methylglutaryl-Coenzyme A reductase	0.56508	1.76967	0	0
206875_s_at	SLK	STE20-like kinase (yeast)	0.56513	1.7695	0	0
225299_at	MYO5B	myosin VB	0.56527	1.76907	0	0
219031_s_at	NIP7	nuclear import 7 homolog (S. cerevisiae)	0.56543	1.76856	0	0
235666_at			1.76733	1.76733	0	0
212699_at	SCAMP5	secretory carrier membrane protein 5	1.76713	1.76713	0	0
219371_s_at	KLF2	Kruppel-like factor 2 (lung)	1.76657	1.76657	0	0
234980_at			1.76652	1.76652	0	0
227873_at	C5orf14	chromosome 5 open reading frame 14	1.76645	1.76645	0	0
202625_at			1.76599	1.76599	0	0
203508_at	TNFRSF1B	tumor necrosis factor receptor superfamily, member 1B	1.76429	1.76429	0	0
203303_at	DYNLT3	dynein, light chain, Tctex-type 3	0.56719	1.76308	0	0
204960_at	PTPRCAP	protein tyrosine phosphatase, receptor type, C-associated protein	1.7623	1.7623	0	0
236261_at			0.56754	1.762	0	0
222786_at	CHST12	carbohydrate (chondroitin 4) sulfotransferase 12	1.76164	1.76164	0	0
201859_at	PRG1	proteoglycan 1, secretory granule	1.75943	1.75943	0	0
202273_at	PDGFRB	platelet-derived growth factor receptor, beta polypeptide	1.75937	1.75937	0	0
201095_at	DAP|BC080565	death-associated protein	1.75907	1.75907	0	0
206085_s_at	CTH	cystathionase (cystathionine gamma-lyase)	1.75804	1.75804	0	0
235957_at			0.56917	1.75694	0	0
220565_at	CCR10	chemokine (C-C motif) receptor 10	1.75596	1.75596	0	0
209216_at	WDR45	WD repeat domain 45	1.75522	1.75522	0	0
225701_at	AKNA	AT-hook transcription factor	1.75486	1.75486	0	0
226743_at	SLFN11	schlafen family member 11	1.75402	1.75402	0	0
238982_at	DENR	density-regulated protein	0.57012	1.75401	0	0
203761_at	SLA	Src-like-adaptor	1.75399	1.75399	0	0
225157_at			1.7532	1.7532	0	0
229506_at			0.57075	1.75207	0	0
1569257_at	FMNL1	formin-like 1	1.75151	1.75151	0	0
239118_at	KCNA2	potassium voltage-gated channel, shaker-related subfamily, member 2	1.75022	1.75022	0	0
242732_at	MTSS1	metastasis suppressor 1	0.57208	1.74802	0	0
241474_at			0.57218	1.7477	0	0
203185_at	RASSF2	Ras association (RalGDS/AF-6) domain family 2	1.74685	1.74685	0	0
208056_s_at	CBFA2T3	core-binding factor, runt domain, alpha subunit 2; translocated to, 3	1.74626	1.74626	0	0
218130_at	C17orf62	chromosome 17 open reading frame 62	1.74617	1.74617	0	0
200974_at	ACTA2|AK127229	actin, alpha 2, smooth muscle, aorta	1.744	1.744	0	0
212771_at	C10orf38	chromosome 10 open reading frame 38	1.74252	1.74252	0	0
227002_at	FAM78A	family with sequence similarity 78, member A	1.7416	1.7416	0	0
237690_at	GPR115	G protein-coupled receptor 115	0.57426	1.74137	0	0
204639_at	ADA	adenosine deaminase	1.74125	1.74125	0	0
232922_s_at	C20orf59	chromosome 20 open reading frame 59	1.74122	1.74122	0	0
228837_at			1.73921	1.73921	0	0
51200_at	FLJ20850	hypothetical protein FLJ20850	1.73889	1.73889	0	0
205865_at	ARID3A	AT rich interactive domain 3A (BRIGHT- like)	1.73859	1.73859	0	0
1567997_x_at	SLC39A6	solute carrier family 39 (zinc transporter), member 6	0.57525	1.73839	0	0
204164_at	SIPA1	signal-induced proliferation-associated gene 1	1.73736	1.73736	0	0
224577_at	ERGIC1	endoplasmic reticulum-golgi intermediate compartment (ERGIC) 1	1.73718	1.73718	0	0
203066_at	GALNAC4S-6ST	B cell RAG associated protein	1.73617	1.73617	0	0
227006_at	PPP1R14A	protein phosphatase 1, regulatory (inhibitor) subunit 14A	1.73572	1.73572	0	0
219478_at	WFDC1	WAP four-disulfide core domain 1	1.73344	1.73344	0	0
225224_at			1.73289	1.73289	0	0
217899_at	FLJ20254	hypothetical protein FLJ20254	1.73225	1.73225	0	0
220432_s_at	CYP39A1	cytochrome P450, family 39, subfamily A, polypeptide 1	0.57734	1.73208	0	0
221249_s_at	FAM117A	family with sequence similarity 117, member A	1.73088	1.73088	0	0
212235_at	PLXND1	plexin D1	1.73041	1.73041	0	0
220091_at	SLC2A6	solute carrier family 2 (facilitated glucose transporter), member 6	1.73036	1.73036	0	0
38487_at	STAB1	stabilin 1	1.72786	1.72786	0	0
216558_x_at			1.72707	1.72707	0	0
223164_at	CCM2	cerebral cavernous malformation 2	1.72695	1.72695	0	0
228585_at			1.72679	1.72679	0	0
209879_at	SELPLG	selectin P ligand	1.72511	1.72511	0	0
210871_x_at	SSX2IP	synovial sarcoma, X breakpoint 2 interacting protein	0.58045	1.7228	0	0
226440_at	DUSP22	dual specificity phosphatase 22	1.72245	1.72245	0	0
210657_s_at		septin 4	1.72128	1.72128	0	0
237302_at			0.58109	1.72089	0	0
231991_at	C20orf160	chromosome 20 open reading frame 160	1.72046	1.72046	0	0
212345_s_at	CREB3L2	cAMP responsive element binding protein 3-like 2	1.71948	1.71948	0	0
227923_at			1.71918	1.71918	0	0
202665_s_at	WIPF1	WAS/WASL interacting protein family, member 1	1.71763	1.71763	0	0
204852_s_at	PTPN7	protein tyrosine phosphatase, non-receptor type 7	1.717	1.717	0	0
224909_s_at	PREX1	phosphatidylinositol 3,4,5-trisphosphate-dependent RAC exchanger 1	1.71663	1.71663	0	0
214129_at	PDE4DIP	phosphodiesterase 4D interacting protein (myomegalin)	1.71256	1.71256	0	0
204513_s_at	ELMO1	engulfment and cell motility 1	1.71223	1.71223	0	0
202838_at	FUCA1	fucosidase, alpha-L- 1, tissue	1.71113	1.71113	0	0
239173_at	INADL	InaD-like (Drosophila)	0.58466	1.71041	0	0
210138_at	RGS20	regulator of G-protein signalling 20	0.5849	1.70968	0	0
213947_s_at	NUP210	nucleoporin 210kDa	1.70902	1.70902	0	0
229958_at	C8orf61	chromosome 8 open reading frame 61	0.58558	1.70771	0	0
218999_at	TMEM140	transmembrane protein 140	1.70621	1.70621	0	0
228008_at			1.70546	1.70546	0	0
205328_at	CLDN10	claudin 10	1.70479	1.70479	0	0
221882_s_at	TMEM8	transmembrane protein 8 (five membrane-spanning domains)	1.70416	1.70416	0	0
204735_at	PDE4A	phosphodiesterase 4A, cAMP-specific (phosphodiesterase E2 dunce homolog, Drosophila)	1.70363	1.70363	0	0
208639_x_at	PDIA6	protein disulfide isomerase family A, member 6	1.70345	1.70345	0	0
238614_x_at			0.58713	1.70321	0	0
204836_at	GLDC	glycine dehydrogenase (decarboxylating)	1.70237	1.70237	0	0
203143_s_at	KIAA0040	KIAA0040	1.70181	1.70181	0	0
210243_s_at	B4GALT3	UDP-Gal:betaGlcNAc beta 1,4- galactosyltransferase, polypeptide 3	1.70029	1.70029	0	0
205801_s_at	RASGRP3	RAS guanyl releasing protein 3 (calcium and DAG-regulated)	1.70001	1.70001	0	0
208906_at	BSCL2	Bernardinelli-Seip congenital lipodystrophy 2 (seipin)	1.69998	1.69998	0	0
202828_s_at	MMP14	matrix metallopeptidase 14 (membrane-inserted)	1.69721	1.69721	0	0
203110_at	PTK2B	PTK2B protein tyrosine kinase 2 beta	1.6966	1.6966	0	0
1569346_a_at	P2RX1	purinergic receptor P2X, ligand-gated ion channel, 1	1.69637	1.69637	0	0
203562_at	FEZ1	fasciculation and elongation protein zeta 1 (zygin I)	1.69552	1.69552	0	0
203016_s_at	SSX2IP	synovial sarcoma, X breakpoint 2 interacting protein	0.59017	1.69444	0	0
219429_at	FA2H	fatty acid 2-hydroxylase	1.69305	1.69305	0	0
209121_x_at	NR2F2	nuclear receptor subfamily 2, group F, member 2	1.69301	1.69301	0	0
226939_at	CPEB2	cytoplasmic polyadenylation element binding protein 2	0.59072	1.69284	0	0
204680_s_at	RAPGEF5	Rap guanine nucleotide exchange factor (GEF) 5	0.59083	1.69253	0	0
225517_at	ZNF770	zinc finger protein 770	0.59102	1.692	0	0
219315_s_at	C16orf30	chromosome 16 open reading frame 30	1.69125	1.69125	0	0
230660_at			0.59157	1.69043	0	0
240189_at			1.69006	1.69006	0	0
238025_at	MLKL	mixed lineage kinase domain-like	1.68976	1.68976	0	0
240260_at	PTPN1	protein tyrosine phosphatase, non-receptor type 1	1.68784	1.68784	0	0
203854_at	CFI	complement factor I	1.68766	1.68766	0	0
227168_at			1.68428	1.68428	0	0
218299_at	C11orf24	chromosome 11 open reading frame 24	1.68406	1.68406	0	0
219402_s_at	DERL1	Der1-like domain family, member 1	1.68299	1.68299	0	0
208658_at	PDIA4	protein disulfide isomerase family A, member 4	1.68236	1.68236	0	0
235848_x_at			0.59449	1.68211	0	0
214853_s_at	MUC1|SHC1	mucin 1, cell surface associated|SHC (Src homology 2 domain containing) transforming protein 1	1.68169	1.68169	0	0
214228_x_at	TNFRSF4	tumor necrosis factor receptor superfamily, member 4	1.67951	1.67951	0	0
216661_x_at	CYP2C9	cytochrome P450, family 2, subfamily C, polypeptide 9	0.59592	1.67807	0	0
203019_x_at	SSX2IP	synovial sarcoma, X breakpoint 2 interacting protein	0.59592	1.67806	0	0
227654_at	C20orf175	chromosome 20 open reading frame 175	1.67735	1.67735	0	0
242031_at			1.67732	1.67732	0	0
205326_at	RAMP3	receptor (calcitonin) activity modifying protein 3	1.67717	1.67717	0	0
241418_at			0.59635	1.67687	0	0
230630_at			0.59644	1.6766	0	0
212912_at	RPS6KA2	ribosomal protein S6 kinase, 90kDa, polypeptide 2	1.67652	1.67652	0	0
206481_s_at	LDB2	LIM domain binding 2	1.67625	1.67625	0	0
1554003_at	RGNEF	Rho-guanine nucleotide exchange factor	0.59671	1.67585	0	0
227414_at	AX775823		1.67553	1.67553	0	0
221844_x_at			1.67547	1.67547	0	0
204674_at	LRMP	lymphoid-restricted membrane protein	1.67519	1.67519	0	0
201288_at	ARHGDIB	Rho GDP dissociation inhibitor (GDI) beta	1.67507	1.67507	0	0
213475_s_at	ITGAL	integrin, alpha L (antigen CD11A (p180), lymphocyte function-associated antigen 1; alpha polypeptide)	1.67341	1.67341	0	0
212873_at	HMHA1	histocompatibility (minor) HA-1	1.67269	1.67269	0	0
203620_s_at	FCHSD2	FCH and double SH3 domains 2	1.67206	1.67206	0	0
211725_s_at	BID	BH3 interacting domain death agonist	1.67187	1.67187	0	0
206106_at	MAPK12	mitogen-activated protein kinase 12	1.67167	1.67167	0	0
218825_at	EGFL7	EGF-like-domain, multiple 7	1.67102	1.67102	0	0
226017_at	CMTM7	CKLF-like MARVEL transmembrane domain containing 7	1.66847	1.66847	0	0
209583_s_at	CD200	CD200 molecule	1.66741	1.66741	0	0
207414_s_at			0.60035	1.6657	0	0
204220_at	GMFG	glia maturation factor, gamma	1.66419	1.66419	0	0
228082_at	ASAM	adipocyte-specific adhesion molecule	1.66314	1.66314	0	0
1553989_a_at	ATP6V1C2	ATPase, H+ transporting, lysosomal 42kDa, V1 subunit C2	0.60166	1.66206	0	0
235377_at	C6orf142	chromosome 6 open reading frame 142	0.60192	1.66134	0	0
229062_at			0.60217	1.66066	0	0
206219_s_at	VAV1	vav 1 oncogene	1.65797	1.65797	0	0
208763_s_at	TSC22D3	TSC22 domain family, member 3	1.6576	1.6576	0	0
218740_s_at	CDK5RAP3	CDK5 regulatory subunit associated protein 3	1.65426	1.65426	0	0
206296_x_at	MAP4K1	mitogen-activated protein kinase kinase kinase kinase 1	1.65406	1.65406	0	0
220906_at	LDB2	LIM domain binding 2	1.65314	1.65314	0	0
239908_at	BCAR3	breast cancer anti-estrogen resistance 3	1.65308	1.65308	0	0
217949_s_at	VKORC1	vitamin K epoxide reductase complex, subunit 1	1.65232	1.65232	0	0
219562_at	RAB26	RAB26, member RAS oncogene family	1.65086	1.65086	0	0
226372_at			1.64841	1.64841	0	0
244876_at	EBF1	early B-cell factor 1	1.64748	1.64748	0	0
237759_at	CD48	CD48 molecule	1.64292	1.64292	0	0
224710_at	RAB34	RAB34, member RAS oncogene family	1.64209	1.64209	0	0
219359_at	ATHL1	ATH1, acid trehalase-like 1 (yeast)	1.64203	1.64203	0	0
209250_at	DEGS1	degenerative spermatocyte homolog 1, lipid desaturase (Drosophila)	0.60901	1.642	0	0
223991_s_at	GALNT2	UDP-N-acetyl-alpha-D-galactosamine:polypeptide N-acetylgalactosaminyltransferase 2 (GalNAc-T2)	1.64164	1.64164	0	0
220413_at	SLC39A2	solute carrier family 39 (zinc transporter), member 2	0.60926	1.64134	0	0
227610_at			1.64096	1.64096	0	0
219045_at	RHOF	ras homolog gene family, member F (in filopodia)	1.63925	1.63925	0	0
236436_at	SLC25A45	solute carrier family 25, member 45	1.63906	1.63906	0	0
209183_s_at	C10orf10	chromosome 10 open reading frame 10	1.63802	1.63802	0	0
228618_at			1.63757	1.63757	0	0
226530_at	BMF	Bcl2 modifying factor	1.63733	1.63733	0	0
207194_s_at	ICAM4	intercellular adhesion molecule 4 (Landsteiner-Wiener blood group)	1.63554	1.63554	0	0
227580_s_at			1.63542	1.63542	0	0
214800_x_at	BTF3	basic transcription factor 3	0.61189	1.63428	0	0
202391_at	BASP1	brain abundant, membrane attached signal protein 1	1.63421	1.63421	0	0
202767_at	ACP2	acid phosphatase 2, lysosomal	1.63389	1.63389	0	0
239042_at			0.61225	1.63331	0	0
226817_at	DSC2	desmocollin 2	0.61256	1.63249	0	0
208269_s_at	ADAM28	ADAM metallopeptidase domain 28	1.63178	1.63178	0	0
235474_at			1.62985	1.62985	0	0
213181_s_at	MOCS1	molybdenum cofactor synthesis 1	1.62833	1.62833	0	0
218870_at	ARHGAP15	Rho GTPase activating protein 15	1.6276	1.6276	0	0
207697_x_at	LILRB2	leukocyte immunoglobulin-like receptor, subfamily B (with TM and ITIM domains), member 2	1.62584	1.62584	0	0
206382_s_at	BDNF	brain-derived neurotrophic factor	0.61508	1.6258	0	0
230405_at	LOC441108	hypothetical gene supported by AK128882	1.62547	1.62547	0	0
229336_at			1.62501	1.62501	0	0
204635_at	RPS6KA5	ribosomal protein S6 kinase, 90kDa, polypeptide 5	0.61576	1.62401	0	0
227779_at			1.62396	1.62396	0	0
202175_at	CHPF	chondroitin polymerizing factor	1.62369	1.62369	0	0
202732_at	PKIG	protein kinase (cAMP-dependent, catalytic) inhibitor gamma	1.62294	1.62294	0	0
223061_at	CHID1	chitinase domain containing 1	1.62123	1.62123	0	0
215808_at			0.61706	1.62059	0	0
208916_at	SLC1A5	solute carrier family 1 (neutral amino acid transporter), member 5	1.62006	1.62006	0	0
218898_at	FAM57A	family with sequence similarity 57, member A	0.61744	1.61959	0	0
217231_s_at	MAST1	microtubule associated serine/threonine kinase 1	1.61896	1.61896	0	0
221814_at	GPR124	G protein-coupled receptor 124	1.61873	1.61873	0	0
228339_at			1.6185	1.6185	0	0
212419_at	C10orf56	chromosome 10 open reading frame 56	1.61802	1.61802	0	0
237038_at	CXCL14	chemokine (C-X-C motif) ligand 14	0.61831	1.61732	0	0
203986_at	GENX-3414	genethonin 1	1.61695	1.61695	0	0
218070_s_at	GMPPA	GDP-mannose pyrophosphorylase A	1.61694	1.61694	0	0
204789_at	FMNL1	formin-like 1	1.61545	1.61545	0	0
227182_at	SUSD3	sushi domain containing 3	1.61441	1.61441	0	0
242866_x_at			1.61408	1.61408	0	0
227294_at			1.61352	1.61352	0	0
222125_s_at	PH-4	hypoxia-inducible factor prolyl 4-hydroxylase	1.61347	1.61347	0	0
218831_s_at	FCGRT	Fc fragment of IgG, receptor, transporter, alpha	1.61285	1.61285	0	0
211638_at			1.61218	1.61218	0	0
233058_at			0.62134	1.60944	0	0
214219_x_at	MAP4K1	mitogen-activated protein kinase kinase kinase kinase 1	1.60938	1.60938	0	0
201640_x_at	CLPTM1	cleft lip and palate associated transmembrane protein 1	1.60741	1.60741	0	0
213491_x_at	RPN2	ribophorin II	1.60558	1.60558	0	0
216080_s_at	FADS3	fatty acid desaturase 3	1.60246	1.60246	0	0
238917_s_at	MGC24039	hypothetical protein MGC24039	1.60157	1.60157	0	0
219183_s_at	PSCD4	pleckstrin homology, Sec7 and coiled-coil domains 4	1.60149	1.60149	0	0
241894_at	VMO1	vitelline membrane outer layer 1 homolog (chicken)	1.60129	1.60129	0	0
229971_at	GPR114	G protein-coupled receptor 114	1.60051	1.60051	0	0
221799_at	CSGlcA-T	chondroitin sulfate glucuronyltransferase	1.59976	1.59976	0	0
200617_at	KIAA0152	KIAA0152	1.59802	1.59802	0	0
223469_at	PGPEP1	pyroglutamyl-peptidase I	1.59697	1.59697	0	0
204882_at	ARHGAP25	Rho GTPase activating protein 25	1.59688	1.59688	0	0
219690_at	TMEM149	transmembrane protein 149	1.59669	1.59669	0	0
206747_at			0.62679	1.59542	0	0
226907_at	PPP1R14C	protein phosphatase 1, regulatory (inhibitor) subunit 14C	0.62691	1.59511	0	0
1557522_x_at			0.62697	1.59498	0	0
206363_at	MAF	v-maf musculoaponeurotic fibrosarcoma oncogene homolog (avian)	0.627	1.59489	0	0
200971_s_at	SERP1	stress-associated endoplasmic reticulum protein 1	1.59428	1.59428	0	0
203823_at	RGS3	regulator of G-protein signalling 3	1.59379	1.59379	0	0
215103_at	CYP2C19|CYP2C18	cytochrome P450, family 2, subfamily C, polypeptide 19|cytochrome P450, family 2, subfamily C, polypeptide 18	0.62812	1.59204	0	0
38149_at	ARHGAP25	Rho GTPase activating protein 25	1.59161	1.59161	0	0
224550_s_at	MRVI1	murine retrovirus integration site 1 homolog	1.59157	1.59157	0	0
222240_s_at	ISYNA1	myo-inositol 1-phosphate synthase A1	1.59147	1.59147	0	0
230805_at			1.59139	1.59139	0	0
1552256_a_at	SCARB1	scavenger receptor class B, member 1	1.59078	1.59078	0	0
204950_at	CARD8	caspase recruitment domain family, member 8	1.58837	1.58837	0	0
218615_s_at	TMEM39A	transmembrane protein 39A	1.58801	1.58801	0	0
237262_at			0.63022	1.58674	0	0
202857_at	TMEM4	transmembrane protein 4	1.58549	1.58549	0	0
222212_s_at	LASS2	LAG1 homolog, ceramide synthase 2 (S. cerevisiae)	1.58326	1.58326	0	0
213399_x_at	RPN2	ribophorin II	1.58233	1.58233	0	0
206149_at	LOC63928	hepatocellular carcinoma antigen gene 520	0.63202	1.58222	0	0
202027_at	C22orf5	chromosome 22 open reading frame 5	1.58203	1.58203	0	0
224925_at	PREX1	phosphatidylinositol 3,4,5-trisphosphate-dependent RAC exchanger 1	1.58194	1.58194	0	0
204867_at	GCHFR	GTP cyclohydrolase I feedback regulator	1.5818	1.5818	0	0
236986_at			1.58139	1.58139	0	0
223350_x_at	LIN7C	lin-7 homolog C (C. elegans)	0.63268	1.58058	0	0
222277_at	PCOTH	prostate collagen triple helix	0.63298	1.57984	0	0
209182_s_at	C10orf10	chromosome 10 open reading frame 10	1.57911	1.57911	0	0
206581_at			0.63336	1.57887	0	0
238226_at	FAM70B	family with sequence similarity 70, member B	1.57816	1.57816	0	0
209435_s_at	ARHGEF2	rho/rac guanine nucleotide exchange factor (GEF) 2	1.57794	1.57794	0	0
204687_at	DKFZP564O0823	DKFZP564O0823 protein	1.57719	1.57719	0	0
218546_at	C1orf115	chromosome 1 open reading frame 115	1.57649	1.57649	0	0
209764_at			1.57593	1.57593	0	0
214096_s_at	SHMT2	serine hydroxymethyltransferase 2 (mitochondrial)	1.57536	1.57536	0	0
203934_at	KDR	kinase insert domain receptor (a type III receptor tyrosine kinase)	1.57468	1.57468	0	0
202943_s_at	NAGA	N-acetylgalactosaminidase, alpha-	1.57291	1.57291	0	0
201819_at	SCARB1	scavenger receptor class B, member 1	1.5726	1.5726	0	0
203556_at	ZHX2	zinc fingers and homeoboxes 2	1.57214	1.57214	0	0
216331_at	ITGA7	integrin, alpha 7	1.57199	1.57199	0	0
237238_at	WWC1	WW, C2 and coiled-coil domain containing 1	0.63621	1.57181	0	0
223303_at	URP2	UNC-112 related protein 2	1.57147	1.57147	0	0
235075_at	DSG3	desmoglein 3 (pemphigus vulgaris antigen)	0.63636	1.57143	0	0
220118_at	ZBTB32	zinc finger and BTB domain containing 32	1.57046	1.57046	0	0
238431_at			0.63678	1.5704	0	0
219213_at	JAM2	junctional adhesion molecule 2	1.56937	1.56937	0	0
219993_at	SOX17	SRY (sex determining region Y)-box 17	1.56923	1.56923	0	0
38671_at	PLXND1	plexin D1	1.56909	1.56909	0	0
204197_s_at	RUNX3	runt-related transcription factor 3	1.56894	1.56894	0	0
204181_s_at	ZBTB43	zinc finger and BTB domain containing 43	0.63757	1.56846	0	0
205718_at	ITGB7	integrin, beta 7	1.56756	1.56756	0	0
227429_at	EFCAB4A|AK127926	EF-hand calcium binding domain 4A	1.566	1.566	0	0
1598_g_at	GAS6	growth arrest-specific 6	1.56514	1.56514	0	0
201266_at	TXNRD1	thioredoxin reductase 1	1.5636	1.5636	0	0
212750_at	PPP1R16B	protein phosphatase 1, regulatory (inhibitor) subunit 16B	1.56249	1.56249	0	0
210314_x_at	TNFSF13|TNFSF12-TNFSF13	tumor necrosis factor (ligand) superfamily, member 13|tumor necrosis factor (ligand) superfamily, member 12-member 13	1.56227	1.56227	0	0
1555753_x_at			1.56146	1.56146	0	0
236616_at	AK123617		0.64078	1.5606	0	0
227710_s_at	AF318337|AK127569		1.55985	1.55985	0	0
210325_at	CD1A	CD1a molecule	0.6411	1.55981	0	0
201911_s_at	FARP1	FERM, RhoGEF (ARHGEF) and pleckstrin domain protein 1 (chondrocyte-derived)	1.55846	1.55846	0	0
205447_s_at	MAP3K12	mitogen-activated protein kinase kinase kinase 12	1.55762	1.55762	0	0
225593_at	LSM10	LSM10, U7 small nuclear RNA associated	1.55709	1.55709	0	0
215346_at	CD40	CD40 molecule, TNF receptor superfamily member 5	1.55693	1.55693	0	0
238096_at			0.64266	1.55604	0	0
216745_x_at			0.64391	1.55301	0	0
238479_at			0.64421	1.5523	0	0
217976_s_at	DYNC1LI1	dynein, cytoplasmic 1, light intermediate chain 1	0.64437	1.55191	0	0
209359_x_at	RUNX1	runt-related transcription factor 1 (acute myeloid leukemia 1; aml1 oncogene)	1.55186	1.55186	0	0
221801_x_at			0.64472	1.55107	0	0
208782_at	FSTL1	follistatin-like 1	1.55099	1.55099	0	0
205247_at	NOTCH4|GPSM3	Notch homolog 4 (Drosophila)|G-protein signalling modulator 3 (AGS3-like, C. elegans)	1.55098	1.55098	0	0
220998_s_at			1.55075	1.55075	0	0
221488_s_at	CUTA	cutA divalent cation tolerance homolog (E. coli)	1.5494	1.5494	0	0
229367_s_at	GIMAP6	GTPase, IMAP family member 6	1.54922	1.54922	0	0
213992_at	COL4A6	collagen, type IV, alpha 6	0.64573	1.54863	0	0
1555259_at	ZAK	sterile alpha motif and leucine zipper containing kinase AZK	0.64725	1.545	0	0
219021_at	RNF121	ring finger protein 121	1.54471	1.54471	0	0
218573_at	MAGEH1	melanoma antigen family H, 1	1.54339	1.54339	0	0
212914_at	CBX7	chromobox homolog 7	1.54226	1.54226	0	0
209565_at	RNF113A	ring finger protein 113A	1.54215	1.54215	0	0
205153_s_at	CD40	CD40 molecule, TNF receptor superfamily member 5	1.54104	1.54104	0	0
201782_s_at	AIP	aryl hydrocarbon receptor interacting protein	1.54071	1.54071	0	0
208757_at	TMED9	transmembrane emp24 protein transport domain containing 9	1.54046	1.54046	0	0
214605_x_at	GPR1	G protein-coupled receptor 1	0.64923	1.54028	0	0
217979_at	TSPAN13	tetraspanin 13	1.54023	1.54023	0	0
234113_at	GMDS	GDP-mannose 4,6-dehydratase	1.53739	1.53739	0	0
205832_at	CPA4	carboxypeptidase A4	0.65063	1.53696	0	0
225369_at	ESAM|AY189281	endothelial cell adhesion molecule	1.53616	1.53616	0	0
203332_s_at			1.53596	1.53596	0	0
214626_s_at	GANAB	glucosidase, alpha; neutral AB	1.53495	1.53495	0	0
235479_at	CPEB2	cytoplasmic polyadenylation element binding protein 2	0.6515	1.53491	0	0
204829_s_at	FOLR2	folate receptor 2 (fetal)	1.53224	1.53224	0	0
226519_s_at	AGXT2L2	alanine-glyoxylate aminotransferase 2-like 2	1.53207	1.53207	0	0
200757_s_at	CALU	calumenin	1.53191	1.53191	0	0
213869_x_at	THY1	Thy-1 cell surface antigen	1.53156	1.53156	0	0
218627_at	DRAM	damage-regulated autophagy modulator	1.531	1.531	0	0
210776_x_at			1.53082	1.53082	0	0
205379_at	CBR3	carbonyl reductase 3	0.65367	1.52983	0	0
55093_at	CSGlcA-T	chondroitin sulfate glucuronyltransferase	1.52958	1.52958	0	0
219167_at	RASL12	RAS-like, family 12	1.52705	1.52705	0	0
203632_s_at	GPRC5B	G protein-coupled receptor, family C, group 5, member B	1.52591	1.52591	0	0
1553956_at	ALS2CR4	amyotrophic lateral sclerosis 2 (juvenile) chromosome region, candidate 4	0.65573	1.52503	0	0
228759_at	CREB3L2	cAMP responsive element binding protein 3-like 2	1.52502	1.52502	0	0
217855_x_at	SDF4	stromal cell derived factor 4	1.52493	1.52493	0	0
223091_x_at	C2orf33	chromosome 2 open reading frame 33	1.52386	1.52386	0	0
237367_x_at	CFLAR	CASP8 and FADD-like apoptosis regulator	1.52368	1.52368	0	0
201140_s_at	RAB5C	RAB5C, member RAS oncogene family	1.52346	1.52346	0	0
238912_x_at	AK057071		0.6575	1.52091	0	0
221701_s_at	STRA6	stimulated by retinoic acid gene 6 homolog (mouse)	1.51943	1.51943	0	0
209263_x_at	TSPAN4	tetraspanin 4	1.51908	1.51908	0	0
213095_x_at	AIF1	allograft inflammatory factor 1	1.51746	1.51746	0	0
200652_at	SSR2	signal sequence receptor, beta (translocon-associated protein beta)	1.51744	1.51744	0	0
232994_s_at	RGNEF	Rho-guanine nucleotide exchange factor	0.65912	1.51717	0	0
238575_at	OSBPL6	oxysterol binding protein-like 6	0.65962	1.51602	0	0
215982_s_at	DOM3Z	dom-3 homolog Z (C. elegans)	1.5158	1.5158	0	0
200621_at	CSRP1|AK130802	cysteine and glycine-rich protein 1	1.51474	1.51474	0	0
226121_at	DHRS13	dehydrogenase/reductase (SDR family) member 13	1.51412	1.51412	0	0
242414_at			1.51401	1.51401	0	0
203907_s_at	IQSEC1	IQ motif and Sec7 domain 1	1.51396	1.51396	0	0
222690_s_at	TMEM39A	transmembrane protein 39A	1.51366	1.51366	0	0
203560_at	GGH	gamma-glutamyl hydrolase (conjugase, folylpolygammaglutamyl hydrolase)	0.66085	1.5132	0	0
40446_at	PHF1	PHD finger protein 1	1.51292	1.51292	0	0
238406_x_at	SEZ6L2|LOC440354|BOLA2	seizure related 6 homolog (mouse)-like 2|PI-3-kinase-related kinase SMG-1 pseudogene|bolA homolog 2 (E. coli)	1.51215	1.51215	0	0
212552_at	HPCAL1	hippocalcin-like 1	1.5095	1.5095	0	0
236201_at			0.66288	1.50858	0	0
201460_at	MAPKAPK2	mitogen-activated protein kinase-activated protein kinase 2	1.50855	1.50855	0	0
223072_s_at	WBP1	WW domain binding protein 1	1.50822	1.50822	0	0
229750_at	POU2F2	POU domain, class 2, transcription factor 2	1.50761	1.50761	0	0
202743_at	PIK3R3	phosphoinositide-3-kinase, regulatory subunit 3 (p55, gamma)	1.50736	1.50736	0	0
239991_at	PRKCBP1	protein kinase C binding protein 1	1.50585	1.50585	0	0
208384_s_at	MID2	midline 2	0.6645	1.50488	0	0
226564_at	ZFAT1	ZFAT zinc finger 1	1.5047	1.5047	0	0
225981_at	C17orf28	chromosome 17 open reading frame 28	1.50467	1.50467	0	0
215874_at	ST3GAL1	ST3 beta-galactoside alpha-2,3-sialyltransferase 1	1.50448	1.50448	0	0
206049_at	SELP	selectin P (granule membrane protein 140kDa, antigen CD62)	1.50413	1.50413	0	0
217547_x_at	ZNF675	zinc finger protein 675	0.66501	1.50373	0	0
205965_at	BATF	basic leucine zipper transcription factor, ATF-like	1.50265	1.50265	0	0
1555041_a_at	NAGA	N-acetylgalactosaminidase, alpha-	1.50021	1.50021	0	0
225909_at			1.49926	1.49926	0	0
212350_at	TBC1D1	TBC1 (tre-2/USP6, BUB2, cdc16) domain family, member 1	1.49895	1.49895	0	0
229002_at	FAM69B	family with sequence similarity 69, member B	1.49863	1.49863	0	0
214339_s_at	MAP4K1	mitogen-activated protein kinase kinase kinase kinase 1	1.4983	1.4983	0	0
204974_at	RAB3A	RAB3A, member RAS oncogene family	1.4957	1.4957	0	0
201749_at			1.49534	1.49534	0	0
242506_at	SND1	staphylococcal nuclease domain containing 1	1.49515	1.49515	0	0
217225_x_at	NOMO1|NOMO2|NOMO3	NODAL modulator 1|NODAL modulator 2|NODAL modulator 3	1.49394	1.49394	0	0
224707_at	C5orf32	chromosome 5 open reading frame 32	1.49385	1.49385	0	0
227946_at	OSBPL7	oxysterol binding protein-like 7	1.49235	1.49235	0	0
231900_at			1.48988	1.48988	0	0
203018_s_at	SSX2IP	synovial sarcoma, X breakpoint 2 interacting protein	0.67182	1.4885	0	0
226074_at	PPM1M	protein phosphatase 1M (PP2C domain containing)	1.48753	1.48753	0	0
213386_at			0.67244	1.48712	0	0
212788_x_at	FTL	ferritin, light polypeptide	1.48674	1.48674	0	0
214668_at	C13orf1	chromosome 13 open reading frame 1	0.67307	1.48573	0	0
212116_at	TRIM27	tripartite motif-containing 27	1.48543	1.48543	0	0
224486_s_at	C15orf41	chromosome 15 open reading frame 41	0.67335	1.48512	0	0
235173_at			0.67487	1.48178	0	0
211702_s_at	USP32	ubiquitin specific peptidase 32	0.67621	1.47884	0	0
1554314_at	C6orf141	chromosome 6 open reading frame 141	0.67622	1.4788	0	0
225597_at	SLC45A4	solute carrier family 45, member 4	1.47681	1.47681	0	0
227276_at	PLXDC2	plexin domain containing 2	0.67727	1.47651	0	0
210015_s_at	MAP2	microtubule-associated protein 2	0.67773	1.47552	0	0
1558906_a_at			1.47467	1.47467	0	0
210044_s_at	LYL1	lymphoblastic leukemia derived sequence 1	1.47436	1.47436	0	0
227983_at	MGC7036	hypothetical protein MGC7036	1.47391	1.47391	0	0
217757_at	A2M	alpha-2-macroglobulin	1.47388	1.47388	0	0
1294_at	UBE1L	ubiquitin-activating enzyme E1-like	1.47327	1.47327	0	0
203456_at	PRAF2	PRA1 domain family, member 2	1.47308	1.47308	0	0
200770_s_at	LAMC1	laminin, gamma 1 (formerly LAMB2)	1.47275	1.47275	0	0
204491_at			1.47142	1.47142	0	0
228042_at	ADPRH	ADP-ribosylarginine hydrolase	1.46924	1.46924	0	0
209354_at	TNFRSF14	tumor necrosis factor receptor superfamily, member 14 (herpesvirus entry mediator)	1.46918	1.46918	0	0
243889_at			1.4687	1.4687	0	0
238591_at			1.46813	1.46813	0	0
227279_at	TCEAL3|TCEAL6|TCEAL5	transcription elongation factor A (SII)-like 3|transcription elongation factor A (SII)-like 6|transcription elongation factor A (SII)-like 5	1.46812	1.46812	0	0
229972_at			1.46731	1.46731	0	0
222102_at	GSTA3	glutathione S-transferase A3	0.68209	1.46609	0	0
210720_s_at	APBA2BP	amyloid beta (A4) precursor protein-binding, family A, member 2 binding protein	1.46324	1.46324	0	0
204425_at	ARHGAP4	Rho GTPase activating protein 4	1.4613	1.4613	0	0
239367_at	BDNF	brain-derived neurotrophic factor	0.68482	1.46025	0	0
228372_at	C10orf128	chromosome 10 open reading frame 128	1.4592	1.4592	0	0
203906_at			1.45781	1.45781	0	0
218433_at	PANK3	pantothenate kinase 3	0.68686	1.45589	0	0
234279_at	TNFAIP8L3	tumor necrosis factor, alpha-induced protein 8-like 3	0.68728	1.45501	0	0
219884_at	LHX6	LIM homeobox 6	1.45372	1.45372	0	0
220326_s_at	FLJ10357	hypothetical protein FLJ10357	1.45367	1.45367	0	0
201910_at	FARP1	FERM, RhoGEF (ARHGEF) and pleckstrin domain protein 1 (chondrocyte-derived)	1.45306	1.45306	0	0
226673_at	SH2D3C	SH2 domain containing 3C	1.45154	1.45154	0	0
226086_at	SYT13	synaptotagmin XIII	0.68924	1.45087	0	0
211499_s_at	MAPK11	mitogen-activated protein kinase 11	1.4507	1.4507	0	0
230349_at	XKRX	XK, Kell blood group complex subunit-related, X-linked	0.68984	1.44961	0	0
204096_s_at	ELL	elongation factor RNA polymerase II	1.44903	1.44903	0	0
204382_at	NAT9	N-acetyltransferase 9	1.44809	1.44809	0	0
226244_at	CLEC14A	C-type lectin domain family 14, member A	1.44809	1.44809	0	0
226349_at			1.44792	1.44792	0	0
229587_at			0.69108	1.44702	0	0
201900_s_at	AKR1A1	aldo-keto reductase family 1, member A1 (aldehyde reductase)	1.44497	1.44497	0	0
242670_at	LGI4	leucine-rich repeat LGI family, member 4	1.44345	1.44345	0	0
206090_s_at	DISC1	disrupted in schizophrenia 1	1.43881	1.43881	0	0
203473_at	SLCO2B1	solute carrier organic anion transporter family, member 2B1	1.4371	1.4371	0	0
210640_s_at	GPR30	G protein-coupled receptor 30	1.43626	1.43626	0	0
201576_s_at	GLB1	galactosidase, beta 1	1.43254	1.43254	0	0
212118_at	TRIM27	tripartite motif-containing 27	1.4321	1.4321	0	0
238082_at			1.43091	1.43091	0	0
226450_at			1.43036	1.43036	0	0
228593_at			1.42957	1.42957	0	0
234122_at	FAM59A	family with sequence similarity 59, member A	0.70074	1.42706	0	0
232607_at	ALOX5	arachidonate 5-lipoxygenase	1.42689	1.42689	0	0
226469_s_at	GGTL3	gamma-glutamyltransferase-like 3	1.42212	1.42212	0	0
210714_at	R3HDM1	R3H domain containing 1	1.42053	1.42053	0	0
229164_s_at	ABTB1	ankyrin repeat and BTB (POZ) domain containing 1	1.4195	1.4195	0	0
223514_at	CARD11	caspase recruitment domain family, member 11	1.41948	1.41948	0	0
217770_at	PIGT	phosphatidylinositol glycan anchor biosynthesis, class T	1.41521	1.41521	0	0
206034_at	SERPINB8	serpin peptidase inhibitor, clade B (ovalbumin), member 8	0.70732	1.41379	0	0
230800_at	ADCY4	adenylate cyclase 4	1.41067	1.41067	0	0
1552575_a_at	C6orf141	chromosome 6 open reading frame 141	0.70953	1.40938	0	0
221247_s_at	WBSCR16	Williams-Beuren syndrome chromosome region 16	1.40828	1.40828	0	0
208289_s_at			0.71068	1.40711	0	0
204394_at	SLC43A1	solute carrier family 43, member 1	1.40594	1.40594	0	0
219340_s_at	CLN8	ceroid-lipofuscinosis, neuronal 8 (epilepsy, progressive with mental retardation)	0.71313	1.40226	0	0
243579_at	MSI2	musashi homolog 2 (Drosophila)	1.40076	1.40076	0	0
220750_s_at	LEPRE1	leucine proline-enriched proteoglycan (leprecan) 1	1.39952	1.39952	0	0
234549_at			0.71718	1.39434	0	0
223172_s_at	MTP18	mitochondrial protein 18 kDa	1.39426	1.39426	0	0
227780_s_at			1.39207	1.39207	0	0
201354_s_at	BAZ2A	bromodomain adjacent to zinc finger domain, 2A	1.39177	1.39177	0	0
219396_s_at	NEIL1	nei endonuclease VIII-like 1 (E. coli)	1.38856	1.38856	0	0
209721_s_at	HOM-TES-103	hypothetical protein LOC25900, isoform 3	1.38769	1.38769	0	0
233986_s_at	PLEKHG2	pleckstrin homology domain containing, family G (with RhoGef domain) member 2	1.38683	1.38683	0	0
213464_at			1.38606	1.38606	0	0
228236_at	C20orf54	chromosome 20 open reading frame 54	1.38566	1.38566	0	0
44654_at	G6PC3	glucose 6 phosphatase, catalytic, 3	1.37889	1.37889	0	0
202148_s_at	PYCR1	pyrroline-5-carboxylate reductase 1	1.37393	1.37393	0	0
1559715_at			0.72901	1.37173	0	0
209500_x_at	TNFSF13|TNFSF12-TNFSF13	tumor necrosis factor (ligand) superfamily, member 13|tumor necrosis factor (ligand) superfamily, member 12-member 13	1.36922	1.36922	0	0
201494_at	PRCP	prolylcarboxypeptidase (angiotensinase C)	1.36405	1.36405	0	0
229492_at	VANGL1	vang-like 1 (van gogh, Drosophila)	0.73443	1.3616	0	0
229522_at			0.73566	1.35933	0	0
222561_at	LANCL2	LanC lantibiotic synthetase component C-like 2 (bacterial)	0.73583	1.35901	0	0
1554177_a_at	ATP5S	ATP synthase, H+ transporting, mitochondrial F0 complex, subunit s (factor B)	0.73669	1.35742	0	0
213207_s_at	GOSR2	golgi SNAP receptor complex member 2	1.35363	1.35363	0	0
226433_at			1.34498	1.34498	0	0
219420_s_at	C1orf163	chromosome 1 open reading frame 163	0.74426	1.34361	0	0
213974_at	ADAMTSL3	ADAMTS-like 3	0.74813	1.33667	0	0
217691_x_at	SLC16A3	solute carrier family 16, member 3 (monocarboxylic acid transporter 4)	1.33154	1.33154	0	0
1555926_a_at			0.7535	1.32715	0	0
221715_at	MYST3	MYST histone acetyltransferase (monocytic leukemia) 3	1.31479	1.31479	0	0
210076_x_at	SERBP1	SERPINE1 mRNA binding protein 1	0.76123	1.31366	0	0
218805_at	GIMAP5	GTPase, IMAP family member 5	1.30823	1.30823	0	0
41220_at		septin 9	1.29767	1.29767	0	0
203756_at	ARHGEF17	Rho guanine nucleotide exchange factor (GEF) 17	1.28918	1.28918	0	0
44702_at	SYDE1	synapse defective 1, Rho GTPase, homolog 1 (C. elegans)	1.27577	1.27577	0	0
217092_x_at	UNQ9217	AASA9217	0.80439	1.24318	0	0
204051_s_at	SFRP4	secreted frizzled-related protein 4	3.27026	3.27026	0	1.11022e-16
1564378_a_at	EXT1	exostoses (multiple) 1	0.39477	2.5331	0	1.11022e-16
224875_at	C5orf24	chromosome 5 open reading frame 24	0.41515	2.40877	0	1.11022e-16
202833_s_at	SERPINA1	serpin peptidase inhibitor, clade A (alpha-1 antiproteinase, antitrypsin), member 1	2.11834	2.11834	0	1.11022e-16
218618_s_at	FNDC3B	fibronectin type III domain containing 3B	1.98286	1.98286	0	1.11022e-16
209687_at	CXCL12	chemokine (C-X-C motif) ligand 12 (stromal cell-derived factor 1)	1.94915	1.94915	0	1.11022e-16
241955_at			0.52911	1.88996	0	1.11022e-16
211748_x_at	PTGDS	prostaglandin D2 synthase 21kDa (brain)	1.85481	1.85481	0	1.11022e-16
242662_at			0.54548	1.83326	0	1.11022e-16
226649_at	PANK1	pantothenate kinase 1	0.54971	1.81913	0	1.11022e-16
225188_at	RAPH1	Ras association (RalGDS/AF-6) and pleckstrin homology domains 1	0.55167	1.81267	0	1.11022e-16
206032_at			0.55465	1.80295	0	1.11022e-16
216372_at			1.7833	1.7833	0	1.11022e-16
226682_at			0.56147	1.78104	0	1.11022e-16
202191_s_at	GAS7	growth arrest-specific 7	0.56549	1.76836	0	1.11022e-16
209288_s_at	CDC42EP3	CDC42 effector protein (Rho GTPase binding) 3	1.74859	1.74859	0	1.11022e-16
205581_s_at	NOS3	nitric oxide synthase 3 (endothelial cell)	1.71865	1.71865	0	1.11022e-16
202605_at	GUSB	glucuronidase, beta	1.69706	1.69706	0	1.11022e-16
238332_at	ANKRD29	ankyrin repeat domain 29	0.59304	1.68622	0	1.11022e-16
212494_at	TENC1	tensin like C1 domain containing phosphatase (tensin 2)	1.67878	1.67878	0	1.11022e-16
236491_at	BCL2L10	BCL2-like 10 (apoptosis facilitator)	0.59698	1.6751	0	1.11022e-16
209447_at	SYNE1	spectrin repeat containing, nuclear envelope 1	1.66889	1.66889	0	1.11022e-16
237398_at	ARHGEF12	Rho guanine nucleotide exchange factor (GEF) 12	0.6102	1.63882	0	1.11022e-16
244586_x_at	PARD3B	par-3 partitioning defective 3 homolog B (C. elegans)	0.61216	1.63356	0	1.11022e-16
1563253_s_at	ERBB3	v-erb-b2 erythroblastic leukemia viral oncogene homolog 3 (avian)	0.61344	1.63015	0	1.11022e-16
218213_s_at	C11orf10	chromosome 11 open reading frame 10	1.62552	1.62552	0	1.11022e-16
215129_at			0.62548	1.59877	0	1.11022e-16
219488_at	A4GALT	alpha 1,4-galactosyltransferase (globotriaosylceramide synthase)	1.58643	1.58643	0	1.11022e-16
211636_at			1.57194	1.57194	0	1.11022e-16
220215_at	ZNF669	zinc finger protein 669	0.64396	1.55289	0	1.11022e-16
201126_s_at	MGAT1	mannosyl (alpha-1,3-)-glycoprotein beta-1,2-N-acetylglucosaminyltransferase	1.54881	1.54881	0	1.11022e-16
203835_at	LRRC32	leucine rich repeat containing 32	1.53709	1.53709	0	1.11022e-16
225058_at	GPR108	G protein-coupled receptor 108	1.52943	1.52943	0	1.11022e-16
226546_at			1.52871	1.52871	0	1.11022e-16
211180_x_at	RUNX1	runt-related transcription factor 1 (acute myeloid leukemia 1; aml1 oncogene)	1.50167	1.50167	0	1.11022e-16
210744_s_at	IL5RA	interleukin 5 receptor, alpha	1.49767	1.49767	0	1.11022e-16
211632_at			1.49728	1.49728	0	1.11022e-16
229172_at	HSPA12B	heat shock 70kD protein 12B	1.49326	1.49326	0	1.11022e-16
224882_at	ACSS1|AK125923	acyl-CoA synthetase short-chain family member 1	1.48707	1.48707	0	1.11022e-16
231780_at	GBGT1	globoside alpha-1,3-N-acetylgalactosaminyltransferase 1	1.46406	1.46406	0	1.11022e-16
209432_s_at	CREB3	cAMP responsive element binding protein 3	1.45471	1.45471	0	1.11022e-16
210401_at	P2RX1	purinergic receptor P2X, ligand-gated ion channel, 1	1.44094	1.44094	0	1.11022e-16
227307_at			1.41792	1.41792	0	1.11022e-16
211495_x_at	TNFSF13|TNFSF12-TNFSF13	tumor necrosis factor (ligand) superfamily, member 13|tumor necrosis factor (ligand) superfamily, member 12-member 13	1.37915	1.37915	0	1.11022e-16
217513_at			1.36501	1.36501	0	1.11022e-16
223020_at	CLPTM1L|AK126225	CLPTM1-like	2.67832	2.67832	0	2.22045e-16
1559584_a_at	C16orf54|LOC440354|BOLA2	chromosome 16 open reading frame 54|PI-3-kinase-related kinase SMG-1 pseudogene|bolA homolog 2 (E. coli)	2.67484	2.67484	0	2.22045e-16
201650_at	KRT19	keratin 19	2.5448	2.5448	0	2.22045e-16
230673_at	PKHD1L1	polycystic kidney and hepatic disease 1 (autosomal recessive)-like 1	2.48358	2.48358	0	2.22045e-16
237999_at	ZDHHC13	zinc finger, DHHC-type containing 13	0.40459	2.47165	0	2.22045e-16
204470_at	CXCL1	chemokine (C-X-C motif) ligand 1 (melanoma growth stimulating activity, alpha)	2.43663	2.43663	0	2.22045e-16
236293_at	RHOH	ras homolog gene family, member H	2.15515	2.15515	0	2.22045e-16
209488_s_at	RBPMS|SDHAL2	RNA binding protein with multiple splicing|succinate dehydrogenase complex, subunit A, flavoprotein-like 2	2.08364	2.08364	0	2.22045e-16
222593_s_at	SPATS2	spermatogenesis associated, serine-rich 2	2.07904	2.07904	0	2.22045e-16
239832_at	PIP5K1B	phosphatidylinositol-4-phosphate 5-kinase, type I, beta	2.02996	2.02996	0	2.22045e-16
1556814_a_at			2.02267	2.02267	0	2.22045e-16
202291_s_at	MGP	matrix Gla protein	2.0069	2.0069	0	2.22045e-16
221511_x_at	CCPG1|BC051725	cell cycle progression 1	1.99791	1.99791	0	2.22045e-16
203523_at	LSP1	lymphocyte-specific protein 1	1.95869	1.95869	0	2.22045e-16
207002_s_at	PLAGL1	pleiomorphic adenoma gene-like 1	0.51619	1.93729	0	2.22045e-16
218326_s_at	LGR4	leucine-rich repeat-containing G protein-coupled receptor 4	0.51736	1.9329	0	2.22045e-16
214995_s_at	APOBEC3G|APOBEC3F	apolipoprotein B mRNA editing enzyme, catalytic polypeptide-like 3G|apolipoprotein B mRNA editing enzyme, catalytic polypeptide-like 3F	1.91332	1.91332	0	2.22045e-16
1556793_a_at	FAM83C	family with sequence similarity 83, member C	0.52906	1.89014	0	2.22045e-16
233280_at	NEBL	nebulette	0.53181	1.88037	0	2.22045e-16
225626_at	PAG1	phosphoprotein associated with glycosphingolipid microdomains 1	1.8327	1.8327	0	2.22045e-16
210541_s_at	TRIM27	tripartite motif-containing 27	1.82584	1.82584	0	2.22045e-16
221239_s_at	FCRL2	Fc receptor-like 2	1.81932	1.81932	0	2.22045e-16
210191_s_at	PHTF1	putative homeodomain transcription factor 1	1.81643	1.81643	0	2.22045e-16
210517_s_at	AKAP12	A kinase (PRKA) anchor protein (gravin) 12	1.80803	1.80803	0	2.22045e-16
1556425_a_at	KIAA0802	KIAA0802	0.55468	1.80283	0	2.22045e-16
213131_at	OLFM1	olfactomedin 1	1.78923	1.78923	0	2.22045e-16
238604_at			1.77949	1.77949	0	2.22045e-16
235291_s_at			1.74449	1.74449	0	2.22045e-16
219990_at	E2F8	E2F transcription factor 8	0.57432	1.74119	0	2.22045e-16
209356_x_at	EFEMP2	EGF-containing fibulin-like extracellular matrix protein 2	1.73942	1.73942	0	2.22045e-16
218223_s_at	PLEKHO1	pleckstrin homology domain containing, family O member 1	1.73757	1.73757	0	2.22045e-16
219563_at	C14orf139	chromosome 14 open reading frame 139	1.68499	1.68499	0	2.22045e-16
209166_s_at	MAN2B1	mannosidase, alpha, class 2B, member 1	1.67768	1.67768	0	2.22045e-16
226794_at	STXBP5	syntaxin binding protein 5 (tomosyn)	0.59742	1.67387	0	2.22045e-16
223499_at	C1QTNF5	C1q and tumor necrosis factor related protein 5	1.65718	1.65718	0	2.22045e-16
226751_at	C2orf32	chromosome 2 open reading frame 32	1.64505	1.64505	0	2.22045e-16
230376_at			0.60852	1.64333	0	2.22045e-16
52940_at	SIGIRR	single immunoglobulin and toll-interleukin 1 receptor (TIR) domain	1.62937	1.62937	0	2.22045e-16
209652_s_at	PGF	placental growth factor, vascular endothelial growth factor-related protein	1.61731	1.61731	0	2.22045e-16
211555_s_at	GUCY1B3	guanylate cyclase 1, soluble, beta 3	1.60612	1.60612	0	2.22045e-16
201000_at	AARS	alanyl-tRNA synthetase	1.60142	1.60142	0	2.22045e-16
226160_at	H6PD	hexose-6-phosphate dehydrogenase (glucose 1-dehydrogenase)	1.59952	1.59952	0	2.22045e-16
227551_at	C9orf77	chromosome 9 open reading frame 77	0.62902	1.58977	0	2.22045e-16
209570_s_at	D4S234E	DNA segment on chromosome 4 (unique) 234 expressed sequence	0.63528	1.57411	0	2.22045e-16
213670_x_at	NSUN5|NSUN5B|NSUN5C|LOC442582	NOL1/NOP2/Sun domain family, member 5|NOL1/NOP2/Sun domain family, member 5B|NOL1/NOP2/Sun domain family, member 5C|STAG3-like	1.54658	1.54658	0	2.22045e-16
228271_at	SND1	staphylococcal nuclease domain containing 1	1.51768	1.51768	0	2.22045e-16
212561_at	RAB6IP1	RAB6 interacting protein 1	1.51627	1.51627	0	2.22045e-16
201522_x_at	SNRPN|SNURF	small nuclear ribonucleoprotein polypeptide N|SNRPN upstream reading frame	1.51246	1.51246	0	2.22045e-16
200827_at	PLOD1|AK124035	procollagen-lysine 1, 2-oxoglutarate 5-dioxygenase 1	1.50891	1.50891	0	2.22045e-16
205414_s_at	KIAA0672	KIAA0672 gene product	1.50553	1.50553	0	2.22045e-16
230490_x_at	RSU1	Ras suppressor protein 1	0.66463	1.50461	0	2.22045e-16
213533_at	D4S234E	DNA segment on chromosome 4 (unique) 234 expressed sequence	0.66793	1.49717	0	2.22045e-16
215051_x_at	AIF1	allograft inflammatory factor 1	1.4944	1.4944	0	2.22045e-16
222113_s_at	EPS15L1	epidermal growth factor receptor pathway substrate 15-like 1	0.67105	1.49019	0	2.22045e-16
209499_x_at	TNFSF13|TNFSF12-TNFSF13	tumor necrosis factor (ligand) superfamily, member 13|tumor necrosis factor (ligand) superfamily, member 12-member 13	1.4896	1.4896	0	2.22045e-16
215429_s_at	ZNF428	zinc finger protein 428	1.48694	1.48694	0	2.22045e-16
230980_x_at			1.4863	1.4863	0	2.22045e-16
225562_at	RASA3	RAS p21 protein activator 3	1.48415	1.48415	0	2.22045e-16
208492_at	RFXAP	regulatory factor X-associated protein	1.48092	1.48092	0	2.22045e-16
209582_s_at	CD200	CD200 molecule	1.47794	1.47794	0	2.22045e-16
241355_at	HR	hairless homolog (mouse)	0.67992	1.47075	0	2.22045e-16
201087_at	PXN	paxillin	1.46213	1.46213	0	2.22045e-16
220751_s_at	C5orf4	chromosome 5 open reading frame 4	1.44481	1.44481	0	2.22045e-16
238905_at	RHOJ	ras homolog gene family, member J	1.44446	1.44446	0	2.22045e-16
225364_at	STK4	serine/threonine kinase 4	1.44063	1.44063	0	2.22045e-16
218678_at	NES	nestin	1.41778	1.41778	0	2.22045e-16
1553961_s_at	SNX21	sorting nexin family member 21	0.70964	1.40917	0	2.22045e-16
207077_at	ELA2B	elastase 2B	1.40469	1.40469	0	2.22045e-16
209622_at	STK16	serine/threonine kinase 16	1.4009	1.4009	0	2.22045e-16
239744_at	RGS3	regulator of G-protein signalling 3	1.38378	1.38378	0	2.22045e-16
219849_at	ZNF671	zinc finger protein 671	1.38174	1.38174	0	2.22045e-16
243629_x_at			1.37514	1.37514	0	2.22045e-16
219610_at	RGNEF	Rho-guanine nucleotide exchange factor	0.73031	1.36929	0	2.22045e-16
1570450_at			0.74196	1.34778	0	2.22045e-16
203980_at	FABP4	fatty acid binding protein 4, adipocyte	2.83312	2.83312	0	3.33067e-16
217127_at	CTH	cystathionase (cystathionine gamma-lyase)	2.14562	2.14562	0	3.33067e-16
204755_x_at	HLF	hepatic leukemia factor	0.52636	1.89983	0	3.33067e-16
204236_at	FLI1	Friend leukemia virus integration 1	1.70583	1.70583	0	3.33067e-16
224618_at	ROD1	ROD1 regulator of differentiation 1 (S. pombe)	0.5892	1.69722	0	3.33067e-16
227197_at	SGEF	Src homology 3 domain-containing guanine nucleotide exchange factor	0.60413	1.65529	0	3.33067e-16
205779_at	RAMP2	receptor (calcitonin) activity modifying protein 2	1.62447	1.62447	0	3.33067e-16
214438_at	HLX1	H2.0-like homeobox 1 (Drosophila)	1.60243	1.60243	0	3.33067e-16
207455_at	P2RY1	purinergic receptor P2Y, G-protein coupled, 1	0.62519	1.59951	0	3.33067e-16
229331_at	SPATA18	spermatogenesis associated 18 homolog (rat)	0.63166	1.58313	0	3.33067e-16
213698_at	ZMYM6	zinc finger, MYM-type 6	1.58307	1.58307	0	3.33067e-16
240606_at	ACACA	acetyl-Coenzyme A carboxylase alpha	0.65236	1.5329	0	3.33067e-16
238247_at			1.52814	1.52814	0	3.33067e-16
212121_at	C10orf61	chromosome 10 open reading frame 61	1.52131	1.52131	0	3.33067e-16
52164_at	C11orf24	chromosome 11 open reading frame 24	1.5142	1.5142	0	3.33067e-16
209275_s_at	CLN3	ceroid-lipofuscinosis, neuronal 3, juvenile (Batten, Spielmeyer-Vogt disease)	1.48103	1.48103	0	3.33067e-16
212045_at	GLG1	golgi apparatus protein 1	1.46507	1.46507	0	3.33067e-16
232645_at	LOC153684	hypothetical protein LOC153684	1.45977	1.45977	0	3.33067e-16
206177_s_at	ARG1	arginase, liver	0.38613	2.58982	0	4.44089e-16
216022_at	WNK1	WNK lysine deficient protein kinase 1	0.42669	2.34365	0	4.44089e-16
232958_at	PYGL	phosphorylase, glycogen; liver (Hers disease, glycogen storage disease type VI)	0.4653	2.14915	0	4.44089e-16
239258_at	RHOQ	ras homolog gene family, member Q	2.14626	2.14626	0	4.44089e-16
219869_s_at	SLC39A8	solute carrier family 39 (zinc transporter), member 8	2.02967	2.02967	0	4.44089e-16
213287_s_at	KRT10	keratin 10 (epidermolytic hyperkeratosis; keratosis palmaris et plantaris)	0.50073	1.99709	0	4.44089e-16
214235_at	CYP3A5	cytochrome P450, family 3, subfamily A, polypeptide 5	0.50434	1.9828	0	4.44089e-16
205709_s_at	CDS1	CDP-diacylglycerol synthase (phosphatidate cytidylyltransferase) 1	0.50593	1.97654	0	4.44089e-16
235567_at			0.50652	1.97424	0	4.44089e-16
211048_s_at	PDIA4	protein disulfide isomerase family A, member 4	1.9169	1.9169	0	4.44089e-16
228155_at	C10orf58	chromosome 10 open reading frame 58	0.52418	1.90775	0	4.44089e-16
235292_at			1.87772	1.87772	0	4.44089e-16
224428_s_at	CDCA7	cell division cycle associated 7	0.53521	1.86843	0	4.44089e-16
210633_x_at	KRT10	keratin 10 (epidermolytic hyperkeratosis; keratosis palmaris et plantaris)	0.54982	1.81878	0	4.44089e-16
210370_s_at	LY9	lymphocyte antigen 9	1.81864	1.81864	0	4.44089e-16
241427_x_at			1.806	1.806	0	4.44089e-16
207943_x_at	PLAGL1	pleiomorphic adenoma gene-like 1	0.56913	1.75706	0	4.44089e-16
206687_s_at	PTPN6	protein tyrosine phosphatase, non-receptor type 6	1.73607	1.73607	0	4.44089e-16
232202_at			0.57652	1.73455	0	4.44089e-16
204393_s_at	ACPP	acid phosphatase, prostate	0.57797	1.7302	0	4.44089e-16
236798_at			1.72505	1.72505	0	4.44089e-16
58780_s_at	FLJ10357	hypothetical protein FLJ10357	1.72184	1.72184	0	4.44089e-16
209348_s_at	MAF	v-maf musculoaponeurotic fibrosarcoma oncogene homolog (avian)	0.58194	1.7184	0	4.44089e-16
236840_at			0.58536	1.70834	0	4.44089e-16
216177_at			0.59301	1.68633	0	4.44089e-16
202890_at	MAP7	microtubule-associated protein 7	0.61006	1.63919	0	4.44089e-16
201422_at	IFI30|AK123477	interferon, gamma-inducible protein 30	1.63555	1.63555	0	4.44089e-16
223903_at	TLR9	toll-like receptor 9	1.63343	1.63343	0	4.44089e-16
219716_at	APOL6	apolipoprotein L, 6	1.58876	1.58876	0	4.44089e-16
235540_at			0.6323	1.58153	0	4.44089e-16
201781_s_at	AIP	aryl hydrocarbon receptor interacting protein	1.56862	1.56862	0	4.44089e-16
226733_at	PFKFB2	6-phosphofructo-2-kinase/fructose-2,6-biphosphatase 2	0.65178	1.53426	0	4.44089e-16
242733_at	HPGD	hydroxyprostaglandin dehydrogenase 15-(NAD)	0.65697	1.52215	0	4.44089e-16
205582_s_at	GGTLA1	gamma-glutamyltransferase-like activity 1	1.51964	1.51964	0	4.44089e-16
231823_s_at	SH3PXD2B	SH3 and PX domains 2B	1.51703	1.51703	0	4.44089e-16
204482_at	CLDN5	claudin 5 (transmembrane protein deleted in velocardiofacial syndrome)	1.51044	1.51044	0	4.44089e-16
213422_s_at	MXRA8	matrix-remodelling associated 8	1.49747	1.49747	0	4.44089e-16
233450_at	PARD3B	par-3 partitioning defective 3 homolog B (C. elegans)	0.67338	1.48504	0	4.44089e-16
218477_at	TMEM14A	transmembrane protein 14A	0.68012	1.47033	0	4.44089e-16
204929_s_at	VAMP5	vesicle-associated membrane protein 5 (myobrevin)	1.46592	1.46592	0	4.44089e-16
204043_at	TCN2	transcobalamin II; macrocytic anemia	1.42133	1.42133	0	4.44089e-16
202877_s_at	CD93	CD93 molecule	1.4213	1.4213	0	4.44089e-16
213261_at			1.42004	1.42004	0	4.44089e-16
204671_s_at	ANKRD6	ankyrin repeat domain 6	0.70931	1.40982	0	4.44089e-16
230640_at			1.4098	1.4098	0	4.44089e-16
226047_at			1.37869	1.37869	0	4.44089e-16
207641_at	TNFRSF13B	tumor necrosis factor receptor superfamily, member 13B	1.37819	1.37819	0	4.44089e-16
220942_x_at	C3orf28	chromosome 3 open reading frame 28	0.74056	1.35033	0	4.44089e-16
204904_at	GJA4	gap junction protein, alpha 4, 37kDa (connexin 37)	1.32029	1.32029	0	4.44089e-16
1553564_at	C20orf133	chromosome 20 open reading frame 133	0.76996	1.29877	0	4.44089e-16
219814_at	MBNL3	muscleblind-like 3 (Drosophila)	0.7745	1.29115	0	4.44089e-16
209949_at	NCF2	neutrophil cytosolic factor 2 (65kDa, chronic granulomatous disease, autosomal 2)	1.7565	1.7565	0	5.55111e-16
201655_s_at	HSPG2	heparan sulfate proteoglycan 2 (perlecan)	1.73534	1.73534	0	5.55111e-16
218459_at	TOR3A	torsin family 3, member A	1.72827	1.72827	0	5.55111e-16
208747_s_at	C1S	complement component 1, s subcomponent	1.66432	1.66432	0	5.55111e-16
221710_x_at	C1orf78	chromosome 1 open reading frame 78	1.59209	1.59209	0	5.55111e-16
228457_at			0.6516	1.53469	0	5.55111e-16
204679_at	KCNK1	potassium channel, subfamily K, member 1	0.66294	1.50843	0	5.55111e-16
220712_at	DENND3|C8orf60	DENN/MADD domain containing 3|chromosome 8 open reading frame 60	1.44825	1.44825	0	5.55111e-16
227995_at			0.70452	1.41941	0	5.55111e-16
225778_at	FUT1|AK097342	fucosyltransferase 1 (galactoside 2-alpha-L-fucosyltransferase, H blood group)	1.40974	1.40974	0	5.55111e-16
211286_x_at	CSF2RA	colony stimulating factor 2 receptor, alpha, low-affinity (granulocyte-macrophage)	1.38604	1.38604	0	5.55111e-16
230836_at	ST8SIA4	ST8 alpha-N-acetyl-neuraminide alpha-2,8-sialyltransferase 4	2.23045	2.23045	0	6.66134e-16
236963_at			2.19194	2.19194	0	6.66134e-16
229072_at			2.18369	2.18369	0	6.66134e-16
210943_s_at	LYST	lysosomal trafficking regulator	0.5006	1.99759	0	6.66134e-16
222435_s_at	UBE2J1	ubiquitin-conjugating enzyme E2, J1 (UBC6 homolog, yeast)	1.94189	1.94189	0	6.66134e-16
1560396_at	KLHL6|AK097976	kelch-like 6 (Drosophila)	1.84597	1.84597	0	6.66134e-16
1554912_at	FAM62C	family with sequence similarity 62 (C2 domain containing), member C	0.55546	1.80029	0	6.66134e-16
217858_s_at	ARMCX3	armadillo repeat containing, X-linked 3	1.79882	1.79882	0	6.66134e-16
223832_s_at	AYTL1|CAPNS2	acyltransferase like 1|calpain, small subunit 2	0.56387	1.77347	0	6.66134e-16
232925_at	EGFR	epidermal growth factor receptor (erythroblastic leukemia viral (v-erb-b) oncogene homolog, avian)	0.56587	1.7672	0	6.66134e-16
202786_at	STK39	serine threonine kinase 39 (STE20/SPS1 homolog, yeast)	0.56642	1.76549	0	6.66134e-16
218084_x_at	FXYD5	FXYD domain containing ion transport regulator 5	1.7486	1.7486	0	6.66134e-16
203178_at	GATM	glycine amidinotransferase (L-arginine:glycine amidinotransferase)	0.57326	1.74441	0	6.66134e-16
212950_at	GPR116	G protein-coupled receptor 116	1.72672	1.72672	0	6.66134e-16
215425_at			0.58855	1.69909	0	6.66134e-16
241782_at			0.60258	1.65954	0	6.66134e-16
203780_at	EVA1	epithelial V-like antigen 1	0.61108	1.63644	0	6.66134e-16
204951_at	RHOH	ras homolog gene family, member H	1.63391	1.63391	0	6.66134e-16
234973_at	SLC38A5	solute carrier family 38, member 5	1.6074	1.6074	0	6.66134e-16
1557636_a_at			0.63505	1.57468	0	6.66134e-16
227107_at			0.63741	1.56886	0	6.66134e-16
236069_at			0.64085	1.56043	0	6.66134e-16
237461_at	NALP7	NACHT, leucine rich repeat and PYD containing 7	1.5568	1.5568	0	6.66134e-16
221011_s_at	LBH	limb bud and heart development homolog (mouse)	1.55419	1.55419	0	6.66134e-16
219475_at	OSGIN1	oxidative stress induced growth inhibitor 1	1.55199	1.55199	0	6.66134e-16
223633_s_at			1.55125	1.55125	0	6.66134e-16
202928_s_at	PHF1	PHD finger protein 1	1.54996	1.54996	0	6.66134e-16
209663_s_at	ITGA7	integrin, alpha 7	1.54098	1.54098	0	6.66134e-16
1560754_at	CMTM7	CKLF-like MARVEL transmembrane domain containing 7	1.53843	1.53843	0	6.66134e-16
224524_s_at	ASB3	ankyrin repeat and SOCS box-containing 3	1.53433	1.53433	0	6.66134e-16
202763_at	CASP3	caspase 3, apoptosis-related cysteine peptidase	1.51235	1.51235	0	6.66134e-16
226950_at	ACVRL1	activin A receptor type II-like 1	1.50062	1.50062	0	6.66134e-16
227043_at	AK127284		1.49393	1.49393	0	6.66134e-16
225632_s_at	RAB43	RAB43, member RAS oncogene family	1.47573	1.47573	0	6.66134e-16
210109_at	SND1|NAG8	staphylococcal nuclease domain containing 1|nasopharyngeal carcinoma associated gene protein-8	1.46347	1.46347	0	6.66134e-16
204257_at	FADS3	fatty acid desaturase 3	1.43361	1.43361	0	6.66134e-16
223486_at	GTPBP8	GTP-binding protein 8 (putative)	0.70119	1.42616	0	6.66134e-16
203928_x_at	MAPT	microtubule-associated protein tau	0.7041	1.42026	0	6.66134e-16
211336_x_at	LILRB1	leukocyte immunoglobulin-like receptor, subfamily B (with TM and ITIM domains), member 1	1.41333	1.41333	0	6.66134e-16
205999_x_at	CYP3A7|CYP3A4	cytochrome P450, family 3, subfamily A, polypeptide 7|cytochrome P450, family 3, subfamily A, polypeptide 4	0.72729	1.37496	0	6.66134e-16
209818_s_at	HABP4	hyaluronan binding protein 4	1.2596	1.2596	0	6.66134e-16
204192_at	CD37	CD37 molecule	2.02209	2.02209	0	7.77156e-16
202008_s_at	NID1	nidogen 1	1.94777	1.94777	0	7.77156e-16
226525_at			1.62691	1.62691	0	7.77156e-16
244062_at	DAAM1	dishevelled associated activator of morphogenesis 1	0.63279	1.58031	0	7.77156e-16
204569_at	ICK	intestinal cell (MAK-like) kinase	0.64731	1.54486	0	7.77156e-16
223451_s_at	CKLF	chemokine-like factor	1.46455	1.46455	0	7.77156e-16
210784_x_at	LILRB3	leukocyte immunoglobulin-like receptor, subfamily B (with TM and ITIM domains), member 3	1.42755	1.42755	0	7.77156e-16
223663_at	CCDC88	coiled-coil domain containing 88	1.35196	1.35196	0	7.77156e-16
204233_s_at	CHKA	choline kinase alpha	1.31122	1.31122	0	7.77156e-16
206782_s_at	DNAJC4	DnaJ (Hsp40) homolog, subfamily C, member 4	2.00923	2.00923	0	8.88178e-16
235201_at			0.52924	1.8895	0	8.88178e-16
209211_at	KLF5	Kruppel-like factor 5 (intestinal)	0.53651	1.86388	0	8.88178e-16
235435_at	AASDH	2-aminoadipic 6-semialdehyde dehydrogenase	0.54205	1.84485	0	8.88178e-16
218958_at	FLJ20850	hypothetical protein FLJ20850	1.82944	1.82944	0	8.88178e-16
219313_at	GRAMD1C	GRAM domain containing 1C	0.54777	1.82559	0	8.88178e-16
239381_at	KLK7	kallikrein-related peptidase 7	0.54839	1.82351	0	8.88178e-16
209282_at	PRKD2	protein kinase D2	1.78299	1.78299	0	8.88178e-16
212028_at	RBM25	RNA binding motif protein 25	0.56908	1.75721	0	8.88178e-16
202539_s_at	HMGCR	3-hydroxy-3-methylglutaryl-Coenzyme A reductase	0.60529	1.65211	0	8.88178e-16
218526_s_at	RANGNRF	RAN guanine nucleotide release factor	1.64491	1.64491	0	8.88178e-16
242197_x_at	CD36	CD36 molecule (thrombospondin receptor)	0.61852	1.61677	0	8.88178e-16
219593_at	SLC15A3	solute carrier family 15, member 3	1.52421	1.52421	0	8.88178e-16
227752_at	SPTLC2L	serine palmitoyltransferase, long chain base subunit 2-like (aminotransferase 2)	0.65636	1.52355	0	8.88178e-16
205619_s_at	MEOX1	mesenchyme homeobox 1	1.5205	1.5205	0	8.88178e-16
220402_at	P53AIP1	p53-regulated apoptosis-inducing protein 1	0.66002	1.5151	0	8.88178e-16
227783_at	CCDC57	coiled-coil domain containing 57	1.50924	1.50924	0	8.88178e-16
210340_s_at	CSF2RA	colony stimulating factor 2 receptor, alpha, low-affinity (granulocyte-macrophage)	1.49012	1.49012	0	8.88178e-16
243383_at			0.68522	1.45939	0	8.88178e-16
202655_at	ARMET	arginine-rich, mutated in early stage tumors	1.43269	1.43269	0	8.88178e-16
204368_at	SLCO2A1	solute carrier organic anion transporter family, member 2A1	1.40729	1.40729	0	8.88178e-16
206236_at	GPR4	G protein-coupled receptor 4	1.38389	1.38389	0	8.88178e-16
205484_at	SIT1	signaling threshold regulating transmembrane adaptor 1	1.35461	1.35461	0	8.88178e-16
1556589_at			1.34177	1.34177	0	8.88178e-16
201235_s_at	BTG2	BTG family, member 2	2.09908	2.09908	0	9.99201e-16
201239_s_at	SPCS2	signal peptidase complex subunit 2 homolog (S. cerevisiae)	1.88888	1.88888	0	9.99201e-16
223503_at	TMEM163	transmembrane protein 163	1.5738	1.5738	0	9.99201e-16
214666_x_at			0.64606	1.54784	0	9.99201e-16
229009_at	SIX5	sine oculis homeobox homolog 5 (Drosophila)	1.51853	1.51853	0	9.99201e-16
211778_s_at	OVOL2	ovo-like 2 (Drosophila)	0.68754	1.45446	0	9.99201e-16
223622_s_at	HYI|AK096244	hydroxypyruvate isomerase homolog (E. coli)	1.79206	1.79206	0	1.11022e-15
227985_at			1.69543	1.69543	0	1.11022e-15
229975_at			0.59425	1.68279	0	1.11022e-15
222651_s_at	TRPS1	trichorhinophalangeal syndrome I	0.607	1.64744	0	1.11022e-15
234807_x_at			0.61217	1.63352	0	1.11022e-15
233510_s_at	PARVG	parvin, gamma	1.56434	1.56434	0	1.11022e-15
225602_at	C9orf19	chromosome 9 open reading frame 19	1.47391	1.47391	0	1.11022e-15
210344_at	OSBPL7	oxysterol binding protein-like 7	1.42546	1.42546	0	1.11022e-15
203674_at	HELZ	helicase with zinc finger	1.42057	1.42057	0	1.11022e-15
216058_s_at	CYP2C19	cytochrome P450, family 2, subfamily C, polypeptide 19	0.70552	1.4174	0	1.11022e-15
226594_at			0.71496	1.39867	0	1.11022e-15
205441_at	OCEL1	occludin/ELL domain containing 1	1.30882	1.30882	0	1.11022e-15
227851_s_at	PGS1	phosphatidylglycerophosphate synthase 1	1.47134	1.47134	0	1.22124e-15
201622_at	SND1	staphylococcal nuclease domain containing 1	1.42398	1.42398	0	1.22124e-15
201858_s_at	PRG1	proteoglycan 1, secretory granule	2.49106	2.49106	0	1.33227e-15
236962_at	PTBP2	polypyrimidine tract binding protein 2	0.45642	2.19097	0	1.33227e-15
206686_at	PDK1	pyruvate dehydrogenase kinase, isozyme 1	2.00977	2.00977	0	1.33227e-15
218324_s_at	SPATS2	spermatogenesis associated, serine-rich 2	1.95451	1.95451	0	1.33227e-15
217478_s_at	HLA-DMA	major histocompatibility complex, class II, DM alpha	1.81853	1.81853	0	1.33227e-15
218502_s_at	TRPS1	trichorhinophalangeal syndrome I	0.55577	1.79931	0	1.33227e-15
225809_at	DKFZP564O0823	DKFZP564O0823 protein	1.77194	1.77194	0	1.33227e-15
1554628_at	ZNF57	zinc finger protein 57	0.62637	1.59651	0	1.33227e-15
206593_s_at	SURF5	surfeit 5	1.59174	1.59174	0	1.33227e-15
1552667_a_at	SH2D3C	SH2 domain containing 3C	1.58199	1.58199	0	1.33227e-15
206702_at	TEK	TEK tyrosine kinase, endothelial (venous malformations, multiple cutaneous and mucosal)	1.56267	1.56267	0	1.33227e-15
223462_at	TMEM175	transmembrane protein 175	1.52044	1.52044	0	1.33227e-15
202650_s_at	KIAA0195	KIAA0195	1.38887	1.38887	0	1.33227e-15
208072_s_at	DGKD	diacylglycerol kinase, delta 130kDa	1.37233	1.37233	0	1.33227e-15
233467_s_at	TSPAN32	tetraspanin 32	1.33205	1.33205	0	1.33227e-15
221101_at	C14orf113|C14orf49	chromosome 14 open reading frame 113|chromosome 14 open reading frame 49	1.33158	1.33158	0	1.33227e-15
228343_at	POU2F2	POU domain, class 2, transcription factor 2	2.06191	2.06191	0	1.44329e-15
210839_s_at	ENPP2	ectonucleotide pyrophosphatase/phosphodiesterase 2 (autotaxin)	1.83733	1.83733	0	1.44329e-15
208997_s_at	UCP2	uncoupling protein 2 (mitochondrial, proton carrier)	1.77376	1.77376	0	1.44329e-15
212259_s_at	MUC1|PBXIP1	mucin 1, cell surface associated|pre-B-cell leukemia transcription factor interacting protein 1	1.50243	1.50243	0	1.44329e-15
222101_s_at	DCHS1	dachsous 1 (Drosophila)	1.50105	1.50105	0	1.44329e-15
211548_s_at	HPGD	hydroxyprostaglandin dehydrogenase 15-(NAD)	0.51396	1.94566	0	1.55431e-15
211771_s_at	POU2F2	POU domain, class 2, transcription factor 2	1.82167	1.82167	0	1.55431e-15
209417_s_at	IFI35	interferon-induced protein 35	1.78786	1.78786	0	1.55431e-15
231033_at			0.56471	1.77082	0	1.55431e-15
237713_at	TACC2	transforming, acidic coiled-coil containing protein 2	0.62274	1.6058	0	1.55431e-15
205546_s_at	TYK2	tyrosine kinase 2	1.54212	1.54212	0	1.55431e-15
201598_s_at	INPPL1	inositol polyphosphate phosphatase-like 1	1.49162	1.49162	0	1.55431e-15
232167_at	SLC2A11	solute carrier family 2 (facilitated glucose transporter), member 11	1.47641	1.47641	0	1.55431e-15
228133_s_at	MYH11	myosin, heavy chain 11, smooth muscle	1.46101	1.46101	0	1.55431e-15
1553639_a_at	PPARGC1B	peroxisome proliferator-activated receptor gamma, coactivator 1 beta	0.72203	1.38498	0	1.55431e-15
210142_x_at	FLOT1	flotillin 1	1.35567	1.35567	0	1.55431e-15
230453_s_at			1.31268	1.31268	0	1.55431e-15
202988_s_at	RGS1	regulator of G-protein signalling 1	2.0769	2.0769	0	1.66534e-15
205038_at			1.51635	1.51635	0	1.66534e-15
217469_at			1.47302	1.47302	0	1.66534e-15
1555372_at	BCL2L11	BCL2-like 11 (apoptosis facilitator)	1.29776	1.29776	0	1.66534e-15
202803_s_at	ITGB2	integrin, beta 2 (complement component 3 receptor 3 and 4 subunit)	1.81725	1.81725	0	1.77636e-15
210754_s_at	LYN	v-yes-1 Yamaguchi sarcoma viral related oncogene homolog	1.78172	1.78172	0	1.77636e-15
213423_x_at	TUSC3	tumor suppressor candidate 3	1.61611	1.61611	0	1.77636e-15
221219_s_at	KLHDC4	kelch domain containing 4	1.58721	1.58721	0	1.77636e-15
203920_at	NR1H3	nuclear receptor subfamily 1, group H, member 3	1.53532	1.53532	0	1.77636e-15
208126_s_at	CYP2C19|CYP2C18	cytochrome P450, family 2, subfamily C, polypeptide 19|cytochrome P450, family 2, subfamily C, polypeptide 18	0.66552	1.50258	0	1.77636e-15
33323_r_at	SFN	stratifin	0.76523	1.3068	0	1.77636e-15
214157_at	GNAS	GNAS complex locus	1.92582	1.92582	0	1.88738e-15
200755_s_at	CALU	calumenin	1.67041	1.67041	0	1.88738e-15
219105_x_at	ORC6L	origin recognition complex, subunit 6 like (yeast)	0.68384	1.46233	0	1.88738e-15
1552496_a_at			0.68789	1.45373	0	1.88738e-15
238123_at			0.76129	1.31357	0	1.88738e-15
211833_s_at	BAX	BCL2-associated X protein	2.0679	2.0679	0	1.9984e-15
211395_x_at	FCGR2A|FCGR2B|FCGR2C	Fc fragment of IgG, low affinity IIa, receptor (CD32)|Fc fragment of IgG, low affinity IIb, receptor (CD32)|Fc fragment of IgG, low affinity IIc, receptor for (CD32)	1.89979	1.89979	0	1.9984e-15
215239_x_at	ZNF273	zinc finger protein 273	0.54873	1.82239	0	1.9984e-15
206385_s_at	ANK3	ankyrin 3, node of Ranvier (ankyrin G)	0.57707	1.73289	0	1.9984e-15
219559_at	C20orf59	chromosome 20 open reading frame 59	1.66404	1.66404	0	1.9984e-15
204118_at	CD48	CD48 molecule	1.65772	1.65772	0	1.9984e-15
229607_at			1.63348	1.63348	0	1.9984e-15
205013_s_at	ADORA2A	adenosine A2a receptor	1.5191	1.5191	0	1.9984e-15
239859_x_at			0.67478	1.48196	0	1.9984e-15
221802_s_at	KIAA1598	KIAA1598	0.69068	1.44785	0	1.9984e-15
201765_s_at	HEXA	hexosaminidase A (alpha polypeptide)	1.43899	1.43899	0	1.9984e-15
203179_at	GALT	galactose-1-phosphate uridylyltransferase	1.41067	1.41067	0	1.9984e-15
218272_at	FLJ20699	hypothetical protein FLJ20699	1.39415	1.39415	0	1.9984e-15
226614_s_at	C8orf13	chromosome 8 open reading frame 13	0.72612	1.37718	0	1.9984e-15
228776_at			1.80939	1.80939	0	2.10942e-15
203913_s_at	HPGD	hydroxyprostaglandin dehydrogenase 15-(NAD)	0.48898	2.04508	0	2.22045e-15
203697_at	FRZB	frizzled-related protein	1.84017	1.84017	0	2.22045e-15
210042_s_at	CTSZ	cathepsin Z	1.71759	1.71759	0	2.22045e-15
200918_s_at	SRPR	signal recognition particle receptor ('docking protein')	1.65411	1.65411	0	2.22045e-15
204249_s_at	LMO2	LIM domain only 2 (rhombotin-like 1)	1.62027	1.62027	0	2.22045e-15
239027_at	DOCK8	dedicator of cytokinesis 8	1.60597	1.60597	0	2.22045e-15
224584_at	C20orf30	chromosome 20 open reading frame 30	1.542	1.542	0	2.22045e-15
235065_at			0.66205	1.51045	0	2.22045e-15
205298_s_at	BTN2A2	butyrophilin, subfamily 2, member A2	1.50579	1.50579	0	2.22045e-15
223049_at	GRB2	growth factor receptor-bound protein 2	1.49266	1.49266	0	2.22045e-15
239451_at	HSP90B1	heat shock protein 90kDa beta (Grp94), member 1	1.7112	1.7112	0	2.33147e-15
230523_at			0.59486	1.68106	0	2.33147e-15
216527_at			0.60296	1.65848	0	2.33147e-15
222812_s_at	RHOF	ras homolog gene family, member F (in filopodia)	1.41146	1.41146	0	2.33147e-15
214848_at			0.72247	1.38414	0	2.33147e-15
222450_at	TMEPAI	transmembrane, prostate androgen induced RNA	1.7633	1.7633	0	2.44249e-15
229732_at			0.57565	1.73717	0	2.44249e-15
242155_x_at			0.59075	1.69276	0	2.44249e-15
203139_at	DAPK1	death-associated protein kinase 1	1.53104	1.53104	0	2.44249e-15
203840_at	BLZF1	basic leucine zipper nuclear factor 1 (JEM-1)	0.60645	1.64894	0	2.55351e-15
229521_at	FLJ36031	hypothetical protein FLJ36031	1.57074	1.57074	0	2.55351e-15
214650_x_at	MOG	myelin oligodendrocyte glycoprotein	0.70983	1.40879	0	2.55351e-15
202062_s_at	SEL1L	sel-1 suppressor of lin-12-like (C. elegans)	2.50482	2.50482	0	2.66453e-15
214151_s_at	CCPG1|BC051725	cell cycle progression 1	2.05085	2.05085	0	2.66453e-15
218807_at	VAV3	vav 3 oncogene	0.58921	1.69719	0	2.66453e-15
244654_at	MYO1G	myosin IG	1.63932	1.63932	0	2.66453e-15
233388_at	CA12	carbonic anhydrase XII	0.62135	1.60941	0	2.66453e-15
213309_at	PLCL2	phospholipase C-like 2	1.59625	1.59625	0	2.66453e-15
219025_at	CD248	CD248 molecule, endosialin	1.44208	1.44208	0	2.66453e-15
219910_at	HYPE	Huntingtin interacting protein E	1.94989	1.94989	0	2.88658e-15
204058_at	ME1	malic enzyme 1, NADP(+)-dependent, cytosolic	0.61209	1.63374	0	2.88658e-15
215545_at	ERCC3	excision repair cross-complementing rodent repair deficiency, complementation group 3 (xeroderma pigmentosum group B complementing)	0.6445	1.55159	0	2.88658e-15
211663_x_at	PTGDS	prostaglandin D2 synthase 21kDa (brain)	1.65326	1.65326	0	2.9976e-15
213715_s_at	ANKRD47	ankyrin repeat domain 47	1.52196	1.52196	0	2.9976e-15
1558292_s_at	PIGW	phosphatidylinositol glycan anchor biosynthesis, class W	0.6789	1.47298	0	2.9976e-15
204277_s_at	TK2	thymidine kinase 2, mitochondrial	1.40116	1.40116	0	2.9976e-15
224681_at	GNA12	guanine nucleotide binding protein (G protein) alpha 12	1.30303	1.30303	0	2.9976e-15
202557_at	STCH	stress 70 protein chaperone, microsome-associated, 60kDa	2.12959	2.12959	0	3.10862e-15
233448_s_at	MGC24039	hypothetical protein MGC24039	1.6823	1.6823	0	3.10862e-15
221027_s_at	PLA2G12A	phospholipase A2, group XIIA	0.60631	1.64932	0	3.10862e-15
219700_at	PLXDC1	plexin domain containing 1	1.56323	1.56323	0	3.10862e-15
209770_at	BTN3A1	butyrophilin, subfamily 3, member A1	1.51705	1.51705	0	3.10862e-15
223837_at	GULP1	GULP, engulfment adaptor PTB domain containing 1	0.71054	1.40739	0	3.10862e-15
224476_s_at	MESP1	mesoderm posterior 1 homolog (mouse)	1.38932	1.38932	0	3.10862e-15
208995_s_at	PPIG	peptidylprolyl isomerase G (cyclophilin G)	0.62679	1.59543	0	3.21965e-15
224345_x_at	C3orf28	chromosome 3 open reading frame 28	0.7278	1.374	0	3.21965e-15
205200_at	CLEC3B	C-type lectin domain family 3, member B	1.81306	1.81306	0	3.33067e-15
226303_at	PGM5	phosphoglucomutase 5	1.7257	1.7257	0	3.33067e-15
202052_s_at	RAI14	retinoic acid induced 14	1.59035	1.59035	0	3.33067e-15
216775_at	USP53	ubiquitin specific peptidase 53	0.63882	1.56539	0	3.33067e-15
209286_at	CDC42EP3	CDC42 effector protein (Rho GTPase binding) 3	1.54077	1.54077	0	3.33067e-15
218872_at	TESC	tescalcin	1.54058	1.54058	0	3.33067e-15
223082_at	SH3KBP1	SH3-domain kinase binding protein 1	1.45799	1.45799	0	3.33067e-15
235989_at			0.77876	1.28409	0	3.33067e-15
204999_s_at	ATF5	activating transcription factor 5	2.34178	2.34178	0	3.44169e-15
213933_at	PTGER3	prostaglandin E receptor 3 (subtype EP3)	0.52735	1.89628	0	3.55271e-15
209828_s_at	IL16	interleukin 16 (lymphocyte chemoattractant factor)	1.45654	1.45654	0	3.55271e-15
202967_at	GSTA4	glutathione S-transferase A4	0.68782	1.45387	0	3.55271e-15
203558_at	CUL7	cullin 7	1.43432	1.43432	0	3.55271e-15
1554062_at	XG	Xg blood group	0.72303	1.38307	0	3.66374e-15
209258_s_at	SMC3	structural maintenance of chromosomes 3	0.47664	2.09801	0	3.77476e-15
227726_at	RNF166	ring finger protein 166	1.88583	1.88583	0	3.77476e-15
228799_at			1.47917	1.47917	0	3.77476e-15
1566265_at			1.46454	1.46454	0	3.77476e-15
239196_at	ANKRD22	ankyrin repeat domain 22	0.70335	1.42177	0	3.77476e-15
229326_at			1.34818	1.34818	0	3.88578e-15
212468_at	SPAG9	sperm associated antigen 9	0.52614	1.90065	0	3.9968e-15
230127_at			0.65401	1.52902	0	3.9968e-15
202875_s_at	PBX2	pre-B-cell leukemia transcription factor 2	1.50552	1.50552	0	3.9968e-15
235405_at	GSTA4	glutathione S-transferase A4	0.57532	1.73816	0	4.10782e-15
242774_at	SYNE2	spectrin repeat containing, nuclear envelope 2	0.43981	2.27371	0	4.21885e-15
212810_s_at	SLC1A4	solute carrier family 1 (glutamate/neutral amino acid transporter), member 4	1.72807	1.72807	0	4.21885e-15
226722_at			1.69941	1.69941	0	4.21885e-15
204365_s_at	REEP1	receptor accessory protein 1	0.64919	1.54038	0	4.21885e-15
232069_at	KIF26A	kinesin family member 26A	1.52932	1.52932	0	4.21885e-15
219282_s_at	TRPV2	transient receptor potential cation channel, subfamily V, member 2	1.49986	1.49986	0	4.21885e-15
241089_at			0.75149	1.33069	0	4.21885e-15
212827_at	IFI6|IGH@|IGHA1|IGHG1	interferon, alpha-inducible protein 6|immunoglobulin heavy locus|immunoglobulin heavy constant alpha 1|immunoglobulin heavy constant gamma 1 (G1m marker)	1.80401	1.80401	0	4.32987e-15
230060_at	CDCA7	cell division cycle associated 7	0.67749	1.47605	0	4.32987e-15
227812_at	TNFRSF19	tumor necrosis factor receptor superfamily, member 19	0.53429	1.87165	0	4.44089e-15
206181_at	SLAMF1	signaling lymphocytic activation molecule family member 1	1.59435	1.59435	0	4.44089e-15
224733_at	CMTM3	CKLF-like MARVEL transmembrane domain containing 3	1.49546	1.49546	0	4.44089e-15
227030_at			1.48656	1.48656	0	4.44089e-15
203402_at	KCNAB2	potassium voltage-gated channel, shaker-related subfamily, beta member 2	1.39488	1.39488	0	4.44089e-15
239770_at			0.59284	1.68681	0	4.66294e-15
202531_at	IRF1	interferon regulatory factor 1	1.63144	1.63144	0	4.66294e-15
209901_x_at	AIF1	allograft inflammatory factor 1	1.57953	1.57953	0	4.66294e-15
201278_at			1.50913	1.50913	0	4.66294e-15
242579_at			0.63257	1.58086	0	4.88498e-15
214106_s_at	GMDS	GDP-mannose 4,6-dehydratase	1.39531	1.39531	0	4.88498e-15
211133_x_at	LILRB3	leukocyte immunoglobulin-like receptor, subfamily B (with TM and ITIM domains), member 3	1.3052	1.3052	0	4.88498e-15
224814_at	DPP7	dipeptidyl-peptidase 7	1.76751	1.76751	0	4.996e-15
210987_x_at	TPM1	tropomyosin 1 (alpha)	1.66592	1.66592	0	4.996e-15
1558392_at	SYNE2	spectrin repeat containing, nuclear envelope 2	0.76965	1.29928	0	4.996e-15
1555916_at	RPUSD3	RNA pseudouridylate synthase domain containing 3	0.78396	1.27557	0	4.996e-15
226185_at			0.61578	1.62395	0	5.10703e-15
201436_at			0.64147	1.55892	0	5.10703e-15
1560774_at			0.74022	1.35095	0	5.10703e-15
215641_at	SEC24D	SEC24 related gene family, member D (S. cerevisiae)	2.30139	2.30139	0	5.32907e-15
1556606_at	NAV2	neuron navigator 2	1.71557	1.71557	0	5.32907e-15
209228_x_at	TUSC3	tumor suppressor candidate 3	1.60739	1.60739	0	5.32907e-15
220034_at	IRAK3	interleukin-1 receptor-associated kinase 3	1.3509	1.3509	0	5.32907e-15
227345_at	TNFRSF10D	tumor necrosis factor receptor superfamily, member 10d, decoy with truncated death domain	1.59843	1.59843	0	5.55112e-15
229304_s_at	MLF1IP	MLF1 interacting protein	0.73573	1.3592	0	5.66214e-15
203961_at			0.59796	1.67234	0	5.77316e-15
224472_x_at	SDF4	stromal cell derived factor 4	1.56049	1.56049	0	5.88418e-15
239719_at	CD109	CD109 molecule	0.65629	1.52372	0	5.88418e-15
1566501_at	TBXAS1	thromboxane A synthase 1 (platelet, cytochrome P450, family 5, subfamily A)	1.47116	1.47116	0	5.88418e-15
219249_s_at	FKBP10	FK506 binding protein 10, 65 kDa	1.5022	1.5022	0	5.9952e-15
223769_x_at	HYI|AK096244	hydroxypyruvate isomerase homolog (E. coli)	1.39298	1.39298	0	5.9952e-15
1553271_at	DIP2B	DIP2 disco-interacting protein 2 homolog B (Drosophila)	0.71472	1.39914	0	6.10623e-15
224615_x_at	HM13	histocompatibility (minor) 13	1.71268	1.71268	0	6.21725e-15
211441_x_at	CYP3A43	cytochrome P450, family 3, subfamily A, polypeptide 43	0.7473	1.33815	0	6.21725e-15
232204_at	EBF1	early B-cell factor 1	1.58014	1.58014	0	6.43929e-15
203750_s_at	RARA	retinoic acid receptor, alpha	1.57097	1.57097	0	6.55032e-15
206249_at	MAP3K13	mitogen-activated protein kinase kinase kinase 13	1.35315	1.35315	0	6.55032e-15
236835_at	LOC645431	hypothetical protein LOC645431	1.90579	1.90579	0	6.66134e-15
1555575_a_at	KDELR1	KDEL (Lys-Asp-Glu-Leu) endoplasmic reticulum protein retention receptor 1	1.39392	1.39392	0	6.66134e-15
1553708_at	MGC16075	hypothetical protein MGC16075	2.52643	2.52643	0	6.77236e-15
240304_s_at			0.56764	1.76168	0	6.88338e-15
205351_at	GGCX	gamma-glutamyl carboxylase	1.40785	1.40785	0	6.88338e-15
1556381_at			0.7252	1.37893	0	6.88338e-15
202519_at	MLXIP	MLX interacting protein	1.94659	1.94659	0	7.10543e-15
227606_s_at	STAMBPL1	STAM binding protein-like 1	1.58509	1.58509	0	7.21645e-15
235114_x_at	HOOK3	hook homolog 3 (Drosophila)	0.65153	1.53484	0	7.21645e-15
225431_x_at	ACY1L2	aminoacylase 1-like 2	0.57502	1.73907	0	7.32747e-15
226948_at	AX775823		1.67237	1.67237	0	7.32747e-15
214321_at	NOV	nephroblastoma overexpressed gene	0.63164	1.58318	0	7.43849e-15
242009_at			0.64876	1.54141	0	7.43849e-15
202700_s_at	TMEM63A	transmembrane protein 63A	1.5041	1.5041	0	7.43849e-15
209939_x_at	CFLAR	CASP8 and FADD-like apoptosis regulator	1.41771	1.41771	0	7.43849e-15
204620_s_at	CSPG2	chondroitin sulfate proteoglycan 2 (versican)	2.05935	2.05935	0	7.54952e-15
202871_at	TRAF4	TNF receptor-associated factor 4	1.53527	1.53527	0	7.54952e-15
205214_at	STK17B	serine/threonine kinase 17b (apoptosis-inducing)	1.96295	1.96295	0	7.77156e-15
216604_s_at			0.59688	1.67539	0	7.77156e-15
205404_at	HSD11B1	hydroxysteroid (11-beta) dehydrogenase 1	1.62926	1.62926	0	7.77156e-15
201508_at	IGFBP4	insulin-like growth factor binding protein 4	2.44817	2.44817	0	7.88258e-15
227396_at			1.5301	1.5301	0	7.99361e-15
214647_s_at	HFE	hemochromatosis	1.40035	1.40035	0	7.99361e-15
210786_s_at	FLI1	Friend leukemia virus integration 1	1.75422	1.75422	0	8.21565e-15
216166_at	RHOH	ras homolog gene family, member H	1.71358	1.71358	0	8.21565e-15
205656_at	PCDH17	protocadherin 17	1.4854	1.4854	0	8.21565e-15
218075_at	AAAS	achalasia, adrenocortical insufficiency, alacrimia (Allgrove, triple-A)	1.45873	1.45873	0	8.21565e-15
223193_x_at	C3orf28	chromosome 3 open reading frame 28	0.73257	1.36505	0	8.21565e-15
221855_at			1.24993	1.24993	0	8.21565e-15
203927_at	NFKBIE	nuclear factor of kappa light polypeptide gene enhancer in B-cells inhibitor, epsilon	1.39284	1.39284	0	8.32667e-15
203561_at	FCGR2A	Fc fragment of IgG, low affinity IIa, receptor (CD32)	1.74629	1.74629	0	8.43769e-15
218189_s_at	NANS	N-acetylneuraminic acid synthase (sialic acid synthase)	1.53405	1.53405	0	8.43769e-15
210563_x_at	CFLAR	CASP8 and FADD-like apoptosis regulator	1.4878	1.4878	0	8.43769e-15
221565_s_at	FAM26B	family with sequence similarity 26, member B	1.36757	1.36757	0	8.43769e-15
1563876_at	C1orf49|FLJ35530	chromosome 1 open reading frame 49|FLJ35530 protein	0.83987	1.19066	0	8.43769e-15
202218_s_at	FADS2	fatty acid desaturase 2	1.57611	1.57611	0	8.54872e-15
235299_at			1.77611	1.77611	0	8.65974e-15
226515_at	CCDC127	coiled-coil domain containing 127	1.56066	1.56066	0	8.65974e-15
1570130_at	SPATS2	spermatogenesis associated, serine-rich 2	2.07736	2.07736	0	9.10383e-15
222449_at	TMEPAI	transmembrane, prostate androgen induced RNA	1.75159	1.75159	0	9.10383e-15
1566480_x_at			0.59148	1.69069	0	9.10383e-15
204820_s_at	BTN3A3|BTN3A2	butyrophilin, subfamily 3, member A3|butyrophilin, subfamily 3, member A2	1.5759	1.5759	0	9.32587e-15
221857_s_at	TJAP1	tight junction associated protein 1 (peripheral)	1.39396	1.39396	0	9.54792e-15
210466_s_at	SERBP1	SERPINE1 mRNA binding protein 1	0.76133	1.31349	0	9.54792e-15
219622_at	RAB20	RAB20, member RAS oncogene family	1.29002	1.29002	0	9.65894e-15
215910_s_at	FNDC3A	fibronectin type III domain containing 3A	1.92345	1.92345	0	9.76996e-15
231192_at			0.66314	1.50798	0	9.76996e-15
1552482_at	RAPH1	Ras association (RalGDS/AF-6) and pleckstrin homology domains 1	0.54255	1.84314	0	9.99201e-15
228108_at			0.57086	1.75175	0	9.99201e-15
244408_at	RAPGEF1	Rap guanine nucleotide exchange factor (GEF) 1	1.49978	1.49978	0	1.0214e-14
214435_x_at	RALA	v-ral simian leukemia viral oncogene homolog A (ras related)	0.67592	1.47946	0	1.0214e-14
1555349_a_at	ITGB2	integrin, beta 2 (complement component 3 receptor 3 and 4 subunit)	1.82471	1.82471	0	1.03251e-14
229616_s_at	GRAMD2	GRAM domain containing 2	0.67875	1.4733	0	1.03251e-14
208998_at	UCP2	uncoupling protein 2 (mitochondrial, proton carrier)	1.99033	1.99033	0	1.04361e-14
36030_at	HOM-TES-103	hypothetical protein LOC25900, isoform 3	1.41809	1.41809	0	1.04361e-14
222191_s_at	B4GALT7	xylosylprotein beta 1,4-galactosyltransferase, polypeptide 7 (galactosyltransferase I)	1.55442	1.55442	0	1.05471e-14
201620_at	MBTPS1	membrane-bound transcription factor peptidase, site 1	1.42919	1.42919	0	1.05471e-14
207908_at	KRT2	keratin 2 (epidermal ichthyosis bullosa of Siemens)	0.30348	3.29514	0	1.06581e-14
236280_at			1.76603	1.76603	0	1.06581e-14
225478_at			0.72815	1.37335	0	1.06581e-14
218310_at	RABGEF1	RAB guanine nucleotide exchange factor (GEF) 1	0.74625	1.34004	0	1.06581e-14
200644_at	MARCKSL1	MARCKS-like 1	1.53744	1.53744	0	1.08802e-14
209933_s_at	CD300A	CD300a molecule	1.39377	1.39377	0	1.08802e-14
200919_at	PHC2	polyhomeotic homolog 2 (Drosophila)	1.41515	1.41515	0	1.09912e-14
210986_s_at	TPM1	tropomyosin 1 (alpha)	1.66341	1.66341	0	1.11022e-14
223378_at	GLIS2	GLIS family zinc finger 2	1.48537	1.48537	0	1.11022e-14
202357_s_at	CFB	complement factor B	1.73342	1.73342	0	1.12133e-14
204443_at	ARSA	arylsulfatase A	1.68669	1.68669	0	1.13243e-14
211878_at			1.43218	1.43218	0	1.13243e-14
208829_at	TAPBP	TAP binding protein (tapasin)	1.97857	1.97857	0	1.15463e-14
222679_s_at	DCUN1D1	DCN1, defective in cullin neddylation 1, domain containing 1 (S. cerevisiae)	0.48683	2.05412	0	1.16573e-14
209785_s_at	PLA2G4C	phospholipase A2, group IVC (cytosolic, calcium-independent)	1.59916	1.59916	0	1.16573e-14
204180_s_at	ZBTB43	zinc finger and BTB domain containing 43	0.64166	1.55846	0	1.16573e-14
200825_s_at	HYOU1	hypoxia up-regulated 1	1.80399	1.80399	0	1.18794e-14
210221_at	CHRNA3	cholinergic receptor, nicotinic, alpha 3	0.63066	1.58563	0	1.19904e-14
237077_at	ACPP	acid phosphatase, prostate	0.70807	1.41228	0	1.19904e-14
207685_at	CRYBB3	crystallin, beta B3	1.35128	1.35128	0	1.21014e-14
213849_s_at	PPP2R2B	protein phosphatase 2 (formerly 2A), regulatory subunit B (PR 52), beta isoform	0.61735	1.61982	0	1.22124e-14
209578_s_at	POFUT2	protein O-fucosyltransferase 2	1.51763	1.51763	0	1.22124e-14
205272_s_at	PRH1|PRH2|BC064553	proline-rich protein HaeIII subfamily 1|proline-rich protein HaeIII subfamily 2	1.38522	1.38522	0	1.23235e-14
227933_at	LRRN6A	leucine rich repeat neuronal 6A	1.42334	1.42334	0	1.24345e-14
227159_at	GHDC	GH3 domain containing	1.69743	1.69743	0	1.27676e-14
222592_s_at	ACSL5	acyl-CoA synthetase long-chain family member 5	1.43882	1.43882	0	1.27676e-14
227811_at	FGD3	FYVE, RhoGEF and PH domain containing 3	1.44895	1.44895	0	1.29896e-14
221435_x_at	HYI|AK096244	hydroxypyruvate isomerase homolog (E. coli)	1.39153	1.39153	0	1.31006e-14
228869_at	SLIC1	selectin ligand interactor cytoplasmic-1	1.51948	1.51948	0	1.32116e-14
1554343_a_at	BRDG1	BCR downstream signaling 1	1.69623	1.69623	0	1.33227e-14
206530_at	RAB30	RAB30, member RAS oncogene family	1.69047	1.69047	0	1.33227e-14
205346_at	ST3GAL2	ST3 beta-galactoside alpha-2,3-sialyltransferase 2	1.69838	1.69838	0	1.35447e-14
202997_s_at	LOXL2	lysyl oxidase-like 2	1.62519	1.62519	0	1.35447e-14
225465_at	MAGI1	membrane associated guanylate kinase, WW and PDZ domain containing 1	0.77441	1.2913	0	1.35447e-14
209870_s_at	APBA2	amyloid beta (A4) precursor protein-binding, family A, member 2 (X11-like)	1.29485	1.29485	0	1.36557e-14
231118_at	ANKRD35	ankyrin repeat domain 35	0.67427	1.48309	0	1.37668e-14
219283_at	C1GALT1C1	C1GALT1-specific chaperone 1	1.43639	1.43639	0	1.44329e-14
203669_s_at	DGAT1	diacylglycerol O-acyltransferase homolog 1 (mouse)	1.619	1.619	0	1.45439e-14
212989_at	TMEM23	transmembrane protein 23	0.58037	1.72304	0	1.46549e-14
204200_s_at	PDGFB	platelet-derived growth factor beta polypeptide (simian sarcoma viral (v-sis) oncogene homolog)	1.4124	1.4124	0	1.46549e-14
216846_at			1.7263	1.7263	0	1.5099e-14
204726_at	CDH13	cadherin 13, H-cadherin (heart)	0.68457	1.46077	0	1.53211e-14
203014_x_at	RUTBC3	RUN and TBC1 domain containing 3	1.40022	1.40022	0	1.53211e-14
1555613_a_at	ZAP70	zeta-chain (TCR) associated protein kinase 70kDa	1.70321	1.70321	0	1.55431e-14
206116_s_at	TPM1	tropomyosin 1 (alpha)	1.96835	1.96835	0	1.57652e-14
235679_at			0.76538	1.30655	0	1.58762e-14
204653_at	TFAP2A	transcription factor AP-2 alpha (activating enhancer binding protein 2 alpha)	0.63244	1.58117	0	1.59872e-14
1562249_at			0.73443	1.36159	0	1.60982e-14
1569660_at	PLD1|AF318333	phospholipase D1, phosphatidylcholine-specific	0.5167	1.93535	0	1.62093e-14
204375_at	CLSTN3	calsyntenin 3	1.38908	1.38908	0	1.62093e-14
225775_at	TSPAN33	tetraspanin 33	1.34051	1.34051	0	1.64313e-14
213241_at			1.70515	1.70515	0	1.66533e-14
237878_at	MAP2K2	mitogen-activated protein kinase kinase 2	1.34303	1.34303	0	1.68754e-14
225846_at	RBM35A	RNA binding motif protein 35A	0.65501	1.52669	0	1.69864e-14
205807_s_at	TUFT1	tuftelin 1	0.63258	1.58083	0	1.70974e-14
218883_s_at	MLF1IP	MLF1 interacting protein	0.68673	1.45618	0	1.70974e-14
212902_at			1.64849	1.64849	0	1.74305e-14
218676_s_at	PCTP	phosphatidylcholine transfer protein	1.49404	1.49404	0	1.74305e-14
205387_s_at	CGB|CGB5|CGB8|CGB2	chorionic gonadotropin, beta polypeptide|chorionic gonadotropin, beta polypeptide 5|chorionic gonadotropin, beta polypeptide 8|chorionic gonadotropin, beta polypeptide 2	1.65061	1.65061	0	1.75415e-14
221597_s_at	HSPC171	HSPC171 protein	1.52628	1.52628	0	1.75415e-14
212829_at			1.38023	1.38023	0	1.75415e-14
235359_at	LRRC33	leucine rich repeat containing 33	1.46597	1.46597	0	1.77636e-14
211061_s_at	MGAT2	mannosyl (alpha-1,6-)-glycoprotein beta-1,2-N-acetylglucosaminyltransferase	1.54249	1.54249	0	1.78746e-14
226109_at	C21orf91	chromosome 21 open reading frame 91	0.57785	1.73054	0	1.79856e-14
223354_x_at	C2orf33	chromosome 2 open reading frame 33	1.46526	1.46526	0	1.80966e-14
218812_s_at	TMEM142B	transmembrane protein 142B	1.64918	1.64918	0	1.82077e-14
229865_at	FNDC3B	fibronectin type III domain containing 3B	1.60717	1.60717	0	1.82077e-14
218832_x_at	ARRB1	arrestin, beta 1	1.36462	1.36462	0	1.82077e-14
207109_at	POU2F3	POU domain, class 2, transcription factor 3	0.62496	1.6001	0	1.84297e-14
207668_x_at	PDIA6	protein disulfide isomerase family A, member 6	1.58486	1.58486	0	1.84297e-14
203668_at	MAN2C1	mannosidase, alpha, class 2C, member 1	1.56625	1.56625	0	1.86517e-14
219517_at	ELL3	elongation factor RNA polymerase II-like 3	0.69432	1.44025	0	1.86517e-14
217548_at			1.43424	1.43424	0	1.86517e-14
209880_s_at	SELPLG	selectin P ligand	1.41828	1.41828	0	1.86517e-14
238071_at			1.34873	1.34873	0	1.88738e-14
219413_at	ACBD4	acyl-Coenzyme A binding domain containing 4	1.29503	1.29503	0	1.90958e-14
221759_at	G6PC3	glucose 6 phosphatase, catalytic, 3	1.53254	1.53254	0	1.9762e-14
206874_s_at			0.6117	1.63478	0	1.9984e-14
38269_at	PRKD2	protein kinase D2	1.60663	1.60663	0	1.9984e-14
208949_s_at	LGALS3	lectin, galactoside-binding, soluble, 3 (galectin 3)	0.71824	1.39229	0	1.9984e-14
219790_s_at	NPR3	natriuretic peptide receptor C/guanylate cyclase C (atrionatriuretic peptide receptor C)	0.63859	1.56596	0	2.08722e-14
216615_s_at	HTR3A	5-hydroxytryptamine (serotonin) receptor 3A	0.51338	1.94786	0	2.10942e-14
217983_s_at	RNASET2	ribonuclease T2	1.99827	1.99827	0	2.13163e-14
203932_at	HLA-DMB	major histocompatibility complex, class II, DM beta	1.39511	1.39511	0	2.13163e-14
202231_at			0.75537	1.32385	0	2.14273e-14
219246_s_at	OGFOD2	2-oxoglutarate and iron-dependent oxygenase domain containing 2	1.31916	1.31916	0	2.14273e-14
220320_at	DOK3	docking protein 3	1.58935	1.58935	0	2.17604e-14
238786_at			0.73542	1.35977	0	2.17604e-14
236764_at	IGFBP7	insulin-like growth factor binding protein 7	1.37283	1.37283	0	2.20934e-14
207629_s_at	ARHGEF2	rho/rac guanine nucleotide exchange factor (GEF) 2	1.57208	1.57208	0	2.24265e-14
213811_x_at	TCF3	transcription factor 3 (E2A immunoglobulin enhancer binding factors E12/E47)	1.44995	1.44995	0	2.27596e-14
226378_s_at	C19orf25	chromosome 19 open reading frame 25	1.60313	1.60313	0	2.28706e-14
234222_at	THSD4	thrombospondin, type I, domain containing 4	0.72237	1.38432	0	2.28706e-14
36499_at	CELSR2	cadherin, EGF LAG seven-pass G-type receptor 2 (flamingo homolog, Drosophila)	0.78146	1.27966	0	2.28706e-14
225586_at	WDR85	WD repeat domain 85	1.31865	1.31865	0	2.30926e-14
201408_at	PPP1CB	protein phosphatase 1, catalytic subunit, beta isoform	0.62527	1.5993	0	2.35367e-14
205314_x_at			1.45589	1.45589	0	2.35367e-14
207213_s_at	USP2	ubiquitin specific peptidase 2	0.6153	1.62523	0	2.38698e-14
214580_x_at	KRT6A	keratin 6A	0.82319	1.21479	0	2.42029e-14
236009_at			0.61172	1.63474	0	2.45359e-14
238327_at	LOC440836	similar to MGC52679 protein	1.87668	1.87668	0	2.4869e-14
226841_at			1.65159	1.65159	0	2.498e-14
209392_at	ENPP2	ectonucleotide pyrophosphatase/phosphodiesterase 2 (autotaxin)	1.71284	1.71284	0	2.53131e-14
239525_at			0.66988	1.49281	0	2.53131e-14
241526_at			0.72424	1.38077	0	2.54241e-14
243988_at	TTLL5	tubulin tyrosine ligase-like family, member 5	0.68237	1.46548	0	2.55351e-14
204581_at	CD22	CD22 molecule	1.39084	1.39084	0	2.56461e-14
214734_at	EXPH5	exophilin 5	0.43521	2.29776	0	2.57572e-14
202545_at	PRKCD	protein kinase C, delta	1.95407	1.95407	0	2.57572e-14
203215_s_at	MYO6	myosin VI	0.50483	1.98087	0	2.59792e-14
207671_s_at	BEST1	bestrophin 1	1.32726	1.32726	0	2.62013e-14
40420_at	STK10	serine/threonine kinase 10	1.40944	1.40944	0	2.66453e-14
213056_at	FRMD4B	FERM domain containing 4B	0.59144	1.69079	0	2.67564e-14
231930_at	ELMOD1	ELMO/CED-12 domain containing 1	0.41188	2.42789	0	2.70894e-14
231695_at	DIP2B	DIP2 disco-interacting protein 2 homolog B (Drosophila)	0.63697	1.56994	0	2.72005e-14
203381_s_at	APOE	apolipoprotein E	1.72473	1.72473	0	2.75335e-14
243541_at	IL31RA	interleukin 31 receptor A	0.70434	1.41977	0	2.76446e-14
236677_at	NGB	neuroglobin	0.73944	1.35237	0	2.78666e-14
1554252_a_at	LASS3	LAG1 homolog, ceramide synthase 3 (S. cerevisiae)	0.70763	1.41316	0	2.79776e-14
1555812_a_at	ARHGDIB	Rho GDP dissociation inhibitor (GDI) beta	1.86299	1.86299	0	2.84217e-14
208872_s_at	REEP5	receptor accessory protein 5	1.56929	1.56929	0	2.84217e-14
207104_x_at	LILRB1	leukocyte immunoglobulin-like receptor, subfamily B (with TM and ITIM domains), member 1	1.39676	1.39676	0	2.84217e-14
226286_at	RBED1	RNA binding motif and ELMO/CED-12 domain 1	1.22085	1.22085	0	2.93099e-14
203136_at	RABAC1	Rab acceptor 1 (prenylated)	2.06628	2.06628	0	2.94209e-14
203017_s_at	SSX2IP	synovial sarcoma, X breakpoint 2 interacting protein	0.67582	1.47969	0	2.9754e-14
227150_at	MTF1	metal-regulatory transcription factor 1	0.71223	1.40405	0	2.9754e-14
223209_s_at	SELS|BC008759	selenoprotein S	1.81394	1.81394	0	3.01981e-14
219373_at	MUC1|DPM3	mucin 1, cell surface associated|dolichyl-phosphate mannosyltransferase polypeptide 3	1.44796	1.44796	0	3.01981e-14
206572_x_at	ZNF85	zinc finger protein 85	0.67312	1.48562	0	3.03091e-14
209448_at	HTATIP2	HIV-1 Tat interactive protein 2, 30kDa	0.758	1.31926	0	3.03091e-14
216497_at			0.56064	1.78369	0	3.04201e-14
219270_at	CHAC1	ChaC, cation transport regulator homolog 1 (E. coli)	1.66852	1.66852	0	3.04201e-14
203331_s_at			1.40738	1.40738	0	3.08642e-14
206267_s_at	MATK	megakaryocyte-associated tyrosine kinase	1.44294	1.44294	0	3.10862e-14
209928_s_at	MSC	musculin (activated B-cell factor-1)	1.66681	1.66681	0	3.14193e-14
223640_at	HCST	hematopoietic cell signal transducer	1.44943	1.44943	0	3.14193e-14
222062_at	IL27RA	interleukin 27 receptor, alpha	1.78772	1.78772	0	3.15303e-14
1563902_at	SPSB1	splA/ryanodine receptor domain and SOCS box containing 1	1.42189	1.42189	0	3.15303e-14
231770_x_at	LOC51057	hypothetical protein LOC51057	0.71108	1.40632	0	3.21965e-14
209693_at	ASTN2	astrotactin 2	1.38685	1.38685	0	3.31957e-14
201704_at	ENTPD6	ectonucleoside triphosphate diphosphohydrolase 6 (putative function)	1.43417	1.43417	0	3.33067e-14
203466_at	MPV17	MpV17 mitochondrial inner membrane protein	1.55016	1.55016	0	3.37508e-14
230218_at			1.41824	1.41824	0	3.37508e-14
226389_s_at	RAPGEF1	Rap guanine nucleotide exchange factor (GEF) 1	1.42945	1.42945	0	3.39728e-14
207567_at	SLC13A2	solute carrier family 13 (sodium-dependent dicarboxylate transporter), member 2	1.32401	1.32401	0	3.39728e-14
201016_at	EIF1AX	eukaryotic translation initiation factor 1A, X-linked	0.61826	1.61745	0	3.41949e-14
206480_at	LTC4S	leukotriene C4 synthase	1.69684	1.69684	0	3.4639e-14
242700_at	PON2	paraoxonase 2	0.59694	1.67521	0	3.4639e-14
203167_at	TIMP2	TIMP metallopeptidase inhibitor 2	1.56081	1.56081	0	3.4861e-14
223738_s_at	PGM2	phosphoglucomutase 2	0.69678	1.43517	0	3.50831e-14
200901_s_at	M6PR	mannose-6-phosphate receptor (cation dependent)	1.29541	1.29541	0	3.50831e-14
241742_at	PRAM1	PML-RARA regulated adaptor molecule 1	1.55471	1.55471	0	3.57492e-14
236075_s_at			1.64271	1.64271	0	3.59712e-14
34697_at	LRP6	low density lipoprotein receptor-related protein 6	0.71495	1.3987	0	3.61933e-14
203729_at	EMP3	epithelial membrane protein 3	2.01302	2.01302	0	3.66374e-14
1556856_at			1.52516	1.52516	0	3.66374e-14
243634_at			0.62899	1.58985	0	3.68594e-14
238075_at			0.68559	1.45859	0	3.68594e-14
230655_at			0.7582	1.31891	0	3.68594e-14
237643_at			1.51549	1.51549	0	3.70815e-14
203878_s_at	MMP11	matrix metallopeptidase 11 (stromelysin 3)	1.38982	1.38982	0	3.74145e-14
228770_at	GPR146	G protein-coupled receptor 146	1.36869	1.36869	0	3.77476e-14
225352_at	TLOC1	translocation protein 1	1.62968	1.62968	0	3.79696e-14
223232_s_at	CGN	cingulin	0.69237	1.44431	0	3.79696e-14
220134_x_at	C1orf78	chromosome 1 open reading frame 78	1.72832	1.72832	0	3.80806e-14
229399_at	C10orf118	chromosome 10 open reading frame 118	0.40505	2.4688	0	3.86358e-14
225530_at	MOBKL2A	MOB1, Mps One Binder kinase activator-like 2A (yeast)	1.78365	1.78365	0	3.88578e-14
214070_s_at	ATP10B	ATPase, Class V, type 10B	0.68527	1.45929	0	3.88578e-14
207710_at	LCE2B	late cornified envelope 2B	0.42832	2.33469	0	3.91909e-14
242055_at	C6orf85	chromosome 6 open reading frame 85	0.60554	1.65142	0	3.91909e-14
222538_s_at	APPL	adaptor protein containing pH domain, PTB domain and leucine zipper motif 1	0.5167	1.93537	0	3.95239e-14
207147_at	DLX2	distal-less homeobox 2	0.6333	1.57904	0	3.95239e-14
238619_at			1.56044	1.56044	0	3.9857e-14
218162_at	OLFML3	olfactomedin-like 3	1.80442	1.80442	0	3.9968e-14
226001_at	KLHL5	kelch-like 5 (Drosophila)	1.45133	1.45133	0	4.01901e-14
215110_at			1.28187	1.28187	0	4.01901e-14
214733_s_at	YIPF1	Yip1 domain family, member 1	1.46174	1.46174	0	4.04121e-14
228289_at			0.74311	1.3457	0	4.06342e-14
213468_at	ERCC2	excision repair cross-complementing rodent repair deficiency, complementation group 2 (xeroderma pigmentosum D)	1.45881	1.45881	0	4.08562e-14
231875_at	KIF21A	kinesin family member 21A	0.54824	1.82402	0	4.10782e-14
213555_at	RWDD2	RWD domain containing 2	1.68553	1.68553	0	4.10782e-14
224374_s_at	EMILIN2	elastin microfibril interfacer 2	1.4639	1.4639	0	4.10782e-14
1562229_at			0.67277	1.48638	0	4.15223e-14
221036_s_at	APH1B	anterior pharynx defective 1 homolog B (C. elegans)	1.3045	1.3045	0	4.15223e-14
233713_at	SMYD2	SET and MYND domain containing 2	0.80603	1.24065	0	4.17444e-14
213805_at			0.55969	1.78671	0	4.19664e-14
207831_x_at	DHPS	deoxyhypusine synthase	1.4579	1.4579	0	4.20775e-14
204101_at	MTM1	myotubularin 1	0.74716	1.33841	0	4.21885e-14
218463_s_at	MUS81	MUS81 endonuclease homolog (S. cerevisiae)	1.31987	1.31987	0	4.24105e-14
241595_at	RERE	arginine-glutamic acid dipeptide (RE) repeats	1.67774	1.67774	0	4.28546e-14
203310_at	STXBP3	syntaxin binding protein 3	0.6076	1.64582	0	4.30767e-14
209177_at	C3orf60	chromosome 3 open reading frame 60	1.54005	1.54005	0	4.30767e-14
213987_s_at			1.51524	1.51524	0	4.31877e-14
230261_at	ST8SIA4	ST8 alpha-N-acetyl-neuraminide alpha-2,8-sialyltransferase 4	1.66258	1.66258	0	4.32987e-14
212312_at	BCL2L1	BCL2-like 1	1.61693	1.61693	0	4.40759e-14
218792_s_at	BSPRY	B-box and SPRY domain containing	0.73598	1.35874	0	4.44089e-14
217022_s_at	IGH@|IGHA1	immunoglobulin heavy locus|immunoglobulin heavy constant alpha 1	3.29234	3.29234	0	4.4631e-14
224252_s_at	FXYD5	FXYD domain containing ion transport regulator 5	1.81149	1.81149	0	4.5075e-14
223562_at	PARVG	parvin, gamma	1.38208	1.38208	0	4.5075e-14
244743_x_at	ZNF138	zinc finger protein 138	0.59634	1.67688	0	4.51861e-14
212812_at	SERINC5	serine incorporator 5	0.67095	1.49043	0	4.54081e-14
235751_s_at	VMO1	vitelline membrane outer layer 1 homolog (chicken)	1.65491	1.65491	0	4.60743e-14
1562142_at	SKIV2L2	superkiller viralicidic activity 2-like 2 (S. cerevisiae)	0.76879	1.30074	0	4.61853e-14
205119_s_at	FPR1	formyl peptide receptor 1	1.6811	1.6811	0	4.64073e-14
235863_at	JSRP1	junctional sarcoplasmic reticulum protein 1	1.82457	1.82457	0	4.66294e-14
218145_at	TRIB3	tribbles homolog 3 (Drosophila)	1.47392	1.47392	0	4.66294e-14
242304_at	WIBG	within bgcn homolog (Drosophila)	0.73695	1.35695	0	4.68514e-14
1566140_at	HOP	homeodomain-only protein	0.44326	2.25601	0	4.72955e-14
228195_at	MGC13057	hypothetical protein MGC13057	1.5711	1.5711	0	4.72955e-14
223392_s_at	TSHZ3	teashirt family zinc finger 3	1.33796	1.33796	0	4.72955e-14
205639_at	AOAH	acyloxyacyl hydrolase (neutrophil)	1.38785	1.38785	0	4.75176e-14
1559658_at	C15orf29	chromosome 15 open reading frame 29	0.65956	1.51616	0	4.77396e-14
205885_s_at	ITGA4	integrin, alpha 4 (antigen CD49D, alpha 4 subunit of VLA-4 receptor)	1.87414	1.87414	0	4.81837e-14
244663_at			0.60591	1.65041	0	4.82947e-14
235489_at	RHOJ	ras homolog gene family, member J	1.69877	1.69877	0	4.84057e-14
205400_at	WAS	Wiskott-Aldrich syndrome (eczema-thrombocytopenia)	1.49018	1.49018	0	4.88498e-14
1556051_a_at	BICD1	bicaudal D homolog 1 (Drosophila)	1.4906	1.4906	0	4.89608e-14
224844_at			0.64006	1.56235	0	4.94049e-14
225032_at	FNDC3B	fibronectin type III domain containing 3B	1.62731	1.62731	0	4.9738e-14
224932_at	C22orf16	chromosome 22 open reading frame 16	1.84091	1.84091	0	4.9849e-14
232209_x_at	HM13	histocompatibility (minor) 13	1.35412	1.35412	0	4.996e-14
210312_s_at	IFT20|AF338194	intraflagellar transport 20 homolog (Chlamydomonas)	1.42598	1.42598	0	5.10703e-14
201468_s_at	NQO1	NAD(P)H dehydrogenase, quinone 1	0.63289	1.58005	0	5.12923e-14
1569906_s_at	PHF20	PHD finger protein 20	1.5273	1.5273	0	5.22915e-14
212187_x_at	PTGDS	prostaglandin D2 synthase 21kDa (brain)	1.77896	1.77896	0	5.25135e-14
228111_s_at	DNAH1	dynein, axonemal, heavy chain 1	1.5045	1.5045	0	5.30687e-14
235746_s_at			0.74633	1.33989	0	5.32907e-14
228452_at	C17orf39	chromosome 17 open reading frame 39	0.71718	1.39435	0	5.34017e-14
226662_at			0.70295	1.42257	0	5.35128e-14
1560316_s_at			1.81489	1.81489	0	5.37348e-14
234182_at	MLL3	myeloid/lymphoid or mixed-lineage leukemia 3	0.58495	1.70955	0	5.38458e-14
203570_at	LOXL1	lysyl oxidase-like 1	2.09898	2.09898	0	5.42899e-14
217390_x_at			1.36794	1.36794	0	5.52891e-14
207114_at	LY6G6C|BC011600	lymphocyte antigen 6 complex, locus G6C	0.56011	1.78537	0	5.55112e-14
223634_at	RASD2	RASD family, member 2	1.40203	1.40203	0	5.59552e-14
213680_at			0.81515	1.22677	0	5.59552e-14
205312_at	SPI1	spleen focus forming virus (SFFV) proviral integration oncogene spi1	1.75209	1.75209	0	5.67324e-14
228541_x_at			0.71455	1.39949	0	5.67324e-14
234875_at			0.61064	1.63763	0	5.68434e-14
219506_at	C1orf54|AX770998|AX770999	chromosome 1 open reading frame 54	1.31957	1.31957	0	5.68434e-14
206467_x_at	TNFRSF6B|RTEL1	tumor necrosis factor receptor superfamily, member 6b, decoy|regulator of telomere elongation helicase 1	1.45656	1.45656	0	5.72875e-14
237559_at	GPR55	G protein-coupled receptor 55	1.34959	1.34959	0	5.83977e-14
210291_s_at	ZNF174	zinc finger protein 174	1.46575	1.46575	0	5.87308e-14
218834_s_at	TMEM132A	transmembrane protein 132A	1.52507	1.52507	0	5.92859e-14
207085_x_at	CSF2RA	colony stimulating factor 2 receptor, alpha, low-affinity (granulocyte-macrophage)	1.41754	1.41754	0	5.9841e-14
213506_at	F2RL1	coagulation factor II (thrombin) receptor-like 1	0.64794	1.54335	0	5.9952e-14
233223_at	NEDD9	neural precursor cell expressed, developmentally down-regulated 9	1.4869	1.4869	0	6.10623e-14
1552935_at	ZCCHC5	zinc finger, CCHC domain containing 5	0.72071	1.38753	0	6.15064e-14
205042_at	GNE	glucosamine (UDP-N-acetyl)-2-epimerase/N-acetylmannosamine kinase	1.58956	1.58956	0	6.19504e-14
207490_at	TUBA4	tubulin, alpha 4	0.71299	1.40254	0	6.26166e-14
216526_x_at	HLA-C	major histocompatibility complex, class I, C	1.3597	1.3597	0	6.27276e-14
202827_s_at	MMP14	matrix metallopeptidase 14 (membrane-inserted)	1.89097	1.89097	0	6.30607e-14
201019_s_at	EIF1AX	eukaryotic translation initiation factor 1A, X-linked	0.59398	1.68357	0	6.36158e-14
203914_x_at	HPGD	hydroxyprostaglandin dehydrogenase 15-(NAD)	0.57443	1.74086	0	6.37268e-14
1559351_at			0.63695	1.56999	0	6.37268e-14
1558723_at			0.76472	1.30766	0	6.37268e-14
209264_s_at	TSPAN4	tetraspanin 4	1.73236	1.73236	0	6.39489e-14
212884_x_at			1.28353	1.28353	0	6.4837e-14
203004_s_at	MEF2D	MADS box transcription enhancer factor 2, polypeptide D (myocyte enhancer factor 2D)	1.55848	1.55848	0	6.52811e-14
240673_at			0.61801	1.61811	0	6.53921e-14
224650_at			0.61323	1.63071	0	6.59473e-14
226701_at	GJA5	gap junction protein, alpha 5, 40kDa (connexin 40)	1.52788	1.52788	0	6.62803e-14
206714_at	ALOX15B	arachidonate 15-lipoxygenase, type B	1.86178	1.86178	0	6.73905e-14
223427_s_at	EPB41L4B	erythrocyte membrane protein band 4.1 like 4B	0.61895	1.61563	0	6.73905e-14
222434_at	ENAH	enabled homolog (Drosophila)	0.68134	1.4677	0	6.75016e-14
1569648_at	DACT2	dapper, antagonist of beta-catenin, homolog 2 (Xenopus laevis)	0.71915	1.39054	0	6.75016e-14
238017_at	RDHE2	retinal short chain dehydrogenase reductase isoform 1	0.7214	1.38619	0	6.77236e-14
201389_at	ITGA5	integrin, alpha 5 (fibronectin receptor, alpha polypeptide)	1.40573	1.40573	0	6.79457e-14
228863_at			1.70733	1.70733	0	6.82787e-14
1557706_at	ZHX2	zinc fingers and homeoboxes 2	1.58441	1.58441	0	6.82787e-14
210832_x_at	PTGER3	prostaglandin E receptor 3 (subtype EP3)	0.69811	1.43243	0	6.83897e-14
212850_s_at	LRP4	low density lipoprotein receptor-related protein 4	0.66631	1.5008	0	6.85008e-14
230083_at			0.59379	1.68411	0	6.88338e-14
229804_x_at	CBWD1|CBWD2|CBWD5|RP11-561O23.4|CBWD3	COBW domain containing 1|COBW domain containing 2|COBW domain containing 5|COBW-like placental protein|COBW domain containing 3	0.56935	1.7564	0	6.99441e-14
204672_s_at	ANKRD6	ankyrin repeat domain 6	0.67851	1.47382	0	7.12763e-14
235227_at			0.62461	1.60099	0	7.14984e-14
227204_at	PARD6G	par-6 partitioning defective 6 homolog gamma (C. elegans)	0.70823	1.41197	0	7.14984e-14
227825_at	C9orf90	chromosome 9 open reading frame 90	1.27676	1.27676	0	7.17204e-14
235937_at	AK130833		0.67442	1.48275	0	7.23865e-14
1563455_at	KIAA0999	KIAA0999 protein	0.59517	1.68019	0	7.31637e-14
225325_at	FLJ20160	FLJ20160 protein	0.73435	1.36175	0	7.37188e-14
228856_at			1.54892	1.54892	0	7.40519e-14
228113_at	RAB37	RAB37, member RAS oncogene family	1.3158	1.3158	0	7.41629e-14
1558837_a_at	MGC4677|LOC285074	hypothetical protein MGC4677|hypothetical protein LOC285074	1.27618	1.27618	0	7.4607e-14
1557710_at			1.45736	1.45736	0	7.52731e-14
207519_at	SLC6A4	solute carrier family 6 (neurotransmitter transporter, serotonin), member 4	0.70546	1.41751	0	7.63833e-14
1562290_at	PPP2R2C	protein phosphatase 2 (formerly 2A), regulatory subunit B (PR 52), gamma isoform	0.64014	1.56215	0	7.68274e-14
204007_at	FCGR3A|FCGR3B	Fc fragment of IgG, low affinity IIIa, receptor (CD16a)|Fc fragment of IgG, low affinity IIIb, receptor (CD16b)	1.90448	1.90448	0	7.70495e-14
229247_at	FLJ37440	hypothetical protein FLJ37440	1.35517	1.35517	0	7.74936e-14
240064_at			1.28861	1.28861	0	7.77156e-14
235275_at			1.51939	1.51939	0	7.81597e-14
201260_s_at	SYPL1	synaptophysin-like 1	0.67097	1.49039	0	7.81597e-14
227122_at			1.56656	1.56656	0	7.83818e-14
243617_at			1.67923	1.67923	0	7.86038e-14
216378_at			1.19377	1.19377	0	7.88258e-14
219232_s_at	EGLN3	egl nine homolog 3 (C. elegans)	0.65458	1.5277	0	7.9492e-14
230128_at	IGL@|IGLC1|IGLV4-3|IGLV3-25|IGLJ3|BC012876|X57820|BC064491|AJ319669	immunoglobulin lambda locus|immunoglobulin lambda constant 1 (Mcg marker)|immunoglobulin lambda variable 4-3|immunoglobulin lambda variable 3-25|immunoglobulin lambda joining 3	2.45209	2.45209	0	7.9714e-14
213693_s_at	MUC1	mucin 1, cell surface associated	1.49862	1.49862	0	7.9825e-14
234416_at			1.41641	1.41641	0	7.99361e-14
212862_at	CDS2	CDP-diacylglycerol synthase (phosphatidate cytidylyltransferase) 2	1.58271	1.58271	0	8.03802e-14
205495_s_at	GNLY	granulysin	1.64138	1.64138	0	8.12683e-14
211829_s_at	GPR30	G protein-coupled receptor 30	1.46355	1.46355	0	8.12683e-14
217931_at	TNRC5	trinucleotide repeat containing 5	1.42524	1.42524	0	8.28226e-14
244669_at	SNHG5|U50B|U50	small nucleolar RNA host gene (non-protein coding) 5	0.60042	1.66549	0	8.30447e-14
227823_at	RGAG4	retrotransposon gag domain containing 4	1.23771	1.23771	0	8.30447e-14
225707_at	ARL6IP6	ADP-ribosylation-like factor 6 interacting protein 6	0.69057	1.44809	0	8.32667e-14
230091_at			0.66981	1.49296	0	8.41549e-14
202053_s_at	ALDH3A2	aldehyde dehydrogenase 3 family, member A2	0.72687	1.37576	0	8.4821e-14
241140_at	LMO7	LIM domain 7	0.55133	1.8138	0	8.53761e-14
201975_at	RSN	restin (Reed-Steinberg cell-expressed intermediate filament-associated protein)	0.68344	1.46319	0	8.62643e-14
204336_s_at	RGS19	regulator of G-protein signalling 19	1.30838	1.30838	0	8.62643e-14
201063_at	RCN1	reticulocalbin 1, EF-hand calcium binding domain	1.4252	1.4252	0	8.63753e-14
220428_at	CD207	CD207 molecule, langerin	0.64181	1.55809	0	8.64864e-14
208094_s_at	CCDC130	coiled-coil domain containing 130	1.43006	1.43006	0	8.68194e-14
203089_s_at	HTRA2	HtrA serine peptidase 2	1.61787	1.61787	0	8.78186e-14
205303_at	KCNJ8	potassium inwardly-rectifying channel, subfamily J, member 8	1.41471	1.41471	0	8.78186e-14
222730_s_at	ZDHHC2	zinc finger, DHHC-type containing 2	1.47979	1.47979	0	8.83737e-14
214095_at	SHMT2	serine hydroxymethyltransferase 2 (mitochondrial)	1.56299	1.56299	0	8.9373e-14
217388_s_at	KYNU	kynureninase (L-kynurenine hydrolase)	1.70314	1.70314	0	8.9484e-14
223253_at	EPDR1	ependymin related protein 1 (zebrafish)	1.88171	1.88171	0	9.03722e-14
225683_x_at	PHPT1	phosphohistidine phosphatase 1	1.33857	1.33857	0	9.04832e-14
223847_s_at	ERGIC1	endoplasmic reticulum-golgi intermediate compartment (ERGIC) 1	1.35528	1.35528	0	9.07052e-14
242189_at	HOMER1	homer homolog 1 (Drosophila)	0.80132	1.24794	0	9.10383e-14
200771_at	LAMC1	laminin, gamma 1 (formerly LAMB2)	1.35002	1.35002	0	9.12603e-14
221234_s_at	BACH2	BTB and CNC homology 1, basic leucine zipper transcription factor 2	0.69636	1.43603	0	9.27036e-14
229338_at			1.35836	1.35836	0	9.28146e-14
220330_s_at	SAMSN1	SAM domain, SH3 domain and nuclear localisation signals, 1	2.22545	2.22545	0	9.30367e-14
242204_at	WFDC5	WAP four-disulfide core domain 5	0.66159	1.51151	0	9.30367e-14
205817_at	SIX1	sine oculis homeobox homolog 1 (Drosophila)	1.42904	1.42904	0	9.39249e-14
205666_at	FMO1	flavin containing monooxygenase 1	1.71906	1.71906	0	9.4813e-14
235353_at	KIAA0746	KIAA0746 protein	1.58536	1.58536	0	9.51461e-14
239697_x_at	FLJ42117	FLJ42117 protein	0.6787	1.4734	0	9.61453e-14
1552633_at	ZNF101	zinc finger protein 101	0.79136	1.26365	0	9.68114e-14
207838_x_at	MUC1|PBXIP1	mucin 1, cell surface associated|pre-B-cell leukemia transcription factor interacting protein 1	1.60802	1.60802	0	9.74776e-14
213369_at	PCDH21	protocadherin 21	0.65025	1.53786	0	9.9476e-14
1566664_at			0.79776	1.25351	0	9.99201e-14
218944_at	PYCRL	pyrroline-5-carboxylate reductase-like	1.56409	1.56409	0	1.00142e-13
1563488_at			0.80872	1.23652	0	1.0103e-13
228875_at	C6orf189	chromosome 6 open reading frame 189	1.51057	1.51057	0	1.01696e-13
243073_at			1.27565	1.27565	0	1.01919e-13
200606_at	DSP	desmoplakin	0.77587	1.28887	0	1.0314e-13
201733_at	CLCN3	chloride channel 3	0.54956	1.81964	0	1.07914e-13
226408_at	TEAD2	TEA domain family member 2	1.41455	1.41455	0	1.08025e-13
202289_s_at	TACC2	transforming, acidic coiled-coil containing protein 2	0.61909	1.61526	0	1.08136e-13
212831_at			0.73048	1.36896	0	1.08136e-13
226834_at			1.68074	1.68074	0	1.08247e-13
204563_at	SELL	selectin L (lymphocyte adhesion molecule 1)	1.92151	1.92151	0	1.08358e-13
224788_at			0.70223	1.42404	0	1.08358e-13
53076_at	B4GALT7	xylosylprotein beta 1,4-galactosyltransferase, polypeptide 7 (galactosyltransferase I)	1.41154	1.41154	0	1.08358e-13
227860_at	CPXM1	carboxypeptidase X (M14 family), member 1	1.85326	1.85326	0	1.08802e-13
209747_at	TGFB3	transforming growth factor, beta 3	1.37653	1.37653	0	1.09801e-13
202902_s_at	CTSS	cathepsin S	1.93399	1.93399	0	1.10134e-13
212536_at	ATP11B	ATPase, Class VI, type 11B	0.61269	1.63214	0	1.11022e-13
228702_at			1.48076	1.48076	0	1.11133e-13
204485_s_at	TOM1L1	target of myb1-like 1 (chicken)	0.60674	1.64816	0	1.12021e-13
222532_at	SRPRB	signal recognition particle receptor, B subunit	1.79817	1.79817	0	1.12133e-13
1553901_x_at	ZNF486	zinc finger protein 486	0.84165	1.18814	0	1.12799e-13
205469_s_at	IRF5	interferon regulatory factor 5	1.30093	1.30093	0	1.13243e-13
203047_at	STK10	serine/threonine kinase 10	1.54641	1.54641	0	1.13687e-13
205909_at	POLE2	polymerase (DNA directed), epsilon 2 (p59 subunit)	0.69993	1.42872	0	1.14242e-13
235019_at	CPM	carboxypeptidase M	0.59435	1.68252	0	1.14686e-13
212793_at	DAAM2	dishevelled associated activator of morphogenesis 2	1.46829	1.46829	0	1.15463e-13
204357_s_at	LIMK1	LIM domain kinase 1	1.36633	1.36633	0	1.15463e-13
1557383_a_at			2.04067	2.04067	0	1.16351e-13
38157_at	DOM3Z	dom-3 homolog Z (C. elegans)	1.3155	1.3155	0	1.17462e-13
242320_at	FOXO3A	forkhead box O3A	1.38312	1.38312	0	1.18239e-13
213858_at	ZNF250	zinc finger protein 250	0.75785	1.31952	0	1.19238e-13
215726_s_at	CYB5A	cytochrome b5 type A (microsomal)	0.77325	1.29325	0	1.19682e-13
203003_at	MEF2D	MADS box transcription enhancer factor 2, polypeptide D (myocyte enhancer factor 2D)	1.40646	1.40646	0	1.20237e-13
232544_at	IGFBP7	insulin-like growth factor binding protein 7	1.42742	1.42742	0	1.2057e-13
201750_s_at	ECE1|AK123231	endothelin converting enzyme 1	1.38603	1.38603	0	1.22125e-13
208749_x_at	FLOT1	flotillin 1	1.3816	1.3816	0	1.22125e-13
201785_at	RNASE1	ribonuclease, RNase A family, 1 (pancreatic)	1.6027	1.6027	0	1.23235e-13
234650_at	LGR4	leucine-rich repeat-containing G protein-coupled receptor 4	0.53273	1.87714	0	1.23679e-13
222373_at			0.70927	1.4099	0	1.23901e-13
212255_s_at	ATP2C1	ATPase, Ca++ transporting, type 2C, member 1	0.68166	1.46702	0	1.24789e-13
220724_at	FLJ21511	hypothetical protein FLJ21511	0.59282	1.68687	0	1.25011e-13
218774_at	DCPS	decapping enzyme, scavenger	1.62627	1.62627	0	1.26676e-13
207836_s_at	RBPMS	RNA binding protein with multiple splicing	1.48847	1.48847	0	1.29452e-13
160020_at	MMP14	matrix metallopeptidase 14 (membrane-inserted)	1.34415	1.34415	0	1.29674e-13
207375_s_at	IL15RA	interleukin 15 receptor, alpha	1.31879	1.31879	0	1.32339e-13
242817_at	PGLYRP2	peptidoglycan recognition protein 2	1.50385	1.50385	0	1.32561e-13
235455_at	C1orf117	chromosome 1 open reading frame 117	1.32539	1.32539	0	1.32561e-13
231464_at	CNTNAP3	contactin associated protein-like 3	0.71255	1.4034	0	1.32783e-13
234217_at	GMDS	GDP-mannose 4,6-dehydratase	1.19975	1.19975	0	1.33005e-13
[truncated: 52,677 more rows]
