# Supplementary material for: Subgingival bacterial colonization profiles correlate with gingival tissue gene expression
Source: BMC Microbiol. 2009 Oct 18;9:221. doi: 10.1186/1471-2180-9-221 (PMC2771036; doi:10.1186/1471-2180-9-221)
Supplement: Additional file 9 — Table S9. Statistically significantly differentially expressed probe sets in the gingival tissues according to levels of E. corrodens in the adjacent pockets. [file 1471-2180-9-221-S9.ZIP › Ec_GeneList_complete.xls]

## Sheet: README
Fold change ratios are computed as mean gene expression in gingival tissue adjacent fifth quintile bacterial colonization /first quintile bacterial colonization
Fold changes > 1.0 indicates up-regulated gene expression in tissues adjacent high bacterial colonization sites
Fold changes < 1.0 indicates down-regulated gene expression in tissues adjacent high bacterial colonization sites
Absolute Fold Change ignores direction - all values are > 1.0 to allow for a comparison of up and down-regulated genes on the same scale

## Sheet: Ec Gene List
Eikenella corrodens Gene List
Probe	Gene	Description	Fold Change	Absolute Fold Change	False Discovery Rate	p-value
241474_at			0.6943	1.44031	0	2.60136e-11
1553639_a_at	PPARGC1B	peroxisome proliferator-activated receptor gamma, coactivator 1 beta	0.78497	1.27393	0	8.25066e-11
203666_at	CXCL12	chemokine (C-X-C motif) ligand 12 (stromal cell-derived factor 1)	1.60594	1.60594	1e-05	7.65933e-10
219454_at	EGFL6	EGF-like-domain, multiple 6	1.71929	1.71929	1e-05	1.08457e-09
219420_s_at	C1orf163	chromosome 1 open reading frame 163	0.8223	1.2161	1e-05	1.09772e-09
223984_s_at	NUPL1	nucleoporin like 1	0.55581	1.79917	1e-05	1.38611e-09
219213_at	JAM2	junctional adhesion molecule 2	1.37042	1.37042	1e-05	1.41773e-09
215467_x_at			0.82703	1.20915	1e-05	1.50063e-09
231641_at			0.83807	1.19322	1e-05	1.89051e-09
241742_at	PRAM1	PML-RARA regulated adaptor molecule 1	1.38675	1.38675	1e-05	2.16103e-09
1569568_at	PISD	phosphatidylserine decarboxylase	0.88453	1.13054	1e-05	2.22397e-09
229336_at			1.36699	1.36699	1e-05	2.23474e-09
210657_s_at		septin 4	1.41888	1.41888	1e-05	2.48733e-09
203919_at	TCEA2	transcription elongation factor A (SII), 2	1.46044	1.46044	1e-05	2.68398e-09
204158_s_at	TCIRG1	T-cell, immune regulator 1, ATPase, H+ transporting, lysosomal V0 subunit A3	1.62346	1.62346	1e-05	2.77518e-09
219021_at	RNF121	ring finger protein 121	1.35327	1.35327	1e-05	2.93039e-09
206708_at	FOXN2	forkhead box N2	0.83132	1.20291	1e-05	3.04691e-09
1563876_at	C1orf49|FLJ35530	chromosome 1 open reading frame 49|FLJ35530 protein	0.86966	1.14988	1e-05	3.13793e-09
220487_at	SNTG2	syntrophin, gamma 2	1.20235	1.20235	1e-05	3.36545e-09
215619_at			1.13623	1.13623	1e-05	3.51095e-09
202856_s_at	SLC16A3	solute carrier family 16, member 3 (monocarboxylic acid transporter 4)	1.72951	1.72951	1e-05	3.8123e-09
230344_x_at			1.20012	1.20012	1e-05	3.85183e-09
236114_at	RUNX1	runt-related transcription factor 1 (acute myeloid leukemia 1; aml1 oncogene)	1.38266	1.38266	1e-05	3.99018e-09
240690_at			0.51346	1.94756	1e-05	3.9953e-09
224807_at	GRAMD1A	GRAM domain containing 1A	1.524	1.524	1e-05	4.05635e-09
223633_s_at			1.37129	1.37129	1e-05	4.29117e-09
231857_s_at	FLJ21839	hypothetical protein FLJ21839	1.36091	1.36091	1e-05	4.33122e-09
227002_at	FAM78A	family with sequence similarity 78, member A	1.37426	1.37426	1e-05	5.10018e-09
1558273_a_at			0.7977	1.2536	1e-05	5.10049e-09
227043_at	AK127284		1.38915	1.38915	1e-05	5.1698e-09
241060_x_at	TSPAN5	tetraspanin 5	0.55486	1.80227	1e-05	5.17411e-09
212771_at	C10orf38	chromosome 10 open reading frame 38	1.41535	1.41535	1e-05	5.32039e-09
204357_s_at	LIMK1	LIM domain kinase 1	1.26922	1.26922	1e-05	5.61813e-09
219845_at	BARX1	BarH-like homeobox 1	1.33959	1.33959	1e-05	6.44286e-09
216331_at	ITGA7	integrin, alpha 7	1.33929	1.33929	1e-05	6.44702e-09
224316_at			0.67722	1.47662	1e-05	6.5264e-09
1559715_at			0.7858	1.2726	1e-05	6.6644e-09
210291_s_at	ZNF174	zinc finger protein 174	1.36931	1.36931	1e-05	6.87215e-09
1557066_at	LUC7L	LUC7-like (S. cerevisiae)	1.31169	1.31169	1e-05	7.71385e-09
227552_at	SEPT1|AK123224	septin 1	1.72349	1.72349	1e-05	8.02974e-09
209035_at	MDK	midkine (neurite growth-promoting factor 2)	1.59863	1.59863	1e-05	8.2222e-09
233450_at	PARD3B	par-3 partitioning defective 3 homolog B (C. elegans)	0.76089	1.31425	1e-05	8.34392e-09
228934_x_at			1.22666	1.22666	1e-05	8.49553e-09
244062_at	DAAM1	dishevelled associated activator of morphogenesis 1	0.71374	1.40107	1e-05	8.71931e-09
1560259_at	RORA	RAR-related orphan receptor A	0.64634	1.54717	1e-05	8.93271e-09
226898_s_at			0.72258	1.38393	1e-05	9.30605e-09
214605_x_at	GPR1	G protein-coupled receptor 1	0.76235	1.31174	1e-05	9.98819e-09
226703_at	KIAA1787	KIAA1787 protein	1.40915	1.40915	1e-05	1.05165e-08
211833_s_at	BAX	BCL2-associated X protein	1.75257	1.75257	1e-05	1.06207e-08
228199_at			1.25686	1.25686	1e-05	1.06217e-08
226244_at	CLEC14A	C-type lectin domain family 14, member A	1.28428	1.28428	1e-05	1.15875e-08
1555602_a_at	ELAVL3	ELAV (embryonic lethal, abnormal vision, Drosophila)-like 3 (Hu antigen C)	1.16718	1.16718	1e-05	1.17778e-08
201354_s_at	BAZ2A	bromodomain adjacent to zinc finger domain, 2A	1.2723	1.2723	1e-05	1.20245e-08
236957_at	CDCA2|AK130123	cell division cycle associated 2	0.68117	1.46807	1e-05	1.2285e-08
242548_x_at			1.24021	1.24021	1e-05	1.23913e-08
212013_at			1.72533	1.72533	1e-05	1.31795e-08
215917_at			1.10388	1.10388	1e-05	1.36111e-08
1556567_at	NAP1L4	nucleosome assembly protein 1-like 4	0.79118	1.26393	1e-05	1.41006e-08
201313_at	ENO2	enolase 2 (gamma, neuronal)	1.76161	1.76161	1e-05	1.41446e-08
234591_at	FLJ10986	hypothetical protein FLJ10986	0.70605	1.41634	1e-05	1.54878e-08
203668_at	MAN2C1	mannosidase, alpha, class 2C, member 1	1.47269	1.47269	1e-05	1.55346e-08
225778_at	FUT1|AK097342	fucosyltransferase 1 (galactoside 2-alpha-L-fucosyltransferase, H blood group)	1.28131	1.28131	1e-05	1.56461e-08
231900_at			1.35111	1.35111	1e-05	1.56483e-08
241339_at	C9orf52	chromosome 9 open reading frame 52	0.75638	1.32208	1e-05	1.56722e-08
203179_at	GALT	galactose-1-phosphate uridylyltransferase	1.29373	1.29373	1e-05	1.66321e-08
204677_at	CDH5	cadherin 5, type 2, VE-cadherin (vascular epithelium)	1.49867	1.49867	1e-05	1.66438e-08
227946_at	OSBPL7	oxysterol binding protein-like 7	1.28722	1.28722	1e-05	1.70434e-08
225471_s_at			1.30324	1.30324	1e-05	1.711e-08
218773_s_at	MSRB2	methionine sulfoxide reductase B2	1.50469	1.50469	1e-05	1.74919e-08
209928_s_at	MSC	musculin (activated B-cell factor-1)	1.44454	1.44454	1e-05	1.78577e-08
228549_at			1.40204	1.40204	1e-05	1.81572e-08
234855_at	NFATC1	nuclear factor of activated T-cells, cytoplasmic, calcineurin-dependent 1	1.25948	1.25948	1e-05	1.84433e-08
227913_at			0.80135	1.2479	1e-05	1.93132e-08
1561669_at			0.91373	1.09442	2e-05	2.10806e-08
228339_at			1.36722	1.36722	2e-05	2.13381e-08
214008_at			0.75146	1.33073	2e-05	2.2247e-08
213715_s_at	ANKRD47	ankyrin repeat domain 47	1.4109	1.4109	2e-05	2.24878e-08
241588_at	YTHDC2	YTH domain containing 2	0.83677	1.19507	2e-05	2.28822e-08
224733_at	CMTM3	CKLF-like MARVEL transmembrane domain containing 3	1.34763	1.34763	2e-05	2.3179e-08
210640_s_at	GPR30	G protein-coupled receptor 30	1.25077	1.25077	2e-05	2.35173e-08
219915_s_at	SLC16A10	solute carrier family 16, member 10 (aromatic amino acid transporter)	0.82374	1.21397	2e-05	2.36003e-08
240149_at			0.84868	1.17831	2e-05	2.45438e-08
218921_at	SIGIRR	single immunoglobulin and toll-interleukin 1 receptor (TIR) domain	1.67648	1.67648	2e-05	2.50712e-08
209354_at	TNFRSF14	tumor necrosis factor receptor superfamily, member 14 (herpesvirus entry mediator)	1.29517	1.29517	2e-05	2.58138e-08
203479_s_at	OTUD4	OTU domain containing 4	0.77614	1.28843	2e-05	2.65967e-08
228042_at	ADPRH	ADP-ribosylarginine hydrolase	1.23881	1.23881	2e-05	2.70683e-08
202667_s_at	SLC39A7	solute carrier family 39 (zinc transporter), member 7	1.72033	1.72033	2e-05	2.70898e-08
202828_s_at	MMP14	matrix metallopeptidase 14 (membrane-inserted)	1.47849	1.47849	2e-05	2.72408e-08
201749_at			1.27844	1.27844	2e-05	2.74167e-08
206107_at	RGS11	regulator of G-protein signalling 11	1.31441	1.31441	2e-05	2.77139e-08
202871_at	TRAF4	TNF receptor-associated factor 4	1.38842	1.38842	2e-05	2.78385e-08
214650_x_at	MOG	myelin oligodendrocyte glycoprotein	0.76402	1.30887	2e-05	2.88752e-08
244034_at	ZCCHC2	zinc finger, CCHC domain containing 2	0.7799	1.28222	2e-05	3.07158e-08
227860_at	CPXM1	carboxypeptidase X (M14 family), member 1	1.70419	1.70419	2e-05	3.07594e-08
217103_at	LDLR	low density lipoprotein receptor (familial hypercholesterolemia)	1.1759	1.1759	2e-05	3.0761e-08
225119_at	FBXO34|CHMP4B	F-box protein 34|chromatin modifying protein 4B	1.70058	1.70058	2e-05	3.15405e-08
201019_s_at	EIF1AX	eukaryotic translation initiation factor 1A, X-linked	0.70843	1.41158	2e-05	3.25468e-08
213125_at	OLFML2B	olfactomedin-like 2B	1.6524	1.6524	2e-05	3.26504e-08
201911_s_at	FARP1	FERM, RhoGEF (ARHGEF) and pleckstrin domain protein 1 (chondrocyte-derived)	1.35956	1.35956	2e-05	3.31178e-08
218958_at	FLJ20850	hypothetical protein FLJ20850	1.60359	1.60359	2e-05	3.50252e-08
240930_at	CRAMP1L|AL833832	Crm, cramped-like (Drosophila)	1.24305	1.24305	2e-05	3.52342e-08
213162_at			0.79474	1.25827	2e-05	3.60594e-08
1570251_at			0.66906	1.49464	2e-05	3.61374e-08
232442_at	BCAR1|AK127004	breast cancer anti-estrogen resistance 1	1.2947	1.2947	2e-05	3.62027e-08
239838_at			0.83173	1.20231	2e-05	3.69755e-08
227580_s_at			1.39984	1.39984	2e-05	3.84389e-08
238097_at	FLJ41484	hypothetical protein LOC650669	1.28122	1.28122	2e-05	3.92818e-08
240270_x_at	FLJ22795|FLJ40113|BC065260	hypothetical protein FLJ22795|golgi autoantigen, golgin subfamily a-like pseudogene	0.81959	1.22012	2e-05	3.95692e-08
242880_at	VGCNL1	voltage gated channel like 1	1.19323	1.19323	2e-05	4.05032e-08
209356_x_at	EFEMP2	EGF-containing fibulin-like extracellular matrix protein 2	1.47524	1.47524	2e-05	4.17521e-08
217331_at	SCC-112	SCC-112 protein	0.77339	1.29302	2e-05	4.40426e-08
227779_at			1.30998	1.30998	2e-05	4.61886e-08
237873_s_at			0.89239	1.12059	2e-05	4.63249e-08
227429_at	EFCAB4A|AK127926	EF-hand calcium binding domain 4A	1.34353	1.34353	2e-05	4.64111e-08
218579_s_at	DHX35	DEAH (Asp-Glu-Ala-His) box polypeptide 35	1.3582	1.3582	2e-05	4.72274e-08
210340_s_at	CSF2RA	colony stimulating factor 2 receptor, alpha, low-affinity (granulocyte-macrophage)	1.29517	1.29517	2e-05	4.86624e-08
224716_at	SLC35B2	solute carrier family 35, member B2	1.2953	1.2953	2e-05	5.01537e-08
219315_s_at	C16orf30	chromosome 16 open reading frame 30	1.38989	1.38989	2e-05	5.03511e-08
242640_at	LOC148137		0.86697	1.15345	2e-05	5.08295e-08
209496_at	RARRES2	retinoic acid receptor responder (tazarotene induced) 2	1.44478	1.44478	2e-05	5.32718e-08
211829_s_at	GPR30	G protein-coupled receptor 30	1.30998	1.30998	2e-05	5.33902e-08
202273_at	PDGFRB	platelet-derived growth factor receptor, beta polypeptide	1.38443	1.38443	2e-05	5.51128e-08
212028_at	RBM25	RNA binding motif protein 25	0.67948	1.47172	3e-05	5.66521e-08
226906_s_at	ARHGAP9	Rho GTPase activating protein 9	1.5689	1.5689	3e-05	5.82848e-08
243877_at	C1orf25	chromosome 1 open reading frame 25	0.82605	1.21058	3e-05	5.94333e-08
205547_s_at	TAGLN	transgelin	2.02488	2.02488	3e-05	6.06075e-08
242371_x_at			0.76465	1.30778	3e-05	6.28062e-08
211499_s_at	MAPK11	mitogen-activated protein kinase 11	1.24084	1.24084	3e-05	6.38812e-08
228311_at	BCL6B	B-cell CLL/lymphoma 6, member B (zinc finger protein)	1.20043	1.20043	3e-05	6.49379e-08
1557584_at			0.70002	1.42853	3e-05	6.53179e-08
233541_at			0.8395	1.19119	3e-05	6.5748e-08
1559680_at			0.87613	1.14139	3e-05	6.61544e-08
217230_at			0.75337	1.32738	3e-05	6.73124e-08
1570188_at	NR1I3	nuclear receptor subfamily 1, group I, member 3	0.86576	1.15506	3e-05	6.73326e-08
229556_at	TTC15	tetratricopeptide repeat domain 15	1.35226	1.35226	3e-05	6.8317e-08
216745_x_at			0.73531	1.35997	3e-05	6.88594e-08
215632_at	NEUROG2	neurogenin 2	1.26866	1.26866	3e-05	6.97462e-08
238243_at			0.74695	1.33877	3e-05	7.08067e-08
1554413_s_at			1.33848	1.33848	3e-05	7.21463e-08
206574_s_at	PTP4A3	protein tyrosine phosphatase type IVA, member 3	1.97292	1.97292	3e-05	7.53254e-08
226519_s_at	AGXT2L2	alanine-glyoxylate aminotransferase 2-like 2	1.32677	1.32677	3e-05	7.62309e-08
234666_at	RAB38	RAB38, member RAS oncogene family	0.80819	1.23734	3e-05	7.68574e-08
208207_at			1.1505	1.1505	3e-05	7.91321e-08
204181_s_at	ZBTB43	zinc finger and BTB domain containing 43	0.72683	1.37584	3e-05	8.0441e-08
1561269_at	RAPGEF5	Rap guanine nucleotide exchange factor (GEF) 5	0.78338	1.27653	3e-05	8.15345e-08
216705_s_at	ADA	adenosine deaminase	1.53118	1.53118	3e-05	8.40803e-08
223041_at	CD99L2	CD99 molecule-like 2	1.45281	1.45281	3e-05	8.6211e-08
206072_at	UCN	urocortin	1.24111	1.24111	3e-05	8.87232e-08
209087_x_at	MCAM	melanoma cell adhesion molecule	1.35032	1.35032	3e-05	8.92588e-08
229587_at			0.75946	1.31673	3e-05	9.01532e-08
226777_at			1.68545	1.68545	3e-05	9.21186e-08
232326_at			0.84033	1.19001	3e-05	9.35068e-08
209663_s_at	ITGA7	integrin, alpha 7	1.38475	1.38475	3e-05	9.40977e-08
230118_at			0.81364	1.22905	3e-05	9.45563e-08
205463_s_at	PDGFA	platelet-derived growth factor alpha polypeptide	1.46958	1.46958	3e-05	9.47235e-08
204164_at	SIPA1	signal-induced proliferation-associated gene 1	1.39613	1.39613	3e-05	9.50293e-08
226378_s_at	C19orf25	chromosome 19 open reading frame 25	1.46961	1.46961	3e-05	9.75162e-08
241894_at	VMO1	vitelline membrane outer layer 1 homolog (chicken)	1.35952	1.35952	3e-05	9.94806e-08
205578_at	ROR2	receptor tyrosine kinase-like orphan receptor 2	1.29401	1.29401	3e-05	9.96504e-08
215695_s_at	GYG2	glycogenin 2	1.33473	1.33473	3e-05	9.96554e-08
221917_s_at			0.7654	1.30651	3e-05	9.97947e-08
1552940_at	TEDDM1	transmembrane epididymal protein 1	0.77241	1.29465	3e-05	1.002e-07
201910_at	FARP1	FERM, RhoGEF (ARHGEF) and pleckstrin domain protein 1 (chondrocyte-derived)	1.25556	1.25556	3e-05	1.01636e-07
241089_at			0.80853	1.23681	3e-05	1.02698e-07
242732_at	MTSS1	metastasis suppressor 1	0.64792	1.54341	3e-05	1.03466e-07
204382_at	NAT9	N-acetyltransferase 9	1.27638	1.27638	3e-05	1.03586e-07
227294_at			1.32797	1.32797	3e-05	1.04278e-07
208844_at			0.68474	1.46041	3e-05	1.05358e-07
223499_at	C1QTNF5	C1q and tumor necrosis factor related protein 5	1.4575	1.4575	3e-05	1.06201e-07
1554889_at	TIA1	TIA1 cytotoxic granule-associated RNA binding protein	0.85519	1.16933	3e-05	1.06982e-07
209687_at	CXCL12	chemokine (C-X-C motif) ligand 12 (stromal cell-derived factor 1)	1.55681	1.55681	4e-05	1.12622e-07
213195_at	LOC201229	hypothetical protein LOC201229	1.25988	1.25988	4e-05	1.13681e-07
211526_s_at	RTEL1|ALPK1	regulator of telomere elongation helicase 1|alpha-kinase 1	1.31622	1.31622	4e-05	1.1411e-07
219478_at	WFDC1	WAP four-disulfide core domain 1	1.42219	1.42219	4e-05	1.14307e-07
1569690_at	CCDC36	coiled-coil domain containing 36	0.80623	1.24034	4e-05	1.184e-07
205025_at	ZBTB48	zinc finger and BTB domain containing 48	1.61188	1.61188	4e-05	1.19039e-07
206116_s_at	TPM1	tropomyosin 1 (alpha)	1.61738	1.61738	4e-05	1.21612e-07
223578_x_at	PRO1073	PRO1073 protein	0.58527	1.7086	4e-05	1.24291e-07
1558828_s_at			1.65452	1.65452	4e-05	1.25369e-07
1554178_a_at	FAM126B	family with sequence similarity 126, member B	0.60507	1.65271	4e-05	1.30178e-07
205809_s_at	WASL	Wiskott-Aldrich syndrome-like	0.51963	1.92445	4e-05	1.32215e-07
229156_s_at			1.3037	1.3037	4e-05	1.35007e-07
228886_at	LRRC27	leucine rich repeat containing 27	1.15113	1.15113	4e-05	1.35136e-07
236253_at			0.8865	1.12803	4e-05	1.35335e-07
228054_at	TMEM44	transmembrane protein 44	1.27036	1.27036	4e-05	1.35612e-07
220957_at	CTAGE1	cutaneous T-cell lymphoma-associated antigen 1	0.81974	1.21989	4e-05	1.36791e-07
1569554_at	ESR2	estrogen receptor 2 (ER beta)	0.91368	1.09448	4e-05	1.37005e-07
204875_s_at	GMDS	GDP-mannose 4,6-dehydratase	1.72604	1.72604	4e-05	1.40366e-07
1555724_s_at	TAGLN	transgelin	1.71941	1.71941	4e-05	1.41646e-07
240752_at			1.29567	1.29567	4e-05	1.42012e-07
1563581_at			1.12419	1.12419	4e-05	1.44398e-07
202970_at			0.75764	1.31988	4e-05	1.47231e-07
229338_at			1.25246	1.25246	4e-05	1.48077e-07
210219_at	SP100	SP100 nuclear antigen	0.73888	1.3534	4e-05	1.48769e-07
216177_at			0.71486	1.39888	4e-05	1.48991e-07
212739_s_at	NME4	non-metastatic cells 4, protein expressed in	1.4934	1.4934	4e-05	1.49014e-07
1562950_at	BC068609		0.6877	1.45413	4e-05	1.49452e-07
210918_at			0.81961	1.22009	4e-05	1.53148e-07
217949_s_at	VKORC1	vitamin K epoxide reductase complex, subunit 1	1.38825	1.38825	4e-05	1.53939e-07
203577_at	GTF2H4|VARSL	general transcription factor IIH, polypeptide 4, 52kDa|valyl-tRNA synthetase like	1.56405	1.56405	4e-05	1.56374e-07
227216_at	RLTPR	RGD, leucine-rich repeat, tropomodulin and proline-rich containing protein	1.23496	1.23496	4e-05	1.59821e-07
241450_at	RSPO1	R-spondin homolog (Xenopus laevis)	1.29204	1.29204	4e-05	1.60672e-07
203697_at	FRZB	frizzled-related protein	1.64043	1.64043	4e-05	1.60837e-07
239698_at			1.22219	1.22219	4e-05	1.61272e-07
210325_at	CD1A	CD1a molecule	0.75208	1.32964	4e-05	1.61912e-07
220118_at	ZBTB32	zinc finger and BTB domain containing 32	1.34216	1.34216	4e-05	1.62712e-07
237829_at			0.9041	1.10608	4e-05	1.62906e-07
236915_at			0.86519	1.15582	5e-05	1.84421e-07
221790_s_at	LDLRAP1	low density lipoprotein receptor adaptor protein 1	1.36944	1.36944	5e-05	1.86565e-07
205736_at	PGAM2	phosphoglycerate mutase 2 (muscle)	1.36631	1.36631	5e-05	1.8696e-07
226427_s_at			1.3633	1.3633	5e-05	1.87498e-07
207831_x_at	DHPS	deoxyhypusine synthase	1.33168	1.33168	5e-05	1.90834e-07
203703_s_at			0.82321	1.21476	5e-05	1.92061e-07
211180_x_at	RUNX1	runt-related transcription factor 1 (acute myeloid leukemia 1; aml1 oncogene)	1.30623	1.30623	5e-05	1.92704e-07
234875_at			0.69464	1.43959	5e-05	1.94063e-07
208657_s_at		septin 9	1.70184	1.70184	5e-05	1.94749e-07
1567912_s_at	RP13-36C9.1|RP13-36C9.3|CT45-4|RP13-36C9.6|CT45-6|CT45-1	cancer/testis antigen CT45-2|cancer/testis antigen CT45-3|cancer/testis antigen CT45-4|cancer/testis antigen CT45-5|cancer/testis antigen CT45-6|cancer/testis antigen CT45-1	1.12835	1.12835	5e-05	1.95649e-07
215783_s_at	ALPL	alkaline phosphatase, liver/bone/kidney	1.7214	1.7214	5e-05	1.99408e-07
204163_at	EMILIN1	elastin microfibril interfacer 1	1.60421	1.60421	5e-05	1.99795e-07
227279_at	TCEAL3|TCEAL6|TCEAL5	transcription elongation factor A (SII)-like 3|transcription elongation factor A (SII)-like 6|transcription elongation factor A (SII)-like 5	1.26807	1.26807	5e-05	2.00058e-07
200982_s_at	ANXA6	annexin A6	1.44213	1.44213	5e-05	2.02114e-07
223537_s_at	WNT5B	wingless-type MMTV integration site family, member 5B	1.35624	1.35624	5e-05	2.04697e-07
212960_at	TBC1D9	TBC1 domain family, member 9 (with GRAM domain)	1.37221	1.37221	5e-05	2.07752e-07
232285_at	GBAS	glioblastoma amplified sequence	0.76679	1.30413	5e-05	2.09391e-07
211702_s_at	USP32	ubiquitin specific peptidase 32	0.7625	1.31147	5e-05	2.10845e-07
1558397_at			1.62153	1.62153	5e-05	2.11346e-07
205467_at	CASP10	caspase 10, apoptosis-related cysteine peptidase	1.41954	1.41954	5e-05	2.17269e-07
241719_at	DIAPH3	diaphanous homolog 3 (Drosophila)	0.77256	1.29439	5e-05	2.18115e-07
213869_x_at	THY1	Thy-1 cell surface antigen	1.30247	1.30247	5e-05	2.18313e-07
238242_at			1.31998	1.31998	5e-05	2.19362e-07
202855_s_at	SLC16A3	solute carrier family 16, member 3 (monocarboxylic acid transporter 4)	1.4492	1.4492	5e-05	2.20897e-07
203452_at	B3GAT3	beta-1,3-glucuronyltransferase 3 (glucuronosyltransferase I)	1.27984	1.27984	5e-05	2.22452e-07
1563346_at			0.78409	1.27537	5e-05	2.23032e-07
212957_s_at			1.33433	1.33433	5e-05	2.23642e-07
221885_at	DENND2A	DENN/MADD domain containing 2A	1.23016	1.23016	5e-05	2.24711e-07
217888_s_at	ARFGAP1	ADP-ribosylation factor GTPase activating protein 1	1.32749	1.32749	5e-05	2.24808e-07
225382_at			1.69297	1.69297	5e-05	2.25277e-07
242531_at	RRAGC	Ras-related GTP binding C	0.67779	1.47538	5e-05	2.26322e-07
214668_at	C13orf1	chromosome 13 open reading frame 1	0.80491	1.24237	5e-05	2.31319e-07
202339_at	SYMPK	symplekin	1.25918	1.25918	5e-05	2.31916e-07
204425_at	ARHGAP4	Rho GTPase activating protein 4	1.27033	1.27033	5e-05	2.32176e-07
208496_x_at	HIST1H1C|HIST1H1D|HIST1H1T|HIST1H2AD|HIST1H2BB|HIST1H2AB|HIST1H2BG|HIST1H2BC|HIST1H3D|HIST1H3G|HIST1H3B|HIST1H4D|HIST1H4G|HIST1H3F	histone cluster 1, H1c|histone cluster 1, H1d|histone cluster 1, H1t|histone cluster 1, H2ad|histone cluster 1, H2bb|histone cluster 1, H2ab|histone cluster 1, H2bg|histone cluster 1, H2bc|histone cluster 1, H3d|histone cluster 1, H3g|histone cluster 1, H	0.73637	1.35802	5e-05	2.3375e-07
234549_at			0.79334	1.2605	5e-05	2.39014e-07
235721_at	DTX3	deltex 3 homolog (Drosophila)	1.36325	1.36325	5e-05	2.39075e-07
237438_at			0.79333	1.2605	5e-05	2.39244e-07
220091_at	SLC2A6	solute carrier family 2 (facilitated glucose transporter), member 6	1.32604	1.32604	5e-05	2.44402e-07
207522_s_at	ATP2A3	ATPase, Ca++ transporting, ubiquitous	1.7763	1.7763	5e-05	2.45062e-07
216757_at			0.67084	1.49066	5e-05	2.46988e-07
231250_at			1.21327	1.21327	5e-05	2.47473e-07
223708_at	C1QTNF4	C1q and tumor necrosis factor related protein 4	1.29031	1.29031	5e-05	2.47709e-07
1563253_s_at	ERBB3	v-erb-b2 erythroblastic leukemia viral oncogene homolog 3 (avian)	0.71876	1.39129	5e-05	2.4979e-07
1559033_at			0.74431	1.34352	5e-05	2.50715e-07
224124_at	ZRANB3	zinc finger, RAN-binding domain containing 3	0.82989	1.20498	5e-05	2.51119e-07
221219_s_at	KLHDC4	kelch domain containing 4	1.35738	1.35738	5e-05	2.5403e-07
1564138_at			0.81492	1.22711	5e-05	2.55166e-07
209578_s_at	POFUT2	protein O-fucosyltransferase 2	1.37007	1.37007	6e-05	2.63568e-07
202998_s_at	LOXL2	lysyl oxidase-like 2	1.47702	1.47702	6e-05	2.63892e-07
214298_x_at		septin 6	1.58446	1.58446	6e-05	2.65883e-07
51200_at	FLJ20850	hypothetical protein FLJ20850	1.52069	1.52069	6e-05	2.67068e-07
1558208_at	TARDBP	TAR DNA binding protein	0.85314	1.17214	6e-05	2.69033e-07
214664_at	PAICS	phosphoribosylaminoimidazole carboxylase, phosphoribosylaminoimidazole succinocarboxamide synthetase	0.87803	1.13891	6e-05	2.6988e-07
209359_x_at	RUNX1	runt-related transcription factor 1 (acute myeloid leukemia 1; aml1 oncogene)	1.27537	1.27537	6e-05	2.69897e-07
219527_at	MOSC2	MOCO sulphurase C-terminal domain containing 2	1.34704	1.34704	6e-05	2.7045e-07
223837_at	GULP1	GULP, engulfment adaptor PTB domain containing 1	0.77303	1.29362	6e-05	2.70663e-07
220150_s_at	C6orf60	chromosome 6 open reading frame 60	0.80213	1.24667	6e-05	2.71852e-07
217092_x_at	UNQ9217	AASA9217	0.87627	1.1412	6e-05	2.72537e-07
1554266_at	BC033643		1.15422	1.15422	6e-05	2.73878e-07
238982_at	DENR	density-regulated protein	0.70833	1.41177	6e-05	2.75073e-07
220020_at	XPNPEP3	X-prolyl aminopeptidase (aminopeptidase P) 3, putative	0.76438	1.30825	6e-05	2.77607e-07
208384_s_at	MID2	midline 2	0.80012	1.24981	6e-05	2.78012e-07
213395_at	MLC1	megalencephalic leukoencephalopathy with subcortical cysts 1	1.20805	1.20805	6e-05	2.79663e-07
214052_x_at			0.67188	1.48836	6e-05	2.84438e-07
209581_at	HRASLS3	HRAS-like suppressor 3	1.31031	1.31031	6e-05	2.8477e-07
206481_s_at	LDB2	LIM domain binding 2	1.4698	1.4698	6e-05	2.849e-07
238529_at			1.20167	1.20167	6e-05	2.86134e-07
1560884_at	SLC17A1	solute carrier family 17 (sodium phosphate), member 1	1.11319	1.11319	6e-05	2.87338e-07
219359_at	ATHL1	ATH1, acid trehalase-like 1 (yeast)	1.34229	1.34229	6e-05	2.88831e-07
214964_at			1.37137	1.37137	6e-05	2.89124e-07
210312_s_at	IFT20|AF338194	intraflagellar transport 20 homolog (Chlamydomonas)	1.30899	1.30899	6e-05	2.89274e-07
222277_at	PCOTH	prostate collagen triple helix	0.75069	1.33211	6e-05	2.90552e-07
1564148_at			0.82099	1.21804	6e-05	2.93453e-07
208239_at			1.26716	1.26716	6e-05	2.96751e-07
231341_at	SLC35D3	solute carrier family 35, member D3	0.9	1.11111	6e-05	2.97551e-07
234807_x_at			0.67844	1.47397	6e-05	2.99498e-07
213042_s_at	ATP2A3	ATPase, Ca++ transporting, ubiquitous	1.53186	1.53186	6e-05	3.04507e-07
210342_s_at	TPO	thyroid peroxidase	1.27105	1.27105	6e-05	3.06999e-07
232330_at			1.1737	1.1737	6e-05	3.10669e-07
243617_at			1.4523	1.4523	6e-05	3.13012e-07
201407_s_at	PPP1CB	protein phosphatase 1, catalytic subunit, beta isoform	0.65848	1.51865	6e-05	3.13215e-07
209731_at	NTHL1	nth endonuclease III-like 1 (E. coli)	1.35917	1.35917	6e-05	3.13656e-07
230800_at	ADCY4	adenylate cyclase 4	1.20453	1.20453	6e-05	3.1535e-07
234168_at			0.85174	1.17406	6e-05	3.17751e-07
1562142_at	SKIV2L2	superkiller viralicidic activity 2-like 2 (S. cerevisiae)	0.81478	1.22733	6e-05	3.19828e-07
1558740_s_at			0.73018	1.36952	6e-05	3.24561e-07
243919_at			0.69884	1.43095	6e-05	3.24721e-07
1565821_at	PHACTR4	phosphatase and actin regulator 4	0.76385	1.30917	6e-05	3.25196e-07
204468_s_at	TIE1	tyrosine kinase with immunoglobulin-like and EGF-like domains 1	1.73158	1.73158	6e-05	3.257e-07
219967_at	MRM1	mitochondrial rRNA methyltransferase 1 homolog (S. cerevisiae)	1.2034	1.2034	6e-05	3.25869e-07
222240_s_at	ISYNA1	myo-inositol 1-phosphate synthase A1	1.31326	1.31326	6e-05	3.27341e-07
243024_at			0.80239	1.24628	6e-05	3.28798e-07
210044_s_at	LYL1	lymphoblastic leukemia derived sequence 1	1.24707	1.24707	6e-05	3.3278e-07
243739_at	RANBP9	RAN binding protein 9	0.57774	1.73089	6e-05	3.35382e-07
243504_at	TRDMT1|DNMT2	tRNA aspartic acid methyltransferase 1	0.88134	1.13463	6e-05	3.36059e-07
1556778_at			1.20526	1.20526	6e-05	3.37148e-07
229684_s_at			0.76937	1.29977	6e-05	3.39457e-07
205326_at	RAMP3	receptor (calcitonin) activity modifying protein 3	1.33322	1.33322	6e-05	3.42227e-07
221910_at	ETV1	ets variant gene 1	0.81666	1.2245	6e-05	3.45246e-07
205546_s_at	TYK2	tyrosine kinase 2	1.34545	1.34545	6e-05	3.47324e-07
239098_at	KCNRG	potassium channel regulator	0.78023	1.28168	6e-05	3.47698e-07
204115_at	GNG11	guanine nucleotide binding protein (G protein), gamma 11	1.58112	1.58112	6e-05	3.47921e-07
238660_at	WDFY3	WD repeat and FYVE domain containing 3	0.59121	1.69144	6e-05	3.47928e-07
219025_at	CD248	CD248 molecule, endosialin	1.29985	1.29985	6e-05	3.48164e-07
1563505_at	DUSP16	dual specificity phosphatase 16	0.81913	1.22081	6e-05	3.50873e-07
209506_s_at	NR2F1	nuclear receptor subfamily 2, group F, member 1	1.18491	1.18491	6e-05	3.50955e-07
1564580_at	DAB1	disabled homolog 1 (Drosophila)	1.11022	1.11022	6e-05	3.54909e-07
213170_at	GPX7	glutathione peroxidase 7	1.63083	1.63083	6e-05	3.59647e-07
204603_at	EXO1	exonuclease 1	0.8144	1.22789	6e-05	3.5997e-07
241655_at			0.91202	1.09647	6e-05	3.62549e-07
212045_at	GLG1	golgi apparatus protein 1	1.27722	1.27722	6e-05	3.68262e-07
1565978_a_at			0.86508	1.15597	6e-05	3.69369e-07
213290_at	COL6A2|AK128695	collagen, type VI, alpha 2	1.43637	1.43637	6e-05	3.69768e-07
204078_at	SC65	synaptonemal complex protein SC65	1.34678	1.34678	6e-05	3.71519e-07
208056_s_at	CBFA2T3	core-binding factor, runt domain, alpha subunit 2; translocated to, 3	1.36644	1.36644	6e-05	3.72489e-07
229607_at			1.40121	1.40121	6e-05	3.72859e-07
1557343_at			1.12049	1.12049	6e-05	3.73623e-07
228519_x_at	CIRBP	cold inducible RNA binding protein	1.32901	1.32901	6e-05	3.74055e-07
206421_s_at	SERPINB7	serpin peptidase inhibitor, clade B (ovalbumin), member 7	0.70838	1.41168	6e-05	3.75511e-07
1557900_at	SIM2	single-minded homolog 2 (Drosophila)	0.8212	1.21773	6e-05	3.77463e-07
227165_at	C13orf3	chromosome 13 open reading frame 3	0.78882	1.26771	6e-05	3.81034e-07
204120_s_at	ADK	adenosine kinase	0.47634	2.09933	6e-05	3.81356e-07
231665_at	CRSP3	cofactor required for Sp1 transcriptional activation, subunit 3, 130kDa	0.91443	1.09357	6e-05	3.81975e-07
228472_at			1.2742	1.2742	6e-05	3.82916e-07
243438_at	PDE7B	phosphodiesterase 7B	1.13771	1.13771	6e-05	3.85336e-07
229508_at	U2AF2	U2 small nuclear RNA auxiliary factor 2	1.35657	1.35657	6e-05	3.86331e-07
217069_at			1.33164	1.33164	6e-05	3.87853e-07
1553366_s_at	ANKRD23	ankyrin repeat domain 23	0.72137	1.38625	6e-05	3.89095e-07
206264_at	GPLD1	glycosylphosphatidylinositol specific phospholipase D1	0.80164	1.24745	6e-05	3.90029e-07
218162_at	OLFML3	olfactomedin-like 3	1.55999	1.55999	6e-05	3.9019e-07
1557638_at			0.80937	1.23553	6e-05	3.90746e-07
237533_at	RP11-301I17.1	proliferation-inducing protein 38	1.25467	1.25467	6e-05	3.92849e-07
222679_s_at	DCUN1D1	DCN1, defective in cullin neddylation 1, domain containing 1 (S. cerevisiae)	0.63221	1.58174	6e-05	3.9418e-07
1552977_a_at	TNRC5	trinucleotide repeat containing 5	1.57713	1.57713	6e-05	4.03772e-07
1559500_at	VPS8	vacuolar protein sorting 8 homolog (S. cerevisiae)	0.60941	1.64093	6e-05	4.06184e-07
205581_s_at	NOS3	nitric oxide synthase 3 (endothelial cell)	1.39096	1.39096	6e-05	4.08907e-07
233163_at			0.83103	1.20333	6e-05	4.10008e-07
216948_at			1.1183	1.1183	7e-05	4.1377e-07
224875_at	C5orf24	chromosome 5 open reading frame 24	0.59316	1.68587	7e-05	4.15382e-07
234127_at	DAB1	disabled homolog 1 (Drosophila)	0.76554	1.30627	7e-05	4.1617e-07
211441_x_at	CYP3A43	cytochrome P450, family 3, subfamily A, polypeptide 43	0.819	1.22101	7e-05	4.16629e-07
211512_s_at	OGFR	opioid growth factor receptor	1.31986	1.31986	7e-05	4.1904e-07
205131_x_at	CLEC11A	C-type lectin domain family 11, member A	1.40187	1.40187	7e-05	4.20241e-07
221460_at			0.71146	1.40557	7e-05	4.21216e-07
204277_s_at	TK2	thymidine kinase 2, mitochondrial	1.2699	1.2699	7e-05	4.22831e-07
1557873_at			0.81125	1.23266	7e-05	4.22855e-07
212349_at	POFUT1	protein O-fucosyltransferase 1	1.28596	1.28596	7e-05	4.27078e-07
1554697_at	ADAMTS9	ADAM metallopeptidase with thrombospondin type 1 motif, 9	1.28977	1.28977	7e-05	4.31513e-07
239047_at	FAM122C|BC065225	family with sequence similarity 122C	0.78293	1.27726	7e-05	4.32424e-07
229172_at	HSPA12B	heat shock 70kD protein 12B	1.35867	1.35867	7e-05	4.33531e-07
226473_at	CBX2	chromobox homolog 2 (Pc class homolog, Drosophila)	0.85469	1.17001	7e-05	4.3505e-07
218960_at	TMPRSS4	transmembrane protease, serine 4	1.30519	1.30519	7e-05	4.38181e-07
1554840_at	LOC280665	putative anti-CNG alpha 1 cation channel translation product	0.78778	1.26938	7e-05	4.40864e-07
227965_at			1.24196	1.24196	7e-05	4.43733e-07
242774_at	SYNE2	spectrin repeat containing, nuclear envelope 2	0.57649	1.73464	7e-05	4.46284e-07
215890_at	GM2A	GM2 ganglioside activator	0.84028	1.19008	7e-05	4.47487e-07
220336_s_at	GP6	glycoprotein VI (platelet)	0.82446	1.21292	7e-05	4.47737e-07
215213_at	NUP54	nucleoporin 54kDa	0.85741	1.16631	7e-05	4.49713e-07
238239_at			0.80405	1.2437	7e-05	4.50622e-07
207191_s_at	ISLR	immunoglobulin superfamily containing leucine-rich repeat	1.42657	1.42657	7e-05	4.51114e-07
225029_at	LOC550643	hypothetical protein LOC550643	1.28525	1.28525	7e-05	4.52873e-07
226445_s_at	TRIM41|AX775789|AX775797|AX775803|AX775791	tripartite motif-containing 41	1.36023	1.36023	7e-05	4.55077e-07
235967_at			1.28025	1.28025	7e-05	4.59161e-07
231729_s_at	CAPS	calcyphosine	1.21789	1.21789	7e-05	4.598e-07
222011_s_at	TCP1	t-complex 1	0.68868	1.45205	7e-05	4.60158e-07
221374_at			0.76609	1.30532	7e-05	4.61092e-07
236305_at	RFESD	Rieske (Fe-S) domain containing	0.81059	1.23367	7e-05	4.6126e-07
203907_s_at	IQSEC1	IQ motif and Sec7 domain 1	1.23315	1.23315	7e-05	4.61367e-07
211129_x_at	EDA	ectodysplasin A	0.82717	1.20895	7e-05	4.61459e-07
225920_at			1.16725	1.16725	7e-05	4.62962e-07
223061_at	CHID1	chitinase domain containing 1	1.37721	1.37721	7e-05	4.69194e-07
44702_at	SYDE1	synapse defective 1, Rho GTPase, homolog 1 (C. elegans)	1.15676	1.15676	7e-05	4.71602e-07
227006_at	PPP1R14A	protein phosphatase 1, regulatory (inhibitor) subunit 14A	1.49187	1.49187	7e-05	4.74739e-07
1558903_at			0.83266	1.20097	7e-05	4.75826e-07
235938_at			1.26472	1.26472	7e-05	4.87583e-07
219396_s_at	NEIL1	nei endonuclease VIII-like 1 (E. coli)	1.2473	1.2473	7e-05	4.89678e-07
1552718_at	HARS2	histidyl-tRNA synthetase 2	0.76954	1.29948	7e-05	4.91239e-07
239636_at			1.16585	1.16585	7e-05	4.9773e-07
210410_s_at	MSH5	mutS homolog 5 (E. coli)	1.27301	1.27301	7e-05	5.01905e-07
208507_at			0.78782	1.26933	7e-05	5.0284e-07
238352_s_at	CAPZB	capping protein (actin filament) muscle Z-line, beta	0.74238	1.34702	7e-05	5.03317e-07
207977_s_at	DPT	dermatopontin	1.41681	1.41681	7e-05	5.07851e-07
203088_at	FBLN5	fibulin 5	1.39801	1.39801	7e-05	5.09379e-07
209632_at	PPP2R3A	protein phosphatase 2 (formerly 2A), regulatory subunit B'', alpha	0.68935	1.45064	7e-05	5.09775e-07
1563105_at			0.68835	1.45274	7e-05	5.14189e-07
217259_at			0.82979	1.20513	7e-05	5.15525e-07
201063_at	RCN1	reticulocalbin 1, EF-hand calcium binding domain	1.28008	1.28008	7e-05	5.1716e-07
224324_at	MRO	maestro	1.18398	1.18398	7e-05	5.26022e-07
225157_at			1.36906	1.36906	7e-05	5.32636e-07
214505_s_at	FHL1	four and a half LIM domains 1	1.43866	1.43866	7e-05	5.33309e-07
231704_at	ZNF498	zinc finger protein 498	0.80257	1.24599	7e-05	5.35828e-07
202465_at	PCOLCE	procollagen C-endopeptidase enhancer	1.61298	1.61298	7e-05	5.37132e-07
1563488_at			0.85151	1.17438	7e-05	5.41068e-07
1561093_at	LOC387601|BC101314	putative UST1-like organic anion transporter	0.61387	1.62901	7e-05	5.4441e-07
232928_at	FARP1	FERM, RhoGEF (ARHGEF) and pleckstrin domain protein 1 (chondrocyte-derived)	1.18739	1.18739	7e-05	5.46746e-07
225033_at			1.35539	1.35539	7e-05	5.49722e-07
226311_at			1.39826	1.39826	7e-05	5.50653e-07
1556069_s_at	HIF3A	hypoxia inducible factor 3, alpha subunit	0.67788	1.47518	7e-05	5.51771e-07
213541_s_at	ERG	v-ets erythroblastosis virus E26 oncogene homolog (avian)	1.43686	1.43686	7e-05	5.53525e-07
228926_s_at			0.86349	1.1581	7e-05	5.54588e-07
1556445_at			0.80198	1.24691	7e-05	5.57763e-07
217245_at	DIAPH2	diaphanous homolog 2 (Drosophila)	0.82547	1.21143	8e-05	5.62857e-07
1566664_at			0.84346	1.18559	8e-05	5.6717e-07
1557566_at			1.07831	1.07831	8e-05	5.69687e-07
230805_at			1.3068	1.3068	8e-05	5.69793e-07
222370_x_at			0.76484	1.30747	8e-05	5.74386e-07
202391_at	BASP1	brain abundant, membrane attached signal protein 1	1.35472	1.35472	8e-05	5.74845e-07
216824_at			0.79814	1.25291	8e-05	5.75873e-07
228776_at			1.54014	1.54014	8e-05	5.80913e-07
222271_at			0.72745	1.37467	8e-05	5.81553e-07
212561_at	RAB6IP1	RAB6 interacting protein 1	1.2934	1.2934	8e-05	5.82631e-07
235476_at	TRIM59|BC033011	tripartite motif-containing 59	0.60935	1.6411	8e-05	5.86379e-07
242218_at	PPARD	peroxisome proliferator-activated receptor delta	0.81821	1.22218	8e-05	5.91686e-07
223565_at	MGC29506	hypothetical protein MGC29506	2.49474	2.49474	8e-05	5.97942e-07
235190_at	CALM2	calmodulin 2 (phosphorylase kinase, delta)	1.45026	1.45026	8e-05	6.00958e-07
208094_s_at	CCDC130	coiled-coil domain containing 130	1.29624	1.29624	8e-05	6.03081e-07
234868_s_at	GFRA4	GDNF family receptor alpha 4	1.21615	1.21615	8e-05	6.04425e-07
220906_at	LDB2	LIM domain binding 2	1.38057	1.38057	8e-05	6.05636e-07
204867_at	GCHFR	GTP cyclohydrolase I feedback regulator	1.29697	1.29697	8e-05	6.07458e-07
217405_x_at	GPLD1	glycosylphosphatidylinositol specific phospholipase D1	0.83158	1.20253	8e-05	6.08801e-07
221830_at	RAP2A	RAP2A, member of RAS oncogene family	0.69139	1.44637	8e-05	6.09184e-07
1563222_at	TMBIM4	transmembrane BAX inhibitor motif containing 4	1.20623	1.20623	8e-05	6.17913e-07
1555526_a_at		septin 6	1.47668	1.47668	8e-05	6.22786e-07
206687_s_at	PTPN6	protein tyrosine phosphatase, non-receptor type 6	1.44367	1.44367	8e-05	6.25908e-07
1556859_a_at			0.85727	1.16649	8e-05	6.27076e-07
222102_at	GSTA3	glutathione S-transferase A3	0.79589	1.25645	8e-05	6.35346e-07
219700_at	PLXDC1	plexin domain containing 1	1.34933	1.34933	8e-05	6.35821e-07
233416_at			1.24475	1.24475	8e-05	6.39114e-07
204683_at	ICAM2	intercellular adhesion molecule 2	1.49855	1.49855	8e-05	6.39341e-07
212552_at	HPCAL1	hippocalcin-like 1	1.29205	1.29205	8e-05	6.422e-07
212489_at	COL5A1	collagen, type V, alpha 1	1.55341	1.55341	8e-05	6.42376e-07
201782_s_at	AIP	aryl hydrocarbon receptor interacting protein	1.30725	1.30725	8e-05	6.52672e-07
223372_at	DNAJC4	DnaJ (Hsp40) homolog, subfamily C, member 4	1.37081	1.37081	8e-05	6.58415e-07
208321_s_at	CABP1	calcium binding protein 1 (calbrain)	1.19141	1.19141	8e-05	6.58794e-07
239411_at	ZNF496	zinc finger protein 496	1.2664	1.2664	8e-05	6.60692e-07
242155_x_at			0.6667	1.49992	8e-05	6.62911e-07
204398_s_at	EML2	echinoderm microtubule associated protein like 2	1.21964	1.21964	8e-05	6.71128e-07
223960_s_at	C16orf5	chromosome 16 open reading frame 5	1.30221	1.30221	8e-05	6.81959e-07
1553756_at	C9orf70	chromosome 9 open reading frame 70	0.80504	1.24218	8e-05	6.84824e-07
213957_s_at	CEP350	centrosomal protein 350kDa	0.66495	1.50386	8e-05	6.86111e-07
205956_x_at	PSMC3IP|L38933	PSMC3 interacting protein	0.88838	1.12565	8e-05	6.88227e-07
1562469_at			0.87187	1.14696	8e-05	6.97872e-07
226546_at			1.28653	1.28653	8e-05	6.99773e-07
236901_at			1.3013	1.3013	8e-05	7.01001e-07
210794_s_at	MEG3	maternally expressed 3	1.52309	1.52309	8e-05	7.02178e-07
227654_at	C20orf175	chromosome 20 open reading frame 175	1.32035	1.32035	8e-05	7.03796e-07
221814_at	GPR124	G protein-coupled receptor 124	1.39869	1.39869	9e-05	7.07653e-07
1552411_at	DEFB106A	defensin, beta 106A	0.54547	1.83329	9e-05	7.12545e-07
218272_at	FLJ20699	hypothetical protein FLJ20699	1.27417	1.27417	9e-05	7.19546e-07
243457_s_at	ZNF214	zinc finger protein 214	1.20771	1.20771	9e-05	7.25563e-07
206149_at	LOC63928	hepatocellular carcinoma antigen gene 520	0.8189	1.22115	9e-05	7.25826e-07
240397_x_at			0.88113	1.13491	9e-05	7.28412e-07
219249_s_at	FKBP10	FK506 binding protein 10, 65 kDa	1.41298	1.41298	9e-05	7.28489e-07
221799_at	CSGlcA-T	chondroitin sulfate glucuronyltransferase	1.32307	1.32307	9e-05	7.29387e-07
218872_at	TESC	tescalcin	1.28808	1.28808	9e-05	7.38077e-07
243965_at			1.17862	1.17862	9e-05	7.44037e-07
206035_at			0.69501	1.43883	9e-05	7.51612e-07
205413_at	MPPED2	metallophosphoesterase domain containing 2	1.62204	1.62204	9e-05	7.52781e-07
205247_at	NOTCH4|GPSM3	Notch homolog 4 (Drosophila)|G-protein signalling modulator 3 (AGS3-like, C. elegans)	1.31994	1.31994	9e-05	7.58054e-07
1563854_s_at			0.8989	1.11247	9e-05	7.65264e-07
238327_at	LOC440836	similar to MGC52679 protein	1.66817	1.66817	9e-05	7.67e-07
221286_s_at	MGC29506	hypothetical protein MGC29506	2.00394	2.00394	9e-05	7.77018e-07
224528_s_at			1.14035	1.14035	9e-05	7.77815e-07
1553799_at	C15orf33	chromosome 15 open reading frame 33	1.1137	1.1137	9e-05	7.82322e-07
209328_x_at			1.13132	1.13132	9e-05	7.84226e-07
205267_at	POU2AF1	POU domain, class 2, associating factor 1	1.97916	1.97916	9e-05	7.94103e-07
210420_at			1.12627	1.12627	9e-05	7.97388e-07
222450_at	TMEPAI	transmembrane, prostate androgen induced RNA	1.40324	1.40324	9e-05	7.9906e-07
207204_at	FSCN2	fascin homolog 2, actin-bundling protein, retinal (Strongylocentrotus purpuratus)	1.23668	1.23668	9e-05	7.99744e-07
1559403_at			0.82951	1.20554	9e-05	7.99935e-07
220532_s_at	TMEM176B	transmembrane protein 176B	1.66884	1.66884	9e-05	8.04048e-07
243403_x_at	CPM	carboxypeptidase M	0.86378	1.1577	9e-05	8.16286e-07
1560214_at			0.71434	1.3999	9e-05	8.17722e-07
213402_at	ZNF787	zinc finger protein 787	1.51169	1.51169	9e-05	8.19613e-07
204197_s_at	RUNX3	runt-related transcription factor 3	1.23783	1.23783	9e-05	8.25807e-07
1561492_at			0.82394	1.21368	9e-05	8.34498e-07
223744_s_at	SIAE	sialic acid acetylesterase	0.77763	1.28596	0.0001	8.43056e-07
1558906_a_at			1.24459	1.24459	9e-05	8.44313e-07
243988_at	TTLL5	tubulin tyrosine ligase-like family, member 5	0.78505	1.2738	9e-05	8.46005e-07
205297_s_at	CD79B	CD79b molecule, immunoglobulin-associated beta	1.46993	1.46993	0.0001	8.49502e-07
211286_x_at	CSF2RA	colony stimulating factor 2 receptor, alpha, low-affinity (granulocyte-macrophage)	1.1701	1.1701	0.0001	8.49732e-07
202709_at	FMOD	fibromodulin	1.33202	1.33202	0.0001	8.53282e-07
232122_s_at			0.82133	1.21753	0.0001	8.54625e-07
1562582_at			1.10837	1.10837	0.0001	8.55326e-07
208238_x_at	AF159055		0.74486	1.34254	0.0001	8.6146e-07
231876_at	TRIM56	tripartite motif-containing 56	1.43242	1.43242	0.0001	8.63881e-07
242071_x_at	ITGA8	integrin, alpha 8	1.36698	1.36698	0.0001	8.68062e-07
1565635_at	CTNND1	catenin (cadherin-associated protein), delta 1	0.73945	1.35235	0.0001	8.73287e-07
1565833_at	ANKRD15	ankyrin repeat domain 15	0.73375	1.36287	0.0001	8.76497e-07
227873_at	C5orf14	chromosome 5 open reading frame 14	1.41504	1.41504	0.0001	8.77056e-07
206270_at	PRKCG	protein kinase C, gamma	1.22204	1.22204	0.0001	8.80723e-07
1566656_a_at			0.7665	1.30463	0.0001	8.80943e-07
1562099_at			0.81136	1.23249	0.0001	8.88996e-07
236677_at	NGB	neuroglobin	0.81347	1.22931	0.0001	8.93599e-07
215210_s_at	DLST	dihydrolipoamide S-succinyltransferase (E2 component of 2-oxo-glutarate complex)	1.52102	1.52102	0.0001	8.97018e-07
1565320_at			1.33216	1.33216	0.0001	8.98521e-07
1556122_at			1.24052	1.24052	0.0001	8.99986e-07
204978_at	SFRS16	splicing factor, arginine/serine-rich 16	1.38416	1.38416	0.0001	9.04382e-07
218831_s_at	FCGRT	Fc fragment of IgG, receptor, transporter, alpha	1.29755	1.29755	0.0001	9.14773e-07
226273_at	CLCN5	chloride channel 5 (nephrolithiasis 2, X-linked, Dent disease)	0.8088	1.23641	0.0001	9.21811e-07
208534_s_at	RASA4|POLR2J2	RAS p21 protein activator 4|DNA directed RNA polymerase II polypeptide J-related gene	1.54384	1.54384	0.0001	9.21867e-07
218825_at	EGFL7	EGF-like-domain, multiple 7	1.39798	1.39798	0.0001	9.31041e-07
243676_at	C20orf11	chromosome 20 open reading frame 11	0.78078	1.28078	0.0001	9.38233e-07
223557_s_at	TMEFF2	transmembrane protein with EGF-like and two follistatin-like domains 2	1.1592	1.1592	0.0001	9.40482e-07
203857_s_at	PDIA5	protein disulfide isomerase family A, member 5	1.43407	1.43407	0.0001	9.44913e-07
210089_s_at	LAMA4|U77706	laminin, alpha 4	1.29143	1.29143	0.0001	9.48243e-07
223622_s_at	HYI|AK096244	hydroxypyruvate isomerase homolog (E. coli)	1.53927	1.53927	0.0001	9.49993e-07
217669_s_at	AKAP6	A kinase (PRKA) anchor protein 6	1.17964	1.17964	0.0001	9.53712e-07
204570_at	COX7A1	cytochrome c oxidase subunit VIIa polypeptide 1 (muscle)	1.30691	1.30691	0.0001	9.53999e-07
213790_at			1.39613	1.39613	0.0001	9.65786e-07
209978_s_at	LPA|PLG	lipoprotein, Lp(a)|plasminogen	0.80941	1.23546	0.0001	9.66875e-07
232133_at	ADAMTS10	ADAM metallopeptidase with thrombospondin type 1 motif, 10	1.36353	1.36353	0.0001	9.69976e-07
213592_at	AGTRL1	angiotensin II receptor-like 1	1.36646	1.36646	0.0001	9.71085e-07
241065_x_at	CMAS	cytidine monophosphate N-acetylneuraminic acid synthetase	0.85947	1.16351	0.0001	9.87672e-07
1559125_at	LOC440354|BOLA2	PI-3-kinase-related kinase SMG-1 pseudogene|bolA homolog 2 (E. coli)	1.15467	1.15467	0.0001	9.92409e-07
235327_x_at	UBXD4	UBX domain containing 4	0.76542	1.30647	0.0001	9.92978e-07
244772_at	ARID1B|CR591960	AT rich interactive domain 1B (SWI1-like)	0.699	1.43062	0.0001	9.9315e-07
205049_s_at	CD79A	CD79a molecule, immunoglobulin-associated alpha	2.11135	2.11135	0.0001	9.93725e-07
229628_s_at	KIAA1529	KIAA1529	1.22122	1.22122	0.0001	9.94252e-07
222571_at	ST6GALNAC6|FLJ10232	ST6 (alpha-N-acetyl-neuraminyl-2,3-beta-galactosyl-1,3)-N-acetylgalactosaminide alpha-2,6-sialyltransferase 6|hypothetical protein FLJ10232	1.29687	1.29687	0.0001	9.94397e-07
231823_s_at	SH3PXD2B	SH3 and PX domains 2B	1.31257	1.31257	0.0001	1.00823e-06
203273_s_at	TUSC2	tumor suppressor candidate 2	1.18937	1.18937	0.0001	1.00913e-06
209870_s_at	APBA2	amyloid beta (A4) precursor protein-binding, family A, member 2 (X11-like)	1.1798	1.1798	0.0001	1.01323e-06
216958_s_at			1.37987	1.37987	0.0001	1.01585e-06
202052_s_at	RAI14	retinoic acid induced 14	1.3508	1.3508	0.0001	1.02091e-06
230376_at			0.73443	1.3616	0.0001	1.02131e-06
221084_at	HTR3B	5-hydroxytryptamine (serotonin) receptor 3B	0.75072	1.33205	0.0001	1.02299e-06
238680_at			1.16055	1.16055	0.0001	1.02645e-06
1552520_at	TMEM74	transmembrane protein 74	0.83698	1.19477	0.0001	1.02995e-06
207836_s_at	RBPMS	RNA binding protein with multiple splicing	1.33077	1.33077	0.0001	1.03058e-06
224537_at	PCDHGC3|PCDHGB4|PCDHGA8|PCDHGA12|PCDHGC5|PCDHGC4|PCDHGB7|PCDHGB6|PCDHGB5|PCDHGB3|PCDHGB2|PCDHGB1|PCDHGA11|PCDHGA10|PCDHGA9|PCDHGA7|PCDHGA6|PCDHGA5|PCDHGA4|PCDHGA3|PCDHGA2|PCDHGA1	protocadherin gamma subfamily C, 3|protocadherin gamma subfamily B, 4|protocadherin gamma subfamily A, 8|protocadherin gamma subfamily A, 12|protocadherin gamma subfamily C, 5|protocadherin gamma subfamily C, 4|protocadherin gamma subfamily B, 7|protocadh	1.19136	1.19136	0.00011	1.03701e-06
1566785_x_at	NSF	N-ethylmaleimide-sensitive factor	0.66116	1.51249	0.00011	1.03949e-06
235730_at			0.68053	1.46944	0.00011	1.04226e-06
205658_s_at	SNAPC4	small nuclear RNA activating complex, polypeptide 4, 190kDa	1.25889	1.25889	0.00011	1.04481e-06
213962_s_at			0.87735	1.1398	0.00011	1.04543e-06
217734_s_at	WDR6	WD repeat domain 6	1.4889	1.4889	0.00011	1.06786e-06
212890_at	MGC15523	hypothetical protein MGC15523	1.50758	1.50758	0.00011	1.06921e-06
224697_at	WDR22|LPHN3	WD repeat domain 22|latrophilin 3	1.38802	1.38802	0.00011	1.07007e-06
227182_at	SUSD3	sushi domain containing 3	1.25089	1.25089	0.00011	1.07217e-06
215797_at	TRA@|TRAJ17|MGC40069	T cell receptor alpha locus|T cell receptor alpha joining 17|hypothetical protein MGC40069	0.81155	1.23221	0.00011	1.07669e-06
213307_at	SHANK2	SH3 and multiple ankyrin repeat domains 2	0.82194	1.21663	0.00011	1.07888e-06
1567686_at			0.78788	1.26923	0.00011	1.08625e-06
223072_s_at	WBP1	WW domain binding protein 1	1.30243	1.30243	0.00011	1.08957e-06
1564373_a_at	ARHGAP17	Rho GTPase activating protein 17	0.66344	1.50729	0.00011	1.08981e-06
241924_at	MECP2	methyl CpG binding protein 2 (Rett syndrome)	1.35113	1.35113	0.00011	1.09719e-06
203756_at	ARHGEF17	Rho guanine nucleotide exchange factor (GEF) 17	1.17753	1.17753	0.00011	1.10371e-06
203906_at			1.22499	1.22499	0.00011	1.10378e-06
229326_at			1.21872	1.21872	0.00011	1.1045e-06
204620_s_at	CSPG2	chondroitin sulfate proteoglycan 2 (versican)	1.55148	1.55148	0.00011	1.11911e-06
244876_at	EBF1	early B-cell factor 1	1.3158	1.3158	0.00011	1.12974e-06
213423_x_at	TUSC3	tumor suppressor candidate 3	1.37401	1.37401	0.00011	1.1333e-06
225214_at			1.4385	1.4385	0.00011	1.13887e-06
242032_at			0.79922	1.25122	0.00011	1.1398e-06
239320_at			1.16802	1.16802	0.00011	1.14006e-06
227710_s_at	AF318337|AK127569		1.35416	1.35416	0.00011	1.14309e-06
214084_x_at	FKBP6|NCF1	FK506 binding protein 6, 36kDa|neutrophil cytosolic factor 1, (chronic granulomatous disease, autosomal 1)	1.50976	1.50976	0.00011	1.1458e-06
1555916_at	RPUSD3	RNA pseudouridylate synthase domain containing 3	0.85609	1.1681	0.00011	1.14604e-06
1570316_at			1.15647	1.15647	0.00011	1.14886e-06
238220_at	UTX	ubiquitously transcribed tetratricopeptide repeat, X chromosome	0.72171	1.3856	0.00011	1.15836e-06
229765_at			0.63502	1.57476	0.00011	1.15878e-06
236893_at			1.23447	1.23447	0.00011	1.16331e-06
216273_at			0.79293	1.26114	0.00011	1.16607e-06
1562826_at			0.71388	1.4008	0.00011	1.17602e-06
240969_at	STRN	striatin, calmodulin binding protein	0.75374	1.32671	0.00011	1.17631e-06
204750_s_at	DSC2	desmocollin 2	0.53508	1.86889	0.00011	1.17708e-06
1555348_at	TFAP2E	transcription factor AP-2 epsilon (activating enhancer binding protein 2 epsilon)	0.85032	1.17603	0.00011	1.18691e-06
52940_at	SIGIRR	single immunoglobulin and toll-interleukin 1 receptor (TIR) domain	1.41228	1.41228	0.00011	1.18864e-06
1562094_at			0.86082	1.16168	0.00011	1.18942e-06
230591_at			1.31679	1.31679	0.00011	1.19328e-06
224710_at	RAB34	RAB34, member RAS oncogene family	1.38888	1.38888	0.00011	1.20218e-06
237628_at	WARS2	tryptophanyl tRNA synthetase 2 (mitochondrial)	0.82391	1.21372	0.00011	1.20264e-06
241444_at	MKRN3	makorin, ring finger protein, 3	0.88274	1.13284	0.00011	1.21695e-06
234122_at	FAM59A	family with sequence similarity 59, member A	0.80869	1.23657	0.00012	1.22421e-06
222298_at			0.84754	1.17989	0.00012	1.23432e-06
224313_at			0.85368	1.1714	0.00012	1.24729e-06
1563145_at	C11orf64	chromosome 11 open reading frame 64	0.90381	1.10642	0.00012	1.25224e-06
204960_at	PTPRCAP	protein tyrosine phosphatase, receptor type, C-associated protein	1.32835	1.32835	0.00012	1.25526e-06
216158_at			0.9182	1.08909	0.00012	1.25902e-06
230954_at	C20orf112|BC038088	chromosome 20 open reading frame 112	1.2101	1.2101	0.00012	1.27087e-06
209721_s_at	HOM-TES-103	hypothetical protein LOC25900, isoform 3	1.19845	1.19845	0.00012	1.27298e-06
1554314_at	C6orf141	chromosome 6 open reading frame 141	0.79579	1.25662	0.00012	1.27315e-06
227923_at			1.3763	1.3763	0.00012	1.27333e-06
229841_at			0.61525	1.62535	0.00012	1.28215e-06
1557195_at			0.83742	1.19415	0.00012	1.28548e-06
1553529_at	TAS1R2	taste receptor, type 1, member 2	0.8108	1.23336	0.00012	1.29116e-06
210076_x_at	SERBP1	SERPINE1 mRNA binding protein 1	0.87532	1.14244	0.00012	1.29201e-06
213464_at			1.28969	1.28969	0.00012	1.3045e-06
235713_at	ALKBH8	alkB, alkylation repair homolog 8 (E. coli)	0.81088	1.23323	0.00012	1.3055e-06
225562_at	RASA3	RAS p21 protein activator 3	1.24356	1.24356	0.00012	1.3135e-06
212269_s_at	MCM3AP	MCM3 minichromosome maintenance deficient 3 (S. cerevisiae) associated protein	1.36333	1.36333	0.00012	1.31749e-06
242983_at	EIF4ENIF1	eukaryotic translation initiation factor 4E nuclear import factor 1	0.74634	1.33988	0.00012	1.3226e-06
233690_at	RUNX1	runt-related transcription factor 1 (acute myeloid leukemia 1; aml1 oncogene)	1.35102	1.35102	0.00012	1.32652e-06
232836_at			0.71756	1.39361	0.00012	1.32897e-06
238432_at	FLJ35776	hypothetical protein LOC649446	1.22944	1.22944	0.00012	1.33033e-06
222373_at			0.77403	1.29193	0.00012	1.33463e-06
207730_x_at	HDGF2	hepatoma-derived growth factor-related protein 2	0.71093	1.4066	0.00012	1.34039e-06
204101_at	MTM1	myotubularin 1	0.826	1.21065	0.00012	1.34369e-06
1553030_a_at	SUOX	sulfite oxidase	1.25093	1.25093	0.00012	1.35413e-06
1563725_at			0.8595	1.16347	0.00012	1.36405e-06
233238_s_at			1.12686	1.12686	0.00012	1.36709e-06
213561_at			0.73325	1.36379	0.00012	1.3682e-06
217548_at			1.28847	1.28847	0.00012	1.37654e-06
221453_at	G6PC2	glucose-6-phosphatase, catalytic, 2	0.79823	1.25277	0.00012	1.37757e-06
233165_at	CELSR3|NCKIPSD	cadherin, EGF LAG seven-pass G-type receptor 3 (flamingo homolog, Drosophila)|NCK interacting protein with SH3 domain	1.24581	1.24581	0.00012	1.37781e-06
208091_s_at	ECOP	EGFR-coamplified and overexpressed protein	1.4312	1.4312	0.00012	1.38164e-06
205200_at	CLEC3B	C-type lectin domain family 3, member B	1.59127	1.59127	0.00012	1.38402e-06
219457_s_at	RIN3	Ras and Rab interactor 3	1.26805	1.26805	0.00012	1.39511e-06
234966_at			1.21253	1.21253	0.00012	1.40096e-06
218419_s_at	TMUB2	transmembrane and ubiquitin-like domain containing 2	1.17934	1.17934	0.00012	1.40269e-06
212488_at	COL5A1	collagen, type V, alpha 1	1.53197	1.53197	0.00012	1.40355e-06
1562052_at			0.7751	1.29016	0.00012	1.40641e-06
1560451_at	PKN3	protein kinase N3	0.68667	1.45631	0.00012	1.41087e-06
1560868_s_at	MAP4K4	mitogen-activated protein kinase kinase kinase kinase 4	0.72241	1.38426	0.00012	1.4112e-06
1557827_at			0.75219	1.32946	0.00012	1.42094e-06
240475_at			0.77321	1.2933	0.00012	1.42252e-06
241223_x_at			0.69121	1.44674	0.00013	1.43708e-06
212634_at	KIAA0776	KIAA0776	0.7026	1.42328	0.00013	1.44504e-06
210006_at	ABHD14A	abhydrolase domain containing 14A	1.51169	1.51169	0.00013	1.45561e-06
227989_at			1.21419	1.21419	0.00013	1.46473e-06
1567257_at	OR1J2	olfactory receptor, family 1, subfamily J, member 2	0.61912	1.61518	0.00013	1.47586e-06
243889_at			1.27535	1.27535	0.00013	1.47697e-06
221059_s_at	COTL1	coactosin-like 1 (Dictyostelium)	1.32913	1.32913	0.00013	1.47943e-06
237205_at	MGC88374	similar to CG32662-PA	1.13661	1.13661	0.00013	1.48071e-06
205236_x_at	SOD3	superoxide dismutase 3, extracellular	1.29734	1.29734	0.00013	1.4886e-06
233567_at			0.75149	1.33069	0.00013	1.48945e-06
213889_at	PIGL	phosphatidylinositol glycan anchor biosynthesis, class L	0.80564	1.24124	0.00013	1.49855e-06
207677_s_at	NCF4	neutrophil cytosolic factor 4, 40kDa	1.76228	1.76228	0.00013	1.50464e-06
241230_at			1.25634	1.25634	0.00013	1.50874e-06
229247_at	FLJ37440	hypothetical protein FLJ37440	1.17408	1.17408	0.00013	1.51109e-06
1554177_a_at	ATP5S	ATP synthase, H+ transporting, mitochondrial F0 complex, subunit s (factor B)	0.83869	1.19233	0.00013	1.52512e-06
1557059_at			0.67913	1.47248	0.00013	1.53771e-06
202409_at	IGF2	insulin-like growth factor 2 (somatomedin A)	1.59053	1.59053	0.00013	1.55804e-06
215053_at	SRCAP|AK126463	Snf2-related CBP activator protein	0.83489	1.19776	0.00013	1.56144e-06
1569813_at	STRN	striatin, calmodulin binding protein	0.7627	1.31112	0.00013	1.56343e-06
231618_s_at	SUNC1	Sad1 and UNC84 domain containing 1	1.11027	1.11027	0.00013	1.56651e-06
210123_s_at	CHRNA7|CHRFAM7A	cholinergic receptor, nicotinic, alpha 7|CHRNA7 (cholinergic receptor, nicotinic, alpha 7, exons 5-10) and FAM7A (family with sequence similarity 7A, exons A-E) fusion	1.21753	1.21753	0.00013	1.57473e-06
221772_s_at	PPP2R2D	protein phosphatase 2, regulatory subunit B, delta isoform	1.23404	1.23404	0.00013	1.57543e-06
211374_x_at			0.85133	1.17464	0.00013	1.57799e-06
1552991_at	OR5P2	olfactory receptor, family 5, subfamily P, member 2	0.71252	1.40347	0.00013	1.58139e-06
216547_at			0.70032	1.42791	0.00013	1.58297e-06
239908_at	BCAR3	breast cancer anti-estrogen resistance 3	1.27954	1.27954	0.00013	1.58526e-06
241981_at			1.53934	1.53934	0.00013	1.58799e-06
239920_at	UBTF	upstream binding transcription factor, RNA polymerase I	1.26186	1.26186	0.00013	1.59384e-06
209693_at	ASTN2	astrotactin 2	1.24536	1.24536	0.00013	1.60213e-06
1555787_at	C11orf63	chromosome 11 open reading frame 63	0.86434	1.15696	0.00013	1.60471e-06
1554903_at	FKSG44	FKSG44 gene	0.73641	1.35794	0.00013	1.60786e-06
232958_at	PYGL	phosphorylase, glycogen; liver (Hers disease, glycogen storage disease type VI)	0.62616	1.59704	0.00013	1.61654e-06
1560566_at	PCDH20	protocadherin 20	0.86446	1.15679	0.00014	1.62529e-06
234212_at			0.91823	1.08906	0.00014	1.62591e-06
218337_at	RAI16	retinoic acid induced 16	1.29698	1.29698	0.00014	1.62818e-06
220377_at			1.57616	1.57616	0.00014	1.62999e-06
237936_at			0.86042	1.16222	0.00014	1.63518e-06
1562416_at	FLNB	filamin B, beta (actin binding protein 278)	0.69873	1.43117	0.00014	1.64075e-06
1562100_at			0.79024	1.26544	0.00014	1.6504e-06
1553402_a_at	HFE	hemochromatosis	1.10222	1.10222	0.00014	1.65059e-06
1563344_at			0.71234	1.40383	0.00014	1.65077e-06
206106_at	MAPK12	mitogen-activated protein kinase 12	1.30488	1.30488	0.00014	1.65329e-06
239169_at	RDM1	RAD52 motif 1	0.86047	1.16215	0.00014	1.65714e-06
213544_at			0.7846	1.27453	0.00014	1.66469e-06
1569419_at			0.69804	1.43258	0.00014	1.66587e-06
238082_at			1.18305	1.18305	0.00014	1.67032e-06
1562292_at			1.10894	1.10894	0.00014	1.6814e-06
1569807_at			0.73952	1.35223	0.00014	1.68507e-06
216809_at			0.82153	1.21724	0.00014	1.68664e-06
211614_at			0.69503	1.43878	0.00014	1.68724e-06
213207_s_at	GOSR2	golgi SNAP receptor complex member 2	1.18935	1.18935	0.00014	1.70113e-06
1556808_at			0.80696	1.23922	0.00014	1.70626e-06
214520_at			1.22797	1.22797	0.00014	1.70912e-06
230173_at			0.87031	1.14901	0.00014	1.71909e-06
236783_at	KCNIP4	Kv channel interacting protein 4	0.86234	1.15963	0.00014	1.72129e-06
209488_s_at	RBPMS|SDHAL2	RNA binding protein with multiple splicing|succinate dehydrogenase complex, subunit A, flavoprotein-like 2	1.57762	1.57762	0.00014	1.7279e-06
217507_at	SLC11A1	solute carrier family 11 (proton-coupled divalent metal ion transporters), member 1	1.1622	1.1622	0.00014	1.72805e-06
231188_at	ZSCAN2	zinc finger and SCAN domain containing 2	1.19303	1.19303	0.00014	1.74138e-06
1555259_at	ZAK	sterile alpha motif and leucine zipper containing kinase AZK	0.75068	1.33212	0.00014	1.74361e-06
203662_s_at	TMOD1	tropomodulin 1	0.76187	1.31256	0.00014	1.74974e-06
202878_s_at	CD93	CD93 molecule	1.3579	1.3579	0.00014	1.75397e-06
233751_at	ATBF1	AT-binding transcription factor 1	1.14935	1.14935	0.00014	1.75862e-06
220092_s_at	ANTXR1	anthrax toxin receptor 1	1.26488	1.26488	0.00014	1.75954e-06
203698_s_at	FRZB	frizzled-related protein	1.68857	1.68857	0.00014	1.76606e-06
41577_at	PPP1R16B	protein phosphatase 1, regulatory (inhibitor) subunit 16B	1.34785	1.34785	0.00014	1.7671e-06
224577_at	ERGIC1	endoplasmic reticulum-golgi intermediate compartment (ERGIC) 1	1.47307	1.47307	0.00014	1.76792e-06
218130_at	C17orf62	chromosome 17 open reading frame 62	1.28009	1.28009	0.00014	1.77666e-06
215869_at	ABCA1|BC034824	ATP-binding cassette, sub-family A (ABC1), member 1	1.261	1.261	0.00014	1.78345e-06
223359_s_at			0.78775	1.26944	0.00014	1.78488e-06
210627_s_at	GCS1	glucosidase I	1.54768	1.54768	0.00014	1.78787e-06
239740_at	ETV6	ets variant gene 6 (TEL oncogene)	1.35365	1.35365	0.00014	1.7967e-06
1552809_at	RFX4	regulatory factor X, 4 (influences HLA class II expression)	0.8316	1.20251	0.00014	1.80382e-06
225272_at	SAT2	spermidine/spermine N1-acetyltransferase 2	1.37711	1.37711	0.00014	1.82059e-06
233904_at			1.09772	1.09772	0.00014	1.82489e-06
225776_at			1.30329	1.30329	0.00014	1.82628e-06
219671_at	HPCAL4	hippocalcin like 4	0.87853	1.13826	0.00014	1.82632e-06
228258_at	TBC1D10C	TBC1 domain family, member 10C	1.36827	1.36827	0.00014	1.83089e-06
242486_at			0.83741	1.19415	0.00014	1.83309e-06
238897_at	LRRC28	leucine rich repeat containing 28	0.87219	1.14654	0.00014	1.85484e-06
227780_s_at			1.18823	1.18823	0.00014	1.86376e-06
227908_at			1.21734	1.21734	0.00014	1.86449e-06
217102_at			0.81066	1.23356	0.00015	1.901e-06
220997_s_at	DIAPH3	diaphanous homolog 3 (Drosophila)	0.8745	1.14351	0.00015	1.90407e-06
229404_at			1.37842	1.37842	0.00015	1.90453e-06
241428_x_at	TCEA2	transcription elongation factor A (SII), 2	1.24602	1.24602	0.00015	1.90937e-06
212235_at	PLXND1	plexin D1	1.40118	1.40118	0.00015	1.91007e-06
224038_at	AK127766		0.82372	1.21401	0.00015	1.91562e-06
221058_s_at	CKLF	chemokine-like factor	1.22674	1.22674	0.00015	1.92436e-06
220312_at	FAM83E	family with sequence similarity 83, member E	1.23287	1.23287	0.00015	1.9255e-06
1554583_a_at			0.72398	1.38126	0.00015	1.93829e-06
221024_s_at	SLC2A10	solute carrier family 2 (facilitated glucose transporter), member 10	1.50192	1.50192	0.00015	1.94481e-06
228831_s_at	GNG7	guanine nucleotide binding protein (G protein), gamma 7	1.42895	1.42895	0.00015	1.95083e-06
214129_at	PDE4DIP	phosphodiesterase 4D interacting protein (myomegalin)	1.36262	1.36262	0.00015	1.95237e-06
212909_at	LYPD1	LY6/PLAUR domain containing 1	1.23252	1.23252	0.00015	1.95725e-06
231673_at			0.83035	1.20432	0.00015	1.95754e-06
239113_at			0.87179	1.14706	0.00015	1.95933e-06
224925_at	PREX1	phosphatidylinositol 3,4,5-trisphosphate-dependent RAC exchanger 1	1.21869	1.21869	0.00015	1.96316e-06
221177_at	MIA2	melanoma inhibitory activity 2	0.89153	1.12166	0.00015	1.96565e-06
237262_at			0.7359	1.35889	0.00015	1.96896e-06
203466_at	MPV17	MpV17 mitochondrial inner membrane protein	1.34848	1.34848	0.00015	1.97548e-06
215179_x_at	PGF	placental growth factor, vascular endothelial growth factor-related protein	0.75536	1.32387	0.00015	1.98415e-06
224550_s_at	MRVI1	murine retrovirus integration site 1 homolog	1.3725	1.3725	0.00015	1.99294e-06
238270_x_at			0.65658	1.52303	0.00015	2.01331e-06
213468_at	ERCC2	excision repair cross-complementing rodent repair deficiency, complementation group 2 (xeroderma pigmentosum D)	1.31264	1.31264	0.00015	2.01378e-06
1553564_at	C20orf133	chromosome 20 open reading frame 133	0.84976	1.17681	0.00015	2.01412e-06
235019_at	CPM	carboxypeptidase M	0.65923	1.51691	0.00015	2.01603e-06
211558_s_at	DHPS	deoxyhypusine synthase	1.32293	1.32293	0.00015	2.01832e-06
241691_at			1.24206	1.24206	0.00015	2.02411e-06
235075_at	DSG3	desmoglein 3 (pemphigus vulgaris antigen)	0.78301	1.27712	0.00015	2.02495e-06
241330_x_at			1.12914	1.12914	0.00015	2.02697e-06
206580_s_at	EFEMP2	EGF-containing fibulin-like extracellular matrix protein 2	1.25388	1.25388	0.00015	2.03012e-06
208454_s_at	PGCP	plasma glutamate carboxypeptidase	1.36595	1.36595	0.00015	2.03105e-06
223567_at	SEMA6B	sema domain, transmembrane domain (TM), and cytoplasmic domain, (semaphorin) 6B	1.30197	1.30197	0.00015	2.04848e-06
237091_at			1.25917	1.25917	0.00015	2.04982e-06
221431_s_at	OR12D3	olfactory receptor, family 12, subfamily D, member 3	0.70028	1.428	0.00015	2.05067e-06
1559256_at	MAGI1	membrane associated guanylate kinase, WW and PDZ domain containing 1	0.86445	1.1568	0.00015	2.0508e-06
220937_s_at	ST6GALNAC4|FLJ10232	ST6 (alpha-N-acetyl-neuraminyl-2,3-beta-galactosyl-1,3)-N-acetylgalactosaminide alpha-2,6-sialyltransferase 4|hypothetical protein FLJ10232	1.73362	1.73362	0.00015	2.05823e-06
209764_at			1.26165	1.26165	0.00015	2.06025e-06
202700_s_at	TMEM63A	transmembrane protein 63A	1.31943	1.31943	0.00015	2.06346e-06
232632_at	TSPAN3	tetraspanin 3	0.74203	1.34765	0.00015	2.07404e-06
209701_at			0.80183	1.24714	0.00015	2.07784e-06
243618_s_at			1.39771	1.39771	0.00015	2.0816e-06
239885_at			0.77818	1.28506	0.00015	2.08974e-06
201206_s_at	RRBP1	ribosome binding protein 1 homolog 180kDa (dog)	1.41116	1.41116	0.00015	2.09184e-06
208607_s_at	SAA1	serum amyloid A1	1.48154	1.48154	0.00015	2.0972e-06
1562433_at			0.70501	1.41843	0.00015	2.11226e-06
222946_s_at	C1orf135	chromosome 1 open reading frame 135	0.84765	1.17973	0.00015	2.11866e-06
208492_at	RFXAP	regulatory factor X-associated protein	1.31003	1.31003	0.00015	2.12667e-06
209473_at			1.3294	1.3294	0.00015	2.13031e-06
228957_at			1.18592	1.18592	0.00015	2.1308e-06
205314_x_at			1.30437	1.30437	0.00015	2.13332e-06
241828_x_at	KRT42P|LOC339240	keratin 42 pseudogene|keratin pseudogene	0.71801	1.39273	0.00016	2.1468e-06
208129_x_at	RUNX1	runt-related transcription factor 1 (acute myeloid leukemia 1; aml1 oncogene)	1.23751	1.23751	0.00016	2.14757e-06
221705_s_at	SIKE|CR936771	suppressor of IKK epsilon	0.64429	1.55209	0.00016	2.14896e-06
229081_at			0.79853	1.2523	0.00016	2.15369e-06
223462_at	TMEM175	transmembrane protein 175	1.36029	1.36029	0.00016	2.16587e-06
1561917_at			0.85317	1.1721	0.00016	2.16813e-06
221004_s_at	ITM2C	integral membrane protein 2C	1.64785	1.64785	0.00016	2.17296e-06
205666_at	FMO1	flavin containing monooxygenase 1	1.4639	1.4639	0.00016	2.17826e-06
1565862_a_at			0.83581	1.19644	0.00016	2.18234e-06
216264_s_at	LAMB2	laminin, beta 2 (laminin S)	1.51521	1.51521	0.00016	2.18437e-06
216229_x_at			0.74563	1.34115	0.00016	2.18439e-06
239943_x_at			1.13759	1.13759	0.00016	2.1975e-06
238547_at	HEXIM2	hexamthylene bis-acetamide inducible 2	1.26153	1.26153	0.00016	2.21303e-06
214137_at			0.83022	1.20449	0.00016	2.224e-06
225597_at	SLC45A4	solute carrier family 45, member 4	1.20325	1.20325	0.00016	2.22405e-06
243583_at			0.80236	1.24633	0.00016	2.23176e-06
1563092_at			0.81717	1.22374	0.00016	2.23184e-06
235540_at			0.74874	1.33558	0.00016	2.23707e-06
228618_at			1.31739	1.31739	0.00016	2.24074e-06
216408_at			0.88608	1.12857	0.00016	2.24721e-06
201860_s_at	PLAT	plasminogen activator, tissue	1.44616	1.44616	0.00016	2.25004e-06
204096_s_at	ELL	elongation factor RNA polymerase II	1.25084	1.25084	0.00016	2.25796e-06
221604_s_at	PEX16	peroxisomal biogenesis factor 16	1.27312	1.27312	0.00016	2.25832e-06
233156_at	RNASEH2B	ribonuclease H2, subunit B	0.77504	1.29026	0.00016	2.26212e-06
205116_at			1.32549	1.32549	0.00016	2.26683e-06
226051_at	SELM	selenoprotein M	1.6885	1.6885	0.00016	2.28322e-06
207592_s_at	HCN2	hyperpolarization activated cyclic nucleotide-gated potassium channel 2	1.22676	1.22676	0.00016	2.2875e-06
233631_x_at	KRTAP9-2|KRTAP9-3|KRTAP9-8|KRTAP9-4	keratin associated protein 9-2|keratin associated protein 9-3|keratin associated protein 9-8|keratin associated protein 9-4	0.62265	1.60604	0.00016	2.29303e-06
233666_at			0.90071	1.11024	0.00016	2.29562e-06
240193_at			1.28795	1.28795	0.00016	2.30029e-06
224423_x_at	PMCHL1|PMCHL2	pro-melanin-concentrating hormone-like 1|pro-melanin-concentrating hormone-like 2	0.91359	1.09458	0.00016	2.32894e-06
235750_at			0.76392	1.30904	0.00016	2.33141e-06
214647_s_at	HFE	hemochromatosis	1.24147	1.24147	0.00016	2.33621e-06
215259_s_at	IGSF4C	immunoglobulin superfamily, member 4C	1.28187	1.28187	0.00016	2.33858e-06
223421_at	CYHR1	cysteine/histidine-rich 1	1.23852	1.23852	0.00016	2.34244e-06
1553102_a_at	CCDC69	coiled-coil domain containing 69	1.48049	1.48049	0.00016	2.34762e-06
214352_s_at	KRAS	v-Ki-ras2 Kirsten rat sarcoma viral oncogene homolog	0.57063	1.75246	0.00016	2.36034e-06
230631_s_at			1.14065	1.14065	0.00016	2.36249e-06
203361_s_at	MYCBP	c-myc binding protein	0.85347	1.17169	0.00016	2.37975e-06
228656_at			0.77459	1.291	0.00017	2.39975e-06
203325_s_at	COL5A1	collagen, type V, alpha 1	1.36231	1.36231	0.00017	2.41397e-06
1570279_at	ABCA1|BC034824	ATP-binding cassette, sub-family A (ABC1), member 1	1.20988	1.20988	0.00017	2.41612e-06
241530_at			1.16605	1.16605	0.00017	2.41625e-06
242578_x_at	SLC22A3	solute carrier family 22 (extraneuronal monoamine transporter), member 3	0.69245	1.44415	0.00017	2.42328e-06
203562_at	FEZ1	fasciculation and elongation protein zeta 1 (zygin I)	1.36416	1.36416	0.00017	2.42705e-06
202295_s_at	CTSH	cathepsin H	1.28403	1.28403	0.00017	2.43605e-06
217897_at	FXYD6	FXYD domain containing ion transport regulator 6	1.19767	1.19767	0.00017	2.4499e-06
200618_at	LASP1	LIM and SH3 protein 1	1.23579	1.23579	0.00017	2.45222e-06
215346_at	CD40	CD40 molecule, TNF receptor superfamily member 5	1.2859	1.2859	0.00017	2.46171e-06
233434_at			0.89895	1.1124	0.00017	2.46433e-06
233702_x_at			0.75345	1.32723	0.00017	2.4665e-06
241729_at	DOK6	docking protein 6	1.20076	1.20076	0.00017	2.47142e-06
240648_at			0.71167	1.40514	0.00017	2.47722e-06
241192_at			0.83866	1.19237	0.00017	2.48154e-06
214228_x_at	TNFRSF4	tumor necrosis factor receptor superfamily, member 4	1.30608	1.30608	0.00017	2.48517e-06
206629_at	ADAMTSL2	ADAMTS-like 2	1.24842	1.24842	0.00017	2.49464e-06
215758_x_at	ZNF93|ZNF486	zinc finger protein 93|zinc finger protein 486	0.83146	1.2027	0.00017	2.52136e-06
214874_at	PKP4	plakophilin 4	0.76488	1.3074	0.00017	2.533e-06
1563771_a_at			0.89138	1.12185	0.00017	2.53336e-06
220215_at	ZNF669	zinc finger protein 669	0.76841	1.30139	0.00017	2.53621e-06
236261_at			0.81364	1.22904	0.00017	2.54046e-06
244555_at			1.30667	1.30667	0.00017	2.55253e-06
243202_at			1.2304	1.2304	0.00017	2.55491e-06
221029_s_at	WNT5B	wingless-type MMTV integration site family, member 5B	1.46871	1.46871	0.00017	2.58777e-06
222084_s_at	XKR4	XK, Kell blood group complex subunit-related family, member 4	1.18149	1.18149	0.00017	2.6024e-06
237020_at	TMEM146	transmembrane protein 146	1.08482	1.08482	0.00017	2.60501e-06
244808_at	GRAMD1A	GRAM domain containing 1A	1.47635	1.47635	0.00017	2.60666e-06
237418_at	CDK5RAP2	CDK5 regulatory subunit associated protein 2	0.79262	1.26163	0.00017	2.60677e-06
216762_at			0.81402	1.22847	0.00017	2.62787e-06
1569852_at	FLJ39575	hypothetical protein FLJ39575	0.80946	1.2354	0.00017	2.63096e-06
212419_at	C10orf56	chromosome 10 open reading frame 56	1.29893	1.29893	0.00017	2.63268e-06
211913_s_at	MERTK	c-mer proto-oncogene tyrosine kinase	1.44816	1.44816	0.00017	2.64231e-06
202617_s_at	MECP2	methyl CpG binding protein 2 (Rett syndrome)	1.35932	1.35932	0.00017	2.64333e-06
208574_at	SOX14	SRY (sex determining region Y)-box 14	1.21779	1.21779	0.00018	2.65761e-06
217853_at	TNS3	tensin 3	1.33802	1.33802	0.00018	2.67244e-06
215588_x_at	RIOK3	RIO kinase 3 (yeast)	0.74211	1.3475	0.00018	2.6734e-06
220567_at	IKZF2	IKAROS family zinc finger 2 (Helios)	0.7984	1.2525	0.00018	2.67444e-06
233897_at			1.19554	1.19554	0.00018	2.67763e-06
242904_x_at			1.1903	1.1903	0.00018	2.68805e-06
216619_at			1.11891	1.11891	0.00018	2.69627e-06
218274_s_at	ANKZF1	ankyrin repeat and zinc finger domain containing 1	1.29088	1.29088	0.00018	2.70476e-06
240037_at	KIAA1754L	KIAA1754-like	0.75385	1.32652	0.00018	2.71423e-06
1561714_a_at	B3GALNT2	beta-1,3-N-acetylgalactosaminyltransferase 2	0.81043	1.23391	0.00018	2.72766e-06
216810_at	KRTAP4-7	keratin associated protein 4-7	0.90817	1.10112	0.00018	2.73768e-06
212413_at		septin 6	1.35184	1.35184	0.00018	2.73944e-06
221170_at	HRH4	histamine receptor H4	0.90293	1.10751	0.00018	2.74593e-06
232229_at	SETX	senataxin	0.75301	1.328	0.00018	2.74651e-06
209014_at	MAGED1	melanoma antigen family D, 1	1.22982	1.22982	0.00018	2.75826e-06
232903_at	TSHZ3	teashirt family zinc finger 3	1.34918	1.34918	0.00018	2.76177e-06
209263_x_at	TSPAN4	tetraspanin 4	1.26852	1.26852	0.00018	2.77852e-06
243277_x_at	EVI1	ecotropic viral integration site 1	1.09649	1.09649	0.00018	2.7816e-06
1570450_at			0.82032	1.21904	0.00018	2.78989e-06
229849_at			0.73305	1.36416	0.00018	2.79278e-06
226160_at	H6PD	hexose-6-phosphate dehydrogenase (glucose 1-dehydrogenase)	1.34097	1.34097	0.00018	2.79916e-06
240304_s_at			0.68903	1.45131	0.00018	2.80633e-06
204083_s_at	TPM2|CR590682	tropomyosin 2 (beta)	1.62268	1.62268	0.00018	2.81086e-06
202928_s_at	PHF1	PHD finger protein 1	1.34153	1.34153	0.00018	2.82629e-06
243229_at			0.91027	1.09857	0.00018	2.82783e-06
228610_at			0.77948	1.2829	0.00018	2.82877e-06
214742_at	AZI1	5-azacytidine induced 1	1.26529	1.26529	0.00018	2.85631e-06
231978_at			1.18485	1.18485	0.00018	2.86098e-06
219045_at	RHOF	ras homolog gene family, member F (in filopodia)	1.2099	1.2099	0.00018	2.87765e-06
1566109_at	MYNN	myoneurin	0.90319	1.10719	0.00018	2.88672e-06
230630_at			0.73453	1.36141	0.00018	2.8943e-06
209228_x_at	TUSC3	tumor suppressor candidate 3	1.33357	1.33357	0.00018	2.89466e-06
233669_s_at	TRIM54	tripartite motif-containing 54	1.1992	1.1992	0.00018	2.90255e-06
237548_at	ZAK	sterile alpha motif and leucine zipper containing kinase AZK	0.86611	1.15458	0.00018	2.90605e-06
204198_s_at	RUNX3	runt-related transcription factor 3	1.54695	1.54695	0.00018	2.90671e-06
210168_at	C6	complement component 6	0.76179	1.3127	0.00018	2.90696e-06
203886_s_at			1.37498	1.37498	0.00018	2.91308e-06
201288_at	ARHGDIB	Rho GDP dissociation inhibitor (GDI) beta	1.23093	1.23093	0.00018	2.91598e-06
1554783_s_at	ARHGEF2	rho/rac guanine nucleotide exchange factor (GEF) 2	1.31456	1.31456	0.00018	2.91924e-06
242244_at	DDAH1	dimethylarginine dimethylaminohydrolase 1	1.07764	1.07764	0.00018	2.93013e-06
228518_at	IFI6|IGH@|IGHA1|IGHG1	interferon, alpha-inducible protein 6|immunoglobulin heavy locus|immunoglobulin heavy constant alpha 1|immunoglobulin heavy constant gamma 1 (G1m marker)	1.65876	1.65876	0.00019	2.9428e-06
230709_x_at			1.3276	1.3276	0.00019	2.94298e-06
204345_at	COL16A1	collagen, type XVI, alpha 1	1.44231	1.44231	0.00019	2.94556e-06
203522_at	CCS	copper chaperone for superoxide dismutase	1.3487	1.3487	0.00018	2.94656e-06
230614_at	CYP19A1	cytochrome P450, family 19, subfamily A, polypeptide 1	0.71602	1.39661	0.00019	2.96039e-06
1555935_s_at	HUNK	hormonally upregulated Neu-associated kinase	0.85398	1.17098	0.00019	2.96085e-06
208609_s_at	TNXB	tenascin XB	1.38853	1.38853	0.00019	2.96444e-06
242227_at	TCERG1	transcription elongation regulator 1	0.79248	1.26186	0.00019	2.97982e-06
237228_at			1.17175	1.17175	0.00019	2.98765e-06
1556582_at			0.75847	1.31844	0.00019	3.01462e-06
217453_at			0.87631	1.14115	0.00019	3.01576e-06
231051_at			0.80818	1.23735	0.00019	3.02553e-06
239666_at			1.42281	1.42281	0.00019	3.02866e-06
225369_at	ESAM|AY189281	endothelial cell adhesion molecule	1.2845	1.2845	0.00019	3.03008e-06
234442_at			0.77982	1.28235	0.00019	3.03439e-06
227870_at	NOPE	likely ortholog of mouse neighbor of Punc E11	1.62057	1.62057	0.00019	3.04043e-06
239173_at	INADL	InaD-like (Drosophila)	0.75886	1.31776	0.00019	3.04488e-06
214666_x_at			0.7852	1.27355	0.00019	3.0556e-06
241225_at			0.8464	1.18148	0.00019	3.06958e-06
236576_at			0.87559	1.14209	0.00019	3.07873e-06
207448_at			1.22831	1.22831	0.00019	3.08367e-06
213529_at	ZNF688	zinc finger protein 688	1.28419	1.28419	0.00019	3.09842e-06
238118_s_at			1.14659	1.14659	0.00019	3.10155e-06
216831_s_at	RUNX1T1	runt-related transcription factor 1; translocated to, 1 (cyclin D-related)	1.35066	1.35066	0.00019	3.10623e-06
240116_at			1.2606	1.2606	0.00019	3.10802e-06
221171_at	RP4-692D3.1	prefoldin subunit 6-like	0.74291	1.34606	0.00019	3.12293e-06
219505_at	CECR1	cat eye syndrome chromosome region, candidate 1	1.76913	1.76913	0.00019	3.13532e-06
1556212_x_at	AIG1|AK096129	androgen-induced 1	0.83628	1.19577	0.00019	3.13921e-06
214296_x_at	C19orf36	chromosome 19 open reading frame 36	1.28749	1.28749	0.00019	3.14047e-06
210989_at	LAMA4|U77706	laminin, alpha 4	0.84609	1.18191	0.00019	3.14122e-06
219689_at	SEMA3G	sema domain, immunoglobulin domain (Ig), short basic domain, secreted, (semaphorin) 3G	1.30382	1.30382	0.00019	3.14611e-06
1566507_a_at	FBXO9	F-box protein 9	0.77729	1.28652	0.00019	3.1502e-06
230473_s_at	HMGB4	high-mobility group box 4	1.12833	1.12833	0.00019	3.15924e-06
235510_at	USHBP1	Usher syndrome 1C binding protein 1	1.41928	1.41928	0.00019	3.16964e-06
234610_at	HSPA12B	heat shock 70kD protein 12B	1.31526	1.31526	0.00019	3.17939e-06
1562557_at			0.71139	1.40569	0.00019	3.18975e-06
1559705_s_at	PHKA2	phosphorylase kinase, alpha 2 (liver)	1.14676	1.14676	0.00019	3.19179e-06
202472_at	MPI	mannose phosphate isomerase	1.23176	1.23176	0.00019	3.21148e-06
224211_at	FOXP3	forkhead box P3	1.17685	1.17685	0.00019	3.21667e-06
217838_s_at	EVL	Enah/Vasp-like	1.57161	1.57161	0.00019	3.21795e-06
214644_at	HIST1H2AK	histone cluster 1, H2ak	1.1277	1.1277	0.00019	3.21888e-06
1569466_at	C20orf152|BC030782	chromosome 20 open reading frame 152	1.15566	1.15566	0.00019	3.21949e-06
230980_x_at			1.25017	1.25017	0.00019	3.23865e-06
203570_at	LOXL1	lysyl oxidase-like 1	1.66272	1.66272	0.00019	3.23971e-06
224748_at			1.22411	1.22411	0.0002	3.2567e-06
201508_at	IGFBP4	insulin-like growth factor binding protein 4	1.89625	1.89625	0.0002	3.26695e-06
237043_at			0.80799	1.23764	0.0002	3.27607e-06
236211_at			1.21013	1.21013	0.0002	3.27958e-06
203331_s_at			1.25304	1.25304	0.0002	3.28686e-06
203508_at	TNFRSF1B	tumor necrosis factor receptor superfamily, member 1B	1.30511	1.30511	0.0002	3.29034e-06
212278_x_at	UBE3A	ubiquitin protein ligase E3A (human papilloma virus E6-associated protein, Angelman syndrome)	1.28345	1.28345	0.0002	3.29403e-06
227667_at			1.28258	1.28258	0.0002	3.29919e-06
217476_at			1.25731	1.25731	0.0002	3.30095e-06
1562030_at			0.61449	1.62737	0.0002	3.30183e-06
219290_x_at	DAPP1	dual adaptor of phosphotyrosine and 3-phosphoinositides	0.74545	1.34147	0.0002	3.30698e-06
241955_at			0.69381	1.44132	0.0002	3.30964e-06
203252_at	CDK2AP2	CDK2-associated protein 2	1.56214	1.56214	0.0002	3.32282e-06
204929_s_at	VAMP5	vesicle-associated membrane protein 5 (myobrevin)	1.28191	1.28191	0.0002	3.34833e-06
209003_at	SLC25A11	solute carrier family 25 (mitochondrial carrier; oxoglutarate carrier), member 11	1.27939	1.27939	0.0002	3.35298e-06
201981_at	PAPPA	pregnancy-associated plasma protein A, pappalysin 1	1.62927	1.62927	0.0002	3.35945e-06
228277_at			1.27662	1.27662	0.0002	3.39367e-06
1564733_at	MAPRE2	microtubule-associated protein, RP/EB family, member 2	0.69444	1.44001	0.0002	3.39579e-06
240511_at	APOB	apolipoprotein B (including Ag(x) antigen)	0.7953	1.25739	0.0002	3.40171e-06
207909_x_at	DAZ1|DAZL|DAZ3|DAZ2|DAZ4	deleted in azoospermia 1|deleted in azoospermia-like|deleted in azoospermia 3|deleted in azoospermia 2|deleted in azoospermia 4	0.91516	1.09271	0.0002	3.40722e-06
206510_at	SIX2	sine oculis homeobox homolog 2 (Drosophila)	1.51789	1.51789	0.0002	3.41432e-06
1564654_at	COL4A6	collagen, type IV, alpha 6	0.80578	1.24103	0.0002	3.43231e-06
242408_at	STYX	serine/threonine/tyrosine interacting protein	0.62909	1.5896	0.0002	3.44353e-06
1553013_at	CNTNAP5	contactin associated protein-like 5	0.78733	1.27012	0.0002	3.44727e-06
201539_s_at	FHL1	four and a half LIM domains 1	1.39677	1.39677	0.0002	3.45022e-06
215429_s_at	ZNF428	zinc finger protein 428	1.29843	1.29843	0.0002	3.46358e-06
233058_at			0.82334	1.21456	0.0002	3.46754e-06
237672_at			0.83342	1.19988	0.0002	3.4928e-06
215630_at	RFTN1	raftlin, lipid raft linker 1	1.37678	1.37678	0.0002	3.4969e-06
1554419_x_at	ZNF403	zinc finger protein 403	0.78204	1.27871	0.0002	3.50381e-06
241952_at			1.26404	1.26404	0.0002	3.51237e-06
240839_at	KIAA0892	KIAA0892	0.76925	1.29997	0.0002	3.52364e-06
243607_at			0.84406	1.18475	0.0002	3.52894e-06
1560383_at			1.1012	1.1012	0.00021	3.55447e-06
224418_x_at	PMCHL1|PMCHL2	pro-melanin-concentrating hormone-like 1|pro-melanin-concentrating hormone-like 2	0.80488	1.24242	0.00021	3.56139e-06
205243_at	SLC13A3	solute carrier family 13 (sodium-dependent dicarboxylate transporter), member 3	0.75987	1.31602	0.00021	3.56263e-06
212662_at	PVR	poliovirus receptor	1.30365	1.30365	0.00021	3.56347e-06
221394_at	TAAR2	trace amine associated receptor 2	0.77029	1.29821	0.00021	3.59055e-06
203579_s_at	SLC7A6	solute carrier family 7 (cationic amino acid transporter, y+ system), member 6	1.41983	1.41983	0.00021	3.59577e-06
240185_at			1.19646	1.19646	0.00021	3.60262e-06
217558_at	CYP2C9	cytochrome P450, family 2, subfamily C, polypeptide 9	0.84467	1.18389	0.00021	3.60865e-06
214366_s_at	ALOX5	arachidonate 5-lipoxygenase	1.41406	1.41406	0.00021	3.61804e-06
217125_at			0.81582	1.22576	0.00021	3.6196e-06
233520_s_at	CMYA5	cardiomyopathy associated 5	0.80943	1.23544	0.00021	3.62094e-06
1552562_at	ZNF570	zinc finger protein 570	0.85447	1.17032	0.00021	3.62937e-06
237808_at			1.08619	1.08619	0.00021	3.63393e-06
231085_s_at	PCBD2	pterin-4 alpha-carbinolamine dehydratase/dimerization cofactor of hepatocyte nuclear factor 1 alpha (TCF1) 2	1.23939	1.23939	0.00021	3.63744e-06
233809_at			0.77832	1.28482	0.00021	3.64401e-06
201496_x_at	MYH11	myosin, heavy chain 11, smooth muscle	1.5172	1.5172	0.00021	3.65336e-06
1560522_at			0.82686	1.20939	0.00021	3.66126e-06
217547_x_at	ZNF675	zinc finger protein 675	0.81998	1.21953	0.00021	3.66968e-06
1569634_at	SLA/LP	soluble liver antigen/liver pancreas antigen	0.77766	1.28591	0.00021	3.67291e-06
210986_s_at	TPM1	tropomyosin 1 (alpha)	1.40421	1.40421	0.00021	3.67716e-06
1555233_at			1.50661	1.50661	0.00021	3.68596e-06
226985_at	FGD5	FYVE, RhoGEF and PH domain containing 5	1.20073	1.20073	0.00021	3.69666e-06
227391_x_at	KCNMB3	potassium large conductance calcium-activated channel, subfamily M beta member 3	0.69655	1.43566	0.00021	3.72533e-06
210298_x_at	FHL1	four and a half LIM domains 1	1.38853	1.38853	0.00021	3.75367e-06
203558_at	CUL7	cullin 7	1.24681	1.24681	0.00021	3.76768e-06
221541_at	CRISPLD2	cysteine-rich secretory protein LCCL domain containing 2	1.3449	1.3449	0.00021	3.78003e-06
218867_s_at	C12orf49	chromosome 12 open reading frame 49	0.86013	1.16262	0.00021	3.78339e-06
206782_s_at	DNAJC4	DnaJ (Hsp40) homolog, subfamily C, member 4	1.60859	1.60859	0.00021	3.79809e-06
216650_at			0.75971	1.31629	0.00021	3.79916e-06
224549_x_at	CAMK4|CDH13|PDE3B|MAP2K1|RAP1GDS1|CADPS|DCAMKL1|TSPAN5|SMG1|ATP10B|STIM2|FRAS1|FAM49A|B3GALTL|LOC150159|MAGI3	calcium/calmodulin-dependent protein kinase IV|cadherin 13, H-cadherin (heart)|phosphodiesterase 3B, cGMP-inhibited|mitogen-activated protein kinase kinase 1|RAP1, GTP-GDP dissociation stimulator 1|Ca2+-dependent secretion activator|doublecortin and CaM k	0.70122	1.42609	0.00021	3.81698e-06
227702_at	CYP4X1	cytochrome P450, family 4, subfamily X, polypeptide 1	1.44571	1.44571	0.00021	3.82342e-06
1569794_at			0.90183	1.10885	0.00021	3.82739e-06
224794_s_at	CEECAM1	cerebral endothelial cell adhesion molecule 1	1.47622	1.47622	0.00022	3.86736e-06
210623_at	LOC51035	unknown protein LOC51035	1.26144	1.26144	0.00022	3.87397e-06
223345_at	HDAC8	histone deacetylase 8	1.28235	1.28235	0.00022	3.87735e-06
1555171_at			1.1681	1.1681	0.00022	3.8806e-06
219636_s_at	ARMC9	armadillo repeat containing 9	1.26794	1.26794	0.00022	3.90211e-06
241926_s_at	ERG	v-ets erythroblastosis virus E26 oncogene homolog (avian)	1.25969	1.25969	0.00022	3.90953e-06
237284_at	DNAJB8	DnaJ (Hsp40) homolog, subfamily B, member 8	1.18922	1.18922	0.00022	3.91061e-06
227677_at	JAK3	Janus kinase 3 (a protein tyrosine kinase, leukocyte)	1.42976	1.42976	0.00022	3.92008e-06
211481_at	SLCO1A2	solute carrier organic anion transporter family, member 1A2	0.76168	1.31289	0.00022	3.93261e-06
243073_at			1.20114	1.20114	0.00022	3.94372e-06
203281_s_at	UBE1L	ubiquitin-activating enzyme E1-like	1.3486	1.3486	0.00022	3.95542e-06
205237_at	FCN1|CR749452	ficolin (collagen/fibrinogen domain containing) 1	1.37701	1.37701	0.00022	3.96371e-06
200757_s_at	CALU	calumenin	1.26317	1.26317	0.00022	3.96852e-06
238954_at			0.79976	1.25038	0.00022	3.97497e-06
1563529_at			0.86142	1.16087	0.00022	4.00291e-06
1560255_at			0.70433	1.41979	0.00022	4.01846e-06
219246_s_at	OGFOD2	2-oxoglutarate and iron-dependent oxygenase domain containing 2	1.22177	1.22177	0.00022	4.01919e-06
1558170_at			1.08645	1.08645	0.00022	4.03053e-06
210770_s_at	CACNA1A	calcium channel, voltage-dependent, P/Q type, alpha 1A subunit	1.28353	1.28353	0.00022	4.04126e-06
236282_at			0.79221	1.26229	0.00022	4.05014e-06
218785_s_at	RABL5	RAB, member RAS oncogene family-like 5	0.80452	1.24298	0.00022	4.05835e-06
206754_s_at	CYP2B6|CYP2B7P1	cytochrome P450, family 2, subfamily B, polypeptide 6|cytochrome P450, family 2, subfamily B, polypeptide 7 pseudogene 1	0.69859	1.43145	0.00022	4.06409e-06
210143_at	ANXA10	annexin A10	0.80444	1.2431	0.00022	4.07491e-06
1564504_at	ACCN5	amiloride-sensitive cation channel 5, intestinal	0.90423	1.10591	0.00022	4.07701e-06
234959_at			0.88494	1.13002	0.00022	4.08437e-06
206656_s_at	C20orf3	chromosome 20 open reading frame 3	1.28199	1.28199	0.00022	4.08506e-06
1570234_at			0.88966	1.12402	0.00022	4.09099e-06
202191_s_at	GAS7	growth arrest-specific 7	0.70013	1.42831	0.00022	4.10547e-06
226121_at	DHRS13	dehydrogenase/reductase (SDR family) member 13	1.30983	1.30983	0.00022	4.11653e-06
204233_s_at	CHKA	choline kinase alpha	1.19491	1.19491	0.00022	4.12291e-06
205213_at	CENTB1	centaurin, beta 1	1.38265	1.38265	0.00022	4.1246e-06
217342_x_at	FLJ11292	hypothetical protein FLJ11292	0.83098	1.20339	0.00022	4.13945e-06
216003_at			0.77709	1.28685	0.00023	4.15556e-06
1566623_at			0.75872	1.31801	0.00022	4.15575e-06
223855_s_at	MCHR1	melanin-concentrating hormone receptor 1	1.18893	1.18893	0.00023	4.16099e-06
1560864_at	LRRC7	leucine rich repeat containing 7	1.14698	1.14698	0.00023	4.16759e-06
222054_at			1.29613	1.29613	0.00023	4.16878e-06
230142_s_at	CIRBP	cold inducible RNA binding protein	1.52645	1.52645	0.00022	4.17278e-06
206743_s_at	ASGR1	asialoglycoprotein receptor 1	1.19229	1.19229	0.00023	4.17731e-06
222212_s_at	LASS2	LAG1 homolog, ceramide synthase 2 (S. cerevisiae)	1.28	1.28	0.00023	4.20407e-06
210943_s_at	LYST	lysosomal trafficking regulator	0.63126	1.58414	0.00023	4.20788e-06
202957_at	HCLS1	hematopoietic cell-specific Lyn substrate 1	1.39936	1.39936	0.00023	4.2156e-06
204150_at	STAB1	stabilin 1	1.37131	1.37131	0.00023	4.21678e-06
205780_at	BIK	BCL2-interacting killer (apoptosis-inducing)	1.26788	1.26788	0.00023	4.21734e-06
1569219_at			0.65288	1.53167	0.00023	4.22349e-06
222279_at			0.7043	1.41984	0.00023	4.2322e-06
221731_x_at	CSPG2	chondroitin sulfate proteoglycan 2 (versican)	1.47906	1.47906	0.00023	4.26156e-06
228881_at	GSK3B	glycogen synthase kinase 3 beta	0.81472	1.22742	0.00023	4.26204e-06
215371_at	CRSP8	cofactor required for Sp1 transcriptional activation, subunit 8, 34kDa	1.2694	1.2694	0.00023	4.28065e-06
204792_s_at	IFT140	intraflagellar transport 140 homolog (Chlamydomonas)	1.27904	1.27904	0.00023	4.28296e-06
214853_s_at	MUC1|SHC1	mucin 1, cell surface associated|SHC (Src homology 2 domain containing) transforming protein 1	1.37935	1.37935	0.00023	4.29921e-06
1563853_at			0.7044	1.41965	0.00023	4.30713e-06
234961_at			1.10388	1.10388	0.00023	4.31696e-06
219670_at	C1orf165|AGBL4	chromosome 1 open reading frame 165|ATP/GTP binding protein-like 4	1.28504	1.28504	0.00023	4.32374e-06
218418_s_at	ANKRD25	ankyrin repeat domain 25	1.34368	1.34368	0.00023	4.33444e-06
240808_at	ESD	esterase D/formylglutathione hydrolase	1.31787	1.31787	0.00023	4.36458e-06
204394_at	SLC43A1	solute carrier family 43, member 1	1.23863	1.23863	0.00023	4.36985e-06
204680_s_at	RAPGEF5	Rap guanine nucleotide exchange factor (GEF) 5	0.76952	1.29951	0.00023	4.37839e-06
225004_at	TMEM101	transmembrane protein 101	1.26585	1.26585	0.00023	4.41269e-06
1569337_at			0.84744	1.18003	0.00023	4.44093e-06
1558348_at			0.83933	1.19143	0.00023	4.4542e-06
216794_at			0.69599	1.4368	0.00023	4.45725e-06
1562641_at	FAM122C	family with sequence similarity 122C	0.8882	1.12587	0.00023	4.46021e-06
220524_at	EPB41L4B	erythrocyte membrane protein band 4.1 like 4B	0.87266	1.14592	0.00023	4.463e-06
1568782_at	RP2	retinitis pigmentosa 2 (X-linked recessive)	0.84227	1.18727	0.00023	4.47071e-06
221710_x_at	C1orf78	chromosome 1 open reading frame 78	1.37166	1.37166	0.00024	4.48487e-06
206377_at	FOXF2	forkhead box F2	1.40217	1.40217	0.00024	4.50279e-06
1568789_at	C6orf107	chromosome 6 open reading frame 107	0.83912	1.19173	0.00024	4.50717e-06
1561608_at			0.82268	1.21554	0.00024	4.50944e-06
231695_at	DIP2B	DIP2 disco-interacting protein 2 homolog B (Drosophila)	0.75267	1.3286	0.00024	4.51245e-06
214400_at	INSL3	insulin-like 3 (Leydig cell)	1.2612	1.2612	0.00024	4.52351e-06
1562918_at			0.80178	1.24723	0.00024	4.53317e-06
213620_s_at	ICAM2	intercellular adhesion molecule 2	1.55782	1.55782	0.00024	4.53637e-06
202618_s_at	MECP2	methyl CpG binding protein 2 (Rett syndrome)	1.24701	1.24701	0.00024	4.54517e-06
212012_at			1.32356	1.32356	0.00024	4.55949e-06
234739_at			0.87799	1.13897	0.00024	4.56566e-06
1566804_at			0.80391	1.24391	0.00024	4.57422e-06
1554225_a_at			0.92078	1.08604	0.00024	4.6067e-06
218675_at	SLC22A17	solute carrier family 22 (organic cation transporter), member 17	1.23703	1.23703	0.00024	4.62031e-06
241831_at	ZNF614	zinc finger protein 614	0.79671	1.25517	0.00024	4.63037e-06
223313_s_at	MAGED4	melanoma antigen family D, 4	1.48326	1.48326	0.00024	4.65977e-06
215209_at	SEC24D	SEC24 related gene family, member D (S. cerevisiae)	1.70019	1.70019	0.00024	4.67057e-06
220949_s_at	C7orf49	chromosome 7 open reading frame 49	1.1401	1.1401	0.00024	4.67598e-06
215591_at	SATB2	SATB family member 2	1.42146	1.42146	0.00024	4.68257e-06
234797_at			0.74395	1.34418	0.00024	4.70528e-06
215946_x_at	IGLL1|CTA-246H3.1	immunoglobulin lambda-like polypeptide 1|similar to omega protein	1.40131	1.40131	0.00024	4.71844e-06
243960_x_at	FKBP6	FK506 binding protein 6, 36kDa	0.80722	1.23883	0.00024	4.72378e-06
228388_at	NFKBIB	nuclear factor of kappa light polypeptide gene enhancer in B-cells inhibitor, beta	1.29885	1.29885	0.00024	4.72706e-06
1562907_at			0.81287	1.23022	0.00024	4.73318e-06
1564051_at			0.87298	1.1455	0.00024	4.73478e-06
218821_at	NPEPL1	aminopeptidase-like 1	1.37816	1.37816	0.00024	4.74117e-06
1553438_at	C11orf72	chromosome 11 open reading frame 72	0.73574	1.35917	0.00024	4.75428e-06
211524_at			0.90717	1.10233	0.00024	4.75562e-06
201185_at	HTRA1	HtrA serine peptidase 1	1.48719	1.48719	0.00024	4.78206e-06
211062_s_at	CPZ	carboxypeptidase Z	1.29308	1.29308	0.00024	4.78736e-06
219152_at	PODXL2	podocalyxin-like 2	1.30813	1.30813	0.00024	4.79208e-06
1552848_a_at	PTCHD1	patched domain containing 1	0.88768	1.12653	0.00024	4.80791e-06
216025_x_at	CYP2C9	cytochrome P450, family 2, subfamily C, polypeptide 9	0.75521	1.32414	0.00025	4.81845e-06
208130_s_at	TBXAS1	thromboxane A synthase 1 (platelet, cytochrome P450, family 5, subfamily A)	1.23542	1.23542	0.00025	4.84787e-06
237294_at			1.11616	1.11616	0.00025	4.86623e-06
1557861_at			1.09295	1.09295	0.00025	4.88495e-06
207166_at	GNGT1	guanine nucleotide binding protein (G protein), gamma transducing activity polypeptide 1	1.11877	1.11877	0.00025	4.89616e-06
212975_at	DENND3	DENN/MADD domain containing 3	1.29022	1.29022	0.00025	4.90268e-06
228593_at			1.22193	1.22193	0.00025	4.90293e-06
1554905_x_at	FKSG44	FKSG44 gene	0.79364	1.26001	0.00025	4.92046e-06
234761_at	KIAA1530	KIAA1530 protein	0.74213	1.34747	0.00025	4.92228e-06
207146_at	KRT32	keratin 32	0.86396	1.15746	0.00025	4.93333e-06
201792_at	AEBP1	AE binding protein 1	1.57428	1.57428	0.00025	4.93554e-06
1552897_a_at	KCNG3	potassium voltage-gated channel, subfamily G, member 3	0.88045	1.13578	0.00025	4.9486e-06
207213_s_at	USP2	ubiquitin specific peptidase 2	0.76424	1.30849	0.00025	4.9537e-06
217529_at			1.63887	1.63887	0.00025	4.971e-06
1560489_at			0.71585	1.39693	0.00025	4.97972e-06
242741_x_at	NSUN4	NOL1/NOP2/Sun domain family, member 4	0.81688	1.22417	0.00025	4.98567e-06
1557908_at			0.86003	1.16275	0.00025	5.00175e-06
1564378_a_at	EXT1	exostoses (multiple) 1	0.54748	1.82655	0.00025	5.00213e-06
1557029_at			0.8517	1.17412	0.00025	5.00855e-06
215553_x_at	WDR45	WD repeat domain 45	0.69949	1.42961	0.00025	5.01617e-06
228016_s_at			1.40349	1.40349	0.00025	5.01725e-06
219888_at	SPAG4	sperm associated antigen 4	2.09881	2.09881	0.00025	5.04657e-06
242967_at			0.87919	1.13741	0.00025	5.0568e-06
1563913_at			0.72293	1.38326	0.00025	5.07589e-06
201140_s_at	RAB5C	RAB5C, member RAS oncogene family	1.35775	1.35775	0.00025	5.07602e-06
201640_x_at	CLPTM1	cleft lip and palate associated transmembrane protein 1	1.33915	1.33915	0.00025	5.09422e-06
237816_at	PSCD1	pleckstrin homology, Sec7 and coiled-coil domains 1(cytohesin 1)	0.90027	1.11077	0.00025	5.09978e-06
237238_at	WWC1	WW, C2 and coiled-coil domain containing 1	0.75106	1.33145	0.00025	5.1011e-06
231991_at	C20orf160	chromosome 20 open reading frame 160	1.38249	1.38249	0.00025	5.10867e-06
1567997_x_at	SLC39A6	solute carrier family 39 (zinc transporter), member 6	0.75397	1.32631	0.00025	5.10873e-06
237554_at			0.76946	1.29961	0.00025	5.11257e-06
203274_at	F8A1	coagulation factor VIII-associated (intronic transcript) 1	1.4231	1.4231	0.00025	5.12106e-06
235709_at	GAS2L3	growth arrest-specific 2 like 3	0.74534	1.34167	0.00025	5.13163e-06
234782_at			1.28196	1.28196	0.00025	5.13912e-06
230400_s_at			0.78945	1.26671	0.00025	5.14605e-06
218740_s_at	CDK5RAP3	CDK5 regulatory subunit associated protein 3	1.42916	1.42916	0.00025	5.14768e-06
219075_at	YIPF2	Yip1 domain family, member 2	1.39956	1.39956	0.00025	5.16357e-06
240496_at	CENTG3	centaurin, gamma 3	1.26722	1.26722	0.00025	5.17168e-06
1554540_at	C1orf67	chromosome 1 open reading frame 67	1.06998	1.06998	0.00025	5.17605e-06
223640_at	HCST	hematopoietic cell signal transducer	1.24307	1.24307	0.00025	5.18018e-06
212315_s_at	NUP210	nucleoporin 210kDa	1.32648	1.32648	0.00026	5.19955e-06
228770_at	GPR146	G protein-coupled receptor 146	1.25652	1.25652	0.00026	5.20071e-06
214749_s_at	ARMCX6	armadillo repeat containing, X-linked 6	1.21173	1.21173	0.00026	5.21114e-06
214456_x_at			1.285	1.285	0.00026	5.21806e-06
234419_x_at	IFI6|IGHA1|IGHG1	interferon, alpha-inducible protein 6|immunoglobulin heavy constant alpha 1|immunoglobulin heavy constant gamma 1 (G1m marker)	1.84774	1.84774	0.00026	5.23295e-06
219118_at	FKBP11	FK506 binding protein 11, 19 kDa	1.9696	1.9696	0.00026	5.2359e-06
227300_at	TMEM119	transmembrane protein 119	1.48388	1.48388	0.00026	5.26946e-06
204292_x_at	STK11	serine/threonine kinase 11	1.31661	1.31661	0.00026	5.29545e-06
216497_at			0.6666	1.50015	0.00026	5.31639e-06
239607_at			0.86355	1.15801	0.00026	5.32922e-06
237120_at	KRT77	keratin 77	0.86947	1.15012	0.00026	5.3585e-06
235666_at			1.24359	1.24359	0.00026	5.37039e-06
218927_s_at	CHST12	carbohydrate (chondroitin 4) sulfotransferase 12	1.31211	1.31211	0.00026	5.37106e-06
214594_x_at	ATP8B1	ATPase, Class I, type 8B, member 1	0.66302	1.50825	0.00026	5.3994e-06
236840_at			0.74839	1.3362	0.00026	5.40162e-06
237584_at			0.75298	1.32806	0.00026	5.40417e-06
226086_at	SYT13	synaptotagmin XIII	0.81233	1.23103	0.00026	5.41841e-06
215035_at			1.43553	1.43553	0.00026	5.42115e-06
217844_at	CTDSP1	CTD (carboxy-terminal domain, RNA polymerase II, polypeptide A) small phosphatase 1	1.28399	1.28399	0.00026	5.42297e-06
1570301_at			0.88408	1.13113	0.00026	5.42402e-06
213999_at			0.8241	1.21345	0.00026	5.43145e-06
1558546_at	DNASE1	deoxyribonuclease I	0.80432	1.24328	0.00026	5.45028e-06
234634_at			0.91008	1.0988	0.00026	5.4519e-06
234372_at			0.85105	1.17502	0.00026	5.48138e-06
222116_s_at			1.31432	1.31432	0.00026	5.48385e-06
235933_at	RP11-93B14.6	hypothetical protein FLJ32154	1.23151	1.23151	0.00026	5.49362e-06
226303_at	PGM5	phosphoglucomutase 5	1.50966	1.50966	0.00026	5.50796e-06
208335_s_at	DARC	Duffy blood group, chemokine receptor	1.32553	1.32553	0.00026	5.5234e-06
209963_s_at	EPOR	erythropoietin receptor	1.25281	1.25281	0.00026	5.52382e-06
229002_at	FAM69B	family with sequence similarity 69, member B	1.29366	1.29366	0.00026	5.53696e-06
200621_at	CSRP1|AK130802	cysteine and glycine-rich protein 1	1.26326	1.26326	0.00027	5.55079e-06
200974_at	ACTA2|AK127229	actin, alpha 2, smooth muscle, aorta	1.42491	1.42491	0.00027	5.56023e-06
226133_s_at	TBC1D10A	TBC1 domain family, member 10A	1.31747	1.31747	0.00027	5.57178e-06
221375_at	OR1G1	olfactory receptor, family 1, subfamily G, member 1	0.77382	1.29229	0.00027	5.59107e-06
216714_at			0.71225	1.404	0.00027	5.61096e-06
1552935_at	ZCCHC5	zinc finger, CCHC domain containing 5	0.8382	1.19303	0.00027	5.61584e-06
230844_at			1.21061	1.21061	0.00027	5.63186e-06
223739_at			1.4942	1.4942	0.00027	5.63372e-06
240105_at	C21orf66	chromosome 21 open reading frame 66	0.66987	1.49283	0.00027	5.63507e-06
238406_x_at	SEZ6L2|LOC440354|BOLA2	seizure related 6 homolog (mouse)-like 2|PI-3-kinase-related kinase SMG-1 pseudogene|bolA homolog 2 (E. coli)	1.25153	1.25153	0.00027	5.64969e-06
234294_x_at	GATAD2A	GATA zinc finger domain containing 2A	1.35672	1.35672	0.00027	5.65149e-06
215982_s_at	DOM3Z	dom-3 homolog Z (C. elegans)	1.31223	1.31223	0.00027	5.65768e-06
214800_x_at	BTF3	basic transcription factor 3	0.79673	1.25513	0.00027	5.65939e-06
234619_at			0.82673	1.20958	0.00027	5.6605e-06
212233_at			1.38457	1.38457	0.00027	5.66537e-06
1561891_at	LIPC	lipase, hepatic	0.8078	1.23792	0.00027	5.67491e-06
1566447_at			0.85523	1.16928	0.00027	5.69031e-06
1569139_s_at	FAM53A	family with sequence similarity 53, member A	1.22512	1.22512	0.00027	5.69424e-06
213974_at	ADAMTSL3	ADAMTS-like 3	0.89398	1.11859	0.00027	5.69432e-06
231528_at			0.75348	1.32717	0.00027	5.71858e-06
225640_at			0.65941	1.51652	0.00027	5.71894e-06
227985_at			1.35922	1.35922	0.00027	5.72082e-06
1570166_a_at	RAD51L1	RAD51-like 1 (S. cerevisiae)	0.75056	1.33233	0.00027	5.72422e-06
222125_s_at	PH-4	hypoxia-inducible factor prolyl 4-hydroxylase	1.33562	1.33562	0.00027	5.73262e-06
1560510_at	ARHGEF7	Rho guanine nucleotide exchange factor (GEF) 7	0.82888	1.20645	0.00027	5.7362e-06
1556346_at	COTL1	coactosin-like 1 (Dictyostelium)	1.12926	1.12926	0.00027	5.73894e-06
219975_x_at	OLAH	oleoyl-ACP hydrolase	0.93188	1.0731	0.00027	5.74009e-06
217513_at			1.15094	1.15094	0.00027	5.744e-06
213474_at			1.26368	1.26368	0.00027	5.75792e-06
207435_s_at	SRRM2	serine/arginine repetitive matrix 2	1.32673	1.32673	0.00027	5.76599e-06
1563743_at	C1orf180	chromosome 1 open reading frame 180	0.90067	1.11029	0.00027	5.77569e-06
212466_at	SPRED2	sprouty-related, EVH1 domain containing 2	1.23281	1.23281	0.00027	5.7942e-06
201058_s_at	MYL9	myosin, light chain 9, regulatory	1.75455	1.75455	0.00027	5.79722e-06
222092_at			1.2014	1.2014	0.00027	5.85454e-06
219117_s_at	FKBP11	FK506 binding protein 11, 19 kDa	1.67644	1.67644	0.00027	5.863e-06
1555779_a_at	CD79A	CD79a molecule, immunoglobulin-associated alpha	2.01866	2.01866	0.00027	5.877e-06
201650_at	KRT19	keratin 19	1.70518	1.70518	0.00027	5.88049e-06
208962_s_at	FADS1	fatty acid desaturase 1	1.38018	1.38018	0.00027	5.88733e-06
206249_at	MAP3K13	mitogen-activated protein kinase kinase kinase 13	1.15662	1.15662	0.00027	5.8965e-06
1294_at	UBE1L	ubiquitin-activating enzyme E1-like	1.26143	1.26143	0.00027	5.90802e-06
219488_at	A4GALT	alpha 1,4-galactosyltransferase (globotriaosylceramide synthase)	1.32222	1.32222	0.00027	5.92746e-06
205400_at	WAS	Wiskott-Aldrich syndrome (eczema-thrombocytopenia)	1.24527	1.24527	0.00027	5.92955e-06
231992_x_at			0.7226	1.38389	0.00027	5.93086e-06
233157_x_at	CCDC114	coiled-coil domain containing 114	1.30126	1.30126	0.00027	5.93297e-06
212886_at	CCDC69	coiled-coil domain containing 69	1.4228	1.4228	0.00027	5.95497e-06
211607_x_at	EGFR	epidermal growth factor receptor (erythroblastic leukemia viral (v-erb-b) oncogene homolog, avian)	0.7656	1.30617	0.00027	5.96151e-06
238075_at			0.80739	1.23856	0.00028	5.99134e-06
232274_at	CCNL2	cyclin L2	1.34946	1.34946	0.00028	5.99539e-06
1555230_a_at	KCNIP2	Kv channel interacting protein 2	1.15124	1.15124	0.00028	5.99748e-06
202456_s_at	ZYG11BL	zyg-11 homolog B (C. elegans)-like	1.27795	1.27795	0.00028	6.01133e-06
241355_at	HR	hairless homolog (mouse)	0.80047	1.24927	0.00028	6.01771e-06
229895_s_at			0.68645	1.45677	0.00028	6.03519e-06
241752_at	SLC8A1	solute carrier family 8 (sodium/calcium exchanger), member 1	0.85247	1.17306	0.00028	6.05565e-06
203071_at	SEMA3B	sema domain, immunoglobulin domain (Ig), short basic domain, secreted, (semaphorin) 3B	1.25232	1.25232	0.00028	6.06935e-06
1562520_at			0.90547	1.1044	0.00028	6.09571e-06
1557809_a_at	POLA1	polymerase (DNA directed), alpha 1	0.72362	1.38195	0.00028	6.09803e-06
229367_s_at	GIMAP6	GTPase, IMAP family member 6	1.26628	1.26628	0.00028	6.13047e-06
232469_x_at	SSBP3	single stranded DNA binding protein 3	0.77707	1.28689	0.00028	6.13434e-06
209914_s_at	NRXN1	neurexin 1	1.17495	1.17495	0.00028	6.14407e-06
234719_at			0.84599	1.18205	0.00028	6.16354e-06
244742_at	PAH	phenylalanine hydroxylase	0.88921	1.1246	0.00028	6.16908e-06
1569321_at			0.74387	1.34432	0.00028	6.1796e-06
211713_x_at	KIAA0101	KIAA0101	0.78082	1.28071	0.00028	6.17961e-06
202283_at	SERPINF1	serpin peptidase inhibitor, clade F (alpha-2 antiplasmin, pigment epithelium derived factor), member 1	1.40509	1.40509	0.00028	6.19743e-06
204482_at	CLDN5	claudin 5 (transmembrane protein deleted in velocardiofacial syndrome)	1.33315	1.33315	0.00028	6.20093e-06
223354_x_at	C2orf33	chromosome 2 open reading frame 33	1.28043	1.28043	0.00028	6.21761e-06
1569257_at	FMNL1	formin-like 1	1.32326	1.32326	0.00028	6.22433e-06
235114_x_at	HOOK3	hook homolog 3 (Drosophila)	0.76115	1.3138	0.00028	6.24779e-06
201204_s_at	RRBP1	ribosome binding protein 1 homolog 180kDa (dog)	1.46347	1.46347	0.00028	6.24937e-06
203669_s_at	DGAT1	diacylglycerol O-acyltransferase homolog 1 (mouse)	1.39952	1.39952	0.00028	6.25211e-06
237398_at	ARHGEF12	Rho guanine nucleotide exchange factor (GEF) 12	0.73873	1.35367	0.00028	6.28016e-06
231724_at	CRSP7	cofactor required for Sp1 transcriptional activation, subunit 7, 70kDa	1.36133	1.36133	0.00028	6.29233e-06
235163_at	MOBKL2A	MOB1, Mps One Binder kinase activator-like 2A (yeast)	1.27893	1.27893	0.00028	6.32396e-06
241191_at			0.87413	1.144	0.00028	6.32777e-06
34697_at	LRP6	low density lipoprotein receptor-related protein 6	0.79508	1.25773	0.00028	6.33592e-06
1557636_a_at			0.78619	1.27195	0.00028	6.33967e-06
208829_at	TAPBP	TAP binding protein (tapasin)	1.55767	1.55767	0.00028	6.33986e-06
206584_at	LY96	lymphocyte antigen 96	1.34896	1.34896	0.00028	6.34941e-06
201704_at	ENTPD6	ectonucleoside triphosphate diphosphohydrolase 6 (putative function)	1.26412	1.26412	0.00028	6.3668e-06
210000_s_at	C16orf75	chromosome 16 open reading frame 75	1.23216	1.23216	0.00028	6.36694e-06
207440_at	SLC35A2	solute carrier family 35 (UDP-galactose transporter), member A2	1.17306	1.17306	0.00029	6.39262e-06
1552630_a_at	SRCAP	Snf2-related CBP activator protein	1.3224	1.3224	0.00029	6.39316e-06
222158_s_at	C1orf121	chromosome 1 open reading frame 121	0.65622	1.52387	0.00029	6.39594e-06
1558601_at			0.86475	1.15641	0.00029	6.41718e-06
225090_at	SYVN1	synovial apoptosis inhibitor 1, synoviolin	1.5488	1.5488	0.00029	6.42084e-06
235479_at	CPEB2	cytoplasmic polyadenylation element binding protein 2	0.80469	1.24272	0.00029	6.43422e-06
236642_at			0.87723	1.13995	0.00029	6.444e-06
1552637_at	PTPN11	protein tyrosine phosphatase, non-receptor type 11 (Noonan syndrome 1)	0.85539	1.16906	0.00029	6.44681e-06
1560482_at			0.84527	1.18306	0.00029	6.45004e-06
221247_s_at	WBSCR16	Williams-Beuren syndrome chromosome region 16	1.20058	1.20058	0.00029	6.48044e-06
234903_at	OR2B3	olfactory receptor, family 2, subfamily B, member 3	0.75249	1.32893	0.00029	6.48304e-06
1563821_at			0.80503	1.24219	0.00029	6.48784e-06
224451_x_at	ARHGAP9	Rho GTPase activating protein 9	1.33603	1.33603	0.00029	6.49314e-06
1569991_at	KY	kyphoscoliosis peptidase	0.8119	1.23168	0.00029	6.49346e-06
237684_at			0.85583	1.16845	0.00029	6.51701e-06
223697_x_at	C9orf64	chromosome 9 open reading frame 64	0.77689	1.28718	0.00029	6.51734e-06
228413_s_at			1.22598	1.22598	0.00029	6.52231e-06
1561482_at			0.90693	1.10262	0.00029	6.57353e-06
216187_x_at			0.73902	1.35315	0.00029	6.58195e-06
211976_at			1.16552	1.16552	0.00029	6.59269e-06
238591_at			1.21172	1.21172	0.00029	6.6058e-06
208982_at	PECAM1	platelet/endothelial cell adhesion molecule (CD31 antigen)	1.33105	1.33105	0.00029	6.60866e-06
220977_x_at	EPB41L5	erythrocyte membrane protein band 4.1 like 5	0.88797	1.12616	0.00029	6.61138e-06
234626_at			0.67833	1.47422	0.00029	6.62383e-06
230282_at			0.8242	1.2133	0.00029	6.64099e-06
227969_at			1.21206	1.21206	0.00029	6.64473e-06
230925_at	APBB1IP	amyloid beta (A4) precursor protein-binding, family B, member 1 interacting protein	1.30161	1.30161	0.00029	6.65178e-06
202412_s_at	USP1	ubiquitin specific peptidase 1	0.65144	1.53506	0.00029	6.6587e-06
232886_at			0.87287	1.14565	0.00029	6.66289e-06
1566958_at			0.82337	1.21453	0.00029	6.67524e-06
230138_at			0.85677	1.16718	0.00029	6.68942e-06
240953_at	ACPP	acid phosphatase, prostate	0.83383	1.19929	0.00029	6.69209e-06
1567440_at			0.66656	1.50024	0.00029	6.69793e-06
233072_at	NTNG2	netrin G2	1.16021	1.16021	0.00029	6.70202e-06
216080_s_at	FADS3	fatty acid desaturase 3	1.31486	1.31486	0.00029	6.71243e-06
234938_at			0.71958	1.38969	0.00029	6.73345e-06
244331_at			0.91533	1.0925	0.00029	6.74558e-06
38671_at	PLXND1	plexin D1	1.26741	1.26741	0.00029	6.75242e-06
206531_at	DPF1	D4, zinc and double PHD fingers family 1	1.16931	1.16931	0.00029	6.75662e-06
232485_at	RUNDC2A|RUNDC2B|RUNDC2C|AK023827	RUN domain containing 2A|RUN domain containing 2B|RUN domain containing 2C	1.25725	1.25725	0.00029	6.78018e-06
1555613_a_at	ZAP70	zeta-chain (TCR) associated protein kinase 70kDa	1.35815	1.35815	0.00029	6.79268e-06
212916_at	PHF8	PHD finger protein 8	1.19274	1.19274	0.00029	6.80878e-06
207559_s_at	ZMYM3	zinc finger, MYM-type 3	1.22832	1.22832	0.00029	6.81566e-06
226389_s_at	RAPGEF1	Rap guanine nucleotide exchange factor (GEF) 1	1.22482	1.22482	0.00029	6.82064e-06
216319_at			0.88446	1.13063	0.00029	6.82178e-06
1560303_at			0.88604	1.12862	0.00029	6.82639e-06
205619_s_at	MEOX1	mesenchyme homeobox 1	1.30433	1.30433	0.00029	6.82955e-06
209394_at	ASMTL	acetylserotonin O-methyltransferase-like	1.28241	1.28241	0.00029	6.82986e-06
231046_at			1.20211	1.20211	0.00029	6.85589e-06
207349_s_at	UCP3	uncoupling protein 3 (mitochondrial, proton carrier)	1.13078	1.13078	0.0003	6.87078e-06
244191_at			1.24159	1.24159	0.00029	6.87087e-06
203456_at	PRAF2	PRA1 domain family, member 2	1.24436	1.24436	0.0003	6.89277e-06
202701_at	BMP1	bone morphogenetic protein 1	1.17056	1.17056	0.0003	6.96927e-06
1560870_a_at			0.77991	1.28221	0.0003	6.97356e-06
224823_at	MYLK|AL833897	myosin, light chain kinase	1.38604	1.38604	0.0003	6.97655e-06
1554362_at	BTG4	B-cell translocation gene 4	0.88006	1.13629	0.0003	6.98126e-06
208018_s_at	HCK	hemopoietic cell kinase	1.27498	1.27498	0.0003	6.98717e-06
200770_s_at	LAMC1	laminin, gamma 1 (formerly LAMB2)	1.2103	1.2103	0.0003	7.01665e-06
227789_at			0.77304	1.2936	0.0003	7.04874e-06
229950_s_at	AF116704		1.13206	1.13206	0.0003	7.04909e-06
241349_at			0.81431	1.22804	0.0003	7.05077e-06
227850_x_at	CDC42EP5	CDC42 effector protein (Rho GTPase binding) 5	1.54956	1.54956	0.0003	7.06113e-06
231570_at	C9orf138	chromosome 9 open reading frame 138	0.80869	1.23657	0.0003	7.06386e-06
209652_s_at	PGF	placental growth factor, vascular endothelial growth factor-related protein	1.32546	1.32546	0.0003	7.09015e-06
218463_s_at	MUS81	MUS81 endonuclease homolog (S. cerevisiae)	1.24059	1.24059	0.0003	7.09902e-06
241427_x_at			1.4622	1.4622	0.0003	7.11253e-06
238993_at			1.32578	1.32578	0.0003	7.1257e-06
203632_s_at	GPRC5B	G protein-coupled receptor, family C, group 5, member B	1.32034	1.32034	0.0003	7.1658e-06
201158_at	NMT1	N-myristoyltransferase 1	1.35993	1.35993	0.0003	7.17724e-06
230694_at			1.28137	1.28137	0.0003	7.18337e-06
210344_at	OSBPL7	oxysterol binding protein-like 7	1.2542	1.2542	0.0003	7.18395e-06
229698_at			1.19338	1.19338	0.0003	7.20131e-06
241179_at			0.81788	1.22268	0.0003	7.20146e-06
1552623_at			1.46822	1.46822	0.00031	7.24006e-06
239197_s_at	EZH1	enhancer of zeste homolog 1 (Drosophila)	0.79943	1.25089	0.00031	7.24938e-06
1566607_at			0.87073	1.14846	0.00031	7.25625e-06
243216_x_at	ARHGAP12	Rho GTPase activating protein 12	0.811	1.23304	0.00031	7.27409e-06
227333_at			0.78015	1.2818	0.00031	7.2762e-06
243597_at			0.83465	1.1981	0.00031	7.28563e-06
207020_at	HSF2BP	heat shock transcription factor 2 binding protein	0.77047	1.29791	0.00031	7.37326e-06
205059_s_at	IDUA	iduronidase, alpha-L-	1.58787	1.58787	0.00031	7.38987e-06
242559_at			0.85275	1.17268	0.00031	7.40971e-06
1554719_at	NDUFA10	NADH dehydrogenase (ubiquinone) 1 alpha subcomplex, 10, 42kDa	0.83671	1.19515	0.00031	7.41597e-06
211485_s_at	FGF18	fibroblast growth factor 18	1.25621	1.25621	0.00031	7.443e-06
213204_at	PARC|AK128364	p53-associated parkin-like cytoplasmic protein	1.34222	1.34222	0.00031	7.50023e-06
1564379_at			0.86305	1.15868	0.00031	7.5058e-06
205378_s_at	ACHE	acetylcholinesterase (Yt blood group)	1.18565	1.18565	0.00031	7.51541e-06
218974_at	FLJ10159	hypothetical protein FLJ10159	1.50557	1.50557	0.00031	7.55147e-06
212707_s_at	RASA4|POLR2J2	RAS p21 protein activator 4|DNA directed RNA polymerase II polypeptide J-related gene	1.43408	1.43408	0.00032	7.57798e-06
239182_at			1.12064	1.12064	0.00032	7.58585e-06
230351_at			1.13861	1.13861	0.00032	7.58807e-06
203089_s_at	HTRA2	HtrA serine peptidase 2	1.40624	1.40624	0.00032	7.60216e-06
236734_at	SLITRK1	SLIT and NTRK-like family, member 1	0.81313	1.22982	0.00032	7.61048e-06
202185_at	PLOD3	procollagen-lysine, 2-oxoglutarate 5-dioxygenase 3	1.35548	1.35548	0.00032	7.61101e-06
204949_at	ICAM3	intercellular adhesion molecule 3	1.64748	1.64748	0.00032	7.6775e-06
218522_s_at	MAP1S	microtubule-associated protein 1S	1.47605	1.47605	0.00032	7.67975e-06
1564078_at			0.91669	1.09088	0.00032	7.68827e-06
229037_at			0.82287	1.21526	0.00032	7.70895e-06
226935_s_at	CLPTM1L|AK126225	CLPTM1-like	1.49632	1.49632	0.00032	7.72579e-06
232785_at	RGAG1	retrotransposon gag domain containing 1	0.72193	1.38518	0.00032	7.72821e-06
1557373_at			0.84326	1.18587	0.00032	7.74309e-06
243071_at			0.868	1.15208	0.00032	7.76943e-06
1558502_s_at	DNM3	dynamin 3	1.14222	1.14222	0.00032	7.77333e-06
228897_at	DERL3	Der1-like domain family, member 3	1.57348	1.57348	0.00032	7.7735e-06
222190_s_at	C16orf58	chromosome 16 open reading frame 58	1.32695	1.32695	0.00032	7.78624e-06
238809_at			0.85149	1.17441	0.00032	7.79179e-06
232204_at	EBF1	early B-cell factor 1	1.31691	1.31691	0.00032	7.86604e-06
1554646_at	OSBPL1A	oxysterol binding protein-like 1A	0.7683	1.30158	0.00032	7.86749e-06
237926_s_at			1.17284	1.17284	0.00032	7.87983e-06
211440_x_at	CYP3A43	cytochrome P450, family 3, subfamily A, polypeptide 43	0.77289	1.29384	0.00032	7.88609e-06
226751_at	C2orf32	chromosome 2 open reading frame 32	1.34268	1.34268	0.00032	7.89018e-06
207777_s_at	SP140	SP140 nuclear body protein	1.43584	1.43584	0.00032	7.89671e-06
1559142_at	MYST3	MYST histone acetyltransferase (monocytic leukemia) 3	0.86832	1.15164	0.00032	7.91607e-06
219031_s_at	NIP7	nuclear import 7 homolog (S. cerevisiae)	0.71941	1.39004	0.00033	7.95313e-06
226891_at	C3orf21	chromosome 3 open reading frame 21	1.38599	1.38599	0.00033	7.99218e-06
243328_at			0.90309	1.1073	0.00033	7.99872e-06
1553181_at	DDX31	DEAD (Asp-Glu-Ala-Asp) box polypeptide 31	0.68839	1.45267	0.00033	8.00675e-06
222191_s_at	B4GALT7	xylosylprotein beta 1,4-galactosyltransferase, polypeptide 7 (galactosyltransferase I)	1.36932	1.36932	0.00033	8.00867e-06
207665_at	ADAM21	ADAM metallopeptidase domain 21	0.79756	1.25383	0.00033	8.01435e-06
209912_s_at	KIAA0415	KIAA0415 protein	1.26893	1.26893	0.00033	8.0304e-06
221916_at			0.76457	1.30793	0.00033	8.03474e-06
227275_at			0.68649	1.45668	0.00033	8.03913e-06
1552509_a_at	CD300LG	CD300 molecule-like family member g	0.82551	1.21137	0.00033	8.04926e-06
207172_s_at	CDH11	cadherin 11, type 2, OB-cadherin (osteoblast)	1.32394	1.32394	0.00033	8.05853e-06
227345_at	TNFRSF10D	tumor necrosis factor receptor superfamily, member 10d, decoy with truncated death domain	1.31889	1.31889	0.00033	8.0765e-06
1558121_at			1.11366	1.11366	0.00033	8.09062e-06
236144_at	CPXM2	carboxypeptidase X (M14 family), member 2	1.5274	1.5274	0.00033	8.11384e-06
234182_at	MLL3	myeloid/lymphoid or mixed-lineage leukemia 3	0.65442	1.52807	0.00033	8.12542e-06
219135_s_at			1.4493	1.4493	0.00033	8.13559e-06
220011_at	C1orf135	chromosome 1 open reading frame 135	0.75027	1.33285	0.00033	8.16567e-06
1556784_at			0.86605	1.15467	0.00033	8.19135e-06
200972_at	TSPAN3	tetraspanin 3	1.27217	1.27217	0.00033	8.19158e-06
205392_s_at	CCL14|CCL15	chemokine (C-C motif) ligand 14|chemokine (C-C motif) ligand 15	1.51557	1.51557	0.00033	8.19862e-06
205462_s_at	HPCAL1	hippocalcin-like 1	1.4889	1.4889	0.00033	8.22551e-06
202002_at			1.20776	1.20776	0.00033	8.23585e-06
208868_s_at	GABARAPL1	GABA(A) receptor-associated protein like 1	1.31571	1.31571	0.00033	8.24137e-06
238606_at	ZNF747	zinc finger protein 747	1.23597	1.23597	0.00033	8.24452e-06
223147_s_at	WDR33	WD repeat domain 33	1.35728	1.35728	0.00033	8.25476e-06
1556717_at			0.62082	1.61078	0.00033	8.26502e-06
215067_x_at	PRDX2	peroxiredoxin 2	0.78677	1.27102	0.00033	8.3011e-06
223991_s_at	GALNT2	UDP-N-acetyl-alpha-D-galactosamine:polypeptide N-acetylgalactosaminyltransferase 2 (GalNAc-T2)	1.29097	1.29097	0.00033	8.32615e-06
1559949_at	TRPS1	trichorhinophalangeal syndrome I	0.57784	1.73058	0.00033	8.34682e-06
214433_s_at	SELENBP1	selenium binding protein 1	1.29881	1.29881	0.00033	8.34938e-06
1559546_s_at			0.87289	1.14562	0.00034	8.37598e-06
242256_x_at	UBE2J1	ubiquitin-conjugating enzyme E2, J1 (UBC6 homolog, yeast)	0.83545	1.19696	0.00033	8.38022e-06
64432_at	C12orf47	chromosome 12 open reading frame 47	1.42668	1.42668	0.00034	8.40307e-06
238930_at			1.27629	1.27629	0.00034	8.43392e-06
1561844_at			0.81603	1.22545	0.00034	8.45143e-06
234176_at			0.7479	1.33708	0.00034	8.45977e-06
204134_at	PDE2A	phosphodiesterase 2A, cGMP-stimulated	1.2259	1.2259	0.00034	8.47926e-06
208388_at			1.12573	1.12573	0.00034	8.51417e-06
225347_at	ARL8A	ADP-ribosylation factor-like 8A	1.21143	1.21143	0.00034	8.52991e-06
1554396_at	UEVLD	UEV and lactate/malate dehyrogenase domains	0.75206	1.32969	0.00034	8.56007e-06
206902_s_at	ENDOGL1|AB020735	endonuclease G-like 1	1.1243	1.1243	0.00034	8.6578e-06
210998_s_at	HGF	hepatocyte growth factor (hepapoietin A; scatter factor)	1.23655	1.23655	0.00034	8.67102e-06
209522_s_at	CRAT	carnitine acetyltransferase	1.23899	1.23899	0.00034	8.68514e-06
201620_at	MBTPS1	membrane-bound transcription factor peptidase, site 1	1.26873	1.26873	0.00034	8.69934e-06
226454_at		membrane-associated ring finger (C3HC4) 9	1.34496	1.34496	0.00034	8.70977e-06
214707_x_at	ALMS1|AX751581	Alstrom syndrome 1	0.74225	1.34726	0.00035	8.72131e-06
217668_at			0.84557	1.18263	0.00035	8.72781e-06
232543_x_at	ARHGAP9	Rho GTPase activating protein 9	1.34516	1.34516	0.00035	8.76648e-06
235751_s_at	VMO1	vitelline membrane outer layer 1 homolog (chicken)	1.38154	1.38154	0.00035	8.78144e-06
1552919_at	C4orf36	chromosome 4 open reading frame 36	1.16292	1.16292	0.00035	8.79275e-06
1560552_a_at	PPP3CA	protein phosphatase 3 (formerly 2B), catalytic subunit, alpha isoform (calcineurin A alpha)	0.91521	1.09265	0.00035	8.8395e-06
221115_s_at	LENEP	lens epithelial protein	0.77902	1.28366	0.00035	8.85712e-06
225719_s_at	MRPL55	mitochondrial ribosomal protein L55	1.38186	1.38186	0.00035	8.86434e-06
216823_at			0.86696	1.15345	0.00035	8.86512e-06
239340_at			0.89515	1.11713	0.00035	8.86925e-06
219638_at	FBXO22	F-box protein 22	0.83144	1.20274	0.00035	8.88275e-06
1569806_at	FLJ10986	hypothetical protein FLJ10986	0.81825	1.22212	0.00035	8.88596e-06
241216_at	KIF1B	kinesin family member 1B	0.85045	1.17584	0.00035	8.89942e-06
235989_at			0.88142	1.13453	0.00035	8.90159e-06
240569_at	ASGR2	asialoglycoprotein receptor 2	0.89759	1.11409	0.00035	8.91516e-06
223546_x_at	LUC7L	LUC7-like (S. cerevisiae)	1.37043	1.37043	0.00035	8.92726e-06
210300_at	REM1	RAS (RAD and GEM)-like GTP-binding 1	1.16616	1.16616	0.00035	8.93465e-06
210728_s_at	CALCA	calcitonin/calcitonin-related polypeptide, alpha	1.1707	1.1707	0.00035	8.97581e-06
226804_at	FAM20A|AF447872	family with sequence similarity 20, member A	1.50594	1.50594	0.00035	9.00368e-06
216060_s_at	DAAM1	dishevelled associated activator of morphogenesis 1	0.74272	1.3464	0.00035	9.03505e-06
1568739_at			1.11384	1.11384	0.00035	9.04588e-06
1560525_at			0.87512	1.1427	0.00035	9.0678e-06
207716_at	KRT38	keratin 38	0.78167	1.27932	0.00035	9.07332e-06
239125_at	SLC25A5	solute carrier family 25 (mitochondrial carrier; adenine nucleotide translocator), member 5	1.25373	1.25373	0.00035	9.0756e-06
221687_s_at	FAM125B	family with sequence similarity 125, member B	1.15818	1.15818	0.00035	9.09231e-06
203823_at	RGS3	regulator of G-protein signalling 3	1.25211	1.25211	0.00035	9.09676e-06
205913_at	PLIN	perilipin	0.759	1.31753	0.00035	9.11605e-06
225058_at	GPR108	G protein-coupled receptor 108	1.30556	1.30556	0.00035	9.12902e-06
205997_at	ADAM28	ADAM metallopeptidase domain 28	1.50943	1.50943	0.00035	9.14468e-06
202416_at	DNAJC7	DnaJ (Hsp40) homolog, subfamily C, member 7	1.37548	1.37548	0.00035	9.14537e-06
211407_at			1.23153	1.23153	0.00035	9.15927e-06
232127_at	CLCN5	chloride channel 5 (nephrolithiasis 2, X-linked, Dent disease)	0.86146	1.16082	0.00036	9.18884e-06
238059_at			1.23032	1.23032	0.00036	9.19428e-06
236962_at	PTBP2	polypyrimidine tract binding protein 2	0.63988	1.56279	0.00036	9.20648e-06
229966_at	EWSR1	Ewing sarcoma breakpoint region 1	0.71232	1.40387	0.00036	9.21839e-06
201174_s_at	TERF2IP	telomeric repeat binding factor 2, interacting protein	1.27576	1.27576	0.00036	9.24798e-06
214994_at	APOBEC3G|APOBEC3F	apolipoprotein B mRNA editing enzyme, catalytic polypeptide-like 3G|apolipoprotein B mRNA editing enzyme, catalytic polypeptide-like 3F	1.41193	1.41193	0.00036	9.25424e-06
1565650_at			0.88946	1.12427	0.00036	9.26517e-06
1558540_s_at	SLC2A11	solute carrier family 2 (facilitated glucose transporter), member 11	1.42207	1.42207	0.00036	9.28906e-06
210987_x_at	TPM1	tropomyosin 1 (alpha)	1.38483	1.38483	0.00036	9.29693e-06
228169_s_at			1.20509	1.20509	0.00036	9.30539e-06
238734_at	BC045801		1.15525	1.15525	0.00036	9.31297e-06
234074_at	FIGN	fidgetin	0.77311	1.29348	0.00036	9.33677e-06
200919_at	PHC2	polyhomeotic homolog 2 (Drosophila)	1.21817	1.21817	0.00036	9.34028e-06
238942_at	CYP3A5	cytochrome P450, family 3, subfamily A, polypeptide 5	0.85993	1.16289	0.00036	9.34074e-06
227912_s_at			0.7636	1.30959	0.00036	9.36259e-06
216554_s_at			0.72215	1.38475	0.00036	9.46589e-06
213475_s_at	ITGAL	integrin, alpha L (antigen CD11A (p180), lymphocyte function-associated antigen 1; alpha polypeptide)	1.26479	1.26479	0.00036	9.49412e-06
1559605_a_at			0.8101	1.23441	0.00036	9.50859e-06
215623_x_at	SMC4	structural maintenance of chromosomes 4	0.79003	1.26577	0.00036	9.53267e-06
202519_at	MLXIP	MLX interacting protein	1.52394	1.52394	0.00036	9.53707e-06
232665_x_at	SMURF1	SMAD specific E3 ubiquitin protein ligase 1	0.82617	1.21041	0.00037	9.59066e-06
235292_at			1.45465	1.45465	0.00037	9.59521e-06
212796_s_at	TBC1D2B	TBC1 domain family, member 2B	1.25671	1.25671	0.00037	9.62188e-06
213977_s_at	CIZ1	CDKN1A interacting zinc finger protein 1	1.4767	1.4767	0.00037	9.62799e-06
209477_at	EMD	emerin (Emery-Dreifuss muscular dystrophy)	1.30237	1.30237	0.00037	9.62967e-06
243250_at	ZDHHC13	zinc finger, DHHC-type containing 13	0.89664	1.11527	0.00037	9.67414e-06
203110_at	PTK2B	PTK2B protein tyrosine kinase 2 beta	1.36614	1.36614	0.00037	9.74942e-06
1558402_at			1.12937	1.12937	0.00037	9.78762e-06
242608_x_at			0.71951	1.38983	0.00037	9.82385e-06
235618_at	ZNF507	zinc finger protein 507	0.86574	1.15509	0.00037	9.82827e-06
244725_at	DMRTA1	DMRT-like family A1	1.20632	1.20632	0.00037	9.82837e-06
229284_at			0.7564	1.32206	0.00037	9.86236e-06
227806_at	C16orf74	chromosome 16 open reading frame 74	1.32265	1.32265	0.00037	9.8709e-06
1558225_at			0.89749	1.11421	0.00037	9.91681e-06
205587_at			0.83138	1.20281	0.00038	9.93199e-06
203489_at	SIVA|AK128704	CD27-binding (Siva) protein	1.34407	1.34407	0.00038	9.94225e-06
1561202_at			0.78703	1.2706	0.00038	9.94362e-06
1567286_at	OR5L2|OR5L1	olfactory receptor, family 5, subfamily L, member 2|olfactory receptor, family 5, subfamily L, member 1	0.74603	1.34042	0.00038	9.95581e-06
236050_at	C11orf35	chromosome 11 open reading frame 35	1.32669	1.32669	0.00038	9.96219e-06
AFFX-M27830_5			0.41859	2.38899	0.00038	9.97618e-06
1555489_at			0.84683	1.18087	0.00038	1.00045e-05
218918_at	MAN1C1	mannosidase, alpha, class 1C, member 1	1.28072	1.28072	0.00038	1.00257e-05
229703_at			0.81106	1.23296	0.00038	1.00505e-05
227468_at	CPT1C	carnitine palmitoyltransferase 1C	1.28165	1.28165	0.00038	1.00509e-05
243562_at			0.89749	1.11422	0.00038	1.00537e-05
208042_at	AGGF1	angiogenic factor with G patch and FHA domains 1	0.81094	1.23313	0.00038	1.00704e-05
244846_at	MAP4K4	mitogen-activated protein kinase kinase kinase kinase 4	0.8183	1.22205	0.00038	1.00847e-05
224814_at	DPP7	dipeptidyl-peptidase 7	1.53442	1.53442	0.00038	1.01234e-05
231200_at	CR622108		1.30649	1.30649	0.00038	1.01744e-05
1561560_at			0.79642	1.25561	0.00038	1.0175e-05
203965_at	USP20	ubiquitin specific peptidase 20	1.38198	1.38198	0.00038	1.01778e-05
203556_at	ZHX2	zinc fingers and homeoboxes 2	1.23757	1.23757	0.00038	1.01828e-05
237222_at			0.76066	1.31465	0.00038	1.01864e-05
237267_at			0.80976	1.23493	0.00038	1.01946e-05
234086_at	LHFP	lipoma HMGIC fusion partner	0.86478	1.15636	0.00038	1.01949e-05
238400_at			1.17728	1.17728	0.00038	1.02038e-05
1567253_at			0.80077	1.2488	0.00038	1.02176e-05
226355_at	WDR51A	WD repeat domain 51A	0.85696	1.16692	0.00038	1.02473e-05
217313_at	HECW1	HECT, C2 and WW domain containing E3 ubiquitin protein ligase 1	0.7877	1.26952	0.00038	1.02586e-05
40569_at	MZF1	myeloid zinc finger 1	1.28006	1.28006	0.00038	1.02681e-05
224735_at	CYBASC3	cytochrome b, ascorbate dependent 3	1.23483	1.23483	0.00038	1.02807e-05
1553527_at	NALP9	NACHT, leucine rich repeat and PYD containing 9	0.75281	1.32836	0.00038	1.03105e-05
239933_x_at			1.39384	1.39384	0.00038	1.03284e-05
218223_s_at	PLEKHO1	pleckstrin homology domain containing, family O member 1	1.34784	1.34784	0.00038	1.03331e-05
215510_at	ETV2	ets variant gene 2	1.2355	1.2355	0.00038	1.03801e-05
1553728_at	LRRC43	leucine rich repeat containing 43	0.71234	1.40383	0.00038	1.03833e-05
226622_at			1.40055	1.40055	0.00038	1.03949e-05
220680_at	RAVER2	ribonucleoprotein, PTB-binding 2	0.87492	1.14296	0.00038	1.04028e-05
224016_at	HIPK2	homeodomain interacting protein kinase 2	0.72407	1.38109	0.00038	1.04059e-05
217346_at			0.83967	1.19094	0.00038	1.04187e-05
217266_at			0.76504	1.30712	0.00038	1.04217e-05
224011_at	BC000986		1.1764	1.1764	0.00038	1.04253e-05
236391_at	XKR7	XK, Kell blood group complex subunit-related family, member 7	0.90575	1.10405	0.00038	1.04327e-05
232447_at	DCAKD	dephospho-CoA kinase domain containing	1.24008	1.24008	0.00039	1.05192e-05
234673_at			0.886	1.12867	0.00039	1.05213e-05
1553613_s_at			1.80705	1.80705	0.00039	1.05361e-05
208738_x_at	SUMO2	SMT3 suppressor of mif two 3 homolog 2 (S. cerevisiae)	0.80969	1.23504	0.00039	1.05592e-05
205709_s_at	CDS1	CDP-diacylglycerol synthase (phosphatidate cytidylyltransferase) 1	0.70645	1.41552	0.00039	1.05908e-05
1554531_at	TTC12	tetratricopeptide repeat domain 12	0.79639	1.25567	0.00039	1.06088e-05
241531_at			1.16191	1.16191	0.00039	1.06616e-05
229912_at	SDK1	sidekick homolog 1 (chicken)	1.32542	1.32542	0.00039	1.06663e-05
237482_s_at	ACAD10	acyl-Coenzyme A dehydrogenase family, member 10	1.23085	1.23085	0.00039	1.06746e-05
1561127_at			0.72214	1.38478	0.00039	1.07136e-05
1562319_at	FLJ39743	hypothetical protein FLJ39743	0.85417	1.17073	0.00039	1.07267e-05
239896_at			1.42005	1.42005	0.00039	1.07389e-05
1556145_a_at	AK096606		1.29193	1.29193	0.00039	1.07405e-05
212736_at	C16orf45	chromosome 16 open reading frame 45	1.28606	1.28606	0.00039	1.07863e-05
213961_s_at	AK001998		1.19622	1.19622	0.00039	1.07937e-05
232507_at	C15orf41	chromosome 15 open reading frame 41	0.91531	1.09253	0.00039	1.08128e-05
238279_x_at	COL4A3BP	collagen, type IV, alpha 3 (Goodpasture antigen) binding protein	0.81777	1.22284	0.00039	1.08153e-05
1562801_at			1.14543	1.14543	0.00039	1.0817e-05
1563189_at			0.8495	1.17716	0.00039	1.08175e-05
226722_at			1.36233	1.36233	0.00039	1.08217e-05
1560348_at			0.7927	1.26151	0.00039	1.08379e-05
235205_at			1.24705	1.24705	0.00039	1.08428e-05
241595_at	RERE	arginine-glutamic acid dipeptide (RE) repeats	1.38249	1.38249	0.00039	1.08507e-05
221640_s_at	LRDD	leucine-rich repeats and death domain containing	1.35691	1.35691	0.00039	1.0851e-05
233216_at	ZDHHC21	zinc finger, DHHC-type containing 21	0.86135	1.16097	0.00039	1.08844e-05
217788_s_at	GALNT2	UDP-N-acetyl-alpha-D-galactosamine:polypeptide N-acetylgalactosaminyltransferase 2 (GalNAc-T2)	1.3607	1.3607	0.00039	1.08982e-05
232126_at	COQ2|CR597797	coenzyme Q2 homolog, prenyltransferase (yeast)	0.85659	1.16742	0.0004	1.09287e-05
222113_s_at	EPS15L1	epidermal growth factor receptor pathway substrate 15-like 1	0.75204	1.32972	0.0004	1.09495e-05
1566701_at	VRK3	vaccinia related kinase 3	0.8046	1.24285	0.0004	1.09543e-05
240898_at	SPAG16|CR749477	sperm associated antigen 16	1.15561	1.15561	0.0004	1.09816e-05
1565909_at			0.81583	1.22574	0.0004	1.10223e-05
1570533_at	CMPK	cytidylate kinase	0.9045	1.10558	0.0004	1.10381e-05
218573_at	MAGEH1	melanoma antigen family H, 1	1.27738	1.27738	0.0004	1.10453e-05
228399_at	OSR1	odd-skipped related 1 (Drosophila)	1.25971	1.25971	0.0004	1.10796e-05
207478_at	NAG	neuroblastoma-amplified protein	0.85922	1.16385	0.0004	1.11157e-05
219541_at	LIME1	Lck interacting transmembrane adaptor 1	1.5126	1.5126	0.0004	1.11166e-05
208281_x_at	DAZ1|DAZ3|DAZ2|DAZ4	deleted in azoospermia 1|deleted in azoospermia 3|deleted in azoospermia 2|deleted in azoospermia 4	0.73349	1.36335	0.0004	1.11209e-05
1558336_at			0.81217	1.23128	0.0004	1.1122e-05
225204_at	PPTC7	PTC7 protein phosphatase homolog (S. cerevisiae)	0.74347	1.34505	0.0004	1.1128e-05
217810_x_at	LARS	leucyl-tRNA synthetase	0.78668	1.27116	0.0004	1.1136e-05
211340_s_at	MCAM	melanoma cell adhesion molecule	1.30634	1.30634	0.0004	1.11379e-05
234113_at	GMDS	GDP-mannose 4,6-dehydratase	1.25316	1.25316	0.0004	1.11392e-05
209695_at	PTP4A3	protein tyrosine phosphatase type IVA, member 3	1.61143	1.61143	0.0004	1.11783e-05
215379_x_at			1.31483	1.31483	0.0004	1.12026e-05
236780_at			1.18013	1.18013	0.0004	1.1205e-05
225306_s_at	SLC25A29	solute carrier family 25, member 29	1.23607	1.23607	0.0004	1.12097e-05
229009_at	SIX5	sine oculis homeobox homolog 5 (Drosophila)	1.31481	1.31481	0.0004	1.12295e-05
240869_at			0.75951	1.31664	0.0004	1.12314e-05
203143_s_at	KIAA0040	KIAA0040	1.21868	1.21868	0.0004	1.12361e-05
217151_at			1.14449	1.14449	0.0004	1.12593e-05
234683_at			0.70125	1.42602	0.0004	1.12669e-05
200865_at			1.09004	1.09004	0.0004	1.12783e-05
216383_at			0.80711	1.23899	0.0004	1.12788e-05
237048_at			1.17642	1.17642	0.0004	1.12789e-05
227883_at	FLJ36031	hypothetical protein FLJ36031	1.26277	1.26277	0.0004	1.12854e-05
232960_at			1.14384	1.14384	0.0004	1.12911e-05
201095_at	DAP|BC080565	death-associated protein	1.36817	1.36817	0.0004	1.13002e-05
1557128_at	FAM111B	family with sequence similarity 111, member B	0.74634	1.33988	0.0004	1.13024e-05
1554642_at	RNF32	ring finger protein 32	0.77087	1.29723	0.0004	1.13027e-05
241255_at			0.90774	1.10164	0.0004	1.13093e-05
205787_x_at	ZC3H11A	zinc finger CCCH-type containing 11A	0.7382	1.35464	0.0004	1.13654e-05
231412_at			0.87067	1.14854	0.0004	1.1394e-05
234584_s_at	ATE1	arginyltransferase 1	0.83311	1.20033	0.0004	1.14326e-05
243433_at			0.73744	1.35604	0.0004	1.14503e-05
241263_at			0.82981	1.20509	0.0004	1.14528e-05
225759_x_at			0.84936	1.17736	0.0004	1.14577e-05
207077_at	ELA2B	elastase 2B	1.26955	1.26955	0.0004	1.14651e-05
221094_s_at	ELP3	elongation protein 3 homolog (S. cerevisiae)	1.14047	1.14047	0.0004	1.14748e-05
1566139_at			0.79477	1.25823	0.0004	1.14804e-05
220753_s_at	CRYL1	crystallin, lambda 1	1.17081	1.17081	0.0004	1.14838e-05
226811_at	FAM46C	family with sequence similarity 46, member C	1.76549	1.76549	0.00041	1.15289e-05
239362_at			1.21471	1.21471	0.00041	1.15502e-05
230834_at			1.18487	1.18487	0.00041	1.15587e-05
1563933_a_at	PLD5	phospholipase D family, member 5	0.90656	1.10308	0.00041	1.15772e-05
225763_at	RCSD1	RCSD domain containing 1	1.40359	1.40359	0.00041	1.16162e-05
203066_at	GALNAC4S-6ST	B cell RAG associated protein	1.28001	1.28001	0.00041	1.16629e-05
231728_at	CAPS	calcyphosine	1.34563	1.34563	0.00041	1.16828e-05
1557803_at	DTNA	dystrobrevin, alpha	0.87626	1.14121	0.00041	1.16863e-05
214529_at	TSHB	thyroid stimulating hormone, beta	0.83221	1.20161	0.00041	1.16864e-05
1552743_at	MCF2L	MCF.2 cell line derived transforming sequence-like	0.88389	1.13136	0.00041	1.17015e-05
1569760_at			0.91852	1.0887	0.00041	1.1705e-05
230990_at			0.76439	1.30824	0.00041	1.1741e-05
238333_s_at			1.32659	1.32659	0.00041	1.17423e-05
223120_at	FUCA2	fucosidase, alpha-L- 2, plasma	1.30855	1.30855	0.00041	1.17474e-05
232128_s_at	CLCN5	chloride channel 5 (nephrolithiasis 2, X-linked, Dent disease)	0.902	1.10865	0.00041	1.1759e-05
228641_at	CARD8	caspase recruitment domain family, member 8	1.185	1.185	0.00041	1.17728e-05
230017_at			0.76827	1.30163	0.00041	1.17864e-05
223091_x_at	C2orf33	chromosome 2 open reading frame 33	1.28315	1.28315	0.00041	1.179e-05
201236_s_at	BTG2	BTG family, member 2	1.43531	1.43531	0.00041	1.18987e-05
1558786_at			1.07939	1.07939	0.00041	1.19219e-05
1564060_at			0.80694	1.23926	0.00041	1.19243e-05
214421_x_at	CYP2C9	cytochrome P450, family 2, subfamily C, polypeptide 9	0.77114	1.29678	0.00041	1.19582e-05
223571_at	C1QTNF6	C1q and tumor necrosis factor related protein 6	1.2998	1.2998	0.00041	1.19649e-05
208588_at			0.82585	1.21088	0.00042	1.20015e-05
209431_s_at	PATZ1	POZ (BTB) and AT hook containing zinc finger 1	1.43896	1.43896	0.00042	1.20035e-05
1562163_at	NUSAP1	nucleolar and spindle associated protein 1	0.85635	1.16774	0.00042	1.20146e-05
214699_x_at	WIPI2	WD repeat domain, phosphoinositide interacting 2	0.80791	1.23776	0.00042	1.20296e-05
242207_at	AF338194		0.86608	1.15462	0.00042	1.20338e-05
204840_s_at	EEA1	early endosome antigen 1, 162kD	0.68085	1.46875	0.00042	1.20527e-05
1557456_a_at	IRF2	interferon regulatory factor 2	1.14668	1.14668	0.00042	1.20819e-05
219772_s_at	SMPX	small muscle protein, X-linked	0.81096	1.2331	0.00042	1.20868e-05
214923_at	ATP6V1D	ATPase, H+ transporting, lysosomal 34kDa, V1 subunit D	0.82115	1.21781	0.00042	1.21103e-05
211748_x_at	PTGDS	prostaglandin D2 synthase 21kDa (brain)	1.40292	1.40292	0.00042	1.21148e-05
215063_x_at	LRRC40	leucine rich repeat containing 40	0.8278	1.20802	0.00042	1.21248e-05
210169_at			0.80019	1.2497	0.00042	1.21519e-05
207857_at	LILRA2	leukocyte immunoglobulin-like receptor, subfamily A (with TM domain), member 2	1.17718	1.17718	0.00042	1.21561e-05
211000_s_at	IL6ST	interleukin 6 signal transducer (gp130, oncostatin M receptor)	0.69405	1.44083	0.00042	1.2176e-05
1560609_at	CRYZL1	crystallin, zeta (quinone reductase)-like 1	1.07899	1.07899	0.00042	1.2202e-05
1565677_at			0.67004	1.49246	0.00042	1.22093e-05
1559102_at			0.88733	1.12697	0.00042	1.22293e-05
205312_at	SPI1	spleen focus forming virus (SFFV) proviral integration oncogene spi1	1.49642	1.49642	0.00042	1.22574e-05
1556986_at	OR2H1	olfactory receptor, family 2, subfamily H, member 1	0.83102	1.20335	0.00042	1.22864e-05
230724_s_at			0.8018	1.24719	0.00042	1.2332e-05
1570185_at			0.79875	1.25196	0.00042	1.23325e-05
209710_at	GATA2	GATA binding protein 2	1.19919	1.19919	0.00042	1.23328e-05
1558693_s_at	C1orf85	chromosome 1 open reading frame 85	1.22431	1.22431	0.00042	1.23466e-05
224784_at			1.32485	1.32485	0.00042	1.23988e-05
236394_at			0.76412	1.3087	0.00042	1.24037e-05
236373_at			0.81655	1.22466	0.00042	1.24256e-05
243662_at			0.84816	1.17902	0.00042	1.2439e-05
238806_at			0.80927	1.23569	0.00042	1.24399e-05
211725_s_at	BID	BH3 interacting domain death agonist	1.26682	1.26682	0.00042	1.24555e-05
33197_at	MYO7A	myosin VIIA	0.82877	1.20661	0.00042	1.24801e-05
222038_s_at	PSTPIP2	proline-serine-threonine phosphatase interacting protein 2	0.86549	1.15541	0.00042	1.24917e-05
229997_at	VANGL1	vang-like 1 (van gogh, Drosophila)	0.79272	1.26148	0.00042	1.25093e-05
1561360_at			0.77962	1.28268	0.00042	1.25139e-05
210380_s_at	CACNA1G	calcium channel, voltage-dependent, alpha 1G subunit	1.18516	1.18516	0.00042	1.25151e-05
217580_x_at	ARL6IP2	ADP-ribosylation factor-like 6 interacting protein 2	0.8449	1.18358	0.00042	1.25347e-05
231770_x_at	LOC51057	hypothetical protein LOC51057	0.80222	1.24654	0.00042	1.25382e-05
226248_s_at	KIAA1324	KIAA1324	0.77285	1.29391	0.00043	1.25547e-05
242690_at	ATP11C	ATPase, Class VI, type 11C	0.90353	1.10676	0.00043	1.2586e-05
217284_x_at	SERHL|SERHL2	serine hydrolase-like|serine hydrolase-like 2	0.82168	1.21702	0.00043	1.25876e-05
238226_at	FAM70B	family with sequence similarity 70, member B	1.30379	1.30379	0.00043	1.26029e-05
1561618_at			0.83661	1.1953	0.00043	1.26348e-05
232455_x_at			0.79764	1.2537	0.00043	1.26553e-05
1552468_a_at	DSCR10	Down syndrome critical region gene 10	0.77133	1.29647	0.00043	1.26648e-05
216896_at			1.087	1.087	0.00043	1.27773e-05
244528_at			1.1083	1.1083	0.00043	1.27781e-05
224457_at			1.22122	1.22122	0.00043	1.27846e-05
1555222_a_at	BC031827		0.84072	1.18945	0.00043	1.27854e-05
242588_at			0.88839	1.12563	0.00043	1.27858e-05
224689_at	MANBAL	mannosidase, beta A, lysosomal-like	1.26529	1.26529	0.00043	1.28213e-05
230725_at			0.82186	1.21675	0.00043	1.28509e-05
204153_s_at	MFNG	manic fringe homolog (Drosophila)	1.29373	1.29373	0.00043	1.28551e-05
1562253_at			0.78286	1.27737	0.00043	1.28568e-05
1564251_at	EMID1	EMI domain containing 1	0.69814	1.43238	0.00043	1.28687e-05
208561_at	ABCC9	ATP-binding cassette, sub-family C (CFTR/MRP), member 9	1.12655	1.12655	0.00043	1.28873e-05
202112_at	VWF	von Willebrand factor	1.35549	1.35549	0.00043	1.29035e-05
214558_at	GPR12	G protein-coupled receptor 12	0.70415	1.42015	0.00043	1.29299e-05
1555763_x_at			1.225	1.225	0.00043	1.29528e-05
1563882_a_at	RAPGEF5	Rap guanine nucleotide exchange factor (GEF) 5	0.80377	1.24413	0.00043	1.29555e-05
205296_at			0.81147	1.23233	0.00043	1.29715e-05
204193_at	CHKB|CPT1B	choline kinase beta|carnitine palmitoyltransferase 1B (muscle)	1.26736	1.26736	0.00043	1.29966e-05
1561555_at			0.8831	1.13237	0.00044	1.30722e-05
240997_at			0.86809	1.15196	0.00044	1.30798e-05
207859_s_at	CHRNB3	cholinergic receptor, nicotinic, beta 3	0.83606	1.19609	0.00044	1.30946e-05
205042_at	GNE	glucosamine (UDP-N-acetyl)-2-epimerase/N-acetylmannosamine kinase	1.21642	1.21642	0.00044	1.31999e-05
242579_at			0.78764	1.26962	0.00044	1.3202e-05
225224_at			1.37204	1.37204	0.00044	1.33005e-05
242895_x_at			0.78121	1.28007	0.00044	1.33188e-05
218996_at			1.31856	1.31856	0.00044	1.33278e-05
206398_s_at	CD19	CD19 molecule	1.38944	1.38944	0.00044	1.33414e-05
241901_at			0.87472	1.14322	0.00044	1.33906e-05
1565834_a_at	ANKRD15	ankyrin repeat domain 15	0.68738	1.45481	0.00045	1.34264e-05
225505_s_at	FAM113A	family with sequence similarity 113, member A	1.28278	1.28278	0.00045	1.34519e-05
228750_at			1.6401	1.6401	0.00045	1.34742e-05
222909_s_at	BAG4	BCL2-associated athanogene 4	0.79485	1.25811	0.00045	1.34827e-05
210714_at	R3HDM1	R3H domain containing 1	1.2272	1.2272	0.00045	1.34834e-05
242330_at	FLJ90709	hypothetical protein FLJ90709	0.69767	1.43335	0.00045	1.34839e-05
201203_s_at	RRBP1	ribosome binding protein 1 homolog 180kDa (dog)	1.38655	1.38655	0.00045	1.34895e-05
223451_s_at	CKLF	chemokine-like factor	1.24367	1.24367	0.00045	1.35091e-05
203541_s_at	KLF9	Kruppel-like factor 9	1.19052	1.19052	0.00045	1.35542e-05
1556982_at	HHAT	hedgehog acyltransferase	0.78146	1.27966	0.00045	1.35807e-05
236755_at	TBC1D23	TBC1 domain family, member 23	0.79963	1.25058	0.00045	1.36144e-05
211771_s_at	POU2F2	POU domain, class 2, transcription factor 2	1.43806	1.43806	0.00045	1.36315e-05
206393_at			1.28818	1.28818	0.00045	1.36765e-05
237996_at			0.88637	1.1282	0.00045	1.36846e-05
203921_at	CHST2	carbohydrate (N-acetylglucosamine-6-O) sulfotransferase 2	1.60161	1.60161	0.00045	1.37007e-05
219754_at	RBM41	RNA binding motif protein 41	0.71511	1.39839	0.00045	1.37143e-05
229408_at	HDAC5	histone deacetylase 5	0.85004	1.17641	0.00045	1.37418e-05
216058_s_at	CYP2C19	cytochrome P450, family 2, subfamily C, polypeptide 19	0.81027	1.23415	0.00045	1.37444e-05
202175_at	CHPF	chondroitin polymerizing factor	1.34696	1.34696	0.00045	1.37617e-05
230763_at	SPATA17	spermatogenesis associated 17	0.88601	1.12865	0.00045	1.38107e-05
206287_s_at	ITIH4	inter-alpha (globulin) inhibitor H4 (plasma Kallikrein-sensitive glycoprotein)	1.16163	1.16163	0.00045	1.38137e-05
1569700_s_at	AK7	adenylate kinase 7	0.72916	1.37144	0.00045	1.38376e-05
1566302_at			0.8195	1.22025	0.00045	1.38503e-05
1553729_s_at	LRRC43	leucine rich repeat containing 43	1.15581	1.15581	0.00045	1.3866e-05
201221_s_at	SNRP70	small nuclear ribonucleoprotein 70kDa polypeptide (RNP antigen)	1.43297	1.43297	0.00045	1.39089e-05
242285_at			0.85229	1.1733	0.00046	1.39478e-05
238479_at			0.78703	1.2706	0.00046	1.39674e-05
233467_s_at	TSPAN32	tetraspanin 32	1.16542	1.16542	0.00046	1.40036e-05
220169_at	TMEM156	transmembrane protein 156	1.40687	1.40687	0.00046	1.40218e-05
217110_s_at	MUC4	mucin 4, cell surface associated	1.73218	1.73218	0.00046	1.40412e-05
231567_s_at	CCDC62	coiled-coil domain containing 62	0.8634	1.15821	0.00046	1.4063e-05
220162_s_at	CARD9	caspase recruitment domain family, member 9	1.15706	1.15706	0.00046	1.4085e-05
209149_s_at	TM9SF1	transmembrane 9 superfamily member 1	1.40271	1.40271	0.00046	1.4133e-05
218731_s_at	VWA1	von Willebrand factor A domain containing 1	1.36584	1.36584	0.00046	1.41468e-05
231534_at			0.87183	1.14702	0.00046	1.41485e-05
237241_at			0.91526	1.09258	0.00046	1.41645e-05
210720_s_at	APBA2BP	amyloid beta (A4) precursor protein-binding, family A, member 2 binding protein	1.24974	1.24974	0.00046	1.41787e-05
237328_at			0.7683	1.30158	0.00046	1.4184e-05
230640_at			1.18269	1.18269	0.00046	1.42353e-05
224618_at	ROD1	ROD1 regulator of differentiation 1 (S. pombe)	0.7159	1.39685	0.00046	1.42442e-05
65718_at	GPR124	G protein-coupled receptor 124	1.16353	1.16353	0.00046	1.42573e-05
230775_s_at			0.79582	1.25656	0.00046	1.43022e-05
209216_at	WDR45	WD repeat domain 45	1.50996	1.50996	0.00046	1.43377e-05
219709_x_at	C16orf24|AK123186	chromosome 16 open reading frame 24	1.37153	1.37153	0.00046	1.43393e-05
233963_at	MGC39900	hypothetical protein MGC39900	1.21322	1.21322	0.00046	1.43481e-05
236923_x_at	CD36	CD36 molecule (thrombospondin receptor)	0.83248	1.20123	0.00046	1.435e-05
230342_at			1.24572	1.24572	0.00046	1.44058e-05
212376_s_at	EP400|AK123893	E1A binding protein p400	1.15877	1.15877	0.00047	1.4428e-05
215205_x_at	NCOR2	nuclear receptor co-repressor 2	1.25971	1.25971	0.00047	1.44331e-05
212794_s_at	KIAA1033	KIAA1033	0.62797	1.59243	0.00047	1.45157e-05
224044_at	RHOT1	ras homolog gene family, member T1	0.77296	1.29373	0.00047	1.45551e-05
233673_at			0.84565	1.18252	0.00047	1.456e-05
208233_at	PDPN	podoplanin	0.89106	1.12226	0.00047	1.46315e-05
216194_s_at	CKAP1	cytoskeleton associated protein 1	1.32222	1.32222	0.00047	1.46604e-05
1570065_at			0.6534	1.53046	0.00047	1.46665e-05
239894_at			1.1779	1.1779	0.00047	1.46858e-05
242508_at	KIAA2018	KIAA2018	0.78448	1.27473	0.00047	1.4766e-05
228910_at			1.29906	1.29906	0.00047	1.47805e-05
223483_at	SERGEF	secretion regulating guanine nucleotide exchange factor	0.777	1.287	0.00047	1.47867e-05
240948_at			0.87218	1.14656	0.00047	1.47933e-05
1558855_at			0.78256	1.27785	0.00047	1.47988e-05
203951_at	CNN1	calponin 1, basic, smooth muscle	1.28651	1.28651	0.00047	1.48029e-05
211571_s_at	CSPG2	chondroitin sulfate proteoglycan 2 (versican)	1.68007	1.68007	0.00047	1.4818e-05
225288_at			1.63636	1.63636	0.00047	1.48257e-05
226436_at	RASSF4	Ras association (RalGDS/AF-6) domain family 4	1.42293	1.42293	0.00047	1.48602e-05
223939_at	SUCNR1	succinate receptor 1	0.79677	1.25507	0.00047	1.48706e-05
242311_x_at	WHSC1	Wolf-Hirschhorn syndrome candidate 1	0.8357	1.1966	0.00047	1.48715e-05
207280_at			0.83453	1.19827	0.00047	1.49048e-05
1568883_at	CDCA7L	cell division cycle associated 7-like	0.87528	1.14249	0.00048	1.49329e-05
220568_at	LMO2	LIM domain only 2 (rhombotin-like 1)	0.92449	1.08167	0.00048	1.5013e-05
217395_at			0.7783	1.28485	0.00048	1.50325e-05
205910_s_at	CEL	carboxyl ester lipase (bile salt-stimulated lipase)	1.19244	1.19244	0.00048	1.50601e-05
1557219_at			0.7816	1.27942	0.00048	1.50861e-05
210129_s_at	TTLL3|AK024110	tubulin tyrosine ligase-like family, member 3	1.29287	1.29287	0.00048	1.50901e-05
204368_at	SLCO2A1	solute carrier organic anion transporter family, member 2A1	1.23784	1.23784	0.00048	1.50956e-05
219014_at	PLAC8	placenta-specific 8	1.49774	1.49774	0.00048	1.51197e-05
207333_at	NMBR	neuromedin B receptor	0.89828	1.11324	0.00048	1.513e-05
206340_at	NR1H4	nuclear receptor subfamily 1, group H, member 4	0.86647	1.1541	0.00048	1.51349e-05
229062_at			0.8471	1.1805	0.00048	1.51856e-05
204392_at	CAMK1	calcium/calmodulin-dependent protein kinase I	1.28597	1.28597	0.00048	1.52601e-05
219304_s_at	PDGFD	platelet derived growth factor D	1.32956	1.32956	0.00048	1.52721e-05
1554342_s_at	HEL308	DNA helicase HEL308	0.85696	1.16692	0.00048	1.52997e-05
205606_at	LRP6	low density lipoprotein receptor-related protein 6	0.77679	1.28736	0.00049	1.53819e-05
1553644_at	C14orf49	chromosome 14 open reading frame 49	0.83685	1.19496	0.00049	1.53905e-05
207984_s_at	MPP2	membrane protein, palmitoylated 2 (MAGUK p55 subfamily member 2)	0.81168	1.23201	0.00049	1.5427e-05
215728_s_at	ACOT7	acyl-CoA thioesterase 7	1.31332	1.31332	0.00049	1.54509e-05
208478_s_at	BAX	BCL2-associated X protein	1.46323	1.46323	0.00049	1.54638e-05
244200_at	YPEL2	yippee-like 2 (Drosophila)	0.78989	1.266	0.00049	1.5464e-05
206150_at	CD27|U80760	CD27 molecule	1.66021	1.66021	0.00049	1.54916e-05
230181_at			1.21466	1.21466	0.00049	1.54933e-05
207514_s_at	GNAT1	guanine nucleotide binding protein (G protein), alpha transducing activity polypeptide 1	1.23341	1.23341	0.00049	1.54982e-05
215874_at	ST3GAL1	ST3 beta-galactoside alpha-2,3-sialyltransferase 1	1.2141	1.2141	0.00049	1.55208e-05
230625_s_at	TSPAN12	tetraspanin 12	1.16472	1.16472	0.00049	1.55432e-05
227602_at			0.76302	1.31059	0.00049	1.55741e-05
202994_s_at	FBLN1	fibulin 1	1.35409	1.35409	0.00049	1.55971e-05
243712_at			0.7543	1.32574	0.00049	1.56223e-05
1570231_at	LATS1	LATS, large tumor suppressor, homolog 1 (Drosophila)	0.93118	1.0739	0.00049	1.56406e-05
220907_at	GPR110	G protein-coupled receptor 110	1.21037	1.21037	0.00049	1.56424e-05
1561654_at	LIMK2	LIM domain kinase 2	1.21161	1.21161	0.00049	1.56525e-05
240710_at	GOLGA1	golgi autoantigen, golgin subfamily a, 1	0.84147	1.1884	0.00049	1.56548e-05
239922_at	FLJ14397|AK075209	hypothetical protein FLJ14397	1.34765	1.34765	0.00049	1.56989e-05
209275_s_at	CLN3	ceroid-lipofuscinosis, neuronal 3, juvenile (Batten, Spielmeyer-Vogt disease)	1.25572	1.25572	0.00049	1.57419e-05
1569834_at			0.80292	1.24546	0.00049	1.58508e-05
222965_at			0.83755	1.19396	0.0005	1.58842e-05
1566340_at	CHD8|mgU6-53	chromodomain helicase DNA binding protein 8	0.76117	1.31377	0.0005	1.59154e-05
222062_at	IL27RA	interleukin 27 receptor, alpha	1.35646	1.35646	0.0005	1.59292e-05
210607_at	FLT3LG	fms-related tyrosine kinase 3 ligand	1.27745	1.27745	0.0005	1.60206e-05
240189_at			1.30422	1.30422	0.0005	1.60625e-05
211981_at	COL4A1	collagen, type IV, alpha 1	1.57505	1.57505	0.0005	1.61321e-05
216114_at	CELSR3|NCKIPSD	cadherin, EGF LAG seven-pass G-type receptor 3 (flamingo homolog, Drosophila)|NCK interacting protein with SH3 domain	0.83537	1.19707	0.0005	1.61325e-05
235435_at	AASDH	2-aminoadipic 6-semialdehyde dehydrogenase	0.70809	1.41225	0.0005	1.61518e-05
243355_at			0.78038	1.28143	0.0005	1.61967e-05
207046_at	H4/o	histone H4/o	1.1455	1.1455	0.0005	1.6211e-05
231941_s_at			1.56055	1.56055	0.0005	1.62158e-05
219214_s_at	NT5C	5', 3'-nucleotidase, cytosolic	1.41953	1.41953	0.0005	1.62452e-05
1560257_at			0.84526	1.18307	0.0005	1.62511e-05
1556389_at			1.30016	1.30016	0.00051	1.63125e-05
239458_at	ALS2CR12	amyotrophic lateral sclerosis 2 (juvenile) chromosome region, candidate 12	0.83632	1.19572	0.00051	1.63176e-05
232308_at	TTC21A|AK094981	tetratricopeptide repeat domain 21A	0.84803	1.1792	0.00051	1.63242e-05
219475_at	OSGIN1	oxidative stress induced growth inhibitor 1	1.31589	1.31589	0.0005	1.63244e-05
215072_x_at	C10orf137	chromosome 10 open reading frame 137	0.92405	1.0822	0.0005	1.63366e-05
224132_at	MGC13008|FLCN	hypothetical protein MGC13008|folliculin	0.73947	1.35231	0.0005	1.63377e-05
212912_at	RPS6KA2	ribosomal protein S6 kinase, 90kDa, polypeptide 2	1.38215	1.38215	0.00051	1.63733e-05
1556653_at	ANKAR	ankyrin and armadillo repeat containing	1.0807	1.0807	0.00051	1.63826e-05
237167_at	KIAA1217	KIAA1217	0.77914	1.28346	0.00051	1.63952e-05
234485_at	EIF3S6IP	eukaryotic translation initiation factor 3, subunit 6 interacting protein	0.85828	1.16512	0.00051	1.6428e-05
233733_at	GDPD5	glycerophosphodiester phosphodiesterase domain containing 5	0.81125	1.23267	0.00051	1.65361e-05
215261_at			0.77076	1.29741	0.00051	1.65464e-05
207436_x_at	SORBS1	sorbin and SH3 domain containing 1	0.75605	1.32266	0.00051	1.6592e-05
1570180_at			1.10589	1.10589	0.00051	1.66115e-05
1557060_at			0.79329	1.26057	0.00051	1.66171e-05
209121_x_at	NR2F2	nuclear receptor subfamily 2, group F, member 2	1.37585	1.37585	0.00051	1.662e-05
1562532_at			0.8754	1.14234	0.00051	1.66435e-05
214534_at	HIST1H1B	histone cluster 1, H1b	1.2634	1.2634	0.00051	1.66464e-05
218530_at	FHOD1	formin homology 2 domain containing 1	1.28998	1.28998	0.00051	1.66527e-05
1560871_a_at	FLJ42986	FLJ42986 protein	0.85676	1.16719	0.00051	1.66934e-05
219429_at	FA2H	fatty acid 2-hydroxylase	1.26073	1.26073	0.00051	1.66955e-05
228918_at			1.13744	1.13744	0.00051	1.67265e-05
214893_x_at	HCN2	hyperpolarization activated cyclic nucleotide-gated potassium channel 2	1.17919	1.17919	0.00051	1.67478e-05
216162_at			0.89393	1.11865	0.00051	1.6755e-05
242674_at			0.74309	1.34573	0.00051	1.67644e-05
215118_s_at	IGH@	immunoglobulin heavy locus	1.70765	1.70765	0.00051	1.67868e-05
1556444_a_at			0.82137	1.21748	0.00051	1.68284e-05
241586_at	KCNH8	potassium voltage-gated channel, subfamily H (eag-related), member 8	0.87673	1.1406	0.00051	1.68296e-05
218504_at	FAHD2A|DKFZp434N062	fumarylacetoacetate hydrolase domain containing 2A|hypothetical protein DKFZp434N062	1.2735	1.2735	0.00051	1.68595e-05
220565_at	CCR10	chemokine (C-C motif) receptor 10	1.31545	1.31545	0.00051	1.68616e-05
231782_s_at			1.16271	1.16271	0.00051	1.68687e-05
233307_x_at	MGST3	microsomal glutathione S-transferase 3	0.85861	1.16467	0.00052	1.69224e-05
213381_at			1.2744	1.2744	0.00052	1.69281e-05
205929_at	GPA33	glycoprotein A33 (transmembrane)	0.74943	1.33435	0.00052	1.69471e-05
1570625_at	TCEB3	transcription elongation factor B (SIII), polypeptide 3 (110kDa, elongin A)	0.72916	1.37143	0.00052	1.70039e-05
214901_at	ZNF8	zinc finger protein 8	0.87203	1.14674	0.00052	1.70108e-05
230490_x_at	RSU1	Ras suppressor protein 1	0.79561	1.25689	0.00052	1.70294e-05
1554312_at	RNF170	ring finger protein 170	0.7936	1.26008	0.00052	1.70499e-05
244169_x_at			1.07757	1.07757	0.00052	1.70543e-05
212311_at	KIAA0746	KIAA0746 protein	1.78599	1.78599	0.00052	1.706e-05
239452_at			0.765	1.30718	0.00052	1.70667e-05
1558334_a_at	C22orf15	chromosome 22 open reading frame 15	0.73621	1.35831	0.00052	1.70775e-05
239718_at			0.73997	1.35141	0.00052	1.71145e-05
208182_x_at	IFNA4|IFNA7|IFNA10|IFNA14|IFNA16|IFNA17|IFNA21	interferon, alpha 4|interferon, alpha 7|interferon, alpha 10|interferon, alpha 14|interferon, alpha 16|interferon, alpha 17|interferon, alpha 21	0.72972	1.37039	0.00052	1.71769e-05
1552680_a_at	CASC5	cancer susceptibility candidate 5	0.82637	1.21011	0.00052	1.72116e-05
230539_at	C20orf91|RP13-401N8.2	chromosome 20 open reading frame 91|hypothetical gene supported by BC042812	0.83752	1.194	0.00052	1.72239e-05
242430_at			1.1406	1.1406	0.00052	1.723e-05
222810_s_at	RASAL2	RAS protein activator like 2	0.72338	1.3824	0.00052	1.72486e-05
213987_s_at			1.29901	1.29901	0.00052	1.72625e-05
223496_s_at	CCDC8	coiled-coil domain containing 8	1.19545	1.19545	0.00052	1.72909e-05
1557474_at			0.84894	1.17794	0.00052	1.732e-05
237999_at	ZDHHC13	zinc finger, DHHC-type containing 13	0.619	1.61551	0.00052	1.73384e-05
229046_s_at			1.17171	1.17171	0.00052	1.73628e-05
1561673_at			0.78967	1.26635	0.00052	1.7364e-05
1553869_at	SESN3	sestrin 3	0.89678	1.1151	0.00052	1.73782e-05
226940_at			1.19309	1.19309	0.00052	1.73976e-05
206267_s_at	MATK	megakaryocyte-associated tyrosine kinase	1.24521	1.24521	0.00052	1.73997e-05
206103_at	RAC3	ras-related C3 botulinum toxin substrate 3 (rho family, small GTP binding protein Rac3)	1.25806	1.25806	0.00052	1.74126e-05
1562621_at			1.13576	1.13576	0.00052	1.74126e-05
211867_s_at	PCDHA9|PCDHA10|PCDHA8|PCDHA7|PCDHA6|PCDHA5|PCDHA4|PCDHA3|PCDHA2|PCDHA1	protocadherin alpha 9|protocadherin alpha 10|protocadherin alpha 8|protocadherin alpha 7|protocadherin alpha 6|protocadherin alpha 5|protocadherin alpha 4|protocadherin alpha 3|protocadherin alpha 2|protocadherin alpha 1	1.24563	1.24563	0.00052	1.74387e-05
1570158_at			1.1272	1.1272	0.00052	1.74476e-05
204044_at	QPRT	quinolinate phosphoribosyltransferase (nicotinate-nucleotide pyrophosphorylase (carboxylating))	1.37407	1.37407	0.00052	1.74682e-05
210541_s_at	TRIM27	tripartite motif-containing 27	1.46177	1.46177	0.00052	1.75149e-05
201278_at			1.21146	1.21146	0.00052	1.75317e-05
1558885_at	C9orf24	chromosome 9 open reading frame 24	0.81953	1.22021	0.00052	1.7543e-05
215504_x_at			0.78501	1.27387	0.00052	1.75453e-05
239994_at			1.21551	1.21551	0.00052	1.75535e-05
1564360_a_at			0.91415	1.09391	0.00052	1.75584e-05
212674_s_at	DHX30	DEAH (Asp-Glu-Ala-His) box polypeptide 30	1.34259	1.34259	0.00053	1.76217e-05
215417_at	SEC15L2	SEC15-like 2 (S. cerevisiae)	0.81901	1.22099	0.00053	1.76244e-05
222539_at			1.1593	1.1593	0.00053	1.76289e-05
244865_at	HAX1	HCLS1 associated protein X-1	1.34702	1.34702	0.00053	1.76323e-05
242396_at	NR2F2	nuclear receptor subfamily 2, group F, member 2	1.17737	1.17737	0.00053	1.76824e-05
228351_at	HEATR1	HEAT repeat containing 1	0.84285	1.18646	0.00053	1.77164e-05
242305_at			1.1646	1.1646	0.00053	1.77445e-05
241908_at	C1orf58	chromosome 1 open reading frame 58	1.222	1.222	0.00053	1.77615e-05
233679_at	MAP3K7IP1	mitogen-activated protein kinase kinase kinase 7 interacting protein 1	1.29772	1.29772	0.00053	1.77848e-05
205998_x_at	CYP3A4	cytochrome P450, family 3, subfamily A, polypeptide 4	0.75575	1.32318	0.00053	1.78241e-05
213069_at			1.22535	1.22535	0.00053	1.78336e-05
221860_at	HNRPL	heterogeneous nuclear ribonucleoprotein L	1.83174	1.83174	0.00053	1.7839e-05
1552256_a_at	SCARB1	scavenger receptor class B, member 1	1.25887	1.25887	0.00053	1.78819e-05
240776_at	PGR	progesterone receptor	0.93589	1.06851	0.00053	1.78978e-05
222936_s_at			0.85817	1.16527	0.00053	1.79026e-05
201365_at	OAZ2	ornithine decarboxylase antizyme 2	1.18615	1.18615	0.00053	1.79076e-05
210299_s_at	FHL1	four and a half LIM domains 1	1.47172	1.47172	0.00053	1.79119e-05
1556885_at	AK096925		0.87718	1.14001	0.00053	1.79119e-05
229919_at			0.796	1.25627	0.00053	1.79136e-05
1566749_at			1.05851	1.05851	0.00053	1.79339e-05
211851_x_at	BRCA1	breast cancer 1, early onset	0.85833	1.16506	0.00053	1.80254e-05
223785_at	KIAA1794	KIAA1794	0.73753	1.35588	0.00053	1.80422e-05
207378_at			1.14172	1.14172	0.00053	1.80512e-05
203940_s_at	VASH1	vasohibin 1	1.28631	1.28631	0.00053	1.80978e-05
1562211_a_at	ZNF491	zinc finger protein 491	0.76969	1.29922	0.00053	1.81318e-05
1566183_at			0.76365	1.3095	0.00053	1.81663e-05
228856_at			1.35881	1.35881	0.00054	1.82062e-05
241168_at			0.90896	1.10016	0.00054	1.82168e-05
1563224_at			0.81247	1.23082	0.00054	1.82206e-05
1559291_at			0.65445	1.528	0.00054	1.82562e-05
207290_at	PLXNA2	plexin A2	0.82456	1.21277	0.00054	1.82613e-05
242700_at	PON2	paraoxonase 2	0.71002	1.40842	0.00054	1.83003e-05
244756_at	ANKRD13D	ankyrin repeat domain 13 family, member D	1.33355	1.33355	0.00054	1.83024e-05
211555_s_at	GUCY1B3	guanylate cyclase 1, soluble, beta 3	1.32512	1.32512	0.00054	1.83069e-05
213334_x_at	TREX2|UIP1	three prime repair exonuclease 2|26S proteasome-associated UCH interacting protein 1	1.37316	1.37316	0.00054	1.83342e-05
209550_at	NDN	necdin homolog (mouse)	1.34912	1.34912	0.00054	1.84259e-05
243248_at			0.84391	1.18496	0.00054	1.84407e-05
205965_at	BATF	basic leucine zipper transcription factor, ATF-like	1.12628	1.12628	0.00054	1.84756e-05
201679_at	ARS2	ARS2 protein	1.45402	1.45402	0.00054	1.84986e-05
1557517_a_at	HSDL2	hydroxysteroid dehydrogenase like 2	0.73619	1.35834	0.00054	1.85204e-05
237892_at			0.70253	1.42342	0.00054	1.85719e-05
38918_at	SOX13	SRY (sex determining region Y)-box 13	1.44724	1.44724	0.00054	1.86398e-05
1561204_at			0.88835	1.12568	0.00054	1.86563e-05
223780_s_at	THRAP1	thyroid hormone receptor associated protein 1	0.74673	1.33916	0.00054	1.86745e-05
211494_s_at	SLC4A4	solute carrier family 4, sodium bicarbonate cotransporter, member 4	0.71715	1.39441	0.00054	1.86966e-05
1570373_at	ZNF746	zinc finger protein 746	0.83071	1.20379	0.00054	1.87138e-05
222776_at	FLJ10292	mago-nashi homolog 2	0.84186	1.18784	0.00054	1.87156e-05
202384_s_at	TCOF1	Treacher Collins-Franceschetti syndrome 1	1.4115	1.4115	0.00055	1.88005e-05
221900_at	COL8A2	collagen, type VIII, alpha 2	1.40369	1.40369	0.00055	1.88018e-05
1553683_s_at	FBXL14	F-box and leucine-rich repeat protein 14	0.84378	1.18515	0.00055	1.88159e-05
203158_s_at	GLS	glutaminase	1.3451	1.3451	0.00055	1.88321e-05
238074_at	WDR27	WD repeat domain 27	1.22395	1.22395	0.00055	1.88331e-05
220213_at			0.88911	1.12472	0.00055	1.88444e-05
211546_x_at	SNCA	synuclein, alpha (non A4 component of amyloid precursor)	1.1638	1.1638	0.00055	1.89274e-05
201345_s_at	UBE2D2	ubiquitin-conjugating enzyme E2D 2 (UBC4/5 homolog, yeast)	1.2114	1.2114	0.00055	1.89617e-05
222173_s_at	TBC1D2	TBC1 domain family, member 2	1.30142	1.30142	0.00055	1.90176e-05
211452_x_at	LRRFIP1|KCNMB3	leucine rich repeat (in FLII) interacting protein 1|potassium large conductance calcium-activated channel, subfamily M beta member 3	0.7937	1.25992	0.00055	1.90855e-05
223486_at	GTPBP8	GTP-binding protein 8 (putative)	0.79266	1.26158	0.00055	1.90882e-05
1555076_at	ARHGAP25	Rho GTPase activating protein 25	0.81267	1.23051	0.00055	1.91605e-05
1570629_at	ATF1	activating transcription factor 1	0.86431	1.157	0.00055	1.91893e-05
209215_at	TETRAN	tetracycline transporter-like protein	1.4631	1.4631	0.00056	1.92394e-05
215878_at	ITGB1	integrin, beta 1 (fibronectin receptor, beta polypeptide, antigen CD29 includes MDF2, MSK12)	0.93886	1.06513	0.00056	1.92443e-05
216584_at			1.19419	1.19419	0.00056	1.93329e-05
226950_at	ACVRL1	activin A receptor type II-like 1	1.26406	1.26406	0.00056	1.93935e-05
1563482_at	DPYSL2	dihydropyrimidinase-like 2	0.73006	1.36975	0.00056	1.93938e-05
1552879_a_at	ATOH7	atonal homolog 7 (Drosophila)	0.87011	1.14929	0.00056	1.9442e-05
1552515_at	HIPK1	homeodomain interacting protein kinase 1	0.86515	1.15587	0.00056	1.95305e-05
223868_s_at	WWOX	WW domain containing oxidoreductase	1.22071	1.22071	0.00056	1.95903e-05
211993_at	WNK1	WNK lysine deficient protein kinase 1	0.74732	1.33811	0.00056	1.96066e-05
1570145_at	UCHL5	ubiquitin carboxyl-terminal hydrolase L5	0.83821	1.19301	0.00056	1.96182e-05
1563744_a_at	DISC1	disrupted in schizophrenia 1	0.64488	1.55068	0.00056	1.96193e-05
1559141_s_at	FAM87B	family with sequence similarity 87, member B	1.18692	1.18692	0.00056	1.96217e-05
238721_at	MDH1B	malate dehydrogenase 1B, NAD (soluble)	0.76429	1.30841	0.00056	1.96624e-05
211632_at			1.25915	1.25915	0.00057	1.96999e-05
1562627_at	BAIAP2|AK094659	BAI1-associated protein 2	0.77436	1.29139	0.00057	1.97218e-05
218433_at	PANK3	pantothenate kinase 3	0.8939	1.11869	0.00057	1.97636e-05
218378_s_at	PRKRIP1	PRKR interacting protein 1 (IL11 inducible)	1.31074	1.31074	0.00057	1.97991e-05
225420_at	GPAM	glycerol-3-phosphate acyltransferase, mitochondrial	0.74202	1.34767	0.00057	1.98737e-05
219131_at	UBIAD1	UbiA prenyltransferase domain containing 1	1.18261	1.18261	0.00057	1.9882e-05
227062_at			0.58911	1.69749	0.00057	1.99063e-05
229363_at			0.9024	1.10816	0.00057	1.99212e-05
213182_x_at	CDKN1C	cyclin-dependent kinase inhibitor 1C (p57, Kip2)	1.4354	1.4354	0.00057	1.99613e-05
231239_at			0.88879	1.12512	0.00057	1.99673e-05
1570133_at			0.80832	1.23713	0.00057	2.00091e-05
204895_x_at	MUC4	mucin 4, cell surface associated	1.54155	1.54155	0.00057	2.00159e-05
244361_at			1.11097	1.11097	0.00057	2.00672e-05
225191_at	CIRBP	cold inducible RNA binding protein	1.5358	1.5358	0.00057	2.00702e-05
219862_s_at	NARF	nuclear prelamin A recognition factor	1.29639	1.29639	0.00057	2.01059e-05
1558474_at			1.2245	1.2245	0.00057	2.01502e-05
1566514_at			0.79709	1.25456	0.00057	2.01621e-05
217122_s_at	CDC2L1|CDC2L2|SLC35E2	cell division cycle 2-like 1 (PITSLRE proteins)|cell division cycle 2-like 2 (PITSLRE proteins)|solute carrier family 35, member E2	1.47211	1.47211	0.00058	2.02439e-05
237795_s_at	SP2	Sp2 transcription factor	0.81173	1.23194	0.00058	2.02452e-05
1553467_at	FLJ32742	hypothetical locus FLJ32742	0.74425	1.34363	0.00058	2.02739e-05
228347_at			1.33923	1.33923	0.00058	2.02904e-05
211923_s_at	ZNF471	zinc finger protein 471	0.92228	1.08427	0.00058	2.03151e-05
223203_at	TMEM29	transmembrane protein 29	1.27557	1.27557	0.00058	2.04042e-05
220918_at	RUNX1|C21orf96	runt-related transcription factor 1 (acute myeloid leukemia 1; aml1 oncogene)|chromosome 21 open reading frame 96	1.25446	1.25446	0.00058	2.04269e-05
204961_s_at	FKBP6|NCF1	FK506 binding protein 6, 36kDa|neutrophil cytosolic factor 1, (chronic granulomatous disease, autosomal 1)	1.49177	1.49177	0.00058	2.04283e-05
244212_at			1.12792	1.12792	0.00058	2.04437e-05
217155_at			0.88808	1.12602	0.00058	2.04493e-05
204259_at	MMP7	matrix metallopeptidase 7 (matrilysin, uterine)	1.61075	1.61075	0.00058	2.04596e-05
213559_s_at			1.17458	1.17458	0.00058	2.05892e-05
1570125_at			0.83488	1.19778	0.00058	2.05988e-05
235608_at			0.8727	1.14587	0.00058	2.0603e-05
227992_s_at	LOC147650	hypothetical protein LOC147650	1.1582	1.1582	0.00058	2.06581e-05
1565000_a_at	TCP11L2	t-complex 11 (mouse) like 2	0.8091	1.23594	0.00058	2.06693e-05
209200_at			1.36819	1.36819	0.00058	2.0676e-05
1566030_at	PHACTR3	phosphatase and actin regulator 3	0.81345	1.22933	0.00058	2.07128e-05
204070_at	RARRES3	retinoic acid receptor responder (tazarotene induced) 3	1.29634	1.29634	0.00058	2.07192e-05
208757_at	TMED9	transmembrane emp24 protein transport domain containing 9	1.30103	1.30103	0.00059	2.07907e-05
205718_at	ITGB7	integrin, beta 7	1.28989	1.28989	0.00059	2.08102e-05
226434_at	C7orf47	chromosome 7 open reading frame 47	1.20514	1.20514	0.00059	2.08395e-05
206255_at	BLK	B lymphoid tyrosine kinase	1.25059	1.25059	0.00059	2.08902e-05
223045_at	SCAND2|EGLN1	SCAN domain containing 2|egl nine homolog 1 (C. elegans)	1.28342	1.28342	0.00059	2.08968e-05
224812_at	HIBADH	3-hydroxyisobutyrate dehydrogenase	1.3055	1.3055	0.00059	2.09098e-05
243951_at			0.78916	1.26717	0.00059	2.09121e-05
1557538_at	THRAP2	thyroid hormone receptor associated protein 2	1.32982	1.32982	0.00059	2.09326e-05
224929_at	TMEM173	transmembrane protein 173	1.39913	1.39913	0.00059	2.09687e-05
1564881_at			0.8744	1.14363	0.00059	2.10003e-05
212187_x_at	PTGDS	prostaglandin D2 synthase 21kDa (brain)	1.42662	1.42662	0.00059	2.10034e-05
227362_at			1.14388	1.14388	0.00059	2.10829e-05
215592_at			0.71969	1.38949	0.00059	2.11016e-05
1553281_at	PHLDB2|PLCXD2	pleckstrin homology-like domain, family B, member 2|phosphatidylinositol-specific phospholipase C, X domain containing 2	0.72143	1.38613	0.00059	2.11118e-05
1562898_at	ATP11A	ATPase, Class VI, type 11A	1.1278	1.1278	0.00059	2.11204e-05
242020_s_at	ZBP1	Z-DNA binding protein 1	1.72682	1.72682	0.00059	2.1224e-05
208782_at	FSTL1	follistatin-like 1	1.24195	1.24195	0.00059	2.125e-05
205301_s_at	OGG1	8-oxoguanine DNA glycosylase	1.20005	1.20005	0.00059	2.12514e-05
1566709_at			0.86711	1.15326	0.00059	2.12593e-05
227749_at			1.35822	1.35822	0.00059	2.12756e-05
243945_at	TRIM2	tripartite motif-containing 2	1.08596	1.08596	0.00059	2.12955e-05
236013_at	CACNA1E	calcium channel, voltage-dependent, alpha 1E subunit	0.7771	1.28683	0.00059	2.13017e-05
213316_at			1.25212	1.25212	0.00059	2.1312e-05
232969_at	AK094933		1.11633	1.11633	0.00059	2.13201e-05
200940_s_at	RERE	arginine-glutamic acid dipeptide (RE) repeats	1.25583	1.25583	0.00059	2.13362e-05
202692_s_at	UBTF	upstream binding transcription factor, RNA polymerase I	1.33132	1.33132	0.0006	2.14341e-05
214596_at			0.8031	1.24517	0.0006	2.14839e-05
1562066_at	DKFZP779L1068	PRO0845	0.76878	1.30076	0.0006	2.14961e-05
239826_at			0.84291	1.18637	0.0006	2.15108e-05
225738_at	RAPGEF1	Rap guanine nucleotide exchange factor (GEF) 1	1.3624	1.3624	0.0006	2.15333e-05
241621_at			0.81504	1.22693	0.0006	2.15351e-05
204116_at	IL2RG	interleukin 2 receptor, gamma (severe combined immunodeficiency)	1.36961	1.36961	0.0006	2.15401e-05
212813_at	JAM3	junctional adhesion molecule 3	1.25692	1.25692	0.0006	2.15774e-05
1557531_a_at	C10orf55	chromosome 10 open reading frame 55	1.09403	1.09403	0.0006	2.15821e-05
1565583_at			1.20245	1.20245	0.0006	2.15885e-05
232198_at			0.77792	1.28548	0.0006	2.15907e-05
205146_x_at	APBA3	amyloid beta (A4) precursor protein-binding, family A, member 3 (X11-like 2)	1.37616	1.37616	0.0006	2.16304e-05
204257_at	FADS3	fatty acid desaturase 3	1.21742	1.21742	0.0006	2.16351e-05
244477_at	SLC12A3	solute carrier family 12 (sodium/chloride transporters), member 3	1.20601	1.20601	0.0006	2.16365e-05
214266_s_at	PDLIM7	PDZ and LIM domain 7 (enigma)	1.25593	1.25593	0.0006	2.16416e-05
203759_at	ST3GAL4|AK128605	ST3 beta-galactoside alpha-2,3-sialyltransferase 4	1.22493	1.22493	0.0006	2.17352e-05
225401_at	C1orf85	chromosome 1 open reading frame 85	1.26853	1.26853	0.0006	2.18517e-05
229527_s_at			1.15525	1.15525	0.0006	2.18797e-05
1570618_at			0.90769	1.1017	0.0006	2.19334e-05
203019_x_at	SSX2IP	synovial sarcoma, X breakpoint 2 interacting protein	0.81553	1.22619	0.0006	2.1936e-05
1563484_at			0.81345	1.22932	0.0006	2.19765e-05
1554847_at	ATP6V1B1	ATPase, H+ transporting, lysosomal 56/58kDa, V1 subunit B1 (Renal tubular acidosis with deafness)	1.20802	1.20802	0.0006	2.19845e-05
229971_at	GPR114	G protein-coupled receptor 114	1.25783	1.25783	0.0006	2.19849e-05
236303_at			1.16774	1.16774	0.00061	2.20314e-05
239686_at			1.12225	1.12225	0.00061	2.20662e-05
215047_at	TRIM58|OR2W3	tripartite motif-containing 58|olfactory receptor, family 2, subfamily W, member 3	0.85268	1.17277	0.00061	2.21e-05
210876_at			0.78766	1.26959	0.00061	2.21229e-05
211204_at			0.82851	1.20699	0.00061	2.21426e-05
226820_at	FLJ25476	FLJ25476 protein	1.18164	1.18164	0.00061	2.21622e-05
202161_at	PKN1|X80229	protein kinase N1	1.4995	1.4995	0.00061	2.21785e-05
222439_s_at	THRAP3	thyroid hormone receptor associated protein 3	0.68622	1.45725	0.00061	2.2198e-05
229226_at			1.17448	1.17448	0.00061	2.22561e-05
[truncated: 52,677 more rows]
