# Supplementary material for: Subgingival bacterial colonization profiles correlate with gingival tissue gene expression
Source: BMC Microbiol. 2009 Oct 18;9:221. doi: 10.1186/1471-2180-9-221 (PMC2771036; doi:10.1186/1471-2180-9-221)
Supplement: Additional file 10 — Table S10. Statistically significantly differentially expressed probe sets in the gingival tissues according to levels of V. parvula in the adjacent pockets. [file 1471-2180-9-221-S10.ZIP › Vp_GeneList_complete.xls]

## Sheet: README
Fold change ratios are computed as mean gene expression in gingival tissue adjacent fifth quintile bacterial colonization /first quintile bacterial colonization
Fold changes > 1.0 indicates up-regulated gene expression in tissues adjacent high bacterial colonization sites
Fold changes < 1.0 indicates down-regulated gene expression in tissues adjacent high bacterial colonization sites
Absolute Fold Change ignores direction - all values are > 1.0 to allow for a comparison of up and down-regulated genes on the same scale

## Sheet: Vp Gene List
Veillonella parvula Gene List
Probe	Gene	Description	Fold Change	Absolute Fold Change	False Discovery Rate	p-value
223565_at	MGC29506	hypothetical protein MGC29506	4.56548	4.56548	0	0
219888_at	SPAG4	sperm associated antigen 4	3.49346	3.49346	0	0
205049_s_at	CD79A	CD79a molecule, immunoglobulin-associated alpha	3.3829	3.3829	0	0
221286_s_at	MGC29506	hypothetical protein MGC29506	3.14627	3.14627	0	0
206574_s_at	PTP4A3	protein tyrosine phosphatase type IVA, member 3	2.81645	2.81645	0	0
209695_at	PTP4A3	protein tyrosine phosphatase type IVA, member 3	2.44617	2.44617	0	0
1558397_at			2.15368	2.15368	0	0
202856_s_at	SLC16A3	solute carrier family 16, member 3 (monocarboxylic acid transporter 4)	2.08273	2.08273	0	0
204683_at	ICAM2	intercellular adhesion molecule 2	2.04578	2.04578	0	0
201236_s_at	BTG2	BTG family, member 2	1.89509	1.89509	0	0
203666_at	CXCL12	chemokine (C-X-C motif) ligand 12 (stromal cell-derived factor 1)	1.83002	1.83002	0	0
204158_s_at	TCIRG1	T-cell, immune regulator 1, ATPase, H+ transporting, lysosomal V0 subunit A3	1.82951	1.82951	0	0
205467_at	CASP10	caspase 10, apoptosis-related cysteine peptidase	1.79447	1.79447	0	0
224807_at	GRAMD1A	GRAM domain containing 1A	1.69287	1.69287	0	0
204153_s_at	MFNG	manic fringe homolog (Drosophila)	1.65622	1.65622	0	0
241474_at			0.61943	1.61439	0	0
205267_at	POU2AF1	POU domain, class 2, associating factor 1	3.67645	3.67645	0	1.11022e-16
203921_at	CHST2	carbohydrate (N-acetylglucosamine-6-O) sulfotransferase 2	2.40287	2.40287	0	1.11022e-16
207522_s_at	ATP2A3	ATPase, Ca++ transporting, ubiquitous	2.25042	2.25042	0	2.22045e-16
225382_at			2.19099	2.19099	0	2.22045e-16
213620_s_at	ICAM2	intercellular adhesion molecule 2	2.14812	2.14812	0	2.22045e-16
1554178_a_at	FAM126B	family with sequence similarity 126, member B	0.47477	2.1063	0	2.22045e-16
1558828_s_at			1.87701	1.87701	0	2.22045e-16
208982_at	PECAM1	platelet/endothelial cell adhesion molecule (CD31 antigen)	1.7862	1.7862	0	2.22045e-16
200982_s_at	ANXA6	annexin A6	1.75489	1.75489	0	2.22045e-16
202295_s_at	CTSH	cathepsin H	1.63538	1.63538	0	2.22045e-16
1555779_a_at	CD79A	CD79a molecule, immunoglobulin-associated alpha	3.12175	3.12175	0	3.33067e-16
216705_s_at	ADA	adenosine deaminase	1.78696	1.78696	0	4.44089e-16
212890_at	MGC15523	hypothetical protein MGC15523	1.74326	1.74326	0	4.44089e-16
218927_s_at	CHST12	carbohydrate (chondroitin 4) sulfotransferase 12	1.5132	1.5132	0	4.44089e-16
223984_s_at	NUPL1	nucleoporin like 1	0.47592	2.10118	0	6.66134e-16
216331_at	ITGA7	integrin, alpha 7	1.47504	1.47504	0	7.77156e-16
204949_at	ICAM3	intercellular adhesion molecule 3	2.24594	2.24594	0	8.88178e-16
206398_s_at	CD19	CD19 molecule	1.87641	1.87641	0	8.88178e-16
234122_at	FAM59A	family with sequence similarity 59, member A	0.73628	1.35818	0	1.11022e-15
1552532_a_at	ATP6V1C2	ATPase, H+ transporting, lysosomal 42kDa, V1 subunit C2	0.50896	1.9648	0	1.33227e-15
224794_s_at	CEECAM1	cerebral endothelial cell adhesion molecule 1	1.66114	1.66114	0	1.33227e-15
210657_s_at		septin 4	1.51697	1.51697	0	1.77636e-15
222240_s_at	ISYNA1	myo-inositol 1-phosphate synthase A1	1.48356	1.48356	0	1.88738e-15
234419_x_at	IFI6|IGHA1|IGHG1	interferon, alpha-inducible protein 6|immunoglobulin heavy constant alpha 1|immunoglobulin heavy constant gamma 1 (G1m marker)	2.79141	2.79141	0	1.9984e-15
240690_at			0.44592	2.24257	0	1.9984e-15
204750_s_at	DSC2	desmocollin 2	0.36468	2.74215	0	2.22045e-15
220906_at	LDB2	LIM domain binding 2	1.46843	1.46843	0	2.44249e-15
241060_x_at	TSPAN5	tetraspanin 5	0.43074	2.32157	0	2.77556e-15
219118_at	FKBP11	FK506 binding protein 11, 19 kDa	2.98025	2.98025	0	2.88658e-15
207677_s_at	NCF4	neutrophil cytosolic factor 4, 40kDa	2.42198	2.42198	0	2.88658e-15
214916_x_at	IFI6|IGH@|IGHA1|IGHG1|IGHM	interferon, alpha-inducible protein 6|immunoglobulin heavy locus|immunoglobulin heavy constant alpha 1|immunoglobulin heavy constant gamma 1 (G1m marker)|immunoglobulin heavy constant mu	3.23996	3.23996	0	2.9976e-15
212975_at	DENND3	DENN/MADD domain containing 3	1.54396	1.54396	0	3.33067e-15
212960_at	TBC1D9	TBC1 domain family, member 9 (with GRAM domain)	1.5637	1.5637	0	3.55271e-15
204181_s_at	ZBTB43	zinc finger and BTB domain containing 43	0.6457	1.5487	0	3.88578e-15
226051_at	SELM	selenoprotein M	2.20153	2.20153	0	4.44089e-15
219045_at	RHOF	ras homolog gene family, member F (in filopodia)	1.42028	1.42028	0	4.66294e-15
221916_at			0.54571	1.83247	0	5.10703e-15
1570251_at			0.63231	1.5815	0	5.32907e-15
209496_at	RARRES2	retinoic acid receptor responder (tazarotene induced) 2	1.67355	1.67355	0	5.66214e-15
205297_s_at	CD79B	CD79b molecule, immunoglobulin-associated beta	1.79923	1.79923	0	5.9952e-15
227189_at	CPNE5	copine V	2.24803	2.24803	0	6.32827e-15
202709_at	FMOD	fibromodulin	1.51504	1.51504	0	6.55032e-15
213181_s_at	MOCS1	molybdenum cofactor synthesis 1	1.50926	1.50926	0	6.88338e-15
205547_s_at	TAGLN	transgelin	2.30159	2.30159	0	7.32747e-15
202998_s_at	LOXL2	lysyl oxidase-like 2	1.74286	1.74286	0	7.43849e-15
208091_s_at	ECOP	EGFR-coamplified and overexpressed protein	1.74813	1.74813	0	7.54952e-15
243871_at			0.5531	1.808	0	7.99361e-15
210627_s_at	GCS1	glucosidase I	1.74035	1.74035	0	7.99361e-15
206150_at	CD27|U80760	CD27 molecule	2.57849	2.57849	0	8.10463e-15
217320_at			4.52484	4.52484	0	8.43769e-15
204265_s_at	GPSM3	G-protein signalling modulator 3 (AGS3-like, C. elegans)	1.57398	1.57398	0	8.88178e-15
211881_x_at			3.18127	3.18127	0	9.65894e-15
211908_x_at	IFI6|IGH@|IGHA1|IGHG1	interferon, alpha-inducible protein 6|immunoglobulin heavy locus|immunoglobulin heavy constant alpha 1|immunoglobulin heavy constant gamma 1 (G1m marker)	2.97186	2.97186	0	1.04361e-14
1566785_x_at	NSF	N-ethylmaleimide-sensitive factor	0.54407	1.83798	0	1.06581e-14
219505_at	CECR1	cat eye syndrome chromosome region, candidate 1	2.46261	2.46261	0	1.11022e-14
208981_at	PECAM1	platelet/endothelial cell adhesion molecule (CD31 antigen)	1.86338	1.86338	0	1.11022e-14
221004_s_at	ITM2C	integral membrane protein 2C	2.1017	2.1017	0	1.15463e-14
219117_s_at	FKBP11	FK506 binding protein 11, 19 kDa	2.46011	2.46011	0	1.22124e-14
1555724_s_at	TAGLN	transgelin	1.96039	1.96039	0	1.22124e-14
230800_at	ADCY4	adenylate cyclase 4	1.32835	1.32835	0	1.22124e-14
202314_at	CYP51A1	cytochrome P450, family 51, subfamily A, polypeptide 1	0.66606	1.50137	0	1.38778e-14
202273_at	PDGFRB	platelet-derived growth factor receptor, beta polypeptide	1.5617	1.5617	0	1.4766e-14
214084_x_at	FKBP6|NCF1	FK506 binding protein 6, 36kDa|neutrophil cytosolic factor 1, (chronic granulomatous disease, autosomal 1)	1.73658	1.73658	0	1.64313e-14
205326_at	RAMP3	receptor (calcitonin) activity modifying protein 3	1.48047	1.48047	0	1.72085e-14
212739_s_at	NME4	non-metastatic cells 4, protein expressed in	1.64062	1.64062	0	1.93179e-14
211650_x_at	IGHA1	immunoglobulin heavy constant alpha 1	3.13539	3.13539	0	1.95399e-14
238982_at	DENR	density-regulated protein	0.56745	1.76226	0	1.9984e-14
1563881_at	MAGI1	membrane associated guanylate kinase, WW and PDZ domain containing 1	0.60901	1.64202	0	2.04281e-14
216853_x_at	IGL@|IGLC1|IGLV3-25|IGLJ3|BC012876|X57820|BC064491	immunoglobulin lambda locus|immunoglobulin lambda constant 1 (Mcg marker)|immunoglobulin lambda variable 3-25|immunoglobulin lambda joining 3	3.07004	3.07004	0	2.09832e-14
227002_at	FAM78A	family with sequence similarity 78, member A	1.54616	1.54616	0	2.10942e-14
210479_s_at	RORA	RAR-related orphan receptor A	0.49027	2.03967	0	2.19824e-14
219359_at	ATHL1	ATH1, acid trehalase-like 1 (yeast)	1.53566	1.53566	0	2.26485e-14
219315_s_at	C16orf30	chromosome 16 open reading frame 30	1.49948	1.49948	0	2.38698e-14
234549_at			0.74061	1.35024	0	2.57572e-14
214366_s_at	ALOX5	arachidonate 5-lipoxygenase	1.6843	1.6843	0	2.60902e-14
218825_at	EGFL7	EGF-like-domain, multiple 7	1.51816	1.51816	0	2.65343e-14
227677_at	JAK3	Janus kinase 3 (a protein tyrosine kinase, leukocyte)	1.91955	1.91955	0	2.66453e-14
201313_at	ENO2	enolase 2 (gamma, neuronal)	1.99637	1.99637	0	2.67564e-14
210785_s_at	C1orf38	chromosome 1 open reading frame 38	2.14916	2.14916	0	2.68674e-14
212013_at			1.98544	1.98544	0	2.73115e-14
207571_x_at	C1orf38	chromosome 1 open reading frame 38	1.90079	1.90079	0	2.76446e-14
237690_at	GPR115	G protein-coupled receptor 115	0.66559	1.50244	0	2.77556e-14
229336_at			1.43453	1.43453	0	2.90878e-14
219454_at	EGFL6	EGF-like-domain, multiple 6	1.94034	1.94034	0	2.93099e-14
204912_at	IL10RA	interleukin 10 receptor, alpha	1.97633	1.97633	0	3.03091e-14
219789_at	NPR3	natriuretic peptide receptor C/guanylate cyclase C (atrionatriuretic peptide receptor C)	0.48014	2.08273	0	3.24185e-14
205671_s_at	HLA-DOB	major histocompatibility complex, class II, DO beta	2.21713	2.21713	0	3.44169e-14
217239_x_at	IFI6|IGHA1|IGHG1	interferon, alpha-inducible protein 6|immunoglobulin heavy constant alpha 1|immunoglobulin heavy constant gamma 1 (G1m marker)	1.81338	1.81338	0	3.45279e-14
228518_at	IFI6|IGH@|IGHA1|IGHG1	interferon, alpha-inducible protein 6|immunoglobulin heavy locus|immunoglobulin heavy constant alpha 1|immunoglobulin heavy constant gamma 1 (G1m marker)	2.24943	2.24943	0	3.57492e-14
215035_at			1.78337	1.78337	0	3.64153e-14
211798_x_at			3.07378	3.07378	0	3.77476e-14
228831_s_at	GNG7	guanine nucleotide binding protein (G protein), gamma 7	1.58874	1.58874	0	3.90798e-14
239572_at	GJA3	gap junction protein, alpha 3, 46kDa (connexin 46)	0.62269	1.60595	0	4.04121e-14
202665_s_at	WIPF1	WAS/WASL interacting protein family, member 1	1.45411	1.45411	0	4.06342e-14
216025_x_at	CYP2C9	cytochrome P450, family 2, subfamily C, polypeptide 9	0.65737	1.5212	0	4.35207e-14
219541_at	LIME1	Lck interacting transmembrane adaptor 1	1.70316	1.70316	0	4.39648e-14
205903_s_at	KCNN3	potassium intermediate/small conductance calcium-activated channel, subfamily N, member 3	2.46663	2.46663	0	4.9738e-14
213947_s_at	NUP210	nucleoporin 210kDa	1.45569	1.45569	0	5.10703e-14
219031_s_at	NIP7	nuclear import 7 homolog (S. cerevisiae)	0.61625	1.62271	0	5.21805e-14
212311_at	KIAA0746	KIAA0746 protein	2.71679	2.71679	0	5.28466e-14
213042_s_at	ATP2A3	ATPase, Ca++ transporting, ubiquitous	1.77903	1.77903	0	5.30687e-14
203435_s_at	MME	membrane metallo-endopeptidase (neutral endopeptidase, enkephalinase)	1.60641	1.60641	0	5.38458e-14
213036_x_at	ATP2A3	ATPase, Ca++ transporting, ubiquitous	1.80576	1.80576	0	5.41789e-14
217360_x_at	IGHA1	immunoglobulin heavy constant alpha 1	2.04411	2.04411	0	5.44009e-14
224451_x_at	ARHGAP9	Rho GTPase activating protein 9	1.71004	1.71004	0	5.71765e-14
228258_at	TBC1D10C	TBC1 domain family, member 10C	1.53333	1.53333	0	5.79536e-14
217281_x_at	IFI6|IGH@|IGHA1|IGHG1	interferon, alpha-inducible protein 6|immunoglobulin heavy locus|immunoglobulin heavy constant alpha 1|immunoglobulin heavy constant gamma 1 (G1m marker)	3.30667	3.30667	0	5.80647e-14
205809_s_at	WASL	Wiskott-Aldrich syndrome-like	0.38378	2.60568	0	5.9952e-14
214605_x_at	GPR1	G protein-coupled receptor 1	0.68399	1.46202	0	6.57252e-14
202185_at	PLOD3	procollagen-lysine, 2-oxoglutarate 5-dioxygenase 3	1.48143	1.48143	0	6.72795e-14
215783_s_at	ALPL	alkaline phosphatase, liver/bone/kidney	1.85626	1.85626	0	6.90559e-14
213869_x_at	THY1	Thy-1 cell surface antigen	1.42156	1.42156	0	7.08322e-14
1567997_x_at	SLC39A6	solute carrier family 39 (zinc transporter), member 6	0.64613	1.54768	0	7.13873e-14
1552623_at			1.74427	1.74427	0	7.51621e-14
219478_at	WFDC1	WAP four-disulfide core domain 1	1.57184	1.57184	0	7.60503e-14
234884_x_at	IGL@|IGLC1|IGLV4-3|IGLV3-25|IGLJ3|BC012876|X57820|BC064491	immunoglobulin lambda locus|immunoglobulin lambda constant 1 (Mcg marker)|immunoglobulin lambda variable 4-3|immunoglobulin lambda variable 3-25|immunoglobulin lambda joining 3	3.05591	3.05591	0	8.18234e-14
227307_at			1.35631	1.35631	0	8.88178e-14
235400_at	FCRLA	Fc receptor-like A	3.0139	3.0139	0	9.54792e-14
227946_at	OSBPL7	oxysterol binding protein-like 7	1.32498	1.32498	0	9.68114e-14
218831_s_at	FCGRT	Fc fragment of IgG, receptor, transporter, alpha	1.43518	1.43518	0	9.85878e-14
216557_x_at	IFI6|IGH@|IGHA1|IGHG1|IGHV1-69	interferon, alpha-inducible protein 6|immunoglobulin heavy locus|immunoglobulin heavy constant alpha 1|immunoglobulin heavy constant gamma 1 (G1m marker)|immunoglobulin heavy variable 1-69	3.29741	3.29741	0	1.00031e-13
226632_at	CYGB	cytoglobin	1.57955	1.57955	0	1.01808e-13
204164_at	SIPA1	signal-induced proliferation-associated gene 1	1.47423	1.47423	0	1.06581e-13
1552256_a_at	SCARB1	scavenger receptor class B, member 1	1.42787	1.42787	0	1.10578e-13
218433_at	PANK3	pantothenate kinase 3	0.77752	1.28614	0	1.13021e-13
235666_at			1.53735	1.53735	0	1.13687e-13
241955_at			0.54818	1.82422	0	1.15907e-13
204840_s_at	EEA1	early endosome antigen 1, 162kD	0.48572	2.05878	0	1.17462e-13
239042_at			0.69164	1.44583	0	1.22569e-13
229062_at			0.70723	1.41397	0	1.22569e-13
226160_at	H6PD	hexose-6-phosphate dehydrogenase (glucose 1-dehydrogenase)	1.48748	1.48748	0	1.25011e-13
219213_at	JAM2	junctional adhesion molecule 2	1.44074	1.44074	0	1.25788e-13
235965_at			2.31237	2.31237	0	1.27343e-13
205147_x_at	NCF4	neutrophil cytosolic factor 4, 40kDa	1.84435	1.84435	0	1.3245e-13
211633_x_at	IFI6|IGH@|IGHA1|IGHG1	interferon, alpha-inducible protein 6|immunoglobulin heavy locus|immunoglobulin heavy constant alpha 1|immunoglobulin heavy constant gamma 1 (G1m marker)	3.19618	3.19618	0	1.32783e-13
208384_s_at	MID2	midline 2	0.74479	1.34266	0	1.36335e-13
233058_at			0.72763	1.37433	0	1.36669e-13
219167_at	RASL12	RAS-like, family 12	1.27515	1.27515	0	1.36669e-13
234050_at	TAGAP	T-cell activation GTPase activating protein	1.73363	1.73363	0	1.39444e-13
211639_x_at	IGHA1	immunoglobulin heavy constant alpha 1	2.95489	2.95489	0	1.4222e-13
216060_s_at	DAAM1	dishevelled associated activator of morphogenesis 1	0.64382	1.55322	0	1.46105e-13
225090_at	SYVN1	synovial apoptosis inhibitor 1, synoviolin	1.8381	1.8381	0	1.46993e-13
216542_x_at	IFI6|IGHA1|IGHG1	interferon, alpha-inducible protein 6|immunoglobulin heavy constant alpha 1|immunoglobulin heavy constant gamma 1 (G1m marker)	2.78212	2.78212	0	1.48881e-13
208657_s_at		septin 9	1.91215	1.91215	0	1.48992e-13
219396_s_at	NEIL1	nei endonuclease VIII-like 1 (E. coli)	1.26587	1.26587	0	1.66755e-13
220306_at	FAM46C	family with sequence similarity 46, member C	2.49377	2.49377	0	1.6831e-13
214800_x_at	BTF3	basic transcription factor 3	0.70982	1.4088	0	1.69198e-13
205236_x_at	SOD3	superoxide dismutase 3, extracellular	1.43906	1.43906	0	1.71196e-13
214421_x_at	CYP2C9	cytochrome P450, family 2, subfamily C, polypeptide 9	0.66007	1.515	0	1.71418e-13
217861_s_at	PREB	prolactin regulatory element binding	1.60008	1.60008	0	1.73417e-13
226811_at	FAM46C	family with sequence similarity 46, member C	2.82589	2.82589	0	1.77192e-13
201749_at			1.36414	1.36414	0	1.80078e-13
230064_at	BC006438		0.49497	2.02032	0	1.82743e-13
202947_s_at	GYPC	glycophorin C (Gerbich blood group)	1.56636	1.56636	0	1.82743e-13
204044_at	QPRT	quinolinate phosphoribosyltransferase (nicotinate-nucleotide pyrophosphorylase (carboxylating))	1.61082	1.61082	0	1.85407e-13
202855_s_at	SLC16A3	solute carrier family 16, member 3 (monocarboxylic acid transporter 4)	1.61877	1.61877	0	1.8674e-13
202828_s_at	MMP14	matrix metallopeptidase 14 (membrane-inserted)	1.51126	1.51126	0	1.89404e-13
201204_s_at	RRBP1	ribosome binding protein 1 homolog 180kDa (dog)	1.75748	1.75748	0	1.90514e-13
224404_s_at	FCRL5	Fc receptor-like 5	3.01517	3.01517	0	1.9118e-13
231991_at	C20orf160	chromosome 20 open reading frame 160	1.47457	1.47457	0	2.0195e-13
238479_at			0.70437	1.4197	0	2.04281e-13
239697_x_at	FLJ42117	FLJ42117 protein	0.69417	1.44057	0	2.04392e-13
204116_at	IL2RG	interleukin 2 receptor, gamma (severe combined immunodeficiency)	1.75263	1.75263	0	2.05391e-13
215949_x_at	IFI6|IGH@|IGHA1|IGHG1|IGHV1-69	interferon, alpha-inducible protein 6|immunoglobulin heavy locus|immunoglobulin heavy constant alpha 1|immunoglobulin heavy constant gamma 1 (G1m marker)|immunoglobulin heavy variable 1-69	2.98047	2.98047	0	2.06057e-13
211835_at			2.03021	2.03021	0	2.08056e-13
1555173_at	STX19	syntaxin 19	0.64472	1.55105	0	2.09832e-13
209764_at			1.39641	1.39641	0	2.13829e-13
218999_at	TMEM140	transmembrane protein 140	1.45164	1.45164	0	2.27818e-13
208983_s_at	PECAM1	platelet/endothelial cell adhesion molecule (CD31 antigen)	2.11938	2.11938	0	2.28928e-13
1555270_a_at	WFS1	Wolfram syndrome 1 (wolframin)	1.72499	1.72499	0	2.32037e-13
241894_at	VMO1	vitelline membrane outer layer 1 homolog (chicken)	1.46347	1.46347	0	2.34257e-13
226906_s_at	ARHGAP9	Rho GTPase activating protein 9	1.78379	1.78379	0	2.35811e-13
230925_at	APBB1IP	amyloid beta (A4) precursor protein-binding, family B, member 1 interacting protein	1.57198	1.57198	0	2.46692e-13
213464_at			1.34189	1.34189	0	2.51577e-13
203434_s_at	MME	membrane metallo-endopeptidase (neutral endopeptidase, enkephalinase)	2.13018	2.13018	0	2.52354e-13
213125_at	OLFML2B	olfactomedin-like 2B	1.74377	1.74377	0	2.56239e-13
224486_s_at	C15orf41	chromosome 15 open reading frame 41	0.76217	1.31205	0	2.59126e-13
214456_x_at			1.71587	1.71587	0	2.60014e-13
204961_s_at	FKBP6|NCF1	FK506 binding protein 6, 36kDa|neutrophil cytosolic factor 1, (chronic granulomatous disease, autosomal 1)	1.73004	1.73004	0	2.61125e-13
234366_x_at	IGL@|IGLC1|IGLV4-3|IGLV3-25|IGLJ3|BC012876|X57820|BC064491	immunoglobulin lambda locus|immunoglobulin lambda constant 1 (Mcg marker)|immunoglobulin lambda variable 4-3|immunoglobulin lambda variable 3-25|immunoglobulin lambda joining 3	2.83516	2.83516	0	2.64566e-13
220377_at			1.92864	1.92864	0	2.75113e-13
203857_s_at	PDIA5	protein disulfide isomerase family A, member 5	1.63356	1.63356	0	2.76668e-13
220532_s_at	TMEM176B	transmembrane protein 176B	1.99966	1.99966	0	2.78e-13
204604_at	PFTK1	PFTAIRE protein kinase 1	1.6765	1.6765	0	2.78333e-13
229721_x_at	DERL3	Der1-like domain family, member 3	2.29483	2.29483	0	2.78555e-13
216430_x_at	IGL@|IGLC1|BC012876|X57820	immunoglobulin lambda locus|immunoglobulin lambda constant 1 (Mcg marker)	2.64401	2.64401	0	2.86438e-13
219634_at	CHST11	carbohydrate (chondroitin 4) sulfotransferase 11	1.68823	1.68823	0	2.88547e-13
209356_x_at	EFEMP2	EGF-containing fibulin-like extracellular matrix protein 2	1.5327	1.5327	0	3.06866e-13
219371_s_at	KLF2	Kruppel-like factor 2 (lung)	1.55923	1.55923	0	3.193e-13
218678_at	NES	nestin	1.37436	1.37436	0	3.19522e-13
220998_s_at			1.41131	1.41131	0	3.23852e-13
215946_x_at	IGLL1|CTA-246H3.1	immunoglobulin lambda-like polypeptide 1|similar to omega protein	1.80083	1.80083	0	3.28626e-13
214973_x_at	IFI6|IGH@|IGHA1|IGHG1	interferon, alpha-inducible protein 6|immunoglobulin heavy locus|immunoglobulin heavy constant alpha 1|immunoglobulin heavy constant gamma 1 (G1m marker)	3.25664	3.25664	0	3.30402e-13
204677_at	CDH5	cadherin 5, type 2, VE-cadherin (vascular epithelium)	1.64253	1.64253	0	3.34177e-13
206641_at	TNFRSF17	tumor necrosis factor receptor superfamily, member 17	3.43604	3.43604	0	3.54383e-13
209827_s_at	IL16	interleukin 16 (lymphocyte chemoattractant factor)	1.76022	1.76022	0	3.66707e-13
205902_at	KCNN3	potassium intermediate/small conductance calcium-activated channel, subfamily N, member 3	1.74584	1.74584	0	3.71259e-13
208018_s_at	HCK	hemopoietic cell kinase	1.5818	1.5818	0	3.73701e-13
221529_s_at	PLVAP	plasmalemma vesicle associated protein	1.65505	1.65505	0	3.79696e-13
213592_at	AGTRL1	angiotensin II receptor-like 1	1.52629	1.52629	0	3.90132e-13
219995_s_at	ZNF750	zinc finger protein 750	0.62516	1.59959	0	4.01568e-13
226244_at	CLEC14A	C-type lectin domain family 14, member A	1.34218	1.34218	0	4.03233e-13
224342_x_at	IGL@|IGLC1|X57820	immunoglobulin lambda locus|immunoglobulin lambda constant 1 (Mcg marker)	3.21468	3.21468	0	4.42979e-13
225763_at	RCSD1	RCSD domain containing 1	1.7911	1.7911	0	4.67515e-13
205352_at	SERPINI1	serpin peptidase inhibitor, clade I (neuroserpin), member 1	1.89497	1.89497	0	4.85168e-13
233690_at	RUNX1	runt-related transcription factor 1 (acute myeloid leukemia 1; aml1 oncogene)	1.92253	1.92253	0	4.88165e-13
204394_at	SLC43A1	solute carrier family 43, member 1	1.29871	1.29871	0	4.92495e-13
203456_at	PRAF2	PRA1 domain family, member 2	1.30737	1.30737	0	4.94937e-13
209473_at			1.51458	1.51458	0	4.98712e-13
1553102_a_at	CCDC69	coiled-coil domain containing 69	1.72984	1.72984	0	4.99822e-13
205237_at	FCN1|CR749452	ficolin (collagen/fibrinogen domain containing) 1	1.72205	1.72205	0	5.08482e-13
214228_x_at	TNFRSF4	tumor necrosis factor receptor superfamily, member 4	1.43704	1.43704	0	5.24691e-13
219993_at	SOX17	SRY (sex determining region Y)-box 17	1.42778	1.42778	0	5.2891e-13
206028_s_at	MERTK	c-mer proto-oncogene tyrosine kinase	1.66867	1.66867	0	5.3324e-13
201058_s_at	MYL9	myosin, light chain 9, regulatory	1.89914	1.89914	0	5.34239e-13
228115_at			0.5938	1.68407	0	5.42455e-13
232543_x_at	ARHGAP9	Rho GTPase activating protein 9	1.6207	1.6207	0	5.4845e-13
228003_at	RAB30	RAB30, member RAS oncogene family	1.82936	1.82936	0	5.50338e-13
206106_at	MAPK12	mitogen-activated protein kinase 12	1.43122	1.43122	0	5.73319e-13
225778_at	FUT1|AK097342	fucosyltransferase 1 (galactoside 2-alpha-L-fucosyltransferase, H blood group)	1.36668	1.36668	0	5.73652e-13
227125_at			1.6273	1.6273	0	5.94968e-13
209663_s_at	ITGA7	integrin, alpha 7	1.48384	1.48384	0	6.33937e-13
217198_x_at	IGHA1	immunoglobulin heavy constant alpha 1	2.44588	2.44588	0	6.44818e-13
227580_s_at			1.46145	1.46145	0	6.57807e-13
211180_x_at	RUNX1	runt-related transcription factor 1 (acute myeloid leukemia 1; aml1 oncogene)	1.42423	1.42423	0	6.61138e-13
211637_x_at	IFI6|IGH@|IGHA1|IGHG1|IGHV1-69	interferon, alpha-inducible protein 6|immunoglobulin heavy locus|immunoglobulin heavy constant alpha 1|immunoglobulin heavy constant gamma 1 (G1m marker)|immunoglobulin heavy variable 1-69	3.31814	3.31814	0	6.75571e-13
221029_s_at	WNT5B	wingless-type MMTV integration site family, member 5B	1.54444	1.54444	0	6.77347e-13
209474_s_at	ENTPD1	ectonucleoside triphosphate diphosphohydrolase 1	1.90436	1.90436	0	6.95333e-13
201860_s_at	PLAT	plasminogen activator, tissue	2.05679	2.05679	0	7.15206e-13
204269_at	PIM2	pim-2 oncogene	2.14573	2.14573	0	7.15872e-13
206481_s_at	LDB2	LIM domain binding 2	1.61257	1.61257	0	7.18314e-13
211634_x_at	IGHV1-69	immunoglobulin heavy variable 1-69	3.70019	3.70019	0	7.19424e-13
207777_s_at	SP140	SP140 nuclear body protein	1.81884	1.81884	0	7.39853e-13
227749_at			1.74894	1.74894	0	7.5917e-13
211641_x_at	IFI6|IGHA1|IGHG1	interferon, alpha-inducible protein 6|immunoglobulin heavy constant alpha 1|immunoglobulin heavy constant gamma 1 (G1m marker)	2.87037	2.87037	0	7.66942e-13
220017_x_at	CYP2C9	cytochrome P450, family 2, subfamily C, polypeptide 9	0.70651	1.41541	0	7.77378e-13
201087_at	PXN	paxillin	1.36414	1.36414	0	7.82929e-13
44702_at	SYDE1	synapse defective 1, Rho GTPase, homolog 1 (C. elegans)	1.24793	1.24793	0	7.87481e-13
202148_s_at	PYCR1	pyrroline-5-carboxylate reductase 1	1.29614	1.29614	0	7.90146e-13
234279_at	TNFAIP8L3	tumor necrosis factor, alpha-induced protein 8-like 3	0.73216	1.36582	0	8.11795e-13
219429_at	FA2H	fatty acid 2-hydroxylase	1.39117	1.39117	0	8.23341e-13
223325_at	TXNDC11	thioredoxin domain containing 11	1.75034	1.75034	0	8.2534e-13
200621_at	CSRP1|AK130802	cysteine and glycine-rich protein 1	1.38126	1.38126	0	8.33333e-13
225369_at	ESAM|AY189281	endothelial cell adhesion molecule	1.42341	1.42341	0	8.76188e-13
217258_x_at	IGL@|IGLC1|BC012876|X57820	immunoglobulin lambda locus|immunoglobulin lambda constant 1 (Mcg marker)	3.21837	3.21837	0	8.85625e-13
219690_at	TMEM149	transmembrane protein 149	1.41566	1.41566	0	8.89178e-13
216491_x_at	IFI6|IGH@|IGHA1|IGHG1|IGHV1-69	interferon, alpha-inducible protein 6|immunoglobulin heavy locus|immunoglobulin heavy constant alpha 1|immunoglobulin heavy constant gamma 1 (G1m marker)|immunoglobulin heavy variable 1-69	3.65167	3.65167	0	9.01057e-13
219025_at	CD248	CD248 molecule, endosialin	1.34762	1.34762	0	9.23484e-13
220937_s_at	ST6GALNAC4|FLJ10232	ST6 (alpha-N-acetyl-neuraminyl-2,3-beta-galactosyl-1,3)-N-acetylgalactosaminide alpha-2,6-sialyltransferase 4|hypothetical protein FLJ10232	1.99674	1.99674	0	9.58567e-13
220214_at	ZNF215	zinc finger protein 215	2.03501	2.03501	0	9.81437e-13
212771_at	C10orf38	chromosome 10 open reading frame 38	1.46699	1.46699	0	1.00386e-12
209374_s_at	IFI6|IGH@|IGHA1|IGHG1|IGHM	interferon, alpha-inducible protein 6|immunoglobulin heavy locus|immunoglobulin heavy constant alpha 1|immunoglobulin heavy constant gamma 1 (G1m marker)|immunoglobulin heavy constant mu	3.03071	3.03071	0	1.02063e-12
204613_at	PLCG2	phospholipase C, gamma 2 (phosphatidylinositol-specific)	1.68594	1.68594	0	1.03562e-12
227294_at			1.37596	1.37596	0	1.04994e-12
201998_at	ST6GAL1	ST6 beta-galactosamide alpha-2,6-sialyltranferase 1	2.3409	2.3409	0	1.09135e-12
218345_at	TMEM176A	transmembrane protein 176A	1.58489	1.58489	0	1.11899e-12
218746_at	TAPBPL|U80760	TAP binding protein-like	1.64724	1.64724	0	1.12321e-12
210714_at	R3HDM1	R3H domain containing 1	1.33147	1.33147	0	1.13265e-12
209581_at	HRASLS3	HRAS-like suppressor 3	1.54187	1.54187	0	1.14575e-12
1558924_s_at	RSN	restin (Reed-Steinberg cell-expressed intermediate filament-associated protein)	0.49533	2.01886	0	1.1483e-12
219340_s_at	CLN8	ceroid-lipofuscinosis, neuronal 8 (epilepsy, progressive with mental retardation)	0.77887	1.2839	0	1.17262e-12
211913_s_at	MERTK	c-mer proto-oncogene tyrosine kinase	1.64433	1.64433	0	1.17861e-12
228658_at			1.72078	1.72078	0	1.19504e-12
221814_at	GPR124	G protein-coupled receptor 124	1.45675	1.45675	0	1.19926e-12
215118_s_at	IGH@	immunoglobulin heavy locus	2.30603	2.30603	0	1.20115e-12
214298_x_at		septin 6	1.78956	1.78956	0	1.20171e-12
204197_s_at	RUNX3	runt-related transcription factor 3	1.43097	1.43097	0	1.21658e-12
217148_x_at	IGL@|IGLC1|IGLV3-25|IGLJ3|BC012876|X57820|BC064491	immunoglobulin lambda locus|immunoglobulin lambda constant 1 (Mcg marker)|immunoglobulin lambda variable 3-25|immunoglobulin lambda joining 3	3.09122	3.09122	0	1.24656e-12
236201_at			0.72582	1.37775	0	1.26565e-12
202667_s_at	SLC39A7	solute carrier family 39 (zinc transporter), member 7	1.8646	1.8646	0	1.27343e-12
204639_at	ADA	adenosine deaminase	1.4438	1.4438	0	1.28009e-12
212028_at	RBM25	RNA binding motif protein 25	0.58671	1.70443	0	1.28686e-12
220723_s_at	FLJ21511	hypothetical protein FLJ21511	0.63008	1.58709	0	1.29163e-12
1555773_at			0.59478	1.6813	0	1.29674e-12
221701_s_at	STRA6	stimulated by retinoic acid gene 6 homolog (mouse)	1.34937	1.34937	0	1.29818e-12
209435_s_at	ARHGEF2	rho/rac guanine nucleotide exchange factor (GEF) 2	1.38681	1.38681	0	1.32272e-12
216541_x_at	IGHV1-69	immunoglobulin heavy variable 1-69	2.9298	2.9298	0	1.34159e-12
204735_at	PDE4A	phosphodiesterase 4A, cAMP-specific (phosphodiesterase E2 dunce homolog, Drosophila)	1.47108	1.47108	0	1.35403e-12
225033_at			1.63205	1.63205	0	1.38556e-12
211640_x_at	IGHV1-69	immunoglobulin heavy variable 1-69	3.29381	3.29381	0	1.39788e-12
222753_s_at	SPCS3	signal peptidase complex subunit 3 homolog (S. cerevisiae)	1.64736	1.64736	0	1.40377e-12
232958_at	PYGL	phosphorylase, glycogen; liver (Hers disease, glycogen storage disease type VI)	0.50738	1.9709	0	1.41509e-12
223469_at	PGPEP1	pyroglutamyl-peptidase I	1.38937	1.38937	0	1.41798e-12
211649_x_at	IFI6|IGH@|IGHA1|IGHG1	interferon, alpha-inducible protein 6|immunoglobulin heavy locus|immunoglobulin heavy constant alpha 1|immunoglobulin heavy constant gamma 1 (G1m marker)	2.27119	2.27119	0	1.4293e-12
213603_s_at	RAC2	ras-related C3 botulinum toxin substrate 2 (rho family, small GTP binding protein Rac2)	1.6524	1.6524	0	1.45239e-12
204360_s_at	NAGLU	N-acetylglucosaminidase, alpha- (Sanfilippo disease IIIB)	1.54109	1.54109	0	1.45939e-12
235075_at	DSG3	desmoglein 3 (pemphigus vulgaris antigen)	0.70956	1.40933	0	1.4615e-12
217384_x_at	IGHA1	immunoglobulin heavy constant alpha 1	2.20096	2.20096	0	1.47893e-12
204562_at	IRF4	interferon regulatory factor 4	2.6966	2.6966	0	1.47993e-12
203907_s_at	IQSEC1	IQ motif and Sec7 domain 1	1.33379	1.33379	0	1.53522e-12
208289_s_at			0.77408	1.29186	0	1.53655e-12
205328_at	CLDN10	claudin 10	1.72822	1.72822	0	1.54476e-12
221799_at	CSGlcA-T	chondroitin sulfate glucuronyltransferase	1.42841	1.42841	0	1.54854e-12
202175_at	CHPF	chondroitin polymerizing factor	1.48899	1.48899	0	1.55331e-12
222011_s_at	TCP1	t-complex 1	0.60425	1.65494	0	1.57685e-12
208607_s_at	SAA1	serum amyloid A1	2.05262	2.05262	0	1.67999e-12
210006_at	ABHD14A	abhydrolase domain containing 14A	1.66432	1.66432	0	1.72595e-12
241065_x_at	CMAS	cytidine monophosphate N-acetylneuraminic acid synthetase	0.79296	1.2611	0	1.77081e-12
206504_at	CYP24A1	cytochrome P450, family 24, subfamily A, polypeptide 1	2.20301	2.20301	0	1.85896e-12
227429_at	EFCAB4A|AK127926	EF-hand calcium binding domain 4A	1.41212	1.41212	0	1.87217e-12
217227_x_at	IGL@|IGLC1|BC012876|X57820	immunoglobulin lambda locus|immunoglobulin lambda constant 1 (Mcg marker)	2.69485	2.69485	0	1.8775e-12
215874_at	ST3GAL1	ST3 beta-galactoside alpha-2,3-sialyltransferase 1	1.35099	1.35099	0	1.89049e-12
201819_at	SCARB1	scavenger receptor class B, member 1	1.41524	1.41524	0	1.92935e-12
219135_s_at			1.61925	1.61925	0	1.95555e-12
221739_at	C19orf10	chromosome 19 open reading frame 10	1.56106	1.56106	0	2.00795e-12
235479_at	CPEB2	cytoplasmic polyadenylation element binding protein 2	0.72825	1.37315	0	2.02938e-12
204785_x_at	IFNAR2	interferon (alpha, beta and omega) receptor 2	1.5824	1.5824	0	2.03515e-12
212415_at		septin 6	1.73344	1.73344	0	2.03893e-12
227043_at	AK127284		1.42208	1.42208	0	2.0427e-12
201640_x_at	CLPTM1	cleft lip and palate associated transmembrane protein 1	1.41751	1.41751	0	2.06135e-12
204180_s_at	ZBTB43	zinc finger and BTB domain containing 43	0.6191	1.61525	0	2.08344e-12
219756_s_at	POF1B	premature ovarian failure, 1B	0.58242	1.71698	0	2.08589e-12
216412_x_at	IGL@|IGLC1|BC012876|X57820	immunoglobulin lambda locus|immunoglobulin lambda constant 1 (Mcg marker)	2.70016	2.70016	0	2.12119e-12
222786_at	CHST12	carbohydrate (chondroitin 4) sulfotransferase 12	1.45014	1.45014	0	2.12541e-12
203756_at	ARHGEF17	Rho guanine nucleotide exchange factor (GEF) 17	1.23768	1.23768	0	2.1374e-12
242983_at	EIF4ENIF1	eukaryotic translation initiation factor 4E nuclear import factor 1	0.66599	1.50152	0	2.16371e-12
1559949_at	TRPS1	trichorhinophalangeal syndrome I	0.44864	2.22895	0	2.16405e-12
200757_s_at	CALU	calumenin	1.40598	1.40598	0	2.21778e-12
227309_at	YOD1	YOD1 OTU deubiquinating enzyme 1 homolog (S. cerevisiae)	0.58629	1.70565	0	2.22011e-12
206478_at	KIAA0125	KIAA0125	3.1657	3.1657	0	2.22034e-12
202177_at	GAS6	growth arrest-specific 6	1.81701	1.81701	0	2.26041e-12
210720_s_at	APBA2BP	amyloid beta (A4) precursor protein-binding, family A, member 2 binding protein	1.37764	1.37764	0	2.26075e-12
220565_at	CCR10	chemokine (C-C motif) receptor 10	1.53796	1.53796	0	2.40852e-12
211635_x_at			3.07005	3.07005	0	2.47558e-12
218282_at	EDEM2	ER degradation enhancer, mannosidase alpha-like 2	1.59183	1.59183	0	2.48046e-12
216510_x_at	IGHA1	immunoglobulin heavy constant alpha 1	3.2592	3.2592	0	2.50666e-12
216984_x_at	IGL@|IGLC1|IGLV3-25|IGLJ3|BC012876|X57820|BC064491	immunoglobulin lambda locus|immunoglobulin lambda constant 1 (Mcg marker)|immunoglobulin lambda variable 3-25|immunoglobulin lambda joining 3	2.84275	2.84275	0	2.54952e-12
214666_x_at			0.6942	1.4405	0	2.59526e-12
209359_x_at	RUNX1	runt-related transcription factor 1 (acute myeloid leukemia 1; aml1 oncogene)	1.39537	1.39537	0	2.76246e-12
229506_at			0.65812	1.51947	0	2.81508e-12
240180_at			0.60697	1.64752	0	2.85594e-12
40446_at	PHF1	PHD finger protein 1	1.3331	1.3331	0	2.87637e-12
241044_x_at	MAP2	microtubule-associated protein 2	0.56435	1.77195	0	3.00293e-12
204867_at	GCHFR	GTP cyclohydrolase I feedback regulator	1.44386	1.44386	0	3.03246e-12
229860_x_at			1.43011	1.43011	0	3.07532e-12
212788_x_at	FTL	ferritin, light polypeptide	1.29702	1.29702	0	3.0782e-12
221249_s_at	FAM117A	family with sequence similarity 117, member A	1.38561	1.38561	0	3.08464e-12
213170_at	GPX7	glutathione peroxidase 7	1.73436	1.73436	0	3.08509e-12
228372_at	C10orf128	chromosome 10 open reading frame 128	1.3211	1.3211	0	3.1446e-12
202083_s_at	SEC14L1	SEC14-like 1 (S. cerevisiae)	1.89593	1.89593	0	3.15448e-12
210138_at	RGS20	regulator of G-protein signalling 20	0.68662	1.4564	0	3.17302e-12
223061_at	CHID1	chitinase domain containing 1	1.42147	1.42147	0	3.23874e-12
201095_at	DAP|BC080565	death-associated protein	1.47049	1.47049	0	3.25362e-12
202084_s_at	SEC14L1	SEC14-like 1 (S. cerevisiae)	1.50132	1.50132	0	3.31102e-12
213502_x_at			1.7367	1.7367	0	3.41493e-12
210044_s_at	LYL1	lymphoblastic leukemia derived sequence 1	1.31889	1.31889	0	3.42792e-12
211702_s_at	USP32	ubiquitin specific peptidase 32	0.7598	1.31613	0	3.45279e-12
210426_x_at	RORA	RAR-related orphan receptor A	0.5502	1.81752	0	3.45346e-12
222125_s_at	PH-4	hypoxia-inducible factor prolyl 4-hydroxylase	1.37345	1.37345	0	3.46889e-12
229686_at	P2RY8	purinergic receptor P2Y, G-protein coupled, 8	1.94487	1.94487	0	3.47011e-12
204998_s_at	ATF5	activating transcription factor 5	1.89513	1.89513	0	3.5254e-12
229009_at	SIX5	sine oculis homeobox homolog 5 (Drosophila)	1.39469	1.39469	0	3.55449e-12
202191_s_at	GAS7	growth arrest-specific 7	0.60245	1.6599	0	3.60156e-12
217529_at			1.83286	1.83286	0	3.64886e-12
207442_at	CSF3	colony stimulating factor 3 (granulocyte)	1.82397	1.82397	0	3.64997e-12
201809_s_at	ENG	endoglin (Osler-Rendu-Weber syndrome 1)	1.61255	1.61255	0	3.66629e-12
230630_at			0.62989	1.58757	0	3.67839e-12
222561_at	LANCL2	LanC lantibiotic synthetase component C-like 2 (bacterial)	0.77812	1.28514	0	3.72857e-12
215346_at	CD40	CD40 molecule, TNF receptor superfamily member 5	1.38228	1.38228	0	3.74323e-12
205692_s_at	CD38	CD38 molecule	2.20944	2.20944	0	3.74656e-12
239173_at	INADL	InaD-like (Drosophila)	0.64595	1.54812	0	3.79063e-12
224618_at	ROD1	ROD1 regulator of differentiation 1 (S. pombe)	0.65957	1.51614	0	3.81917e-12
223120_at	FUCA2	fucosidase, alpha-L- 2, plasma	1.47689	1.47689	0	3.92975e-12
204588_s_at	SLC7A7	solute carrier family 7 (cationic amino acid transporter, y+ system), member 7	1.48935	1.48935	0	3.9857e-12
228618_at			1.44183	1.44183	0	4.03177e-12
215121_x_at	IGL@|IGLC1|IGLV4-3|IGLV3-25|IGLJ3|BC012876|X57820|BC064491|AJ319669	immunoglobulin lambda locus|immunoglobulin lambda constant 1 (Mcg marker)|immunoglobulin lambda variable 4-3|immunoglobulin lambda variable 3-25|immunoglobulin lambda joining 3	1.70881	1.70881	0	4.04365e-12
237262_at			0.63062	1.58573	0	4.05742e-12
216365_x_at	IGL@|IGLC1|IGLV3-25|IGLJ3|BC012876|X57820|BC064491	immunoglobulin lambda locus|immunoglobulin lambda constant 1 (Mcg marker)|immunoglobulin lambda variable 3-25|immunoglobulin lambda joining 3	2.56796	2.56796	0	4.13025e-12
203382_s_at	APOE	apolipoprotein E	1.68339	1.68339	0	4.16423e-12
203477_at	COL15A1	collagen, type XV, alpha 1	1.68182	1.68182	0	4.27503e-12
224406_s_at	FCRL5|AK090475	Fc receptor-like 5	2.35604	2.35604	0	4.28013e-12
216177_at			0.67186	1.4884	0	4.29812e-12
202767_at	ACP2	acid phosphatase 2, lysosomal	1.3952	1.3952	0	4.307e-12
202957_at	HCLS1	hematopoietic cell-specific Lyn substrate 1	1.75556	1.75556	0	4.32598e-12
207324_s_at	DSC1	desmocollin 1	0.41344	2.41876	0	4.43912e-12
219845_at	BARX1	BarH-like homeobox 1	1.37024	1.37024	0	4.55058e-12
1554812_at	CLDN20	claudin 20	0.58139	1.72001	0	4.60043e-12
210340_s_at	CSF2RA	colony stimulating factor 2 receptor, alpha, low-affinity (granulocyte-macrophage)	1.3798	1.3798	0	4.6364e-12
205213_at	CENTB1	centaurin, beta 1	1.64939	1.64939	0	4.71623e-12
203906_at			1.29579	1.29579	0	4.76974e-12
215982_s_at	DOM3Z	dom-3 homolog Z (C. elegans)	1.37979	1.37979	0	4.78839e-12
205153_s_at	CD40	CD40 molecule, TNF receptor superfamily member 5	1.37635	1.37635	0	4.85945e-12
224211_at	FOXP3	forkhead box P3	1.2256	1.2256	0	4.91895e-12
242414_at			1.33071	1.33071	0	4.92739e-12
1556381_at			0.72932	1.37114	0	4.99478e-12
1558906_a_at			1.33543	1.33543	0	5.01377e-12
217179_x_at	IGLC1|X57820	immunoglobulin lambda constant 1 (Mcg marker)	3.05879	3.05879	0	5.05351e-12
217235_x_at	IGL@|IGLC1|IGLV3-25|IGLJ3|GGTL4|BC012876|X57820|BC064491	immunoglobulin lambda locus|immunoglobulin lambda constant 1 (Mcg marker)|immunoglobulin lambda variable 3-25|immunoglobulin lambda joining 3|gamma-glutamyltransferase-like 4	2.87804	2.87804	0	5.07661e-12
216517_at	IGKC|IGKV1-5|IGKV2-24	immunoglobulin kappa constant|immunoglobulin kappa variable 1-5|immunoglobulin kappa variable 2-24	2.26304	2.26304	0	5.17475e-12
216661_x_at	CYP2C9	cytochrome P450, family 2, subfamily C, polypeptide 9	0.71473	1.39914	0	5.21361e-12
201839_s_at	TACSTD1	tumor-associated calcium signal transducer 1	0.61554	1.62458	0	5.25979e-12
1294_at	UBE1L	ubiquitin-activating enzyme E1-like	1.31565	1.31565	0	5.74329e-12
203018_s_at	SSX2IP	synovial sarcoma, X breakpoint 2 interacting protein	0.74403	1.34403	0	5.77827e-12
232158_x_at			0.60379	1.65619	0	5.79847e-12
220161_s_at	EPB41L4B	erythrocyte membrane protein band 4.1 like 4B	0.59155	1.69046	0	5.82601e-12
236261_at			0.70742	1.41359	0	5.85087e-12
223568_s_at	PPAPDC1B	phosphatidic acid phosphatase type 2 domain containing 1B	1.77057	1.77057	0	5.96334e-12
235540_at			0.67394	1.48381	0	5.98366e-12
208269_s_at	ADAM28	ADAM metallopeptidase domain 28	1.43641	1.43641	0	6.0093e-12
216573_at	IGL@|IGLC1|BC012876|X57820	immunoglobulin lambda locus|immunoglobulin lambda constant 1 (Mcg marker)	2.29818	2.29818	0	6.07958e-12
214129_at	PDE4DIP	phosphodiesterase 4D interacting protein (myomegalin)	1.50493	1.50493	0	6.08436e-12
201923_at	PRDX4	peroxiredoxin 4	1.69273	1.69273	0	6.10489e-12
201508_at	IGFBP4	insulin-like growth factor binding protein 4	2.06629	2.06629	0	6.31428e-12
227780_s_at			1.30478	1.30478	0	6.3527e-12
218921_at	SIGIRR	single immunoglobulin and toll-interleukin 1 receptor (TIR) domain	1.70268	1.70268	0	6.3769e-12
224628_at	C2orf30	chromosome 2 open reading frame 30	1.76892	1.76892	0	6.44418e-12
203252_at	CDK2AP2	CDK2-associated protein 2	1.73094	1.73094	0	6.49814e-12
218546_at	C1orf115	chromosome 1 open reading frame 115	1.33005	1.33005	0	6.53067e-12
213160_at	DOCK2|AK130744	dedicator of cytokinesis 2	1.7619	1.7619	0	6.55498e-12
204680_s_at	RAPGEF5	Rap guanine nucleotide exchange factor (GEF) 5	0.63365	1.57816	0	6.61737e-12
217028_at	CXCR4	chemokine (C-X-C motif) receptor 4	2.20642	2.20642	0	6.62959e-12
206034_at	SERPINB8	serpin peptidase inhibitor, clade B (ovalbumin), member 8	0.78982	1.2661	0	6.74449e-12
211499_s_at	MAPK11	mitogen-activated protein kinase 11	1.30886	1.30886	0	6.77303e-12
221805_at			0.55224	1.8108	0	6.89204e-12
204923_at	CXorf9	chromosome X open reading frame 9	1.55551	1.55551	0	6.94389e-12
203028_s_at	CYBA	cytochrome b-245, alpha polypeptide	2.13737	2.13737	0	6.95422e-12
211642_at	IFI6|IGHA1|IGHG1	interferon, alpha-inducible protein 6|immunoglobulin heavy constant alpha 1|immunoglobulin heavy constant gamma 1 (G1m marker)	2.44041	2.44041	0	6.97686e-12
202339_at	SYMPK	symplekin	1.31322	1.31322	0	7.02127e-12
214768_x_at	IGKC|IGKV1-5	immunoglobulin kappa constant|immunoglobulin kappa variable 1-5	3.36844	3.36844	0	7.02471e-12
221024_s_at	SLC2A10	solute carrier family 2 (facilitated glucose transporter), member 10	1.70132	1.70132	0	7.08023e-12
203016_s_at	SSX2IP	synovial sarcoma, X breakpoint 2 interacting protein	0.68323	1.46364	0	7.12719e-12
227276_at	PLXDC2	plexin domain containing 2	0.74095	1.34961	0	7.15983e-12
1555526_a_at		septin 6	1.70444	1.70444	0	7.16627e-12
236840_at			0.67021	1.49206	0	7.19225e-12
214807_at			0.50918	1.96395	0	7.27995e-12
211647_x_at			1.96589	1.96589	0	7.28384e-12
202112_at	VWF	von Willebrand factor	1.52249	1.52249	0	7.30083e-12
46142_at			1.79225	1.79225	0	7.31615e-12
228339_at			1.49468	1.49468	0	7.504e-12
216829_at	IGKC|IGKV1-5|IGKV2-24	immunoglobulin kappa constant|immunoglobulin kappa variable 1-5|immunoglobulin kappa variable 2-24	2.99995	2.99995	0	7.51232e-12
216527_at			0.61707	1.62057	0	7.56772e-12
241140_at	LMO7	LIM domain 7	0.54436	1.83702	0	7.64566e-12
244029_at	CPNE5|AK124222	copine V	1.70629	1.70629	0	7.6481e-12
37966_at	PARVB	parvin, beta	1.50794	1.50794	0	7.64966e-12
226703_at	KIAA1787	KIAA1787 protein	1.44949	1.44949	0	7.66609e-12
207691_x_at	ENTPD1	ectonucleoside triphosphate diphosphohydrolase 1	1.6982	1.6982	0	7.79177e-12
228214_at			0.62258	1.60623	0	7.88281e-12
210448_s_at	P2RX5	purinergic receptor P2X, ligand-gated ion channel, 5	1.71063	1.71063	0	7.97473e-12
240118_at	TXNDC11	thioredoxin domain containing 11	2.45849	2.45849	0	7.99039e-12
227873_at	C5orf14	chromosome 5 open reading frame 14	1.53585	1.53585	0	8.19522e-12
216560_x_at	IGL@|IGLC1|IGLV3-25|IGLJ3|BC012876|X57820|BC064491	immunoglobulin lambda locus|immunoglobulin lambda constant 1 (Mcg marker)|immunoglobulin lambda variable 3-25|immunoglobulin lambda joining 3	2.95366	2.95366	0	8.32356e-12
38487_at	STAB1	stabilin 1	1.44251	1.44251	0	8.3763e-12
205113_at	NEF3	neurofilament 3 (150kDa medium)	0.62916	1.58943	0	8.40261e-12
221581_s_at	LAT2	linker for activation of T cells family, member 2	1.58374	1.58374	0	8.42748e-12
241917_at	FCHSD2	FCH and double SH3 domains 2	1.52406	1.52406	0	8.71392e-12
226950_at	ACVRL1	activin A receptor type II-like 1	1.37397	1.37397	0	8.87279e-12
216257_at	SERPINB13	serpin peptidase inhibitor, clade B (ovalbumin), member 13	0.56472	1.77079	0	8.94984e-12
236191_at	CD38	CD38 molecule	2.28342	2.28342	0	9.02711e-12
212468_at	SPAG9	sperm associated antigen 9	0.52262	1.91343	0	9.06764e-12
229172_at	HSPA12B	heat shock 70kD protein 12B	1.35729	1.35729	0	9.1237e-12
228897_at	DERL3	Der1-like domain family, member 3	1.95353	1.95353	0	9.22484e-12
216207_x_at	IGKC|IGKV1-5|IGKV2-24	immunoglobulin kappa constant|immunoglobulin kappa variable 1-5|immunoglobulin kappa variable 2-24	2.59992	2.59992	0	9.2667e-12
222692_s_at	FNDC3B	fibronectin type III domain containing 3B	1.57091	1.57091	0	9.31011e-12
236616_at	AK123617		0.72253	1.38403	0	9.33298e-12
218272_at	FLJ20699	hypothetical protein FLJ20699	1.37879	1.37879	0	9.41158e-12
228236_at	C20orf54	chromosome 20 open reading frame 54	1.31882	1.31882	0	9.51217e-12
204468_s_at	TIE1	tyrosine kinase with immunoglobulin-like and EGF-like domains 1	1.85294	1.85294	0	9.54481e-12
214428_x_at	C4A|C4B|C4B	complement component 4A (Rodgers blood group)|complement component 4B (Childo blood group)	1.84734	1.84734	0	9.5689e-12
209200_at			1.66454	1.66454	0	9.57945e-12
205965_at	BATF	basic leucine zipper transcription factor, ATF-like	1.33168	1.33168	0	9.62452e-12
244586_x_at	PARD3B	par-3 partitioning defective 3 homolog B (C. elegans)	0.67023	1.49203	0	9.6525e-12
211868_x_at			2.22906	2.22906	0	1.0044e-11
203066_at	GALNAC4S-6ST	B cell RAG associated protein	1.48688	1.48688	0	1.03775e-11
220495_s_at	C5orf14	chromosome 5 open reading frame 14	1.81885	1.81885	0	1.04744e-11
204120_s_at	ADK	adenosine kinase	0.41556	2.40641	0	1.04762e-11
1555753_x_at			1.47169	1.47169	0	1.07403e-11
209928_s_at	MSC	musculin (activated B-cell factor-1)	1.55495	1.55495	0	1.07747e-11
203143_s_at	KIAA0040	KIAA0040	1.43258	1.43258	0	1.09135e-11
1554240_a_at	ITGAL	integrin, alpha L (antigen CD11A (p180), lymphocyte function-associated antigen 1; alpha polypeptide)	1.80561	1.80561	0	1.10243e-11
216022_at	WNK1	WNK lysine deficient protein kinase 1	0.48414	2.06553	0	1.13379e-11
204150_at	STAB1	stabilin 1	1.57336	1.57336	0	1.14305e-11
212315_s_at	NUP210	nucleoporin 210kDa	1.50206	1.50206	0	1.14555e-11
208335_s_at	DARC	Duffy blood group, chemokine receptor	1.55023	1.55023	0	1.15348e-11
206363_at	MAF	v-maf musculoaponeurotic fibrosarcoma oncogene homolog (avian)	0.6555	1.52556	0	1.16067e-11
52940_at	SIGIRR	single immunoglobulin and toll-interleukin 1 receptor (TIR) domain	1.46217	1.46217	0	1.16438e-11
217168_s_at	HERPUD1	homocysteine-inducible, endoplasmic reticulum stress-inducible, ubiquitin-like domain member 1	1.7787	1.7787	0	1.16519e-11
228275_at			1.7936	1.7936	0	1.17026e-11
219551_at	EAF2	ELL associated factor 2	2.30772	2.30772	0	1.17427e-11
228427_at	FBXO16	F-box protein 16	1.62444	1.62444	0	1.17712e-11
204259_at	MMP7	matrix metallopeptidase 7 (matrilysin, uterine)	2.22107	2.22107	0	1.17879e-11
206584_at	LY96	lymphocyte antigen 96	1.75558	1.75558	0	1.1956e-11
227391_x_at	KCNMB3	potassium large conductance calcium-activated channel, subfamily M beta member 3	0.6568	1.52253	0	1.19722e-11
214647_s_at	HFE	hemochromatosis	1.3216	1.3216	0	1.20321e-11
214219_x_at	MAP4K1	mitogen-activated protein kinase kinase kinase kinase 1	1.4026	1.4026	0	1.2041e-11
209632_at	PPP2R3A	protein phosphatase 2 (formerly 2A), regulatory subunit B'', alpha	0.63165	1.58316	0	1.21833e-11
225299_at	MYO5B	myosin VB	0.69965	1.42928	0	1.22797e-11
215565_at			2.32858	2.32858	0	1.25487e-11
205779_at	RAMP2	receptor (calcitonin) activity modifying protein 2	1.48105	1.48105	0	1.26902e-11
206020_at	SOCS6	suppressor of cytokine signaling 6	0.64704	1.54549	0	1.27389e-11
209263_x_at	TSPAN4	tetraspanin 4	1.35182	1.35182	0	1.28812e-11
229723_at	TAGAP	T-cell activation GTPase activating protein	1.90689	1.90689	0	1.28819e-11
205709_s_at	CDS1	CDP-diacylglycerol synthase (phosphatidate cytidylyltransferase) 1	0.57215	1.74779	0	1.29782e-11
212886_at	CCDC69	coiled-coil domain containing 69	1.63188	1.63188	0	1.30487e-11
224630_at	C2orf30	chromosome 2 open reading frame 30	1.65288	1.65288	0	1.31849e-11
202871_at	TRAF4	TNF receptor-associated factor 4	1.52437	1.52437	0	1.33121e-11
218130_at	C17orf62	chromosome 17 open reading frame 62	1.46108	1.46108	0	1.33684e-11
211993_at	WNK1	WNK lysine deficient protein kinase 1	0.57676	1.73382	0	1.34033e-11
215379_x_at			1.64932	1.64932	0	1.3451e-11
205247_at	NOTCH4|GPSM3	Notch homolog 4 (Drosophila)|G-protein signalling modulator 3 (AGS3-like, C. elegans)	1.40474	1.40474	0	1.34895e-11
227923_at			1.46966	1.46966	0	1.35191e-11
214777_at			3.1707	3.1707	0	1.3582e-11
202161_at	PKN1|X80229	protein kinase N1	1.62435	1.62435	0	1.36338e-11
229247_at	FLJ37440	hypothetical protein FLJ37440	1.30786	1.30786	0	1.39852e-11
205658_s_at	SNAPC4	small nuclear RNA activating complex, polypeptide 4, 190kDa	1.32057	1.32057	0	1.40579e-11
209121_x_at	NR2F2	nuclear receptor subfamily 2, group F, member 2	1.45672	1.45672	0	1.4058e-11
204198_s_at	RUNX3	runt-related transcription factor 3	1.78018	1.78018	0	1.46383e-11
222838_at	SLAMF7	SLAM family member 7	2.5431	2.5431	0	1.46407e-11
223041_at	CD99L2	CD99 molecule-like 2	1.5194	1.5194	0	1.47307e-11
203110_at	PTK2B	PTK2B protein tyrosine kinase 2 beta	1.4887	1.4887	0	1.48446e-11
207738_s_at	NCKAP1	NCK-associated protein 1	0.65092	1.53629	0	1.48973e-11
227860_at	CPXM1	carboxypeptidase X (M14 family), member 1	1.71879	1.71879	0	1.50743e-11
1557636_a_at			0.70274	1.42301	0	1.50879e-11
203669_s_at	DGAT1	diacylglycerol O-acyltransferase homolog 1 (mouse)	1.45293	1.45293	0	1.531e-11
214853_s_at	MUC1|SHC1	mucin 1, cell surface associated|SHC (Src homology 2 domain containing) transforming protein 1	1.45946	1.45946	0	1.54231e-11
218731_s_at	VWA1	von Willebrand factor A domain containing 1	1.48378	1.48378	0	1.55675e-11
210325_at	CD1A	CD1a molecule	0.74251	1.34678	0	1.57738e-11
201206_s_at	RRBP1	ribosome binding protein 1 homolog 180kDa (dog)	1.50738	1.50738	0	1.58025e-11
206206_at	CD180	CD180 molecule	1.5784	1.5784	0	1.59264e-11
204088_at	P2RX4	purinergic receptor P2X, ligand-gated ion channel, 4	1.48987	1.48987	0	1.60923e-11
222679_s_at	DCUN1D1	DCN1, defective in cullin neddylation 1, domain containing 1 (S. cerevisiae)	0.52139	1.91794	0	1.62896e-11
207734_at	LAX1	lymphocyte transmembrane adaptor 1	2.31326	2.31326	0	1.63121e-11
1555926_a_at			0.79291	1.26118	0	1.63465e-11
234792_x_at	IFI6|IGH@|IGHA1|IGHG1	interferon, alpha-inducible protein 6|immunoglobulin heavy locus|immunoglobulin heavy constant alpha 1|immunoglobulin heavy constant gamma 1 (G1m marker)	3.37456	3.37456	0	1.6353e-11
217949_s_at	VKORC1	vitamin K epoxide reductase complex, subunit 1	1.46223	1.46223	0	1.64136e-11
222245_s_at	FER1L4	fer-1-like 4 (C. elegans)	1.81093	1.81093	0	1.64695e-11
242722_at	LMO7	LIM domain 7	0.46549	2.14828	0	1.65299e-11
223072_s_at	WBP1	WW domain binding protein 1	1.3731	1.3731	0	1.69902e-11
234350_at			2.16407	2.16407	0	1.74705e-11
220091_at	SLC2A6	solute carrier family 2 (facilitated glucose transporter), member 6	1.47288	1.47288	0	1.76925e-11
217979_at	TSPAN13	tetraspanin 13	1.39606	1.39606	0	1.78382e-11
219021_at	RNF121	ring finger protein 121	1.32057	1.32057	0	1.78918e-11
205581_s_at	NOS3	nitric oxide synthase 3 (endothelial cell)	1.51987	1.51987	0	1.80895e-11
212314_at	KIAA0746	KIAA0746 protein	2.51648	2.51648	0	1.8333e-11
228042_at	ADPRH	ADP-ribosylarginine hydrolase	1.33103	1.33103	0	1.83582e-11
226907_at	PPP1R14C	protein phosphatase 1, regulatory (inhibitor) subunit 14C	0.72893	1.37188	0	1.84379e-11
220169_at	TMEM156	transmembrane protein 156	1.67612	1.67612	0	1.85646e-11
211517_s_at	IL5RA	interleukin 5 receptor, alpha	1.55052	1.55052	0	1.8858e-11
235114_x_at	HOOK3	hook homolog 3 (Drosophila)	0.70756	1.41331	0	1.92648e-11
209183_s_at	C10orf10	chromosome 10 open reading frame 10	1.52851	1.52851	0	1.92875e-11
205969_at	AADAC	arylacetamide deacetylase (esterase)	0.61147	1.6354	0	1.94109e-11
228759_at	CREB3L2	cAMP responsive element binding protein 3-like 2	1.35329	1.35329	0	1.95535e-11
226188_at			0.68474	1.4604	0	1.97213e-11
207419_s_at	RAC2	ras-related C3 botulinum toxin substrate 2 (rho family, small GTP binding protein Rac2)	1.85194	1.85194	0	1.98489e-11
219475_at	OSGIN1	oxidative stress induced growth inhibitor 1	1.43577	1.43577	0	2.0088e-11
1563253_s_at	ERBB3	v-erb-b2 erythroblastic leukemia viral oncogene homolog 3 (avian)	0.64806	1.54307	0	2.05733e-11
223805_at	OSBPL6	oxysterol binding protein-like 6	0.6895	1.45033	0	2.06191e-11
226273_at	CLCN5	chloride channel 5 (nephrolithiasis 2, X-linked, Dent disease)	0.72097	1.38702	0	2.06883e-11
229670_at			1.59268	1.59268	0	2.08316e-11
38671_at	PLXND1	plexin D1	1.32874	1.32874	0	2.10718e-11
227006_at	PPP1R14A	protein phosphatase 1, regulatory (inhibitor) subunit 14A	1.57201	1.57201	0	2.14941e-11
205413_at	MPPED2	metallophosphoesterase domain containing 2	1.84024	1.84024	0	2.15842e-11
209354_at	TNFRSF14	tumor necrosis factor receptor superfamily, member 14 (herpesvirus entry mediator)	1.32788	1.32788	0	2.19144e-11
205124_at	MEF2B	MADS box transcription enhancer factor 2, polypeptide B (myocyte enhancer factor 2B)	1.71246	1.71246	0	2.20535e-11
208130_s_at	TBXAS1	thromboxane A synthase 1 (platelet, cytochrome P450, family 5, subfamily A)	1.42291	1.42291	0	2.24502e-11
202838_at	FUCA1	fucosidase, alpha-L- 1, tissue	1.4665	1.4665	0	2.25273e-11
242732_at	MTSS1	metastasis suppressor 1	0.60824	1.64408	0	2.26665e-11
218681_s_at	SDF2L1	stromal cell-derived factor 2-like 1	1.94197	1.94197	0	2.28969e-11
205901_at	PNOC	prepronociceptin	2.11112	2.11112	0	2.31183e-11
201288_at	ARHGDIB	Rho GDP dissociation inhibitor (GDI) beta	1.38001	1.38001	0	2.35131e-11
233467_s_at	TSPAN32	tetraspanin 32	1.2541	1.2541	0	2.35643e-11
202412_s_at	USP1	ubiquitin specific peptidase 1	0.51854	1.9285	0	2.36298e-11
237999_at	ZDHHC13	zinc finger, DHHC-type containing 13	0.47096	2.12333	0	2.38236e-11
204443_at	ARSA	arylsulfatase A	1.49533	1.49533	0	2.38827e-11
1569257_at	FMNL1	formin-like 1	1.4585	1.4585	0	2.42348e-11
213929_at			0.52278	1.91285	0	2.42846e-11
201272_at	AKR1B1	aldo-keto reductase family 1, member B1 (aldose reductase)	1.46758	1.46758	0	2.43899e-11
208451_s_at	C4A|C4B|C4B	complement component 4A (Rodgers blood group)|complement component 4B (Childo blood group)	2.00613	2.00613	0	2.45979e-11
219066_at	PPCDC	phosphopantothenoylcysteine decarboxylase	1.60791	1.60791	0	2.50067e-11
217480_x_at	IGKC|IGKV1-5|IGKV2-24	immunoglobulin kappa constant|immunoglobulin kappa variable 1-5|immunoglobulin kappa variable 2-24	2.39425	2.39425	0	2.57806e-11
227779_at			1.42574	1.42574	0	2.59296e-11
204960_at	PTPRCAP	protein tyrosine phosphatase, receptor type, C-associated protein	1.48206	1.48206	0	2.59693e-11
235730_at			0.57483	1.73964	0	2.63125e-11
202878_s_at	CD93	CD93 molecule	1.62006	1.62006	0	2.69398e-11
217691_x_at	SLC16A3	solute carrier family 16, member 3 (monocarboxylic acid transporter 4)	1.24977	1.24977	0	2.74671e-11
210142_x_at	FLOT1	flotillin 1	1.26968	1.26968	0	2.74798e-11
203508_at	TNFRSF1B	tumor necrosis factor receptor superfamily, member 1B	1.48599	1.48599	0	2.76779e-11
227552_at	SEPT1|AK123224	septin 1	1.80191	1.80191	0	2.77923e-11
208900_s_at	TOP1	topoisomerase (DNA) I	0.48826	2.04807	0	2.80421e-11
201650_at	KRT19	keratin 19	2.10519	2.10519	0	2.80955e-11
223499_at	C1QTNF5	C1q and tumor necrosis factor related protein 5	1.49925	1.49925	0	2.83411e-11
202391_at	BASP1	brain abundant, membrane attached signal protein 1	1.43161	1.43161	0	2.89876e-11
209275_s_at	CLN3	ceroid-lipofuscinosis, neuronal 3, juvenile (Batten, Spielmeyer-Vogt disease)	1.31152	1.31152	0	2.90163e-11
217092_x_at	UNQ9217	AASA9217	0.85278	1.17263	0	2.91802e-11
41577_at	PPP1R16B	protein phosphatase 1, regulatory (inhibitor) subunit 16B	1.49688	1.49688	0	2.97424e-11
1558695_at	PLEKHA5	pleckstrin homology domain containing, family A member 5	0.5249	1.90511	0	2.99682e-11
227182_at	SUSD3	sushi domain containing 3	1.35492	1.35492	0	2.99918e-11
221759_at	G6PC3	glucose 6 phosphatase, catalytic, 3	1.38878	1.38878	0	3.06832e-11
208087_s_at	ZBP1	Z-DNA binding protein 1	1.54779	1.54779	0	3.1021e-11
206593_s_at	SURF5	surfeit 5	1.41192	1.41192	0	3.10343e-11
1553639_a_at	PPARGC1B	peroxisome proliferator-activated receptor gamma, coactivator 1 beta	0.76087	1.31429	0	3.12252e-11
224925_at	PREX1	phosphatidylinositol 3,4,5-trisphosphate-dependent RAC exchanger 1	1.34346	1.34346	0	3.12648e-11
217853_at	TNS3	tensin 3	1.48511	1.48511	0	3.13856e-11
244062_at	DAAM1	dishevelled associated activator of morphogenesis 1	0.70914	1.41015	0	3.22957e-11
211644_x_at	IGKC|IGKV1-5|IGKV2-24|LOC285074	immunoglobulin kappa constant|immunoglobulin kappa variable 1-5|immunoglobulin kappa variable 2-24|hypothetical protein LOC285074	2.91832	2.91832	0	3.23224e-11
215214_at	IGL@|IGLC1|IGLV4-3|IGLV3-25|IGLJ3|BC012876|X57820|BC064491|AJ319669|hsa-mir-650	immunoglobulin lambda locus|immunoglobulin lambda constant 1 (Mcg marker)|immunoglobulin lambda variable 4-3|immunoglobulin lambda variable 3-25|immunoglobulin lambda joining 3	2.94981	2.94981	0	3.26017e-11
240189_at			1.44316	1.44316	0	3.26821e-11
212350_at	TBC1D1	TBC1 (tre-2/USP6, BUB2, cdc16) domain family, member 1	1.29384	1.29384	0	3.29734e-11
235713_at	ALKBH8	alkB, alkylation repair homolog 8 (E. coli)	0.76604	1.30542	0	3.30566e-11
1558540_s_at	SLC2A11	solute carrier family 2 (facilitated glucose transporter), member 11	1.48734	1.48734	0	3.32703e-11
223350_x_at	LIN7C	lin-7 homolog C (C. elegans)	0.73227	1.36561	0	3.36773e-11
221551_x_at	ST6GALNAC4|FLJ10232	ST6 (alpha-N-acetyl-neuraminyl-2,3-beta-galactosyl-1,3)-N-acetylgalactosaminide alpha-2,6-sialyltransferase 4|hypothetical protein FLJ10232	1.94111	1.94111	0	3.36886e-11
220918_at	RUNX1|C21orf96	runt-related transcription factor 1 (acute myeloid leukemia 1; aml1 oncogene)|chromosome 21 open reading frame 96	1.5403	1.5403	0	3.388e-11
201354_s_at	BAZ2A	bromodomain adjacent to zinc finger domain, 2A	1.32127	1.32127	0	3.47429e-11
231900_at			1.38039	1.38039	0	3.51368e-11
216401_x_at	IGKC|IGKV1-5|IGKV2-24	immunoglobulin kappa constant|immunoglobulin kappa variable 1-5|immunoglobulin kappa variable 2-24	2.66616	2.66616	0	3.51434e-11
236114_at	RUNX1	runt-related transcription factor 1 (acute myeloid leukemia 1; aml1 oncogene)	1.53072	1.53072	0	3.59075e-11
237625_s_at	IGKC|IGKV1-5|IGKV2-24	immunoglobulin kappa constant|immunoglobulin kappa variable 1-5|immunoglobulin kappa variable 2-24	2.81208	2.81208	0	3.59663e-11
238614_x_at			0.67709	1.47691	0	3.61582e-11
223164_at	CCM2	cerebral cavernous malformation 2	1.47254	1.47254	0	3.62026e-11
216576_x_at	IGKC|IGKV1-5|IGKV2-24	immunoglobulin kappa constant|immunoglobulin kappa variable 1-5|immunoglobulin kappa variable 2-24	2.8238	2.8238	0	3.65286e-11
212494_at	TENC1	tensin like C1 domain containing phosphatase (tensin 2)	1.45678	1.45678	0	3.65513e-11
234381_at	IGL@|IGLC1|IGLV4-3|IGLV3-25|IGLJ3|BC012876|X57820|BC064491	immunoglobulin lambda locus|immunoglobulin lambda constant 1 (Mcg marker)|immunoglobulin lambda variable 4-3|immunoglobulin lambda variable 3-25|immunoglobulin lambda joining 3	1.53996	1.53996	0	3.66725e-11
229958_at	C8orf61	chromosome 8 open reading frame 61	0.6642	1.50557	0	3.85615e-11
202928_s_at	PHF1	PHD finger protein 1	1.43074	1.43074	0	3.90026e-11
216080_s_at	FADS3	fatty acid desaturase 3	1.41391	1.41391	0	3.93385e-11
206421_s_at	SERPINB7	serpin peptidase inhibitor, clade B (ovalbumin), member 7	0.58368	1.71328	0	3.94286e-11
211964_at	COL4A2	collagen, type IV, alpha 2	1.69369	1.69369	0	3.97767e-11
204382_at	NAT9	N-acetyltransferase 9	1.34652	1.34652	0	4.05774e-11
203556_at	ZHX2	zinc fingers and homeoboxes 2	1.37249	1.37249	0	4.09344e-11
231875_at	KIF21A	kinesin family member 21A	0.57502	1.73906	0	4.13143e-11
206896_s_at	GNG7	guanine nucleotide binding protein (G protein), gamma 7	1.93161	1.93161	0	4.1508e-11
217236_x_at			1.96133	1.96133	0	4.19166e-11
214677_x_at	IGL@|IGLC1|IGLV4-3|IGLV3-25|IGLJ3|BC012876|X57820|BC064491|AJ319669	immunoglobulin lambda locus|immunoglobulin lambda constant 1 (Mcg marker)|immunoglobulin lambda variable 4-3|immunoglobulin lambda variable 3-25|immunoglobulin lambda joining 3	1.71321	1.71321	0	4.20615e-11
236534_at	BNIPL	BCL2/adenovirus E1B 19kD interacting protein like	0.61569	1.62421	0	4.29755e-11
203988_s_at	FUT8	fucosyltransferase 8 (alpha (1,6) fucosyltransferase)	1.78322	1.78322	0	4.33193e-11
226150_at	PPAPDC1B	phosphatidic acid phosphatase type 2 domain containing 1B	2.0023	2.0023	0	4.34284e-11
223622_s_at	HYI|AK096244	hydroxypyruvate isomerase homolog (E. coli)	1.5703	1.5703	0	4.35445e-11
219990_at	E2F8	E2F transcription factor 8	0.63431	1.57652	0	4.35766e-11
222212_s_at	LASS2	LAG1 homolog, ceramide synthase 2 (S. cerevisiae)	1.3913	1.3913	0	4.35937e-11
237302_at			0.67898	1.47281	0	4.47431e-11
226817_at	DSC2	desmocollin 2	0.72709	1.37534	0	4.52193e-11
238452_at	FCRLB	Fc receptor-like B	1.73396	1.73396	0	4.55367e-11
218747_s_at	TAPBPL|U80760	TAP binding protein-like	1.66877	1.66877	0	4.57199e-11
226074_at	PPM1M	protein phosphatase 1M (PP2C domain containing)	1.38869	1.38869	0	4.5731e-11
209488_s_at	RBPMS|SDHAL2	RNA binding protein with multiple splicing|succinate dehydrogenase complex, subunit A, flavoprotein-like 2	1.6811	1.6811	0	4.58218e-11
204375_at	CLSTN3	calsyntenin 3	1.32801	1.32801	0	4.68891e-11
1554314_at	C6orf141	chromosome 6 open reading frame 141	0.72927	1.37124	0	4.71795e-11
210640_s_at	GPR30	G protein-coupled receptor 30	1.28362	1.28362	0	4.7949e-11
223569_at	PPAPDC1B	phosphatidic acid phosphatase type 2 domain containing 1B	1.76605	1.76605	0	4.82123e-11
51200_at	FLJ20850	hypothetical protein FLJ20850	1.52767	1.52767	0	4.92937e-11
233516_s_at	SPAG17	sperm associated antigen 17	0.68187	1.46656	0	4.93292e-11
201911_s_at	FARP1	FERM, RhoGEF (ARHGEF) and pleckstrin domain protein 1 (chondrocyte-derived)	1.41484	1.41484	0	4.94185e-11
228199_at			1.34245	1.34245	0	4.96646e-11
211643_x_at	IGKC|IGKV1-5|IGKV2-24	immunoglobulin kappa constant|immunoglobulin kappa variable 1-5|immunoglobulin kappa variable 2-24	2.93206	2.93206	0	5.06087e-11
219249_s_at	FKBP10	FK506 binding protein 10, 65 kDa	1.42875	1.42875	0	5.10232e-11
225383_at			1.69194	1.69194	0	5.11049e-11
211981_at	COL4A1	collagen, type IV, alpha 1	1.94021	1.94021	0	5.13223e-11
231406_at			1.56682	1.56682	0	5.22058e-11
211286_x_at	CSF2RA	colony stimulating factor 2 receptor, alpha, low-affinity (granulocyte-macrophage)	1.30007	1.30007	0	5.22519e-11
206296_x_at	MAP4K1	mitogen-activated protein kinase kinase kinase kinase 1	1.39391	1.39391	0	5.2895e-11
229399_at	C10orf118	chromosome 10 open reading frame 118	0.41595	2.40414	0	5.38796e-11
227238_at			0.61285	1.63173	0	5.53508e-11
235848_x_at			0.70372	1.42102	0	5.62351e-11
221253_s_at	TXNDC5	thioredoxin domain containing 5	1.68723	1.68723	0	5.65379e-11
223486_at	GTPBP8	GTP-binding protein 8 (putative)	0.75494	1.32461	0	5.67221e-11
209258_s_at	SMC3	structural maintenance of chromosomes 3	0.53254	1.87778	0	5.74026e-11
204875_s_at	GMDS	GDP-mannose 4,6-dehydratase	1.81502	1.81502	0	5.7452e-11
205997_at	ADAM28	ADAM metallopeptidase domain 28	1.96164	1.96164	0	5.76311e-11
206531_at	DPF1	D4, zinc and double PHD fingers family 1	1.28258	1.28258	0	5.85532e-11
212045_at	GLG1	golgi apparatus protein 1	1.33619	1.33619	0	5.93206e-11
234764_x_at	IGL@|IGLC1|BC012876|X57820	immunoglobulin lambda locus|immunoglobulin lambda constant 1 (Mcg marker)	3.24627	3.24627	0	5.95078e-11
204200_s_at	PDGFB	platelet-derived growth factor beta polypeptide (simian sarcoma viral (v-sis) oncogene homolog)	1.36863	1.36863	0	5.9839e-11
227210_at			1.88161	1.88161	0	6.06487e-11
204679_at	KCNK1	potassium channel, subfamily K, member 1	0.75037	1.33267	0	6.07392e-11
226935_s_at	CLPTM1L|AK126225	CLPTM1-like	1.617	1.617	0	6.14244e-11
244808_at	GRAMD1A	GRAM domain containing 1A	1.57728	1.57728	0	6.14653e-11
220118_at	ZBTB32	zinc finger and BTB domain containing 32	1.40276	1.40276	0	6.1955e-11
1554003_at	RGNEF	Rho-guanine nucleotide exchange factor	0.68853	1.45237	0	6.24607e-11
228457_at			0.72769	1.37421	0	6.26839e-11
1556382_a_at			0.71814	1.39248	0	6.28022e-11
211638_at			1.47533	1.47533	0	6.28602e-11
238660_at	WDFY3	WD repeat and FYVE domain containing 3	0.57295	1.74537	0	6.31215e-11
203826_s_at	PITPNM1	phosphatidylinositol transfer protein, membrane-associated 1	1.35438	1.35438	0	6.41897e-11
230212_at	SPRY1	sprouty homolog 1, antagonist of FGF signaling (Drosophila)	1.37227	1.37227	0	6.42664e-11
242548_x_at			1.25166	1.25166	0	6.43481e-11
203835_at	LRRC32	leucine rich repeat containing 32	1.34183	1.34183	0	6.45531e-11
226908_at	LRIG3	leucine-rich repeats and immunoglobulin-like domains 3	0.59409	1.68324	0	6.4585e-11
205312_at	SPI1	spleen focus forming virus (SFFV) proviral integration oncogene spi1	1.56992	1.56992	0	6.46472e-11
1553956_at	ALS2CR4	amyotrophic lateral sclerosis 2 (juvenile) chromosome region, candidate 4	0.76443	1.30816	0	6.49354e-11
238118_s_at			1.19046	1.19046	0	6.50002e-11
226378_s_at	C19orf25	chromosome 19 open reading frame 25	1.45208	1.45208	0	6.55527e-11
226794_at	STXBP5	syntaxin binding protein 5 (tomosyn)	0.66405	1.50592	0	6.6231e-11
1552667_a_at	SH2D3C	SH2 domain containing 3C	1.45746	1.45746	0	6.63453e-11
228008_at			1.46407	1.46407	0	6.6418e-11
235372_at	FCRLA	Fc receptor-like A	1.79749	1.79749	0	6.65349e-11
213935_at			0.68824	1.45297	0	6.71118e-11
212552_at	HPCAL1	hippocalcin-like 1	1.35741	1.35741	0	6.73142e-11
221011_s_at	LBH	limb bud and heart development homolog (mouse)	1.41106	1.41106	0	6.75984e-11
230490_x_at	RSU1	Ras suppressor protein 1	0.73285	1.36454	0	6.81288e-11
205316_at			1.93419	1.93419	0	6.84839e-11
201140_s_at	RAB5C	RAB5C, member RAS oncogene family	1.40671	1.40671	0	6.85494e-11
221863_at	MIER2	mesoderm induction early response 1, family member 2	1.23475	1.23475	0	6.88738e-11
217767_at	C3	complement component 3	1.60787	1.60787	0	6.94206e-11
219191_s_at	TFCP2|BIN2	transcription factor CP2|bridging integrator 2	1.45711	1.45711	0	7.10589e-11
211645_x_at	IGKC|IGKV1-5|IGKV2-24	immunoglobulin kappa constant|immunoglobulin kappa variable 1-5|immunoglobulin kappa variable 2-24	3.05463	3.05463	0	7.17478e-11
218958_at	FLJ20850	hypothetical protein FLJ20850	1.63047	1.63047	0	7.28387e-11
204789_at	FMNL1	formin-like 1	1.4525	1.4525	0	7.31077e-11
208926_at	NEU1|BC011600	sialidase 1 (lysosomal sialidase)	1.61925	1.61925	0	7.32323e-11
210243_s_at	B4GALT3	UDP-Gal:betaGlcNAc beta 1,4- galactosyltransferase, polypeptide 3	1.42139	1.42139	0	7.40945e-11
212235_at	PLXND1	plexin D1	1.47891	1.47891	0	7.41509e-11
222411_s_at	SSR3|GIPC2	signal sequence receptor, gamma (translocon-associated protein gamma)|GIPC PDZ domain containing family, member 2	1.51809	1.51809	0	7.60438e-11
206875_s_at	SLK	STE20-like kinase (yeast)	0.63905	1.56482	0	7.60855e-11
208239_at			1.31353	1.31353	0	7.61717e-11
205159_at	CSF2RB	colony stimulating factor 2 receptor, beta, low-affinity (granulocyte-macrophage)	1.67196	1.67196	0	7.67937e-11
237238_at	WWC1	WW, C2 and coiled-coil domain containing 1	0.70513	1.41817	0	7.76298e-11
1559500_at	VPS8	vacuolar protein sorting 8 homolog (S. cerevisiae)	0.5356	1.86706	0	7.83686e-11
202650_s_at	KIAA0195	KIAA0195	1.26727	1.26727	0	7.94886e-11
209035_at	MDK	midkine (neurite growth-promoting factor 2)	1.59201	1.59201	0	8.05087e-11
218232_at	C1QA	complement component 1, q subcomponent, A chain	1.66305	1.66305	0	8.05582e-11
205546_s_at	TYK2	tyrosine kinase 2	1.4038	1.4038	0	8.13849e-11
224875_at	C5orf24	chromosome 5 open reading frame 24	0.49687	2.01261	0	8.29248e-11
203749_s_at	RARA	retinoic acid receptor, alpha	1.37178	1.37178	0	8.29751e-11
217157_x_at	IGKC|IGKV1-5|IGKV2-24	immunoglobulin kappa constant|immunoglobulin kappa variable 1-5|immunoglobulin kappa variable 2-24	2.42559	2.42559	0	8.33217e-11
213701_at	C12orf29	chromosome 12 open reading frame 29	0.66231	1.50986	0	8.40101e-11
225597_at	SLC45A4	solute carrier family 45, member 4	1.35012	1.35012	0	8.44775e-11
221059_s_at	COTL1	coactosin-like 1 (Dictyostelium)	1.51099	1.51099	0	8.58693e-11
227498_at			0.54229	1.84402	0	8.64572e-11
210871_x_at	SSX2IP	synovial sarcoma, X breakpoint 2 interacting protein	0.67604	1.47921	0	8.69933e-11
227995_at			0.72521	1.37892	0	8.71191e-11
204220_at	GMFG	glia maturation factor, gamma	1.43083	1.43083	0	8.81081e-11
238905_at	RHOJ	ras homolog gene family, member J	1.32484	1.32484	0	8.92016e-11
212561_at	RAB6IP1	RAB6 interacting protein 1	1.35718	1.35718	0	8.97458e-11
204805_s_at	H1FX	H1 histone family, member X	1.83792	1.83792	0	9.07718e-11
208962_s_at	FADS1	fatty acid desaturase 1	1.49852	1.49852	0	9.25445e-11
226086_at	SYT13	synaptotagmin XIII	0.76451	1.30802	0	9.32441e-11
230349_at	XKRX	XK, Kell blood group complex subunit-related, X-linked	0.77294	1.29376	0	9.58662e-11
201733_at	CLCN3	chloride channel 3	0.59421	1.68291	0	9.80078e-11
242506_at	SND1	staphylococcal nuclease domain containing 1	1.35679	1.35679	0	9.83841e-11
211748_x_at	PTGDS	prostaglandin D2 synthase 21kDa (brain)	1.65271	1.65271	0	9.84219e-11
232069_at	KIF26A	kinesin family member 26A	1.39216	1.39216	0	9.89743e-11
201910_at	FARP1	FERM, RhoGEF (ARHGEF) and pleckstrin domain protein 1 (chondrocyte-derived)	1.29369	1.29369	0	9.89957e-11
226247_at	PLEKHA1	pleckstrin homology domain containing, family A (phosphoinositide binding specific) member 1	0.68533	1.45914	0	1.0277e-10
226408_at	TEAD2	TEA domain family member 2	1.33122	1.33122	0	1.0367e-10
243739_at	RANBP9	RAN binding protein 9	0.47006	2.12737	0	1.03788e-10
213475_s_at	ITGAL	integrin, alpha L (antigen CD11A (p180), lymphocyte function-associated antigen 1; alpha polypeptide)	1.40523	1.40523	0	1.05444e-10
234477_at	IFI6|IGH@|IGHA1|IGHG1	interferon, alpha-inducible protein 6|immunoglobulin heavy locus|immunoglobulin heavy constant alpha 1|immunoglobulin heavy constant gamma 1 (G1m marker)	2.74959	2.74959	0	1.06087e-10
205037_at	RABL4	RAB, member of RAS oncogene family-like 4	1.66766	1.66766	0	1.06451e-10
219488_at	A4GALT	alpha 1,4-galactosyltransferase (globotriaosylceramide synthase)	1.46543	1.46543	0	1.08475e-10
205059_s_at	IDUA	iduronidase, alpha-L-	1.61634	1.61634	0	1.08795e-10
200770_s_at	LAMC1	laminin, gamma 1 (formerly LAMB2)	1.31604	1.31604	0	1.09173e-10
232472_at	FNDC3B	fibronectin type III domain containing 3B	1.7606	1.7606	0	1.10857e-10
202409_at	IGF2	insulin-like growth factor 2 (somatomedin A)	1.73076	1.73076	0	1.11325e-10
230805_at			1.41623	1.41623	0	1.12065e-10
242408_at	STYX	serine/threonine/tyrosine interacting protein	0.5666	1.76492	0	1.14034e-10
210123_s_at	CHRNA7|CHRFAM7A	cholinergic receptor, nicotinic, alpha 7|CHRNA7 (cholinergic receptor, nicotinic, alpha 7, exons 5-10) and FAM7A (family with sequence similarity 7A, exons A-E) fusion	1.27816	1.27816	0	1.14948e-10
223553_s_at			1.69977	1.69977	0	1.15056e-10
203934_at	KDR	kinase insert domain receptor (a type III receptor tyrosine kinase)	1.39921	1.39921	0	1.17657e-10
202827_s_at	MMP14	matrix metallopeptidase 14 (membrane-inserted)	1.63956	1.63956	0	1.17971e-10
216775_at	USP53	ubiquitin specific peptidase 53	0.69762	1.43345	0	1.18291e-10
205447_s_at	MAP3K12	mitogen-activated protein kinase kinase kinase 12	1.36015	1.36015	0	1.18504e-10
223960_s_at	C16orf5	chromosome 16 open reading frame 5	1.36263	1.36263	0	1.18777e-10
219669_at	CD177	CD177 molecule	1.76635	1.76635	0	1.23212e-10
204115_at	GNG11	guanine nucleotide binding protein (G protein), gamma 11	1.59654	1.59654	0	1.23481e-10
1560706_at			1.64194	1.64194	0	1.24635e-10
209606_at	PSCDBP	pleckstrin homology, Sec7 and coiled-coil domains, binding protein	1.99904	1.99904	0	1.2477e-10
202908_at	WFS1	Wolfram syndrome 1 (wolframin)	1.53691	1.53691	0	1.24792e-10
202625_at			1.51512	1.51512	0	1.25181e-10
209633_at	PPP2R3A	protein phosphatase 2 (formerly 2A), regulatory subunit B'', alpha	0.66765	1.49779	0	1.26241e-10
1569040_s_at			2.95754	2.95754	0	1.27381e-10
235435_at	AASDH	2-aminoadipic 6-semialdehyde dehydrogenase	0.57913	1.72672	0	1.2916e-10
204096_s_at	ELL	elongation factor RNA polymerase II	1.33258	1.33258	0	1.31364e-10
235661_at			1.56686	1.56686	0	1.31485e-10
213050_at	COBL	cordon-bleu homolog (mouse)	0.69745	1.4338	0	1.33053e-10
235474_at			1.44849	1.44849	0	1.33852e-10
227983_at	MGC7036	hypothetical protein MGC7036	1.30456	1.30456	0	1.35255e-10
209652_s_at	PGF	placental growth factor, vascular endothelial growth factor-related protein	1.4461	1.4461	0	1.36019e-10
233986_s_at	PLEKHG2	pleckstrin homology domain containing, family G (with RhoGef domain) member 2	1.30352	1.30352	0	1.36391e-10
227279_at	TCEAL3|TCEAL6|TCEAL5	transcription elongation factor A (SII)-like 3|transcription elongation factor A (SII)-like 6|transcription elongation factor A (SII)-like 5	1.32767	1.32767	0	1.36709e-10
242871_at	PAQR5	progestin and adipoQ receptor family member V	0.62437	1.60161	0	1.37741e-10
238279_x_at	COL4A3BP	collagen, type IV, alpha 3 (Goodpasture antigen) binding protein	0.76257	1.31136	0	1.38055e-10
215535_s_at	AGPAT1	1-acylglycerol-3-phosphate O-acyltransferase 1 (lysophosphatidic acid acyltransferase, alpha)	1.37461	1.37461	0	1.39552e-10
200827_at	PLOD1|AK124035	procollagen-lysine 1, 2-oxoglutarate 5-dioxygenase 1	1.38722	1.38722	0	1.39676e-10
208072_s_at	DGKD	diacylglycerol kinase, delta 130kDa	1.24697	1.24697	0	1.40028e-10
215777_at	IGLC1	immunoglobulin lambda constant 1 (Mcg marker)	2.25226	2.25226	0	1.42206e-10
204581_at	CD22	CD22 molecule	1.28699	1.28699	0	1.424e-10
219420_s_at	C1orf163	chromosome 1 open reading frame 163	0.80102	1.24841	0	1.42657e-10
241339_at	C9orf52	chromosome 9 open reading frame 52	0.75019	1.33299	0	1.44201e-10
207455_at	P2RY1	purinergic receptor P2Y, G-protein coupled, 1	0.66163	1.51142	0	1.48248e-10
206782_s_at	DNAJC4	DnaJ (Hsp40) homolog, subfamily C, member 4	1.6508	1.6508	0	1.49855e-10
222277_at	PCOTH	prostate collagen triple helix	0.67955	1.47155	0	1.50087e-10
208056_s_at	CBFA2T3	core-binding factor, runt domain, alpha subunit 2; translocated to, 3	1.50975	1.50975	0	1.50475e-10
227497_at			0.61547	1.62478	0	1.51502e-10
211648_at			2.68594	2.68594	0	1.51585e-10
238575_at	OSBPL6	oxysterol binding protein-like 6	0.74956	1.33412	0	1.54754e-10
214435_x_at	RALA	v-ral simian leukemia viral oncogene homolog A (ras related)	0.71808	1.3926	0	1.5592e-10
213422_s_at	MXRA8	matrix-remodelling associated 8	1.32863	1.32863	0	1.56924e-10
220724_at	FLJ21511	hypothetical protein FLJ21511	0.63226	1.58162	0	1.57104e-10
1563488_at			0.85151	1.17439	0	1.57117e-10
205200_at	CLEC3B	C-type lectin domain family 3, member B	1.60094	1.60094	0	1.57482e-10
203452_at	B3GAT3	beta-1,3-glucuronyltransferase 3 (glucuronosyltransferase I)	1.27585	1.27585	0	1.57682e-10
209681_at	SLC19A2	solute carrier family 19 (thiamine transporter), member 2	0.69533	1.43817	0	1.58776e-10
226047_at			1.27642	1.27642	0	1.59936e-10
203920_at	NR1H3	nuclear receptor subfamily 1, group H, member 3	1.34458	1.34458	0	1.60089e-10
202027_at	C22orf5	chromosome 22 open reading frame 5	1.37921	1.37921	0	1.60913e-10
210889_s_at	FCGR2B	Fc fragment of IgG, low affinity IIb, receptor (CD32)	1.92406	1.92406	0	1.61819e-10
211361_s_at	SERPINB13	serpin peptidase inhibitor, clade B (ovalbumin), member 13	0.66471	1.50442	0	1.61955e-10
228918_at			1.2461	1.2461	0	1.6297e-10
217984_at	RNASET2|AK124363	ribonuclease T2	1.41376	1.41376	0	1.6342e-10
224405_at	FCRL5	Fc receptor-like 5	2.24711	2.24711	0	1.6397e-10
205666_at	FMO1	flavin containing monooxygenase 1	1.79622	1.79622	0	1.66828e-10
219054_at	C5orf23	chromosome 5 open reading frame 23	0.61923	1.61491	0	1.67067e-10
213974_at	ADAMTSL3	ADAMTS-like 3	0.82611	1.21049	0	1.68841e-10
203854_at	CFI	complement factor I	1.51135	1.51135	0	1.69052e-10
242517_at	KISS1R	KISS1 receptor	1.81702	1.81702	0	1.70115e-10
225157_at			1.46017	1.46017	0	1.71787e-10
1554177_a_at	ATP5S	ATP synthase, H+ transporting, mitochondrial F0 complex, subunit s (factor B)	0.80256	1.24601	0	1.74882e-10
204650_s_at	APBB3	amyloid beta (A4) precursor protein-binding, family B, member 3	1.26157	1.26157	0	1.77098e-10
236266_at			0.66969	1.49322	0	1.79328e-10
222571_at	ST6GALNAC6|FLJ10232	ST6 (alpha-N-acetyl-neuraminyl-2,3-beta-galactosyl-1,3)-N-acetylgalactosaminide alpha-2,6-sialyltransferase 6|hypothetical protein FLJ10232	1.34236	1.34236	0	1.79665e-10
206382_s_at	BDNF	brain-derived neurotrophic factor	0.71302	1.40249	0	1.81642e-10
227710_s_at	AF318337|AK127569		1.3853	1.3853	0	1.8246e-10
226450_at			1.3087	1.3087	0	1.84449e-10
207838_x_at	MUC1|PBXIP1	mucin 1, cell surface associated|pre-B-cell leukemia transcription factor interacting protein 1	1.4219	1.4219	0	1.86443e-10
244846_at	MAP4K4	mitogen-activated protein kinase kinase kinase kinase 4	0.7698	1.29903	0	1.86858e-10
225119_at	FBXO34|CHMP4B	F-box protein 34|chromatin modifying protein 4B	1.76474	1.76474	0	1.88263e-10
213290_at	COL6A2|AK128695	collagen, type VI, alpha 2	1.49024	1.49024	0	1.90078e-10
220312_at	FAM83E	family with sequence similarity 83, member E	1.28226	1.28226	0	1.90386e-10
1555575_a_at	KDELR1	KDEL (Lys-Asp-Glu-Leu) endoplasmic reticulum protein retention receptor 1	1.25766	1.25766	0	1.91587e-10
230011_at	RP5-821D11.2	meiosis defective 1	1.92033	1.92033	0	1.91629e-10
231780_at	GBGT1	globoside alpha-1,3-N-acetylgalactosaminyltransferase 1	1.3048	1.3048	0	1.92359e-10
213992_at	COL4A6	collagen, type IV, alpha 6	0.71786	1.39303	0	1.92648e-10
229164_s_at	ABTB1	ankyrin repeat and BTB (POZ) domain containing 1	1.26499	1.26499	0	1.94013e-10
209304_x_at	GADD45B	growth arrest and DNA-damage-inducible, beta	1.31418	1.31418	0	1.95537e-10
235957_at			0.65006	1.53831	0	1.95791e-10
225981_at	C17orf28	chromosome 17 open reading frame 28	1.40108	1.40108	0	1.96323e-10
203523_at	LSP1	lymphocyte-specific protein 1	1.64943	1.64943	0	1.97351e-10
228399_at	OSR1	odd-skipped related 1 (Drosophila)	1.31634	1.31634	0	1.97885e-10
212012_at			1.57665	1.57665	0	1.98861e-10
234807_x_at			0.67193	1.48824	0	1.99458e-10
1553989_a_at	ATP6V1C2	ATPase, H+ transporting, lysosomal 42kDa, V1 subunit C2	0.69314	1.44271	0	1.99739e-10
201042_at	TGM2	transglutaminase 2 (C polypeptide, protein-glutamine-gamma-glutamyltransferase)	1.5244	1.5244	0	2.00398e-10
229902_at	FLT4	fms-related tyrosine kinase 4	1.36531	1.36531	0	2.01036e-10
226519_s_at	AGXT2L2	alanine-glyoxylate aminotransferase 2-like 2	1.3668	1.3668	0	2.10917e-10
203980_at	FABP4	fatty acid binding protein 4, adipocyte	2.37674	2.37674	0	2.11801e-10
239132_at			0.58023	1.72344	0	2.15527e-10
227289_at	PCDH17	protocadherin 17	1.6486	1.6486	0	2.16786e-10
203560_at	GGH	gamma-glutamyl hydrolase (conjugase, folylpolygammaglutamyl hydrolase)	0.75122	1.33117	0	2.18151e-10
229739_s_at			1.67883	1.67883	0	2.18816e-10
212413_at		septin 6	1.49128	1.49128	0	2.20067e-10
203823_at	RGS3	regulator of G-protein signalling 3	1.39632	1.39632	0	2.20634e-10
204079_at	TPST2	tyrosylprotein sulfotransferase 2	1.52508	1.52508	0	2.23327e-10
233216_at	ZDHHC21	zinc finger, DHHC-type containing 21	0.81831	1.22203	0	2.24974e-10
202743_at	PIK3R3	phosphoinositide-3-kinase, regulatory subunit 3 (p55, gamma)	1.36316	1.36316	0	2.25203e-10
230405_at	LOC441108	hypothetical gene supported by AK128882	1.357	1.357	0	2.29437e-10
202008_s_at	NID1	nidogen 1	1.6009	1.6009	0	2.29714e-10
203840_at	BLZF1	basic leucine zipper nuclear factor 1 (JEM-1)	0.69001	1.44925	0	2.30843e-10
242880_at	VGCNL1	voltage gated channel like 1	1.24036	1.24036	0	2.31169e-10
230523_at			0.68334	1.46341	0	2.32193e-10
242020_s_at	ZBP1	Z-DNA binding protein 1	2.11891	2.11891	0	2.32734e-10
208782_at	FSTL1	follistatin-like 1	1.37863	1.37863	0	2.34886e-10
200670_at	XBP1	X-box binding protein 1	1.8311	1.8311	0	2.37037e-10
1560297_at	HM13	histocompatibility (minor) 13	1.666	1.666	0	2.39149e-10
202910_s_at	CD97	CD97 molecule	1.53571	1.53571	0	2.41976e-10
217145_at			1.87992	1.87992	0	2.42824e-10
238591_at			1.3264	1.3264	0	2.43319e-10
231033_at			0.64526	1.54977	0	2.49222e-10
202887_s_at	DDIT4	DNA-damage-inducible transcript 4	1.69588	1.69588	0	2.50467e-10
204470_at	CXCL1	chemokine (C-X-C motif) ligand 1 (melanoma growth stimulating activity, alpha)	2.05331	2.05331	0	2.50896e-10
209457_at	DUSP5	dual specificity phosphatase 5	1.87248	1.87248	0	2.5372e-10
238406_x_at	SEZ6L2|LOC440354|BOLA2	seizure related 6 homolog (mouse)-like 2|PI-3-kinase-related kinase SMG-1 pseudogene|bolA homolog 2 (E. coli)	1.37509	1.37509	0	2.54004e-10
205504_at	BTK	Bruton agammaglobulinemia tyrosine kinase	1.50677	1.50677	0	2.56037e-10
234666_at	RAB38	RAB38, member RAS oncogene family	0.78811	1.26886	0	2.57168e-10
221247_s_at	WBSCR16	Williams-Beuren syndrome chromosome region 16	1.25304	1.25304	0	2.59649e-10
217897_at	FXYD6	FXYD domain containing ion transport regulator 6	1.24691	1.24691	0	2.61066e-10
205441_at	OCEL1	occludin/ELL domain containing 1	1.19866	1.19866	0	2.65755e-10
225282_at	SMAP1L	stromal membrane-associated protein 1-like	1.64769	1.64769	0	2.66514e-10
220034_at	IRAK3	interleukin-1 receptor-associated kinase 3	1.25743	1.25743	0	2.66834e-10
206287_s_at	ITIH4	inter-alpha (globulin) inhibitor H4 (plasma Kallikrein-sensitive glycoprotein)	1.23787	1.23787	0	2.67e-10
1570450_at			0.78295	1.27722	0	2.73203e-10
234113_at	GMDS	GDP-mannose 4,6-dehydratase	1.36046	1.36046	0	2.74289e-10
213637_at			0.70694	1.41454	0	2.74588e-10
1559680_at			0.87364	1.14464	0	2.74913e-10
223423_at	GPR160	G protein-coupled receptor 160	1.8669	1.8669	0	2.79453e-10
212912_at	RPS6KA2	ribosomal protein S6 kinase, 90kDa, polypeptide 2	1.49137	1.49137	0	2.79708e-10
226564_at	ZFAT1	ZFAT zinc finger 1	1.29838	1.29838	0	2.80612e-10
1555852_at			1.54677	1.54677	0	2.8205e-10
204482_at	CLDN5	claudin 5 (transmembrane protein deleted in velocardiofacial syndrome)	1.43041	1.43041	0	2.83337e-10
214008_at			0.72987	1.3701	0	2.83519e-10
205632_s_at	PIP5K1B	phosphatidylinositol-4-phosphate 5-kinase, type I, beta	2.066	2.066	0	2.85059e-10
1558378_a_at	C14orf78	chromosome 14 open reading frame 78	0.54055	1.84996	0	2.87497e-10
215465_at	ABCA12	ATP-binding cassette, sub-family A (ABC1), member 12	0.70319	1.4221	0	2.88628e-10
217793_at			1.33939	1.33939	0	2.97775e-10
217813_s_at	SPIN	spindlin	0.58651	1.70501	0	2.98683e-10
203303_at	DYNLT3	dynein, light chain, Tctex-type 3	0.69753	1.43363	0	3.0008e-10
203668_at	MAN2C1	mannosidase, alpha, class 2C, member 1	1.47562	1.47562	0	3.02736e-10
218872_at	TESC	tescalcin	1.39525	1.39525	0	3.04665e-10
226733_at	PFKFB2	6-phosphofructo-2-kinase/fructose-2,6-biphosphatase 2	0.73811	1.35482	0	3.05293e-10
229765_at			0.56196	1.77949	0	3.05916e-10
204446_s_at	ALOX5	arachidonate 5-lipoxygenase	1.6745	1.6745	0	3.07142e-10
212259_s_at	MUC1|PBXIP1	mucin 1, cell surface associated|pre-B-cell leukemia transcription factor interacting protein 1	1.36605	1.36605	0	3.07472e-10
221705_s_at	SIKE|CR936771	suppressor of IKK epsilon	0.55844	1.79071	0	3.10728e-10
202732_at	PKIG	protein kinase (cAMP-dependent, catalytic) inhibitor gamma	1.34762	1.34762	0	3.14372e-10
204513_s_at	ELMO1	engulfment and cell motility 1	1.42784	1.42784	0	3.15315e-10
210076_x_at	SERBP1	SERPINE1 mRNA binding protein 1	0.81914	1.2208	0	3.15482e-10
207191_s_at	ISLR	immunoglobulin superfamily containing leucine-rich repeat	1.45853	1.45853	0	3.16225e-10
224663_s_at	CFL2	cofilin 2 (muscle)	1.46858	1.46858	0	3.18258e-10
222810_s_at	RASAL2	RAS protein activator like 2	0.60864	1.64302	0	3.19416e-10
216319_at			0.86062	1.16195	0	3.26539e-10
222594_s_at	SPATS2	spermatogenesis associated, serine-rich 2	1.51854	1.51854	0	3.37525e-10
212525_s_at	H2AFX	H2A histone family, member X	1.40245	1.40245	0	3.40799e-10
237077_at	ACPP	acid phosphatase, prostate	0.72297	1.38318	0	3.42429e-10
230660_at			0.69903	1.43055	0	3.47131e-10
203003_at	MEF2D	MADS box transcription enhancer factor 2, polypeptide D (myocyte enhancer factor 2D)	1.33173	1.33173	0	3.50915e-10
226372_at			1.40117	1.40117	0	3.51669e-10
228390_at			1.8771	1.8771	0	3.5175e-10
225214_at			1.51662	1.51662	0	3.51872e-10
208268_at	ADAM28	ADAM metallopeptidase domain 28	1.70953	1.70953	0	3.5344e-10
224716_at	SLC35B2	solute carrier family 35, member B2	1.29756	1.29756	0	3.56708e-10
223567_at	SEMA6B	sema domain, transmembrane domain (TM), and cytoplasmic domain, (semaphorin) 6B	1.41804	1.41804	0	3.58906e-10
229521_at	FLJ36031	hypothetical protein FLJ36031	1.3773	1.3773	0	3.6075e-10
213987_s_at			1.36491	1.36491	0	3.61009e-10
204904_at	GJA4	gap junction protein, alpha 4, 37kDa (connexin 37)	1.25105	1.25105	0	3.62673e-10
242774_at	SYNE2	spectrin repeat containing, nuclear envelope 2	0.49661	2.01365	0	3.65753e-10
212956_at	TBC1D9	TBC1 domain family, member 9 (with GRAM domain)	1.63294	1.63294	0	3.72832e-10
205865_at	ARID3A	AT rich interactive domain 3A (BRIGHT- like)	1.45063	1.45063	0	3.78397e-10
204569_at	ICK	intestinal cell (MAK-like) kinase	0.71558	1.39748	0	3.78488e-10
206687_s_at	PTPN6	protein tyrosine phosphatase, non-receptor type 6	1.5038	1.5038	0	3.79852e-10
209201_x_at	CXCR4	chemokine (C-X-C motif) receptor 4	1.95945	1.95945	0	3.82799e-10
209925_at	OCLN|AK130833	occludin	0.68089	1.46866	0	3.86296e-10
201235_s_at	BTG2	BTG family, member 2	1.78873	1.78873	0	3.86545e-10
209622_at	STK16	serine/threonine kinase 16	1.30952	1.30952	0	3.87773e-10
242657_at	IGFBP4	insulin-like growth factor binding protein 4	1.30694	1.30694	0	3.88068e-10
223299_at	SEC11L3	SEC11-like 3 (S. cerevisiae)	1.8946	1.8946	0	3.89104e-10
240304_s_at			0.61595	1.6235	0	3.9208e-10
220326_s_at	FLJ10357	hypothetical protein FLJ10357	1.29865	1.29865	0	3.93064e-10
211495_x_at	TNFSF13|TNFSF12-TNFSF13	tumor necrosis factor (ligand) superfamily, member 13|tumor necrosis factor (ligand) superfamily, member 12-member 13	1.26339	1.26339	0	3.94572e-10
238431_at			0.71251	1.4035	0	4.00776e-10
238912_x_at	AK057071		0.73207	1.36599	0	4.03181e-10
238226_at	FAM70B	family with sequence similarity 70, member B	1.39157	1.39157	0	4.08276e-10
226121_at	DHRS13	dehydrogenase/reductase (SDR family) member 13	1.34803	1.34803	0	4.11581e-10
211966_at	COL4A2	collagen, type IV, alpha 2	1.90462	1.90462	0	4.21461e-10
205400_at	WAS	Wiskott-Aldrich syndrome (eczema-thrombocytopenia)	1.3633	1.3633	0	4.23149e-10
217084_at			2.01499	2.01499	0	4.2447e-10
243856_at			0.67746	1.47611	0	4.2859e-10
204974_at	RAB3A	RAB3A, member RAS oncogene family	1.32485	1.32485	0	4.28691e-10
228312_at	PI16	peptidase inhibitor 16	1.29577	1.29577	0	4.43968e-10
213957_s_at	CEP350	centrosomal protein 350kDa	0.60393	1.65583	0	4.47019e-10
224480_s_at	LPAAT-THETA	lysophosphatidic acid acyltransferase theta	0.65742	1.52109	0	4.48664e-10
44654_at	G6PC3	glucose 6 phosphatase, catalytic, 3	1.22112	1.22112	0	4.49774e-10
206359_at			1.59435	1.59435	0	4.53003e-10
217547_x_at	ZNF675	zinc finger protein 675	0.73827	1.35451	0	4.53907e-10
221530_s_at	BHLHB3	basic helix-loop-helix domain containing, class B, 3	1.70503	1.70503	0	4.57728e-10
223232_s_at	CGN	cingulin	0.71645	1.39578	0	4.58113e-10
204233_s_at	CHKA	choline kinase alpha	1.23239	1.23239	0	4.60732e-10
228452_at	C17orf39	chromosome 17 open reading frame 39	0.79065	1.26478	0	4.62278e-10
1555348_at	TFAP2E	transcription factor AP-2 epsilon (activating enhancer binding protein 2 epsilon)	0.81943	1.22036	0	4.65326e-10
1557891_s_at			0.77764	1.28594	0	4.65431e-10
227551_at	C9orf77	chromosome 9 open reading frame 77	0.7145	1.39957	0	4.65437e-10
238327_at	LOC440836	similar to MGC52679 protein	1.59196	1.59196	0	4.65539e-10
232994_s_at	RGNEF	Rho-guanine nucleotide exchange factor	0.73644	1.35788	0	4.70843e-10
243606_at			1.54678	1.54678	0	4.74784e-10
204425_at	ARHGAP4	Rho GTPase activating protein 4	1.34041	1.34041	0	4.76267e-10
237759_at	CD48	CD48 molecule	1.42492	1.42492	0	4.83681e-10
242670_at	LGI4	leucine-rich repeat LGI family, member 4	1.36424	1.36424	0	4.84068e-10
226469_s_at	GGTL3	gamma-glutamyltransferase-like 3	1.30457	1.30457	0	4.90051e-10
207002_s_at	PLAGL1	pleiomorphic adenoma gene-like 1	0.63419	1.5768	0	4.90448e-10
244408_at	RAPGEF1	Rap guanine nucleotide exchange factor (GEF) 1	1.32499	1.32499	0	4.90875e-10
38918_at	SOX13	SRY (sex determining region Y)-box 13	1.44601	1.44601	0	4.91096e-10
211980_at	COL4A1	collagen, type IV, alpha 1	1.52757	1.52757	0	4.95059e-10
214668_at	C13orf1	chromosome 13 open reading frame 1	0.76536	1.30658	0	4.95945e-10
214734_at	EXPH5	exophilin 5	0.49437	2.02276	0	4.97415e-10
209083_at	CORO1A	coronin, actin binding protein, 1A	1.60602	1.60602	0	4.99692e-10
228593_at			1.2929	1.2929	0	5.00572e-10
204368_at	SLCO2A1	solute carrier organic anion transporter family, member 2A1	1.30894	1.30894	0	5.00683e-10
208949_s_at	LGALS3	lectin, galactoside-binding, soluble, 3 (galectin 3)	0.75784	1.31953	0	5.10748e-10
243634_at			0.65965	1.51596	0	5.13831e-10
1553901_x_at	ZNF486	zinc finger protein 486	0.86099	1.16145	0	5.14482e-10
213207_s_at	GOSR2	golgi SNAP receptor complex member 2	1.26235	1.26235	0	5.20586e-10
218759_at	DVL2	dishevelled, dsh homolog 2 (Drosophila)	1.29308	1.29308	0	5.22356e-10
227610_at			1.3256	1.3256	0	5.23015e-10
210943_s_at	LYST	lysosomal trafficking regulator	0.51849	1.92868	0	5.24161e-10
224674_at	TTYH3	tweety homolog 3 (Drosophila)	1.33872	1.33872	0	5.2921e-10
217931_at	TNRC5	trinucleotide repeat containing 5	1.33616	1.33616	0	5.2928e-10
209500_x_at	TNFSF13|TNFSF12-TNFSF13	tumor necrosis factor (ligand) superfamily, member 13|tumor necrosis factor (ligand) superfamily, member 12-member 13	1.25925	1.25925	0	5.30483e-10
222538_s_at	APPL	adaptor protein containing pH domain, PTB domain and leucine zipper motif 1	0.55981	1.78631	0	5.36727e-10
212417_at	SCAMP1	secretory carrier membrane protein 1	0.56705	1.76352	0	5.39404e-10
206176_at	BMP6	bone morphogenetic protein 6	1.91553	1.91553	0	5.39965e-10
206104_at	ISL1	ISL1 transcription factor, LIM/homeodomain, (islet-1)	0.70039	1.42778	0	5.42959e-10
209687_at	CXCL12	chemokine (C-X-C motif) ligand 12 (stromal cell-derived factor 1)	1.63203	1.63203	0	5.47667e-10
218573_at	MAGEH1	melanoma antigen family H, 1	1.37299	1.37299	0	5.51258e-10
215797_at	TRA@|TRAJ17|MGC40069	T cell receptor alpha locus|T cell receptor alpha joining 17|hypothetical protein MGC40069	0.80209	1.24674	0	5.52172e-10
1564378_a_at	EXT1	exostoses (multiple) 1	0.43787	2.2838	0	5.54023e-10
213195_at	LOC201229	hypothetical protein LOC201229	1.30448	1.30448	0	5.68032e-10
205578_at	ROR2	receptor tyrosine kinase-like orphan receptor 2	1.31834	1.31834	0	5.71656e-10
203004_s_at	MEF2D	MADS box transcription enhancer factor 2, polypeptide D (myocyte enhancer factor 2D)	1.42672	1.42672	0	5.72569e-10
213386_at			0.75815	1.319	0	5.76371e-10
1558292_s_at	PIGW	phosphatidylinositol glycan anchor biosynthesis, class W	0.76014	1.31556	0	5.77411e-10
203750_s_at	RARA	retinoic acid receptor, alpha	1.51295	1.51295	0	5.7984e-10
223738_s_at	PGM2	phosphoglucomutase 2	0.76636	1.30487	0	5.8206e-10
239525_at			0.75302	1.32798	0	5.8564e-10
213395_at	MLC1	megalencephalic leukoencephalopathy with subcortical cysts 1	1.24478	1.24478	0	5.86999e-10
209734_at	NCKAP1L	NCK-associated protein 1-like	1.41166	1.41166	0	5.87564e-10
233280_at	NEBL	nebulette	0.64224	1.55704	0	5.88194e-10
222101_s_at	DCHS1	dachsous 1 (Drosophila)	1.34686	1.34686	0	5.89615e-10
217378_x_at	IGKC|IGKV1-5|IGKV2-24	immunoglobulin kappa constant|immunoglobulin kappa variable 1-5|immunoglobulin kappa variable 2-24	2.47043	2.47043	0	5.9641e-10
225058_at	GPR108	G protein-coupled receptor 108	1.35981	1.35981	0	5.9827e-10
228113_at	RAB37	RAB37, member RAS oncogene family	1.22353	1.22353	0	6.04239e-10
219610_at	RGNEF	Rho-guanine nucleotide exchange factor	0.75509	1.32434	0	6.05175e-10
204232_at	FCER1G	Fc fragment of IgE, high affinity I, receptor for; gamma polypeptide	1.48514	1.48514	0	6.07523e-10
235476_at	TRIM59|BC033011	tripartite motif-containing 59	0.51583	1.93863	0	6.09021e-10
223500_at	CPLX1	complexin 1	1.55501	1.55501	0	6.09535e-10
234326_at	N4BP1	Nedd4 binding protein 1	0.50949	1.96275	0	6.10018e-10
228678_at			1.56731	1.56731	0	6.24393e-10
1565821_at	PHACTR4	phosphatase and actin regulator 4	0.71581	1.39702	0	6.34529e-10
225540_at	MAP2	microtubule-associated protein 2	0.6633	1.50762	0	6.36097e-10
55093_at	CSGlcA-T	chondroitin sulfate glucuronyltransferase	1.31144	1.31144	0	6.3666e-10
213712_at	ELOVL2	elongation of very long chain fatty acids (FEN1/Elo2, SUR4/Elo3, yeast)-like 2	1.4409	1.4409	0	6.48173e-10
1555613_a_at	ZAP70	zeta-chain (TCR) associated protein kinase 70kDa	1.43267	1.43267	0	6.51321e-10
216558_x_at			1.4797	1.4797	0	6.5565e-10
221715_at	MYST3	MYST histone acetyltransferase (monocytic leukemia) 3	1.24158	1.24158	0	6.57603e-10
207831_x_at	DHPS	deoxyhypusine synthase	1.32879	1.32879	0	6.58129e-10
202061_s_at	SEL1L	sel-1 suppressor of lin-12-like (C. elegans)	1.81208	1.81208	0	6.63544e-10
208851_s_at	THY1	Thy-1 cell surface antigen	1.39916	1.39916	0	6.66305e-10
201126_s_at	MGAT1	mannosyl (alpha-1,3-)-glycoprotein beta-1,2-N-acetylglucosaminyltransferase	1.35826	1.35826	0	6.67014e-10
225471_s_at			1.34481	1.34481	0	6.68828e-10
235401_s_at	FCRLA	Fc receptor-like A	2.36376	2.36376	0	6.71337e-10
211778_s_at	OVOL2	ovo-like 2 (Drosophila)	0.77184	1.29561	0	6.75045e-10
219101_x_at	ABHD8	abhydrolase domain containing 8	1.2732	1.2732	0	6.77711e-10
219313_at	GRAMD1C	GRAM domain containing 1C	0.61547	1.62478	0	6.78076e-10
215209_at	SEC24D	SEC24 related gene family, member D (S. cerevisiae)	1.87299	1.87299	0	6.79258e-10
209499_x_at	TNFSF13|TNFSF12-TNFSF13	tumor necrosis factor (ligand) superfamily, member 13|tumor necrosis factor (ligand) superfamily, member 12-member 13	1.327	1.327	0	6.9327e-10
243889_at			1.34485	1.34485	0	6.93767e-10
218358_at	CRELD2	cysteine-rich with EGF-like domains 2	1.61652	1.61652	0	6.93928e-10
226530_at	BMF	Bcl2 modifying factor	1.38314	1.38314	0	6.95288e-10
206581_at			0.75846	1.31846	0	7.00525e-10
228167_at	KLHL6	kelch-like 6 (Drosophila)	2.20077	2.20077	0	7.01461e-10
227333_at			0.77335	1.29308	0	7.09097e-10
228327_x_at	MEIS3	Meis1, myeloid ecotropic viral integration site 1 homolog 3 (mouse)	1.24529	1.24529	0	7.14608e-10
226436_at	RASSF4	Ras association (RalGDS/AF-6) domain family 4	1.59991	1.59991	0	7.1464e-10
218892_at	DCHS1	dachsous 1 (Drosophila)	1.38252	1.38252	0	7.17954e-10
217891_at	C16orf58	chromosome 16 open reading frame 58	1.48154	1.48154	0	7.20319e-10
242031_at			1.44597	1.44597	0	7.23223e-10
211742_s_at	EVI2B	ecotropic viral integration site 2B	1.73549	1.73549	0	7.25988e-10
211663_x_at	PTGDS	prostaglandin D2 synthase 21kDa (brain)	1.50796	1.50796	0	7.28061e-10
226649_at	PANK1	pantothenate kinase 1	0.6663	1.50083	0	7.31796e-10
1559976_at			0.83577	1.19651	0	7.36525e-10
222383_s_at	ALOXE3	arachidonate lipoxygenase 3	0.67617	1.47892	0	7.39178e-10
202150_s_at	NEDD9	neural precursor cell expressed, developmentally down-regulated 9	1.48787	1.48787	0	7.40327e-10
204387_x_at	MRP63	mitochondrial ribosomal protein 63	0.79394	1.25954	0	7.42658e-10
239367_at	BDNF	brain-derived neurotrophic factor	0.76537	1.30655	0	7.44385e-10
243579_at	MSI2	musashi homolog 2 (Drosophila)	1.22312	1.22312	0	7.45606e-10
231925_at			0.68487	1.46014	0	7.4661e-10
203919_at	TCEA2	transcription elongation factor A (SII), 2	1.3452	1.3452	0	7.48767e-10
219562_at	RAB26	RAB26, member RAS oncogene family	1.41104	1.41104	0	7.51535e-10
203986_at	GENX-3414	genethonin 1	1.44334	1.44334	0	7.52221e-10
214321_at	NOV	nephroblastoma overexpressed gene	0.74442	1.34334	0	7.52797e-10
213618_at	CENTD1	centaurin, delta 1	0.6423	1.55691	0	7.54691e-10
203019_x_at	SSX2IP	synovial sarcoma, X breakpoint 2 interacting protein	0.71604	1.39657	0	7.57873e-10
218299_at	C11orf24	chromosome 11 open reading frame 24	1.45352	1.45352	0	7.62454e-10
1554168_a_at	SH3KBP1	SH3-domain kinase binding protein 1	1.48761	1.48761	0	7.70763e-10
207697_x_at	LILRB2	leukocyte immunoglobulin-like receptor, subfamily B (with TM and ITIM domains), member 2	1.36963	1.36963	0	7.71102e-10
202626_s_at	LYN	v-yes-1 Yamaguchi sarcoma viral related oncogene homolog	1.4411	1.4411	0	7.71535e-10
206747_at			0.68336	1.46335	0	7.74364e-10
212699_at	SCAMP5	secretory carrier membrane protein 5	1.45146	1.45146	0	7.75681e-10
235377_at	C6orf142	chromosome 6 open reading frame 142	0.70886	1.41073	0	7.79422e-10
211725_s_at	BID	BH3 interacting domain death agonist	1.44067	1.44067	0	7.86028e-10
208924_at	RNF11	ring finger protein 11	0.74153	1.34856	0	7.86666e-10
235019_at	CPM	carboxypeptidase M	0.58379	1.71294	0	7.94416e-10
201019_s_at	EIF1AX	eukaryotic translation initiation factor 1A, X-linked	0.66759	1.49792	0	7.94594e-10
201407_s_at	PPP1CB	protein phosphatase 1, catalytic subunit, beta isoform	0.59189	1.68949	0	7.96746e-10
223571_at	C1QTNF6	C1q and tumor necrosis factor related protein 6	1.32902	1.32902	0	7.99381e-10
226804_at	FAM20A|AF447872	family with sequence similarity 20, member A	1.5737	1.5737	0	8.03689e-10
214892_x_at			1.22068	1.22068	0	8.17062e-10
226662_at			0.76179	1.3127	0	8.195e-10
212187_x_at	PTGDS	prostaglandin D2 synthase 21kDa (brain)	1.60366	1.60366	0	8.20259e-10
209582_s_at	CD200	CD200 molecule	1.33607	1.33607	0	8.20911e-10
234390_x_at	IGHA1	immunoglobulin heavy constant alpha 1	1.67128	1.67128	0	8.23719e-10
205817_at	SIX1	sine oculis homeobox homolog 1 (Drosophila)	1.30382	1.30382	0	8.34227e-10
228732_at			1.24761	1.24761	0	8.34574e-10
206107_at	RGS11	regulator of G-protein signalling 11	1.27432	1.27432	0	8.3757e-10
240420_at	AADACL2	arylacetamide deacetylase-like 2	0.58167	1.71919	0	8.40702e-10
233936_s_at	ZNF403	zinc finger protein 403	0.64277	1.55577	0	8.42893e-10
201655_s_at	HSPG2	heparan sulfate proteoglycan 2 (perlecan)	1.48357	1.48357	0	8.44835e-10
208658_at	PDIA4	protein disulfide isomerase family A, member 4	1.45578	1.45578	0	8.57767e-10
209087_x_at	MCAM	melanoma cell adhesion molecule	1.40229	1.40229	0	8.58652e-10
1555259_at	ZAK	sterile alpha motif and leucine zipper containing kinase AZK	0.72789	1.37383	0	8.60348e-10
205943_at	TDO2	tryptophan 2,3-dioxygenase	1.77372	1.77372	0	8.61216e-10
224710_at	RAB34	RAB34, member RAS oncogene family	1.41228	1.41228	0	8.76838e-10
219105_x_at	ORC6L	origin recognition complex, subunit 6 like (yeast)	0.7592	1.31717	0	8.7992e-10
203466_at	MPV17	MpV17 mitochondrial inner membrane protein	1.39896	1.39896	0	8.82911e-10
205296_at			0.75022	1.33294	0	8.88347e-10
226751_at	C2orf32	chromosome 2 open reading frame 32	1.44369	1.44369	0	8.9073e-10
206236_at	GPR4	G protein-coupled receptor 4	1.30403	1.30403	0	9.04328e-10
229492_at	VANGL1	vang-like 1 (van gogh, Drosophila)	0.79318	1.26075	0	9.06013e-10
208997_s_at	UCP2	uncoupling protein 2 (mitochondrial, proton carrier)	1.51639	1.51639	0	9.09671e-10
210291_s_at	ZNF174	zinc finger protein 174	1.35083	1.35083	0	9.09685e-10
205025_at	ZBTB48	zinc finger and BTB domain containing 48	1.55561	1.55561	0	9.17607e-10
212027_at	RBM25	RNA binding motif protein 25	0.53011	1.88639	0	9.29814e-10
222190_s_at	C16orf58	chromosome 16 open reading frame 58	1.37655	1.37655	0	9.3066e-10
212419_at	C10orf56	chromosome 10 open reading frame 56	1.39071	1.39071	0	9.35087e-10
203416_at	CD53	CD53 molecule	1.53238	1.53238	0	9.41342e-10
226454_at		membrane-associated ring finger (C3HC4) 9	1.378	1.378	0	9.47433e-10
221565_s_at	FAM26B	family with sequence similarity 26, member B	1.23954	1.23954	0	9.49096e-10
228472_at			1.26006	1.26006	0	9.58051e-10
207023_x_at	KRT10	keratin 10 (epidermolytic hyperkeratosis; keratosis palmaris et plantaris)	0.65409	1.52885	0	9.63701e-10
229304_s_at	MLF1IP	MLF1 interacting protein	0.76717	1.3035	0	9.6458e-10
209264_s_at	TSPAN4	tetraspanin 4	1.54373	1.54373	0	9.7482e-10
224577_at	ERGIC1	endoplasmic reticulum-golgi intermediate compartment (ERGIC) 1	1.4854	1.4854	0	9.79633e-10
203215_s_at	MYO6	myosin VI	0.52977	1.88762	0	9.8012e-10
203761_at	SLA	Src-like-adaptor	1.45987	1.45987	0	9.89525e-10
205379_at	CBR3	carbonyl reductase 3	0.69261	1.4438	0	9.95362e-10
244107_at			0.69054	1.44815	0	1.00327e-09
204491_at			1.32782	1.32782	0	1.0051e-09
221435_x_at	HYI|AK096244	hydroxypyruvate isomerase homolog (E. coli)	1.26235	1.26235	0	1.00608e-09
209228_x_at	TUSC3	tumor suppressor candidate 3	1.43621	1.43621	0	1.01034e-09
225700_at			1.92954	1.92954	0	1.01303e-09
203674_at	HELZ	helicase with zinc finger	1.28846	1.28846	0	1.01866e-09
231464_at	CNTNAP3	contactin associated protein-like 3	0.74848	1.33604	0	1.04738e-09
211992_at			0.65763	1.5206	0	1.04988e-09
200617_at	KIAA0152	KIAA0152	1.38374	1.38374	0	1.05612e-09
209287_s_at	CDC42EP3	CDC42 effector protein (Rho GTPase binding) 3	1.26223	1.26223	0	1.06121e-09
215103_at	CYP2C19|CYP2C18	cytochrome P450, family 2, subfamily C, polypeptide 19|cytochrome P450, family 2, subfamily C, polypeptide 18	0.73648	1.3578	0	1.06799e-09
201859_at	PRG1	proteoglycan 1, secretory granule	1.50634	1.50634	0	1.06929e-09
201063_at	RCN1	reticulocalbin 1, EF-hand calcium binding domain	1.33357	1.33357	0	1.07007e-09
212118_at	TRIM27	tripartite motif-containing 27	1.33276	1.33276	0	1.08251e-09
238247_at			1.39867	1.39867	0	1.0916e-09
206480_at	LTC4S	leukotriene C4 synthase	1.46122	1.46122	0	1.09752e-09
228856_at			1.40646	1.40646	0	1.10114e-09
202833_s_at	SERPINA1	serpin peptidase inhibitor, clade A (alpha-1 antiproteinase, antitrypsin), member 1	1.72151	1.72151	0	1.10401e-09
244555_at			1.36852	1.36852	0	1.10448e-09
1563876_at	C1orf49|FLJ35530	chromosome 1 open reading frame 49|FLJ35530 protein	0.84954	1.17711	0	1.11843e-09
231647_s_at	FCRL5	Fc receptor-like 5	2.40408	2.40408	0	1.12271e-09
201782_s_at	AIP	aryl hydrocarbon receptor interacting protein	1.33122	1.33122	0	1.12851e-09
213095_x_at	AIF1	allograft inflammatory factor 1	1.30388	1.30388	0	1.14118e-09
219183_s_at	PSCD4	pleckstrin homology, Sec7 and coiled-coil domains 4	1.32356	1.32356	0	1.14943e-09
225909_at			1.33732	1.33732	0	1.15258e-09
1565320_at			1.40892	1.40892	0	1.16873e-09
227654_at	C20orf175	chromosome 20 open reading frame 175	1.4151	1.4151	0	1.17022e-09
225912_at	TP53INP1	tumor protein p53 inducible nuclear protein 1	1.66511	1.66511	0	1.17595e-09
204635_at	RPS6KA5	ribosomal protein S6 kinase, 90kDa, polypeptide 5	0.75264	1.32866	0	1.17763e-09
203331_s_at			1.31826	1.31826	0	1.18661e-09
234851_at	IGL@|IGLC1|IGLV3-25|IGLJ3|BC012876|X57820|BC064491	immunoglobulin lambda locus|immunoglobulin lambda constant 1 (Mcg marker)|immunoglobulin lambda variable 3-25|immunoglobulin lambda joining 3	1.86706	1.86706	0	1.18959e-09
238071_at			1.29013	1.29013	0	1.19005e-09
230917_at			1.78516	1.78516	0	1.19092e-09
200919_at	PHC2	polyhomeotic homolog 2 (Drosophila)	1.27014	1.27014	0	1.19224e-09
221801_x_at			0.76613	1.30526	0	1.20129e-09
1556425_a_at	KIAA0802	KIAA0802	0.62771	1.5931	0	1.20255e-09
207629_s_at	ARHGEF2	rho/rac guanine nucleotide exchange factor (GEF) 2	1.41274	1.41274	0	1.20837e-09
231823_s_at	SH3PXD2B	SH3 and PX domains 2B	1.36724	1.36724	0	1.21034e-09
204393_s_at	ACPP	acid phosphatase, prostate	0.67982	1.47099	0	1.21401e-09
206149_at	LOC63928	hepatocellular carcinoma antigen gene 520	0.747	1.33868	0	1.21993e-09
236901_at			1.3399	1.3399	0	1.22475e-09
243810_at			2.08262	2.08262	0	1.23602e-09
227159_at	GHDC	GH3 domain containing	1.44643	1.44643	0	1.24482e-09
238917_s_at	MGC24039	hypothetical protein MGC24039	1.33513	1.33513	0	1.25054e-09
218832_x_at	ARRB1	arrestin, beta 1	1.24775	1.24775	0	1.28107e-09
244693_at			0.68381	1.4624	0	1.28566e-09
242398_x_at	ATP5F1	ATP synthase, H+ transporting, mitochondrial F0 complex, subunit B1	0.77643	1.28795	0	1.28982e-09
219532_at	ELOVL4	elongation of very long chain fatty acids (FEN1/Elo2, SUR4/Elo3, yeast)-like 4	0.66959	1.49345	0	1.29102e-09
243205_at			0.77088	1.29722	0	1.29668e-09
227506_at	SLC16A9	solute carrier family 16, member 9 (monocarboxylic acid transporter 9)	0.62358	1.60364	0	1.30702e-09
241869_at	APOL6	apolipoprotein L, 6	1.67546	1.67546	0	1.30881e-09
242071_x_at	ITGA8	integrin, alpha 8	1.46921	1.46921	0	1.3155e-09
1563104_at	RAB11FIP3	RAB11 family interacting protein 3 (class II)	1.31625	1.31625	0	1.33006e-09
223058_at	FAM107B	family with sequence similarity 107, member B	1.59596	1.59596	0	1.33285e-09
226985_at	FGD5	FYVE, RhoGEF and PH domain containing 5	1.27651	1.27651	0	1.33461e-09
201291_s_at	TOP2A	topoisomerase (DNA) II alpha 170kDa	0.48755	2.05105	0	1.35385e-09
228551_at			1.78248	1.78248	0	1.36369e-09
218070_s_at	GMPPA	GDP-mannose pyrophosphorylase A	1.42951	1.42951	0	1.37476e-09
207018_s_at	RAB27B	RAB27B, member RAS oncogene family	0.68531	1.45919	0	1.37795e-09
202539_s_at	HMGCR	3-hydroxy-3-methylglutaryl-Coenzyme A reductase	0.71197	1.40454	0	1.37997e-09
32088_at	BLZF1	basic leucine zipper nuclear factor 1 (JEM-1)	0.67878	1.47324	0	1.38061e-09
228054_at	TMEM44	transmembrane protein 44	1.28985	1.28985	0	1.3896e-09
239908_at	BCAR3	breast cancer anti-estrogen resistance 3	1.35564	1.35564	0	1.40239e-09
223503_at	TMEM163	transmembrane protein 163	1.41568	1.41568	0	1.43048e-09
201266_at	TXNRD1	thioredoxin reductase 1	1.35091	1.35091	0	1.46395e-09
211062_s_at	CPZ	carboxypeptidase Z	1.29857	1.29857	0	1.46467e-09
221101_at	C14orf113|C14orf49	chromosome 14 open reading frame 113|chromosome 14 open reading frame 49	1.24481	1.24481	0	1.48078e-09
230376_at			0.71493	1.39874	0	1.4899e-09
1554889_at	TIA1	TIA1 cytotoxic granule-associated RNA binding protein	0.80892	1.23622	0	1.49521e-09
225188_at	RAPH1	Ras association (RalGDS/AF-6) and pleckstrin homology domains 1	0.68493	1.46001	0	1.4954e-09
201260_s_at	SYPL1	synaptophysin-like 1	0.76585	1.30574	0	1.4978e-09
1556793_a_at	FAM83C	family with sequence similarity 83, member C	0.65923	1.51693	0	1.50076e-09
204134_at	PDE2A	phosphodiesterase 2A, cGMP-stimulated	1.30174	1.30174	0	1.50092e-09
209543_s_at	CD34	CD34 molecule	1.31638	1.31638	0	1.50789e-09
210057_at	SMG1	PI-3-kinase-related kinase SMG-1	0.58561	1.70761	0	1.51885e-09
222651_s_at	TRPS1	trichorhinophalangeal syndrome I	0.69762	1.43344	0	1.52631e-09
219250_s_at	FLRT3	fibronectin leucine rich transmembrane protein 3	0.68597	1.4578	0	1.52766e-09
200974_at	ACTA2|AK127229	actin, alpha 2, smooth muscle, aorta	1.48445	1.48445	0	1.5298e-09
230453_s_at			1.25434	1.25434	0	1.53055e-09
229367_s_at	GIMAP6	GTPase, IMAP family member 6	1.36301	1.36301	0	1.55101e-09
218600_at	LIMD2	LIM domain containing 2	1.39126	1.39126	0	1.55892e-09
220413_at	SLC39A2	solute carrier family 39 (zinc transporter), member 2	0.72081	1.38734	0	1.56456e-09
212873_at	HMHA1	histocompatibility (minor) HA-1	1.39195	1.39195	0	1.56949e-09
217103_at	LDLR	low density lipoprotein receptor (familial hypercholesterolemia)	1.1954	1.1954	0	1.57204e-09
219143_s_at	RPP25	ribonuclease P 25kDa subunit	1.5109	1.5109	0	1.57412e-09
216250_s_at	LPXN	leupaxin	1.55601	1.55601	0	1.57675e-09
238323_at	TEAD2	TEA domain family member 2	1.34037	1.34037	0	1.57836e-09
205204_at	NMB	neuromedin B	1.32803	1.32803	0	1.5982e-09
242733_at	HPGD	hydroxyprostaglandin dehydrogenase 15-(NAD)	0.7249	1.37949	0	1.59905e-09
208749_x_at	FLOT1	flotillin 1	1.28113	1.28113	0	1.5995e-09
221710_x_at	C1orf78	chromosome 1 open reading frame 78	1.41007	1.41007	0	1.60165e-09
231920_s_at	CSNK1G1	casein kinase 1, gamma 1	0.65871	1.51811	0	1.60219e-09
228298_at	FAM113B	family with sequence similarity 113, member B	1.55287	1.55287	0	1.61068e-09
230218_at			1.27703	1.27703	0	1.61459e-09
200652_at	SSR2	signal sequence receptor, beta (translocon-associated protein beta)	1.33339	1.33339	0	1.62711e-09
214650_x_at	MOG	myelin oligodendrocyte glycoprotein	0.75457	1.32526	0	1.62908e-09
226440_at	DUSP22	dual specificity phosphatase 22	1.4095	1.4095	0	1.64152e-09
208461_at	HIC1	hypermethylated in cancer 1	1.37013	1.37013	0	1.64853e-09
216745_x_at			0.7118	1.40488	0	1.65603e-09
236962_at	PTBP2	polypyrimidine tract binding protein 2	0.51775	1.93142	0	1.68379e-09
226303_at	PGM5	phosphoglucomutase 5	1.56795	1.56795	0	1.68857e-09
230344_x_at			1.18967	1.18967	0	1.70257e-09
210461_s_at	ABLIM1	actin binding LIM protein 1	0.59852	1.67079	0	1.71287e-09
227345_at	TNFRSF10D	tumor necrosis factor receptor superfamily, member 10d, decoy with truncated death domain	1.42064	1.42064	0	1.71363e-09
209685_s_at	PRKCB1	protein kinase C, beta 1	1.57598	1.57598	0	1.72148e-09
204163_at	EMILIN1	elastin microfibril interfacer 1	1.57928	1.57928	0	1.77337e-09
226384_at	PPAPDC1B	phosphatidic acid phosphatase type 2 domain containing 1B	1.81211	1.81211	0	1.77725e-09
209166_s_at	MAN2B1	mannosidase, alpha, class 2B, member 1	1.3987	1.3987	0	1.77886e-09
1561937_x_at			2.45453	2.45453	0	1.78372e-09
210541_s_at	TRIM27	tripartite motif-containing 27	1.5198	1.5198	0	1.78439e-09
1553564_at	C20orf133	chromosome 20 open reading frame 133	0.82995	1.20489	0	1.81025e-09
202759_s_at	AKAP2|PALM2-AKAP2	A kinase (PRKA) anchor protein 2|PALM2-AKAP2 protein	1.48849	1.48849	0	1.83073e-09
219700_at	PLXDC1	plexin domain containing 1	1.35515	1.35515	0	1.85202e-09
242388_x_at			1.80384	1.80384	0	1.85786e-09
214848_at			0.79499	1.25788	0	1.87235e-09
202540_s_at	HMGCR	3-hydroxy-3-methylglutaryl-Coenzyme A reductase	0.71205	1.40439	0	1.87883e-09
226349_at			1.3108	1.3108	0	1.87948e-09
1559715_at			0.78678	1.27101	0	1.88175e-09
214352_s_at	KRAS	v-Ki-ras2 Kirsten rat sarcoma viral oncogene homolog	0.51042	1.95918	0	1.89813e-09
203185_at	RASSF2	Ras association (RalGDS/AF-6) domain family 2	1.4039	1.4039	0	1.90141e-09
204895_x_at	MUC4	mucin 4, cell surface associated	1.83929	1.83929	0	1.91703e-09
227825_at	C9orf90	chromosome 9 open reading frame 90	1.1893	1.1893	0	1.92865e-09
229241_at	LDHD	lactate dehydrogenase D	1.27381	1.27381	0	1.93857e-09
217346_at			0.81975	1.21988	0	1.94529e-09
228622_s_at	DNAJC4	DnaJ (Hsp40) homolog, subfamily C, member 4	1.60295	1.60295	0	1.95131e-09
38149_at	ARHGAP25	Rho GTPase activating protein 25	1.32715	1.32715	0	1.95602e-09
223188_at	FLJ12886	hypothetical protein FLJ12886	1.25982	1.25982	0	1.96345e-09
237213_at			0.92032	1.08657	0	1.96533e-09
218436_at	SIL1	SIL1 homolog, endoplasmic reticulum chaperone (S. cerevisiae)	1.45685	1.45685	0	1.97212e-09
221882_s_at	TMEM8	transmembrane protein 8 (five membrane-spanning domains)	1.40686	1.40686	0	1.97287e-09
206243_at	TIMP4	TIMP metallopeptidase inhibitor 4	1.27342	1.27342	0	1.97336e-09
214664_at	PAICS	phosphoribosylaminoimidazole carboxylase, phosphoribosylaminoimidazole succinocarboxamide synthetase	0.85332	1.1719	0	1.97399e-09
160020_at	MMP14	matrix metallopeptidase 14 (membrane-inserted)	1.26992	1.26992	0	1.9773e-09
218162_at	OLFML3	olfactomedin-like 3	1.57669	1.57669	0	1.99453e-09
212950_at	GPR116	G protein-coupled receptor 116	1.56791	1.56791	0	2.00233e-09
225701_at	AKNA	AT-hook transcription factor	1.47937	1.47937	0	2.00433e-09
218805_at	GIMAP5	GTPase, IMAP family member 5	1.17846	1.17846	0	2.01822e-09
229147_at			1.84519	1.84519	0	2.03197e-09
227542_at			0.65827	1.51914	0	2.05058e-09
208916_at	SLC1A5	solute carrier family 1 (neutral amino acid transporter), member 5	1.39557	1.39557	0	2.07856e-09
217548_at			1.39491	1.39491	0	2.09e-09
229972_at			1.28654	1.28654	0	2.09995e-09
203632_s_at	GPRC5B	G protein-coupled receptor, family C, group 5, member B	1.31206	1.31206	0	2.1221e-09
224681_at	GNA12	guanine nucleotide binding protein (G protein) alpha 12	1.20864	1.20864	0	2.12403e-09
216834_at	RGS1	regulator of G-protein signalling 1	1.78922	1.78922	0	2.12553e-09
209138_x_at	IGL@|IGLC1|IGLV4-3|IGLV3-25|IGLJ3|GGTL4|BC012876|X57820|BC064491|AJ319669|hsa-mir-650	immunoglobulin lambda locus|immunoglobulin lambda constant 1 (Mcg marker)|immunoglobulin lambda variable 4-3|immunoglobulin lambda variable 3-25|immunoglobulin lambda joining 3|gamma-glutamyltransferase-like 4	1.72768	1.72768	0	2.12861e-09
204401_at	KCNN4	potassium intermediate/small conductance calcium-activated channel, subfamily N, member 4	1.33532	1.33532	0	2.12882e-09
218198_at	DHX32	DEAH (Asp-Glu-Ala-His) box polypeptide 32	0.82047	1.21882	0	2.14657e-09
213468_at	ERCC2	excision repair cross-complementing rodent repair deficiency, complementation group 2 (xeroderma pigmentosum D)	1.3169	1.3169	0	2.16434e-09
242032_at			0.77025	1.29829	0	2.16871e-09
208829_at	TAPBP	TAP binding protein (tapasin)	1.69681	1.69681	0	2.17118e-09
1552630_a_at	SRCAP	Snf2-related CBP activator protein	1.34099	1.34099	0	2.17252e-09
235933_at	RP11-93B14.6	hypothetical protein FLJ32154	1.28616	1.28616	0	2.20904e-09
223991_s_at	GALNT2	UDP-N-acetyl-alpha-D-galactosamine:polypeptide N-acetylgalactosaminyltransferase 2 (GalNAc-T2)	1.3609	1.3609	0	2.21185e-09
224549_x_at	CAMK4|CDH13|PDE3B|MAP2K1|RAP1GDS1|CADPS|DCAMKL1|TSPAN5|SMG1|ATP10B|STIM2|FRAS1|FAM49A|B3GALTL|LOC150159|MAGI3	calcium/calmodulin-dependent protein kinase IV|cadherin 13, H-cadherin (heart)|phosphodiesterase 3B, cGMP-inhibited|mitogen-activated protein kinase kinase 1|RAP1, GTP-GDP dissociation stimulator 1|Ca2+-dependent secretion activator|doublecortin and CaM k	0.61298	1.63138	0	2.2197e-09
220748_s_at	ZNF580	zinc finger protein 580	1.58462	1.58462	0	2.26116e-09
210744_s_at	IL5RA	interleukin 5 receptor, alpha	1.34422	1.34422	0	2.26202e-09
219159_s_at	SLAMF7	SLAM family member 7	2.20568	2.20568	0	2.2748e-09
235438_at			0.64832	1.54244	0	2.29837e-09
212794_s_at	KIAA1033	KIAA1033	0.51942	1.92522	0	2.30662e-09
202875_s_at	PBX2	pre-B-cell leukemia transcription factor 2	1.38325	1.38325	0	2.31046e-09
240606_at	ACACA	acetyl-Coenzyme A carboxylase alpha	0.68986	1.44956	0	2.31361e-09
1559658_at	C15orf29	chromosome 15 open reading frame 29	0.69016	1.44894	0	2.319e-09
211336_x_at	LILRB1	leukocyte immunoglobulin-like receptor, subfamily B (with TM and ITIM domains), member 1	1.26785	1.26785	0	2.32556e-09
239744_at	RGS3	regulator of G-protein signalling 3	1.28005	1.28005	0	2.32899e-09
231704_at	ZNF498	zinc finger protein 498	0.76786	1.30233	0	2.34739e-09
211452_x_at	LRRFIP1|KCNMB3	leucine rich repeat (in FLII) interacting protein 1|potassium large conductance calcium-activated channel, subfamily M beta member 3	0.72359	1.38199	0	2.35287e-09
229002_at	FAM69B	family with sequence similarity 69, member B	1.32279	1.32279	0	2.37168e-09
226389_s_at	RAPGEF1	Rap guanine nucleotide exchange factor (GEF) 1	1.31026	1.31026	0	2.38386e-09
205582_s_at	GGTLA1	gamma-glutamyltransferase-like activity 1	1.31293	1.31293	0	2.4096e-09
1553961_s_at	SNX21	sorting nexin family member 21	0.77552	1.28945	0	2.41804e-09
1558560_s_at	BLZF1	basic leucine zipper nuclear factor 1 (JEM-1)	0.78318	1.27685	0	2.41985e-09
212957_s_at			1.34479	1.34479	0	2.4468e-09
1553271_at	DIP2B	DIP2 disco-interacting protein 2 homolog B (Drosophila)	0.73502	1.36051	0	2.47213e-09
210042_s_at	CTSZ	cathepsin Z	1.48308	1.48308	0	2.47602e-09
224929_at	TMEM173	transmembrane protein 173	1.50293	1.50293	0	2.50466e-09
217225_x_at	NOMO1|NOMO2|NOMO3	NODAL modulator 1|NODAL modulator 2|NODAL modulator 3	1.30498	1.30498	0	2.52098e-09
243438_at	PDE7B	phosphodiesterase 7B	1.16164	1.16164	0	2.54598e-09
214626_s_at	GANAB	glucosidase, alpha; neutral AB	1.3396	1.3396	0	2.56254e-09
228311_at	BCL6B	B-cell CLL/lymphoma 6, member B (zinc finger protein)	1.2563	1.2563	0	2.56994e-09
203516_at	SNTA1	syntrophin, alpha 1 (dystrophin-associated protein A1, 59kDa, acidic component)	1.16678	1.16678	0	2.57148e-09
33323_r_at	SFN	stratifin	0.8275	1.20845	0	2.57982e-09
209288_s_at	CDC42EP3	CDC42 effector protein (Rho GTPase binding) 3	1.56568	1.56568	0	2.59459e-09
215429_s_at	ZNF428	zinc finger protein 428	1.29145	1.29145	0	2.59524e-09
206702_at	TEK	TEK tyrosine kinase, endothelial (venous malformations, multiple cutaneous and mucosal)	1.4111	1.4111	0	2.62557e-09
204058_at	ME1	malic enzyme 1, NADP(+)-dependent, cytosolic	0.71305	1.40242	0	2.62565e-09
204829_s_at	FOLR2	folate receptor 2 (fetal)	1.30994	1.30994	0	2.62633e-09
228837_at			1.5001	1.5001	0	2.65359e-09
212634_at	KIAA0776	KIAA0776	0.63178	1.58283	0	2.65432e-09
222812_s_at	RHOF	ras homolog gene family, member F (in filopodia)	1.23687	1.23687	0	2.65776e-09
211555_s_at	GUCY1B3	guanylate cyclase 1, soluble, beta 3	1.42531	1.42531	0	2.67119e-09
207490_at	TUBA4	tubulin, alpha 4	0.78012	1.28185	0	2.67479e-09
221219_s_at	KLHDC4	kelch domain containing 4	1.44513	1.44513	0	2.68582e-09
242029_at	FNDC3B	fibronectin type III domain containing 3B	1.44482	1.44482	0	2.71125e-09
229997_at	VANGL1	vang-like 1 (van gogh, Drosophila)	0.7301	1.36967	0	2.72855e-09
239740_at	ETV6	ets variant gene 6 (TEL oncogene)	1.42745	1.42745	0	2.74901e-09
203562_at	FEZ1	fasciculation and elongation protein zeta 1 (zygin I)	1.39388	1.39388	0	2.75127e-09
206247_at	MICB	MHC class I polypeptide-related sequence B	1.5081	1.5081	0	2.77949e-09
232507_at	C15orf41	chromosome 15 open reading frame 41	0.88927	1.12452	0	2.78366e-09
236934_at	IGF1R	insulin-like growth factor 1 receptor	0.66639	1.50063	0	2.78697e-09
212116_at	TRIM27	tripartite motif-containing 27	1.3552	1.3552	0	2.80878e-09
241427_x_at			1.61435	1.61435	0	2.82202e-09
213541_s_at	ERG	v-ets erythroblastosis virus E26 oncogene homolog (avian)	1.55703	1.55703	0	2.87632e-09
238025_at	MLKL	mixed lineage kinase domain-like	1.41496	1.41496	0	2.89396e-09
209721_s_at	HOM-TES-103	hypothetical protein LOC25900, isoform 3	1.25351	1.25351	0	2.89438e-09
204929_s_at	VAMP5	vesicle-associated membrane protein 5 (myobrevin)	1.31224	1.31224	0	2.93367e-09
219689_at	SEMA3G	sema domain, immunoglobulin domain (Ig), short basic domain, secreted, (semaphorin) 3G	1.38211	1.38211	0	2.93688e-09
218084_x_at	FXYD5	FXYD domain containing ion transport regulator 5	1.46134	1.46134	0	2.93754e-09
232167_at	SLC2A11	solute carrier family 2 (facilitated glucose transporter), member 11	1.27428	1.27428	0	2.95293e-09
218627_at	DRAM	damage-regulated autophagy modulator	1.35381	1.35381	0	2.96664e-09
218717_s_at	LEPREL1	leprecan-like 1	0.70783	1.41277	0	2.99098e-09
201004_at	SSR4	signal sequence receptor, delta (translocon-associated protein delta)	1.65365	1.65365	0	2.99161e-09
222191_s_at	B4GALT7	xylosylprotein beta 1,4-galactosyltransferase, polypeptide 7 (galactosyltransferase I)	1.43253	1.43253	0	2.99677e-09
207076_s_at	ASS1	argininosuccinate synthetase 1	1.49447	1.49447	0	3.0091e-09
213423_x_at	TUSC3	tumor suppressor candidate 3	1.44941	1.44941	0	3.05478e-09
209696_at	FBP1	fructose-1,6-bisphosphatase 1	1.48822	1.48822	0	3.06366e-09
227823_at	RGAG4	retrotransposon gag domain containing 4	1.1963	1.1963	0	3.06484e-09
243801_x_at	MRPL30	mitochondrial ribosomal protein L30	0.7067	1.41502	0	3.09397e-09
225517_at	ZNF770	zinc finger protein 770	0.69406	1.4408	0	3.10868e-09
243780_at			1.63363	1.63363	0	3.11676e-09
233748_x_at	PRKAG2	protein kinase, AMP-activated, gamma 2 non-catalytic subunit	1.2149	1.2149	0	3.15212e-09
204555_s_at	PPP1R3D	protein phosphatase 1, regulatory subunit 3D	0.74249	1.34681	0	3.17208e-09
208534_s_at	RASA4|POLR2J2	RAS p21 protein activator 4|DNA directed RNA polymerase II polypeptide J-related gene	1.55542	1.55542	0	3.25287e-09
241355_at	HR	hairless homolog (mouse)	0.79989	1.25018	0	3.2935e-09
219593_at	SLC15A3	solute carrier family 15, member 3	1.29088	1.29088	0	3.29525e-09
237713_at	TACC2	transforming, acidic coiled-coil containing protein 2	0.67895	1.47287	0	3.3059e-09
215110_at			1.21439	1.21439	0	3.31919e-09
1552283_s_at	ZDHHC11	zinc finger, DHHC-type containing 11	0.73374	1.36287	0	3.32327e-09
1554062_at	XG	Xg blood group	0.84766	1.17972	0	3.36161e-09
214017_s_at	DHX34	DEAH (Asp-Glu-Ala-His) box polypeptide 34	1.28557	1.28557	0	3.37428e-09
243278_at			0.61635	1.62247	0	3.38257e-09
221857_s_at	TJAP1	tight junction associated protein 1 (peripheral)	1.26615	1.26615	0	3.40366e-09
209962_at	EPOR	erythropoietin receptor	1.25736	1.25736	0	3.40696e-09
224537_at	PCDHGC3|PCDHGB4|PCDHGA8|PCDHGA12|PCDHGC5|PCDHGC4|PCDHGB7|PCDHGB6|PCDHGB5|PCDHGB3|PCDHGB2|PCDHGB1|PCDHGA11|PCDHGA10|PCDHGA9|PCDHGA7|PCDHGA6|PCDHGA5|PCDHGA4|PCDHGA3|PCDHGA2|PCDHGA1	protocadherin gamma subfamily C, 3|protocadherin gamma subfamily B, 4|protocadherin gamma subfamily A, 8|protocadherin gamma subfamily A, 12|protocadherin gamma subfamily C, 5|protocadherin gamma subfamily C, 4|protocadherin gamma subfamily B, 7|protocadh	1.20522	1.20522	0	3.41645e-09
201040_at	GNAI2	guanine nucleotide binding protein (G protein), alpha inhibiting activity polypeptide 2	1.43497	1.43497	0	3.42581e-09
1552935_at	ZCCHC5	zinc finger, CCHC domain containing 5	0.77916	1.28343	0	3.43402e-09
225744_at	ZDHHC8|FLJ31568	zinc finger, DHHC-type containing 8|FLJ31568 protein	1.39607	1.39607	0	3.45504e-09
242430_at			1.18841	1.18841	0	3.45841e-09
226673_at	SH2D3C	SH2 domain containing 3C	1.25415	1.25415	0	3.4662e-09
226003_at	KIF21A	kinesin family member 21A	0.74335	1.34526	0	3.47162e-09
206601_s_at	HOXD3	homeobox D3	1.22732	1.22732	0	3.47415e-09
225442_at	BX537651		1.41094	1.41094	0	3.4808e-09
1569538_at	AF130084		0.7042	1.42005	0	3.4855e-09
1555222_a_at	BC031827		0.79707	1.25459	0	3.50706e-09
228541_x_at			0.76791	1.30224	0	3.52241e-09
204204_at	SLC31A2	solute carrier family 31 (copper transporters), member 2	0.81408	1.22838	0	3.53027e-09
1552575_a_at	C6orf141	chromosome 6 open reading frame 141	0.81635	1.22496	0	3.5411e-09
201108_s_at	THBS1	thrombospondin 1	1.37727	1.37727	0	3.59713e-09
237398_at	ARHGEF12	Rho guanine nucleotide exchange factor (GEF) 12	0.69837	1.43191	0	3.60089e-09
206580_s_at	EFEMP2	EGF-containing fibulin-like extracellular matrix protein 2	1.31408	1.31408	0	3.603e-09
232617_at	CTSS	cathepsin S	1.39184	1.39184	0	3.60625e-09
225776_at			1.41322	1.41322	0	3.61175e-09
206116_s_at	TPM1	tropomyosin 1 (alpha)	1.67152	1.67152	0	3.6178e-09
221844_x_at			1.41955	1.41955	0	3.62117e-09
209636_at	NFKB2	nuclear factor of kappa light polypeptide gene enhancer in B-cells 2 (p49/p100)	1.51506	1.51506	0	3.63297e-09
224932_at	C22orf16	chromosome 22 open reading frame 16	1.55793	1.55793	0	3.65413e-09
224550_s_at	MRVI1	murine retrovirus integration site 1 homolog	1.42324	1.42324	0	3.65554e-09
228696_at	SLC45A3	solute carrier family 45, member 3	1.21117	1.21117	0	3.70716e-09
201781_s_at	AIP	aryl hydrocarbon receptor interacting protein	1.35261	1.35261	0	3.71479e-09
213525_at			1.34078	1.34078	0	3.71498e-09
1552482_at	RAPH1	Ras association (RalGDS/AF-6) and pleckstrin homology domains 1	0.62841	1.59133	0	3.73619e-09
228108_at			0.64384	1.55318	0	3.75982e-09
213566_at	RNASE6	ribonuclease, RNase A family, k6	1.67189	1.67189	0	3.79426e-09
208859_s_at	ATRX	alpha thalassemia/mental retardation syndrome X-linked (RAD54 homolog, S. cerevisiae)	0.46709	2.14091	0	3.84245e-09
203402_at	KCNAB2	potassium voltage-gated channel, shaker-related subfamily, beta member 2	1.27792	1.27792	0	3.84764e-09
240105_at	C21orf66	chromosome 21 open reading frame 66	0.56131	1.78153	0	3.84906e-09
1598_g_at	GAS6	growth arrest-specific 6	1.32059	1.32059	0	3.88109e-09
225905_s_at	ST3GAL3	ST3 beta-galactoside alpha-2,3-sialyltransferase 3	1.2051	1.2051	0	3.88803e-09
230091_at			0.73984	1.35165	0	3.89588e-09
207749_s_at	PPP2R3A	protein phosphatase 2 (formerly 2A), regulatory subunit B'', alpha	0.7013	1.42592	0	3.90583e-09
210633_x_at	KRT10	keratin 10 (epidermolytic hyperkeratosis; keratosis palmaris et plantaris)	0.72049	1.38794	0	3.93008e-09
204629_at	PARVB	parvin, beta	1.46089	1.46089	0	3.95003e-09
225626_at	PAG1	phosphoprotein associated with glycosphingolipid microdomains 1	1.52726	1.52726	0	3.97027e-09
241742_at	PRAM1	PML-RARA regulated adaptor molecule 1	1.40987	1.40987	0	4.01812e-09
236588_at	CFDP1	craniofacial development protein 1	0.85963	1.16329	0	4.03492e-09
221885_at	DENND2A	DENN/MADD domain containing 2A	1.28469	1.28469	0	4.04505e-09
217469_at			1.29922	1.29922	0	4.05255e-09
237367_x_at	CFLAR	CASP8 and FADD-like apoptosis regulator	1.31333	1.31333	0	4.07116e-09
217757_at	A2M	alpha-2-macroglobulin	1.32491	1.32491	0	4.08711e-09
219814_at	MBNL3	muscleblind-like 3 (Drosophila)	0.8137	1.22895	0	4.10766e-09
1559214_at			0.71434	1.3999	0	4.15581e-09
212647_at	RRAS	related RAS viral (r-ras) oncogene homolog	1.37892	1.37892	0	4.18317e-09
227240_at	NGEF	neuronal guanine nucleotide exchange factor	0.77214	1.29511	0	4.19245e-09
238082_at			1.23226	1.23226	0	4.19784e-09
40687_at	GJA4	gap junction protein, alpha 4, 37kDa (connexin 37)	1.23188	1.23188	0	4.2322e-09
215425_at			0.69631	1.43615	0	4.24719e-09
1557100_s_at			0.55955	1.78714	0	4.29263e-09
225706_at			1.78974	1.78974	0	4.30313e-09
203570_at	LOXL1	lysyl oxidase-like 1	1.6716	1.6716	0	4.31127e-09
1552633_at	ZNF101	zinc finger protein 101	0.8288	1.20657	0	4.32224e-09
201460_at	MAPKAPK2	mitogen-activated protein kinase-activated protein kinase 2	1.30816	1.30816	0	4.32589e-09
209933_s_at	CD300A	CD300a molecule	1.25491	1.25491	0	4.3402e-09
1556762_a_at	MSRA	methionine sulfoxide reductase A	1.22688	1.22688	0	4.351e-09
207414_s_at			0.71559	1.39746	0	4.40639e-09
225224_at			1.41995	1.41995	0	4.40801e-09
223172_s_at	MTP18	mitochondrial protein 18 kDa	1.29779	1.29779	0	4.4452e-09
233107_at	TMCO4|AX775875|AX775879|AX775877	transmembrane and coiled-coil domains 4	1.16638	1.16638	0	4.47726e-09
212536_at	ATP11B	ATPase, Class VI, type 11B	0.7218	1.38543	0	4.48514e-09
232665_x_at	SMURF1	SMAD specific E3 ubiquitin protein ligase 1	0.77302	1.29362	0	4.4854e-09
228954_at	LYSMD4	LysM, putative peptidoglycan-binding, domain containing 4	0.86263	1.15925	0	4.48999e-09
213569_at			1.21971	1.21971	0	4.50841e-09
215692_s_at	MPPED2	metallophosphoesterase domain containing 2	1.2952	1.2952	0	4.51336e-09
228986_at	OSBPL8	oxysterol binding protein-like 8	0.64197	1.55771	0	4.51641e-09
1558176_at			1.83726	1.83726	0	4.56339e-09
213670_x_at	NSUN5|NSUN5B|NSUN5C|LOC442582	NOL1/NOP2/Sun domain family, member 5|NOL1/NOP2/Sun domain family, member 5B|NOL1/NOP2/Sun domain family, member 5C|STAG3-like	1.36538	1.36538	0	4.58262e-09
210534_s_at	EPPB9	B9 protein	1.57169	1.57169	0	4.59882e-09
232872_at	RAB10	RAB10, member RAS oncogene family	0.74842	1.33615	0	4.60131e-09
209468_at	LRP5	low density lipoprotein receptor-related protein 5	1.58471	1.58471	0	4.60329e-09
217191_x_at	GSPT1	G1 to S phase transition 1	0.85932	1.16371	0	4.60587e-09
209879_at	SELPLG	selectin P ligand	1.36942	1.36942	0	4.65762e-09
203615_x_at	SULT1A2|SULT1A1|SULT1A3|AK023827	sulfotransferase family, cytosolic, 1A, phenol-preferring, member 2|sulfotransferase family, cytosolic, 1A, phenol-preferring, member 1|sulfotransferase family, cytosolic, 1A, phenol-preferring, member 3	1.41906	1.41906	0	4.67004e-09
202558_s_at	STCH	stress 70 protein chaperone, microsome-associated, 60kDa	1.96687	1.96687	0	4.70639e-09
219568_x_at	SOX18	SRY (sex determining region Y)-box 18	1.73462	1.73462	0	4.74174e-09
235567_at			0.5924	1.68805	0	4.76024e-09
238606_at	ZNF747	zinc finger protein 747	1.2703	1.2703	0	4.77781e-09
1554132_a_at	KIAA1128	KIAA1128	0.67447	1.48264	0	4.78318e-09
1555787_at	C11orf63	chromosome 11 open reading frame 63	0.82981	1.2051	0	4.78761e-09
225632_s_at	RAB43	RAB43, member RAS oncogene family	1.35291	1.35291	0	4.78807e-09
209250_at	DEGS1	degenerative spermatocyte homolog 1, lipid desaturase (Drosophila)	0.73048	1.36896	0	4.78859e-09
211771_s_at	POU2F2	POU domain, class 2, transcription factor 2	1.61992	1.61992	0	4.79438e-09
220750_s_at	LEPRE1	leucine proline-enriched proteoglycan (leprecan) 1	1.21424	1.21424	0	4.83005e-09
224309_s_at	SUGT1|CNOT10	SGT1, suppressor of G2 allele of SKP1 (S. cerevisiae)|CCR4-NOT transcription complex, subunit 10	0.79944	1.25088	0	4.90642e-09
207435_s_at	SRRM2	serine/arginine repetitive matrix 2	1.32013	1.32013	0	4.91958e-09
204999_s_at	ATF5	activating transcription factor 5	1.88357	1.88357	0	4.92818e-09
224707_at	C5orf32	chromosome 5 open reading frame 32	1.33345	1.33345	0	4.93712e-09
221830_at	RAP2A	RAP2A, member of RAS oncogene family	0.62786	1.59271	0	4.97598e-09
205392_s_at	CCL14|CCL15	chemokine (C-C motif) ligand 14|chemokine (C-C motif) ligand 15	1.5364	1.5364	0	5.01243e-09
208126_s_at	CYP2C19|CYP2C18	cytochrome P450, family 2, subfamily C, polypeptide 19|cytochrome P450, family 2, subfamily C, polypeptide 18	0.78559	1.27293	0	5.01756e-09
227870_at	NOPE	likely ortholog of mouse neighbor of Punc E11	1.70579	1.70579	0	5.02844e-09
223132_s_at	TRIM8	tripartite motif-containing 8	1.42032	1.42032	0	5.05e-09
230640_at			1.2425	1.2425	0	5.08171e-09
1565535_x_at			1.70235	1.70235	0	5.11815e-09
229556_at	TTC15	tetratricopeptide repeat domain 15	1.31032	1.31032	0	5.12253e-09
204978_at	SFRS16	splicing factor, arginine/serine-rich 16	1.37968	1.37968	0	5.1275e-09
1555041_a_at	NAGA	N-acetylgalactosaminidase, alpha-	1.30791	1.30791	0	5.14088e-09
1560259_at	RORA	RAR-related orphan receptor A	0.62435	1.60166	0	5.15018e-09
205309_at	SMPDL3B	sphingomyelin phosphodiesterase, acid-like 3B	1.52168	1.52168	0	5.15465e-09
211441_x_at	CYP3A43	cytochrome P450, family 3, subfamily A, polypeptide 43	0.79691	1.25485	0	5.15832e-09
212914_at	CBX7	chromobox homolog 7	1.31236	1.31236	0	5.16213e-09
203332_s_at			1.30166	1.30166	0	5.17113e-09
233434_at			0.88084	1.13528	0	5.19401e-09
232632_at	TSPAN3	tetraspanin 3	0.69553	1.43775	0	5.21541e-09
213182_x_at	CDKN1C	cyclin-dependent kinase inhibitor 1C (p57, Kip2)	1.45445	1.45445	0	5.2165e-09
239381_at	KLK7	kallikrein-related peptidase 7	0.70898	1.41047	0	5.22174e-09
244876_at	EBF1	early B-cell factor 1	1.31122	1.31122	0	5.23188e-09
216408_at			0.86414	1.15722	0	5.23437e-09
204620_s_at	CSPG2	chondroitin sulfate proteoglycan 2 (versican)	1.64184	1.64184	0	5.24732e-09
224885_s_at	MUC1|KRTCAP2	mucin 1, cell surface associated|keratinocyte associated protein 2	1.55595	1.55595	0	5.27298e-09
237878_at	MAP2K2	mitogen-activated protein kinase kinase 2	1.24667	1.24667	0	5.28208e-09
211102_s_at	LILRA2	leukocyte immunoglobulin-like receptor, subfamily A (with TM domain), member 2	1.26125	1.26125	0	5.31884e-09
218723_s_at	RGC32	response gene to complement 32	1.57082	1.57082	0	5.37514e-09
208129_x_at	RUNX1	runt-related transcription factor 1 (acute myeloid leukemia 1; aml1 oncogene)	1.32806	1.32806	0	5.42696e-09
242803_at			0.67097	1.49038	0	5.42915e-09
207641_at	TNFRSF13B	tumor necrosis factor receptor superfamily, member 13B	1.33561	1.33561	0	5.45846e-09
213805_at			0.65463	1.52759	0	5.45973e-09
218223_s_at	PLEKHO1	pleckstrin homology domain containing, family O member 1	1.3819	1.3819	0	5.4736e-09
223769_x_at	HYI|AK096244	hydroxypyruvate isomerase homolog (E. coli)	1.29086	1.29086	0	5.47417e-09
230980_x_at			1.34355	1.34355	0	5.47825e-09
210807_s_at	SLC16A7	solute carrier family 16, member 7 (monocarboxylic acid transporter 2)	0.62075	1.61096	0	5.49775e-09
244033_at	C14orf145	chromosome 14 open reading frame 145	1.85793	1.85793	0	5.60906e-09
213786_at			0.7031	1.42227	0	5.64571e-09
228875_at	C6orf189	chromosome 6 open reading frame 189	1.4062	1.4062	0	5.64683e-09
220470_at	BET1L	blocked early in transport 1 homolog (S. cerevisiae)-like	1.43002	1.43002	0	5.66016e-09
1570130_at	SPATS2	spermatogenesis associated, serine-rich 2	1.56312	1.56312	0	5.85058e-09
205351_at	GGCX	gamma-glutamyl carboxylase	1.28608	1.28608	0	5.86881e-09
209325_s_at	RGS16	regulator of G-protein signalling 16	1.29531	1.29531	0	5.87232e-09
229732_at			0.6766	1.47798	0	5.90249e-09
228289_at			0.81298	1.23004	0	5.91745e-09
235745_at	ERN1	endoplasmic reticulum to nucleus signalling 1	1.70504	1.70504	0	5.94786e-09
231192_at			0.76446	1.30812	0	5.96634e-09
40273_at	SPHK2	sphingosine kinase 2	1.24077	1.24077	0	6.02673e-09
238529_at			1.21733	1.21733	0	6.05394e-09
206693_at	IL7	interleukin 7	0.59387	1.68388	0	6.06873e-09
1569433_at	RP5-875H10.1	SAM domain containing 1	0.74349	1.34501	0	6.09444e-09
238346_s_at	NCOA6IP	nuclear receptor coactivator 6 interacting protein	0.65636	1.52355	0	6.10712e-09
227346_at			1.67261	1.67261	0	6.11477e-09
232330_at			1.21215	1.21215	0	6.19863e-09
209282_at	PRKD2	protein kinase D2	1.48548	1.48548	0	6.20027e-09
218326_s_at	LGR4	leucine-rich repeat-containing G protein-coupled receptor 4	0.64968	1.53922	0	6.27242e-09
202291_s_at	MGP	matrix Gla protein	1.58894	1.58894	0	6.29476e-09
228770_at	GPR146	G protein-coupled receptor 146	1.29385	1.29385	0	6.32414e-09
208757_at	TMED9	transmembrane emp24 protein transport domain containing 9	1.37254	1.37254	0	6.32989e-09
224324_at	MRO	maestro	1.19191	1.19191	0	6.33902e-09
224061_at	INMT	indolethylamine N-methyltransferase	1.28785	1.28785	0	6.35851e-09
229698_at			1.22869	1.22869	0	6.36525e-09
1558392_at	SYNE2	spectrin repeat containing, nuclear envelope 2	0.81355	1.22918	0	6.36883e-09
226185_at			0.72803	1.37356	0	6.4109e-09
229587_at			0.75782	1.31957	0	6.42466e-09
214052_x_at			0.62915	1.58943	0	6.43364e-09
207239_s_at	PCTK1	PCTAIRE protein kinase 1	1.51286	1.51286	0	6.43723e-09
204357_s_at	LIMK1	LIM domain kinase 1	1.27821	1.27821	0	6.45411e-09
1556306_at			0.66365	1.50683	0	6.48628e-09
208094_s_at	CCDC130	coiled-coil domain containing 130	1.33146	1.33146	0	6.53736e-09
218950_at	CENTD3	centaurin, delta 3	1.21017	1.21017	0	6.587e-09
240260_at	PTPN1	protein tyrosine phosphatase, non-receptor type 1	1.43766	1.43766	0	6.59833e-09
218351_at	COMMD8	COMM domain containing 8	0.76784	1.30235	0	6.6243e-09
201750_s_at	ECE1|AK123231	endothelin converting enzyme 1	1.27254	1.27254	0	6.65253e-09
218522_s_at	MAP1S	microtubule-associated protein 1S	1.57232	1.57232	0	6.66448e-09
205042_at	GNE	glucosamine (UDP-N-acetyl)-2-epimerase/N-acetylmannosamine kinase	1.38983	1.38983	0	6.69428e-09
201654_s_at	HSPG2	heparan sulfate proteoglycan 2 (perlecan)	1.8575	1.8575	0	6.7567e-09
217976_s_at	DYNC1LI1	dynein, cytoplasmic 1, light intermediate chain 1	0.78246	1.27803	0	6.84172e-09
213680_at			0.85783	1.16573	0	6.8451e-09
225478_at			0.79154	1.26337	0	6.90032e-09
228631_s_at			1.24951	1.24951	0	6.90367e-09
208763_s_at	TSC22D3	TSC22 domain family, member 3	1.42118	1.42118	0	6.92356e-09
229731_at	FKHL18	forkhead-like 18 (Drosophila)	1.28642	1.28642	0	6.93806e-09
225373_at	C10orf54	chromosome 10 open reading frame 54	1.37282	1.37282	0	6.93935e-09
218560_s_at	JMJD4	jumonji domain containing 4	1.2136	1.2136	0	6.96608e-09
36499_at	CELSR2	cadherin, EGF LAG seven-pass G-type receptor 2 (flamingo homolog, Drosophila)	0.83037	1.20428	0	7.03553e-09
202943_s_at	NAGA	N-acetylgalactosaminidase, alpha-	1.3349	1.3349	0	7.05973e-09
1556183_at	KIAA1641	KIAA1641	2.0501	2.0501	0	7.12846e-09
231695_at	DIP2B	DIP2 disco-interacting protein 2 homolog B (Drosophila)	0.65937	1.51661	0	7.15953e-09
207131_x_at	GGT1|GGT2|IGL@|IGLC1|GGTL4|GGTLA4|BC012876|X57820	gamma-glutamyltransferase 1|gamma-glutamyltransferase 2|immunoglobulin lambda locus|immunoglobulin lambda constant 1 (Mcg marker)|gamma-glutamyltransferase-like 4|gamma-glutamyltransferase-like activity 4	1.30054	1.30054	0	7.24393e-09
229522_at			0.84205	1.18757	0	7.29111e-09
201203_s_at	RRBP1	ribosome binding protein 1 homolog 180kDa (dog)	1.47424	1.47424	0	7.29691e-09
226594_at			0.84027	1.19009	0	7.31066e-09
238075_at			0.77526	1.28989	0	7.33913e-09
201703_s_at	PPP1R10	protein phosphatase 1, regulatory subunit 10	1.34548	1.34548	0	7.35897e-09
224909_s_at	PREX1	phosphatidylinositol 3,4,5-trisphosphate-dependent RAC exchanger 1	1.35768	1.35768	0	7.40099e-09
227063_at	C17orf61	chromosome 17 open reading frame 61	1.36518	1.36518	0	7.44089e-09
1554840_at	LOC280665	putative anti-CNG alpha 1 cation channel translation product	0.75997	1.31584	0	7.50341e-09
208104_s_at	TSC22D4	TSC22 domain family, member 4	1.32625	1.32625	0	7.5172e-09
218075_at	AAAS	achalasia, adrenocortical insufficiency, alacrimia (Allgrove, triple-A)	1.30263	1.30263	0	7.51929e-09
229804_x_at	CBWD1|CBWD2|CBWD5|RP11-561O23.4|CBWD3	COBW domain containing 1|COBW domain containing 2|COBW domain containing 5|COBW-like placental protein|COBW domain containing 3	0.69949	1.42961	0	7.55011e-09
207172_s_at	CDH11	cadherin 11, type 2, OB-cadherin (osteoblast)	1.38338	1.38338	0	7.56399e-09
220015_at	CASZ1	castor homolog 1, zinc finger (Drosophila)	0.84354	1.18548	0	7.56651e-09
219636_s_at	ARMC9	armadillo repeat containing 9	1.30324	1.30324	0	7.61378e-09
202052_s_at	RAI14	retinoic acid induced 14	1.4471	1.4471	0	7.69809e-09
227755_at			1.8106	1.8106	0	7.71772e-09
219246_s_at	OGFOD2	2-oxoglutarate and iron-dependent oxygenase domain containing 2	1.21215	1.21215	0	7.74446e-09
232204_at	EBF1	early B-cell factor 1	1.38118	1.38118	0	7.74452e-09
236834_at	SCFD2	sec1 family domain containing 2	0.79857	1.25224	0	7.77376e-09
218944_at	PYCRL	pyrroline-5-carboxylate reductase-like	1.3712	1.3712	0	7.78858e-09
226622_at			1.52686	1.52686	0	7.83288e-09
219091_s_at	MMRN2	multimerin 2	1.40506	1.40506	0	7.86377e-09
212470_at	SPAG9	sperm associated antigen 9	0.77619	1.28835	0	7.89252e-09
237038_at	CXCL14	chemokine (C-X-C motif) ligand 14	0.71065	1.40716	0	7.90827e-09
1557103_a_at			1.55582	1.55582	0	7.9464e-09
215808_at			0.76363	1.30953	0	7.98011e-09
210314_x_at	TNFSF13|TNFSF12-TNFSF13	tumor necrosis factor (ligand) superfamily, member 13|tumor necrosis factor (ligand) superfamily, member 12-member 13	1.37298	1.37298	0	8.08784e-09
204292_x_at	STK11	serine/threonine kinase 11	1.32731	1.32731	0	8.08981e-09
235751_s_at	VMO1	vitelline membrane outer layer 1 homolog (chicken)	1.42127	1.42127	0	8.09366e-09
204570_at	COX7A1	cytochrome c oxidase subunit VIIa polypeptide 1 (muscle)	1.33169	1.33169	0	8.09888e-09
210872_x_at	GAS7	growth arrest-specific 7	0.80275	1.24571	0	8.13307e-09
202111_at	SLC4A2	solute carrier family 4, anion exchanger, member 2 (erythrocyte membrane protein band 3-like 1)	1.43645	1.43645	0	8.21829e-09
229966_at	EWSR1	Ewing sarcoma breakpoint region 1	0.64426	1.55217	0	8.22635e-09
214235_at	CYP3A5	cytochrome P450, family 3, subfamily A, polypeptide 5	0.69465	1.43958	0	8.23547e-09
211919_s_at	CXCR4	chemokine (C-X-C motif) receptor 4	1.81343	1.81343	0	8.30504e-09
227168_at			1.42283	1.42283	0	8.37674e-09
203089_s_at	HTRA2	HtrA serine peptidase 2	1.41736	1.41736	0	8.43564e-09
236395_at	MEF2C	MADS box transcription enhancer factor 2, polypeptide C (myocyte enhancer factor 2C)	1.47154	1.47154	0	8.50061e-09
207567_at	SLC13A2	solute carrier family 13 (sodium-dependent dicarboxylate transporter), member 2	1.22205	1.22205	0	8.50363e-09
218418_s_at	ANKRD25	ankyrin repeat domain 25	1.36139	1.36139	0	8.55805e-09
227783_at	CCDC57	coiled-coil domain containing 57	1.32152	1.32152	0	8.56392e-09
227327_at	C19orf49	chromosome 19 open reading frame 49	1.2672	1.2672	0	8.56522e-09
205909_at	POLE2	polymerase (DNA directed), epsilon 2 (p59 subunit)	0.76583	1.30577	0	8.566e-09
216846_at			1.54028	1.54028	0	8.65736e-09
238778_at	MPP7	membrane protein, palmitoylated 7 (MAGUK p55 subfamily member 7)	0.63669	1.57061	0	8.6843e-09
203088_at	FBLN5	fibulin 5	1.41707	1.41707	0	8.77999e-09
222745_s_at	C15orf29	chromosome 15 open reading frame 29	0.75688	1.32121	0	8.79569e-09
214995_s_at	APOBEC3G|APOBEC3F	apolipoprotein B mRNA editing enzyme, catalytic polypeptide-like 3G|apolipoprotein B mRNA editing enzyme, catalytic polypeptide-like 3F	1.49481	1.49481	0	8.82475e-09
202472_at	MPI	mannose phosphate isomerase	1.28386	1.28386	0	8.88756e-09
209348_s_at	MAF	v-maf musculoaponeurotic fibrosarcoma oncogene homolog (avian)	0.65296	1.53149	0	8.93166e-09
219290_x_at	DAPP1	dual adaptor of phosphotyrosine and 3-phosphoinositides	0.73251	1.36517	0	8.93565e-09
214888_at	CAPN2|AK124751	calpain 2, (m/II) large subunit	0.68329	1.46352	0	8.98872e-09
209583_s_at	CD200	CD200 molecule	1.43154	1.43154	0	9.07637e-09
201745_at	CLIC2|PTK9	chloride intracellular channel 2|PTK9 protein tyrosine kinase 9	0.69175	1.4456	0	9.14931e-09
212989_at	TMEM23	transmembrane protein 23	0.70169	1.42513	0	9.17367e-09
217217_at			1.78255	1.78255	0	9.18989e-09
207943_x_at	PLAGL1	pleiomorphic adenoma gene-like 1	0.6662	1.50105	0	9.19046e-09
228524_at	ADCK5	aarF domain containing kinase 5	1.28578	1.28578	0	9.26525e-09
52164_at	C11orf24	chromosome 11 open reading frame 24	1.33816	1.33816	0	9.27353e-09
218463_s_at	MUS81	MUS81 endonuclease homolog (S. cerevisiae)	1.24892	1.24892	0	9.28196e-09
205832_at	CPA4	carboxypeptidase A4	0.78638	1.27165	0	9.31132e-09
1553505_at			0.64262	1.55614	0	9.32436e-09
239127_at			0.82557	1.21129	0	9.38991e-09
210764_s_at	CYR61	cysteine-rich, angiogenic inducer, 61	1.82926	1.82926	0	9.39969e-09
221488_s_at	CUTA	cutA divalent cation tolerance homolog (E. coli)	1.34772	1.34772	0	9.40075e-09
208995_s_at	PPIG	peptidylprolyl isomerase G (cyclophilin G)	0.71645	1.39578	0	9.41131e-09
1566265_at			1.28385	1.28385	0	9.46033e-09
223847_s_at	ERGIC1	endoplasmic reticulum-golgi intermediate compartment (ERGIC) 1	1.2821	1.2821	0	9.56998e-09
202857_at	TMEM4	transmembrane protein 4	1.38801	1.38801	0	9.57889e-09
226433_at			1.22607	1.22607	0	9.60318e-09
214580_x_at	KRT6A	keratin 6A	0.87465	1.14331	0	9.60804e-09
215371_at	CRSP8	cofactor required for Sp1 transcriptional activation, subunit 8, 34kDa	1.34383	1.34383	0	9.68323e-09
217110_s_at	MUC4	mucin 4, cell surface associated	2.0049	2.0049	0	9.7072e-09
232642_at			1.26195	1.26195	0	9.71179e-09
242055_at	C6orf85	chromosome 6 open reading frame 85	0.69046	1.44832	0	9.87471e-09
208214_at	ADRB1	adrenergic, beta-1-, receptor	1.20552	1.20552	0	9.96432e-09
205715_at	BST1	bone marrow stromal cell antigen 1	1.21827	1.21827	0	1.00758e-08
226939_at	CPEB2	cytoplasmic polyadenylation element binding protein 2	0.74589	1.34068	0	1.01936e-08
202231_at			0.81971	1.21994	0	1.02153e-08
230060_at	CDCA7	cell division cycle associated 7	0.73032	1.36927	0	1.02456e-08
217899_at	FLJ20254	hypothetical protein FLJ20254	1.4609	1.4609	0	1.02633e-08
210220_at	FZD2	frizzled homolog 2 (Drosophila)	1.41154	1.41154	0	1.02651e-08
209365_s_at	ECM1	extracellular matrix protein 1	1.55091	1.55091	0	1.02724e-08
220402_at	P53AIP1	p53-regulated apoptosis-inducing protein 1	0.74257	1.34667	0	1.02979e-08
242786_at			0.8635	1.15808	0	1.03074e-08
235721_at	DTX3	deltex 3 homolog (Drosophila)	1.35629	1.35629	0	1.03614e-08
226722_at			1.44821	1.44821	0	1.03928e-08
208242_at	RAX	retina and anterior neural fold homeobox	1.21434	1.21434	0	1.05918e-08
223514_at	CARD11	caspase recruitment domain family, member 11	1.25576	1.25576	0	1.06313e-08
233448_s_at	MGC24039	hypothetical protein MGC24039	1.37418	1.37418	0	1.06503e-08
209477_at	EMD	emerin (Emery-Dreifuss muscular dystrophy)	1.38103	1.38103	0	1.06727e-08
210409_at	LOC653483	similar to myeloid/lymphoid or mixed-lineage leukemia (trithorax homolog, Drosophila); translocated to, 4	0.7885	1.26824	0	1.06865e-08
235065_at			0.74445	1.34327	0	1.07147e-08
209506_s_at	NR2F1	nuclear receptor subfamily 2, group F, member 1	1.19018	1.19018	0	1.07355e-08
239859_x_at			0.73232	1.36552	0	1.0737e-08
220035_at	NUP210	nucleoporin 210kDa	1.38246	1.38246	0	1.07647e-08
217855_x_at	SDF4	stromal cell derived factor 4	1.31391	1.31391	0	1.07703e-08
206090_s_at	DISC1	disrupted in schizophrenia 1	1.31223	1.31223	0	1.07712e-08
223837_at	GULP1	GULP, engulfment adaptor PTB domain containing 1	0.75772	1.31974	0	1.08464e-08
209901_x_at	AIF1	allograft inflammatory factor 1	1.32157	1.32157	0	1.08751e-08
202842_s_at	DNAJB9	DnaJ (Hsp40) homolog, subfamily B, member 9	1.72398	1.72398	0	1.08866e-08
227292_at	LOC144097	hypothetical protein BC007540	1.19588	1.19588	0	1.08923e-08
205463_s_at	PDGFA	platelet-derived growth factor alpha polypeptide	1.54063	1.54063	0	1.09336e-08
210987_x_at	TPM1	tropomyosin 1 (alpha)	1.48088	1.48088	0	1.09849e-08
232043_at			1.23193	1.23193	0	1.09932e-08
218834_s_at	TMEM132A	transmembrane protein 132A	1.34083	1.34083	0	1.10028e-08
212812_at	SERINC5	serine incorporator 5	0.76221	1.31198	0	1.10236e-08
227557_at	SCARF2	scavenger receptor class F, member 2	1.37039	1.37039	0	1.10474e-08
241089_at			0.80223	1.24652	0	1.1061e-08
219754_at	RBM41	RNA binding motif protein 41	0.62724	1.59429	0	1.11061e-08
35974_at	LRMP	lymphoid-restricted membrane protein	1.69878	1.69878	0	1.1302e-08
225389_at	CNR2|BTBD6	cannabinoid receptor 2 (macrophage)|BTB (POZ) domain containing 6	0.86565	1.1552	0	1.15912e-08
242204_at	WFDC5	WAP four-disulfide core domain 5	0.77453	1.29111	0	1.16083e-08
202701_at	BMP1	bone morphogenetic protein 1	1.21268	1.21268	0	1.16341e-08
202545_at	PRKCD	protein kinase C, delta	1.60585	1.60585	0	1.1686e-08
1559351_at			0.70744	1.41355	0	1.16885e-08
222690_s_at	TMEM39A	transmembrane protein 39A	1.33183	1.33183	0	1.20882e-08
218843_at	FNDC4	fibronectin type III domain containing 4	1.2235	1.2235	0	1.21526e-08
239269_at			0.72301	1.38311	0	1.22709e-08
219663_s_at	TMEM121	transmembrane protein 121	1.217	1.217	0	1.23866e-08
236491_at	BCL2L10	BCL2-like 10 (apoptosis facilitator)	0.68646	1.45674	0	1.23996e-08
208747_s_at	C1S	complement component 1, s subcomponent	1.41354	1.41354	0	1.24e-08
205736_at	PGAM2	phosphoglycerate mutase 2 (muscle)	1.36679	1.36679	0	1.25093e-08
203780_at	EVA1	epithelial V-like antigen 1	0.74548	1.34143	0	1.25136e-08
202369_s_at	TRAM2	translocation associated membrane protein 2	1.64635	1.64635	0	1.25717e-08
220226_at			1.18681	1.18681	0	1.26032e-08
233976_at			0.85243	1.17312	0	1.26677e-08
218960_at	TMPRSS4	transmembrane protease, serine 4	1.46258	1.46258	0	1.26948e-08
233450_at	PARD3B	par-3 partitioning defective 3 homolog B (C. elegans)	0.72846	1.37275	0	1.2828e-08
200755_s_at	CALU	calumenin	1.45699	1.45699	0	1.28672e-08
235405_at	GSTA4	glutathione S-transferase A4	0.6405	1.56128	0	1.28876e-08
205064_at	SPRR1B	small proline-rich protein 1B (cornifin)	0.89961	1.11159	0	1.29413e-08
222370_x_at			0.75215	1.32951	0	1.30087e-08
201278_at			1.34046	1.34046	0	1.30422e-08
222365_at			1.19818	1.19818	0	1.30491e-08
1554266_at	BC033643		1.15129	1.15129	0	1.31427e-08
243988_at	TTLL5	tubulin tyrosine ligase-like family, member 5	0.74132	1.34895	0	1.31934e-08
206267_s_at	MATK	megakaryocyte-associated tyrosine kinase	1.33447	1.33447	0	1.33697e-08
244663_at			0.71825	1.39228	0	1.34299e-08
215967_s_at	LY9	lymphocyte antigen 9	1.40438	1.40438	0	1.34538e-08
229750_at	POU2F2	POU domain, class 2, transcription factor 2	1.33102	1.33102	0	1.34777e-08
205404_at	HSD11B1	hydroxysteroid (11-beta) dehydrogenase 1	1.46371	1.46371	0	1.35014e-08
200644_at	MARCKSL1	MARCKS-like 1	1.36334	1.36334	0	1.36281e-08
212916_at	PHF8	PHD finger protein 8	1.26208	1.26208	0	1.36347e-08
229226_at			1.22419	1.22419	0	1.37081e-08
203633_at	CPT1A	carnitine palmitoyltransferase 1A (liver)	1.33096	1.33096	0	1.38385e-08
216762_at			0.81407	1.2284	0	1.38925e-08
236763_at	RC74	integrator complex subunit 9	0.78099	1.28043	0	1.39451e-08
203009_at	BCAM	basal cell adhesion molecule (Lutheran blood group)	1.36214	1.36214	0	1.39607e-08
203381_s_at	APOE	apolipoprotein E	1.47786	1.47786	0	1.39852e-08
215726_s_at	CYB5A	cytochrome b5 type A (microsomal)	0.81973	1.21991	0	1.39982e-08
203281_s_at	UBE1L	ubiquitin-activating enzyme E1-like	1.3345	1.3345	0	1.40035e-08
217888_s_at	ARFGAP1	ADP-ribosylation factor GTPase activating protein 1	1.32958	1.32958	0	1.40996e-08
207425_s_at		septin 9	1.62129	1.62129	0	1.41481e-08
203878_s_at	MMP11	matrix metallopeptidase 11 (stromelysin 3)	1.2936	1.2936	0	1.41654e-08
209383_at	DDIT3	DNA-damage-inducible transcript 3	1.19503	1.19503	0	1.42659e-08
53076_at	B4GALT7	xylosylprotein beta 1,4-galactosyltransferase, polypeptide 7 (galactosyltransferase I)	1.31497	1.31497	0	1.42675e-08
204192_at	CD37	CD37 molecule	1.55333	1.55333	0	1.43267e-08
1558237_x_at			0.74584	1.34077	0	1.43848e-08
242943_at	ST8SIA4	ST8 alpha-N-acetyl-neuraminide alpha-2,8-sialyltransferase 4	1.6078	1.6078	0	1.44736e-08
219849_at	ZNF671	zinc finger protein 671	1.23084	1.23084	0	1.44803e-08
201743_at	CD14	CD14 molecule	1.55284	1.55284	0	1.47537e-08
209199_s_at	MEF2C	MADS box transcription enhancer factor 2, polypeptide C (myocyte enhancer factor 2C)	1.45699	1.45699	0	1.48571e-08
229959_at			1.23023	1.23023	0	1.49142e-08
214838_at	SFT2D2	SFT2 domain containing 2	0.77407	1.29188	0	1.49508e-08
239655_at	PRDM2	PR domain containing 2, with ZNF domain	0.61363	1.62965	0	1.50032e-08
211022_s_at	ATRX	alpha thalassemia/mental retardation syndrome X-linked (RAD54 homolog, S. cerevisiae)	0.658	1.51976	0	1.51183e-08
217838_s_at	EVL	Enah/Vasp-like	1.53923	1.53923	0	1.5131e-08
209328_x_at			1.1274	1.1274	0	1.51507e-08
215545_at	ERCC3	excision repair cross-complementing rodent repair deficiency, complementation group 3 (xeroderma pigmentosum group B complementing)	0.7008	1.42694	0	1.52292e-08
218807_at	VAV3	vav 3 oncogene	0.68334	1.4634	0	1.53219e-08
209818_s_at	HABP4	hyaluronan binding protein 4	1.21075	1.21075	0	1.54229e-08
209607_x_at	SULT1A3|AK023827	sulfotransferase family, cytosolic, 1A, phenol-preferring, member 3	1.46271	1.46271	0	1.56083e-08
203502_at	BPGM	2,3-bisphosphoglycerate mutase	0.86362	1.15791	0	1.56792e-08
238123_at			0.82474	1.2125	0	1.56797e-08
225707_at	ARL6IP6	ADP-ribosylation-like factor 6 interacting protein 6	0.76112	1.31386	0	1.56947e-08
205346_at	ST3GAL2	ST3 beta-galactoside alpha-2,3-sialyltransferase 2	1.43779	1.43779	0	1.57374e-08
204059_s_at	ME1	malic enzyme 1, NADP(+)-dependent, cytosolic	0.71873	1.39135	0	1.57523e-08
236986_at			1.34192	1.34192	0	1.58485e-08
225003_at	UNQ501	MBC3205	1.48072	1.48072	0	1.58747e-08
227183_at			1.26219	1.26219	0	1.59266e-08
208824_x_at	PCTK1	PCTAIRE protein kinase 1	1.42096	1.42096	0	1.60321e-08
226212_s_at			1.26166	1.26166	0	1.60375e-08
232925_at	EGFR	epidermal growth factor receptor (erythroblastic leukemia viral (v-erb-b) oncogene homolog, avian)	0.63935	1.56409	0	1.61064e-08
205574_x_at	BMP1	bone morphogenetic protein 1	1.40546	1.40546	0	1.62053e-08
209432_s_at	CREB3	cAMP responsive element binding protein 3	1.27013	1.27013	0	1.63784e-08
218213_s_at	C11orf10	chromosome 11 open reading frame 10	1.39232	1.39232	0	1.638e-08
201408_at	PPP1CB	protein phosphatase 1, catalytic subunit, beta isoform	0.72484	1.37961	0	1.64057e-08
235292_at			1.57265	1.57265	0	1.64266e-08
203697_at	FRZB	frizzled-related protein	1.60477	1.60477	0	1.64521e-08
213287_s_at	KRT10	keratin 10 (epidermolytic hyperkeratosis; keratosis palmaris et plantaris)	0.70276	1.42297	0	1.64632e-08
220150_s_at	C6orf60	chromosome 6 open reading frame 60	0.7832	1.27682	0	1.64825e-08
200606_at	DSP	desmoplakin	0.83964	1.19098	0	1.65706e-08
239896_at			1.52523	1.52523	0	1.65746e-08
215785_s_at	CYFIP2	cytoplasmic FMR1 interacting protein 2	1.42415	1.42415	0	1.69006e-08
233078_at	API5	apoptosis inhibitor 5	0.71786	1.39303	0	1.70615e-08
211048_s_at	PDIA4	protein disulfide isomerase family A, member 4	1.60745	1.60745	0	1.71508e-08
1556221_a_at			0.84175	1.18801	0	1.72021e-08
211833_s_at	BAX	BCL2-associated X protein	1.72239	1.72239	0	1.72055e-08
214068_at			0.80422	1.24345	0	1.72109e-08
204671_s_at	ANKRD6	ankyrin repeat domain 6	0.79691	1.25484	0	1.72509e-08
215051_x_at	AIF1	allograft inflammatory factor 1	1.28484	1.28484	0	1.72709e-08
213848_at			0.8632	1.15848	0	1.73252e-08
208321_s_at	CABP1	calcium binding protein 1 (calbrain)	1.24683	1.24683	0	1.7389e-08
202368_s_at	TRAM2	translocation associated membrane protein 2	1.61997	1.61997	0	1.75343e-08
207961_x_at	MYH11	myosin, heavy chain 11, smooth muscle	1.3381	1.3381	0	1.76355e-08
219152_at	PODXL2	podocalyxin-like 2	1.34484	1.34484	0	1.7638e-08
219457_s_at	RIN3	Ras and Rab interactor 3	1.27917	1.27917	0	1.76858e-08
218867_s_at	C12orf49	chromosome 12 open reading frame 49	0.81942	1.22037	0	1.77727e-08
231402_at			1.30405	1.30405	0	1.78191e-08
1557411_s_at	SLC25A43	solute carrier family 25, member 43	0.71982	1.38924	0	1.78727e-08
210786_s_at	FLI1	Friend leukemia virus integration 1	1.46644	1.46644	0	1.78846e-08
210859_x_at	CLN3	ceroid-lipofuscinosis, neuronal 3, juvenile (Batten, Spielmeyer-Vogt disease)	1.30767	1.30767	0	1.81084e-08
220215_at	ZNF669	zinc finger protein 669	0.72807	1.3735	0	1.8318e-08
202692_s_at	UBTF	upstream binding transcription factor, RNA polymerase I	1.40526	1.40526	0	1.83338e-08
229331_at	SPATA18	spermatogenesis associated 18 homolog (rat)	0.72243	1.38423	0	1.83738e-08
233510_s_at	PARVG	parvin, gamma	1.32278	1.32278	0	1.83855e-08
223832_s_at	AYTL1|CAPNS2	acyltransferase like 1|calpain, small subunit 2	0.68566	1.45846	0	1.85512e-08
1570279_at	ABCA1|BC034824	ATP-binding cassette, sub-family A (ABC1), member 1	1.1976	1.1976	0	1.87411e-08
219232_s_at	EGLN3	egl nine homolog 3 (C. elegans)	0.72563	1.37812	0	1.89313e-08
216483_s_at	C19orf10	chromosome 19 open reading frame 10	1.61991	1.61991	0	1.91946e-08
232544_at	IGFBP7	insulin-like growth factor binding protein 7	1.33077	1.33077	0	1.92092e-08
236436_at	SLC25A45	solute carrier family 25, member 45	1.30758	1.30758	0	1.92519e-08
202531_at	IRF1	interferon regulatory factor 1	1.39274	1.39274	0	1.92783e-08
214836_x_at	IGKC|IGKV1-5|IGKV2-24	immunoglobulin kappa constant|immunoglobulin kappa variable 1-5|immunoglobulin kappa variable 2-24	1.67422	1.67422	0	1.93527e-08
209870_s_at	APBA2	amyloid beta (A4) precursor protein-binding, family A, member 2 (X11-like)	1.21374	1.21374	0	1.94394e-08
236963_at			1.63592	1.63592	0	1.95668e-08
217810_x_at	LARS	leucyl-tRNA synthetase	0.75056	1.33234	0	1.96009e-08
213715_s_at	ANKRD47	ankyrin repeat domain 47	1.42732	1.42732	0	1.96299e-08
223796_at	CNTNAP3	contactin associated protein-like 3	0.71017	1.40812	0	1.97154e-08
204852_s_at	PTPN7	protein tyrosine phosphatase, non-receptor type 7	1.32202	1.32202	0	1.97776e-08
224345_x_at	C3orf28	chromosome 3 open reading frame 28	0.79775	1.25353	0	1.98079e-08
234415_x_at	IGHA1	immunoglobulin heavy constant alpha 1	1.6882	1.6882	0	1.98241e-08
206467_x_at	TNFRSF6B|RTEL1	tumor necrosis factor receptor superfamily, member 6b, decoy|regulator of telomere elongation helicase 1	1.2864	1.2864	0	1.98383e-08
210784_x_at	LILRB3	leukocyte immunoglobulin-like receptor, subfamily B (with TM and ITIM domains), member 3	1.31938	1.31938	0	1.99275e-08
208206_s_at	RASGRP2	RAS guanyl releasing protein 2 (calcium and DAG-regulated)	1.19836	1.19836	0	2.00706e-08
203179_at	GALT	galactose-1-phosphate uridylyltransferase	1.2699	1.2699	0	2.00916e-08
242866_x_at			1.42143	1.42143	0	2.02074e-08
207194_s_at	ICAM4	intercellular adhesion molecule 4 (Landsteiner-Wiener blood group)	1.42324	1.42324	0	2.02445e-08
225851_at	FNTB	farnesyltransferase, CAAX box, beta	0.84933	1.1774	0	2.02791e-08
203951_at	CNN1	calponin 1, basic, smooth muscle	1.24706	1.24706	0	2.04156e-08
219975_x_at	OLAH	oleoyl-ACP hydrolase	0.91375	1.09439	0	2.05435e-08
219304_s_at	PDGFD	platelet derived growth factor D	1.50498	1.50498	0	2.0613e-08
218770_s_at	TMEM39B	transmembrane protein 39B	1.31427	1.31427	0	2.07016e-08
237020_at	TMEM146	transmembrane protein 146	1.11075	1.11075	0	2.07357e-08
220942_x_at	C3orf28	chromosome 3 open reading frame 28	0.81502	1.22697	0	2.07776e-08
215096_s_at	ESD	esterase D/formylglutathione hydrolase	0.80906	1.236	0	2.08142e-08
241844_x_at	TMEM156	transmembrane protein 156	1.53421	1.53421	0	2.08377e-08
206032_at			0.69715	1.43442	0	2.08837e-08
226492_at	SEMA6D	sema domain, transmembrane domain (TM), and cytoplasmic domain, (semaphorin) 6D	1.4474	1.4474	0	2.09021e-08
223708_at	C1QTNF4	C1q and tumor necrosis factor related protein 4	1.27666	1.27666	0	2.09625e-08
1555647_a_at	FOXP2	forkhead box P2	0.84273	1.18663	0	2.09757e-08
219282_s_at	TRPV2	transient receptor potential cation channel, subfamily V, member 2	1.28226	1.28226	0	2.10412e-08
204051_s_at	SFRP4	secreted frizzled-related protein 4	2.00405	2.00405	0	2.10434e-08
1562416_at	FLNB	filamin B, beta (actin binding protein 278)	0.63972	1.56318	0	2.11425e-08
218740_s_at	CDK5RAP3	CDK5 regulatory subunit associated protein 3	1.38747	1.38747	0	2.11914e-08
1563505_at	DUSP16	dual specificity phosphatase 16	0.784	1.27552	0	2.12842e-08
214438_at	HLX1	H2.0-like homeobox 1 (Drosophila)	1.38265	1.38265	0	2.1286e-08
238074_at	WDR27	WD repeat domain 27	1.28463	1.28463	0	2.13261e-08
214994_at	APOBEC3G|APOBEC3F	apolipoprotein B mRNA editing enzyme, catalytic polypeptide-like 3G|apolipoprotein B mRNA editing enzyme, catalytic polypeptide-like 3F	1.56808	1.56808	0	2.13643e-08
1565583_at			1.23907	1.23907	0	2.14452e-08
239661_at	AFF1	AF4/FMR2 family, member 1	0.65128	1.53544	0	2.14521e-08
244055_at			0.65839	1.51886	0	2.14968e-08
223604_at	GARNL3	GTPase activating Rap/RanGAP domain-like 3	0.82556	1.2113	0	2.1499e-08
206219_s_at	VAV1	vav 1 oncogene	1.32876	1.32876	0	2.15307e-08
203845_at	PCAF	p300/CBP-associated factor	0.71217	1.40416	0	2.15696e-08
225431_x_at	ACY1L2	aminoacylase 1-like 2	0.69113	1.44691	0	2.16959e-08
204365_s_at	REEP1	receptor accessory protein 1	0.73591	1.35885	0	2.17338e-08
233563_s_at	CPSF3L	cleavage and polyadenylation specific factor 3-like	1.31995	1.31995	0	2.17692e-08
206714_at	ALOX15B	arachidonate 15-lipoxygenase, type B	1.47149	1.47149	0	2.1799e-08
225325_at	FLJ20160	FLJ20160 protein	0.82119	1.21774	0	2.18097e-08
209324_s_at	RGS16	regulator of G-protein signalling 16	1.33104	1.33104	0	2.18384e-08
224814_at	DPP7	dipeptidyl-peptidase 7	1.49728	1.49728	0	2.18452e-08
217513_at			1.24214	1.24214	0	2.18951e-08
208561_at	ABCC9	ATP-binding cassette, sub-family C (CFTR/MRP), member 9	1.18079	1.18079	0	2.2034e-08
211067_s_at	GAS7	growth arrest-specific 7	0.81225	1.23116	0	2.20673e-08
206270_at	PRKCG	protein kinase C, gamma	1.26443	1.26443	0	2.20697e-08
214977_at	TG	thyroglobulin	1.25746	1.25746	0	2.21263e-08
239258_at	RHOQ	ras homolog gene family, member Q	1.66525	1.66525	0	2.21784e-08
220320_at	DOK3	docking protein 3	1.33574	1.33574	0	2.22304e-08
217210_at			0.81433	1.22801	0	2.22424e-08
1553613_s_at			1.72118	1.72118	0	2.24035e-08
231250_at			1.25524	1.25524	0	2.24129e-08
243250_at	ZDHHC13	zinc finger, DHHC-type containing 13	0.8203	1.21906	0	2.27262e-08
227300_at	TMEM119	transmembrane protein 119	1.44814	1.44814	0	2.27649e-08
205593_s_at	PDE9A|AK074662	phosphodiesterase 9A	1.28049	1.28049	0	2.27996e-08
203370_s_at	PDLIM7|AK131426	PDZ and LIM domain 7 (enigma)	1.64555	1.64555	0	2.28423e-08
217395_at			0.77208	1.2952	0	2.28628e-08
65718_at	GPR124	G protein-coupled receptor 124	1.21142	1.21142	0	2.28811e-08
201895_at	ARAF	v-raf murine sarcoma 3611 viral oncogene homolog	1.2836	1.2836	0	2.28872e-08
219300_s_at	CNTNAP2	contactin associated protein-like 2	0.70571	1.41702	0	2.29221e-08
231857_s_at	FLJ21839	hypothetical protein FLJ21839	1.35234	1.35234	0	2.29563e-08
207104_x_at	LILRB1	leukocyte immunoglobulin-like receptor, subfamily B (with TM and ITIM domains), member 1	1.26267	1.26267	0	2.30103e-08
241588_at	YTHDC2	YTH domain containing 2	0.82486	1.21232	0	2.30603e-08
209916_at	DHTKD1	dehydrogenase E1 and transketolase domain containing 1	1.48996	1.48996	0	2.31293e-08
215623_x_at	SMC4	structural maintenance of chromosomes 4	0.78026	1.28162	0	2.31521e-08
237533_at	RP11-301I17.1	proliferation-inducing protein 38	1.27872	1.27872	0	2.31918e-08
201900_s_at	AKR1A1	aldo-keto reductase family 1, member A1 (aldehyde reductase)	1.27991	1.27991	0	2.32288e-08
237157_at	SH3D19	SH3 domain protein D19	0.65996	1.51525	0	2.35587e-08
225100_at			0.71178	1.40493	0	2.36137e-08
215467_x_at			0.81323	1.22966	0	2.36567e-08
208492_at	RFXAP	regulatory factor X-associated protein	1.3395	1.3395	0	2.36847e-08
232447_at	DCAKD	dephospho-CoA kinase domain containing	1.27116	1.27116	0	2.37372e-08
203591_s_at	CSF3R	colony stimulating factor 3 receptor (granulocyte)	1.41369	1.41369	0	2.3752e-08
241891_at	DOCK8	dedicator of cytokinesis 8	1.63324	1.63324	0	2.3879e-08
238332_at	ANKRD29	ankyrin repeat domain 29	0.72597	1.37746	0	2.38871e-08
209570_s_at	D4S234E	DNA segment on chromosome 4 (unique) 234 expressed sequence	0.77136	1.29641	0	2.39088e-08
205619_s_at	MEOX1	mesenchyme homeobox 1	1.35202	1.35202	0	2.39759e-08
224745_x_at	OTUD5	OTU domain containing 5	1.19549	1.19549	0	2.40213e-08
1560974_s_at	NOS1	nitric oxide synthase 1 (neuronal)	0.81618	1.22523	0	2.40298e-08
236069_at			0.77488	1.29052	0	2.40629e-08
224011_at	BC000986		1.20832	1.20832	0	2.40895e-08
220712_at	DENND3|C8orf60	DENN/MADD domain containing 3|chromosome 8 open reading frame 60	1.22964	1.22964	0	2.43158e-08
229971_at	GPR114	G protein-coupled receptor 114	1.35899	1.35899	0	2.43335e-08
227150_at	MTF1	metal-regulatory transcription factor 1	0.78335	1.27656	0	2.43359e-08
202063_s_at	SEL1L	sel-1 suppressor of lin-12-like (C. elegans)	1.75442	1.75442	0	2.43906e-08
213457_at			0.69966	1.42926	0	2.44206e-08
221731_x_at	CSPG2	chondroitin sulfate proteoglycan 2 (versican)	1.55515	1.55515	0	2.45244e-08
237294_at			1.15388	1.15388	0	2.45846e-08
207254_at	SLC15A1	solute carrier family 15 (oligopeptide transporter), member 1	0.81921	1.22069	0	2.46561e-08
202997_s_at	LOXL2	lysyl oxidase-like 2	1.35723	1.35723	0	2.47074e-08
204043_at	TCN2	transcobalamin II; macrocytic anemia	1.24967	1.24967	0	2.47889e-08
234351_x_at	TRPS1	trichorhinophalangeal syndrome I	0.76365	1.3095	0	2.48151e-08
218615_s_at	TMEM39A	transmembrane protein 39A	1.37865	1.37865	0	2.52577e-08
236253_at			0.87439	1.14365	0	2.53112e-08
223193_x_at	C3orf28	chromosome 3 open reading frame 28	0.79976	1.25037	0	2.5442e-08
205304_s_at	KCNJ8	potassium inwardly-rectifying channel, subfamily J, member 8	1.29834	1.29834	0	2.55572e-08
226039_at	MGAT4A	mannosyl (alpha-1,3-)-glycoprotein beta-1,4-N-acetylglucosaminyltransferase, isozyme A	1.29497	1.29497	0	2.56356e-08
214505_s_at	FHL1	four and a half LIM domains 1	1.44979	1.44979	0	2.57811e-08
232940_s_at	MLL3	myeloid/lymphoid or mixed-lineage leukemia 3	0.71837	1.39205	0	2.57915e-08
211829_s_at	GPR30	G protein-coupled receptor 30	1.34098	1.34098	0	2.58145e-08
242476_at	BC006438		0.69165	1.44582	0	2.59094e-08
216958_s_at			1.38758	1.38758	0	2.60768e-08
211061_s_at	MGAT2	mannosyl (alpha-1,6-)-glycoprotein beta-1,2-N-acetylglucosaminyltransferase	1.33784	1.33784	0	2.61171e-08
240800_x_at	TYW1	tRNA-yW synthesizing protein 1 homolog (S. cerevisiae)	0.84845	1.17862	0	2.6317e-08
206177_s_at	ARG1	arginase, liver	0.59621	1.67726	0	2.63216e-08
212316_at	NUP210	nucleoporin 210kDa	1.44394	1.44394	0	2.63414e-08
229338_at			1.27965	1.27965	0	2.6396e-08
232285_at	GBAS	glioblastoma amplified sequence	0.74945	1.33432	0	2.67797e-08
235679_at			0.82211	1.21639	0	2.68909e-08
220595_at	PDZRN4	PDZ domain containing RING finger 4	1.62148	1.62148	0	2.69817e-08
223525_at	DLL4	delta-like 4 (Drosophila)	1.21704	1.21704	0	2.70554e-08
203178_at	GATM	glycine amidinotransferase (L-arginine:glycine amidinotransferase)	0.71818	1.3924	0	2.72061e-08
237073_at			1.31701	1.31701	0	2.724e-08
234973_at	SLC38A5	solute carrier family 38, member 5	1.40403	1.40403	0	2.72451e-08
49485_at	PRDM4	PR domain containing 4	0.84278	1.18655	0	2.726e-08
212570_at	ENDOD1	endonuclease domain containing 1	0.74429	1.34357	0	2.7281e-08
1560228_at	SNAI3	snail homolog 3 (Drosophila)	1.19765	1.19765	0	2.74043e-08
229937_x_at			1.69352	1.69352	0	2.74286e-08
225683_x_at	PHPT1	phosphohistidine phosphatase 1	1.24997	1.24997	0	2.74602e-08
209211_at	KLF5	Kruppel-like factor 5 (intestinal)	0.6902	1.44885	0	2.76126e-08
235489_at	RHOJ	ras homolog gene family, member J	1.53066	1.53066	0	2.76684e-08
227107_at			0.77325	1.29324	0	2.7701e-08
228082_at	ASAM	adipocyte-specific adhesion molecule	1.36674	1.36674	0	2.7744e-08
201262_s_at	BGN	biglycan	1.67463	1.67463	0	2.79319e-08
225306_s_at	SLC25A29	solute carrier family 25, member 29	1.2652	1.2652	0	2.79709e-08
229975_at			0.74351	1.34497	0	2.80653e-08
214594_x_at	ATP8B1	ATPase, Class I, type 8B, member 1	0.62399	1.6026	0	2.81788e-08
217422_s_at	CD22	CD22 molecule	1.25008	1.25008	0	2.82121e-08
216615_s_at	HTR3A	5-hydroxytryptamine (serotonin) receptor 3A	0.6906	1.44801	0	2.82415e-08
222158_s_at	C1orf121	chromosome 1 open reading frame 121	0.59186	1.68959	0	2.825e-08
206085_s_at	CTH	cystathionase (cystathionine gamma-lyase)	1.42708	1.42708	0	2.83189e-08
220059_at	BRDG1	BCR downstream signaling 1	1.70739	1.70739	0	2.84563e-08
204610_s_at	CCDC85B	coiled-coil domain containing 85B	1.49214	1.49214	0	2.85534e-08
238117_at			1.42241	1.42241	0	2.85608e-08
233825_s_at	CD99L2	CD99 molecule-like 2	1.30415	1.30415	0	2.87008e-08
201319_at	MRCL3|AB046614	myosin regulatory light chain MRCL3	0.82983	1.20506	0	2.87739e-08
236841_at			0.53939	1.85394	0	2.88837e-08
235657_at			1.26064	1.26064	0	2.89835e-08
209828_s_at	IL16	interleukin 16 (lymphocyte chemoattractant factor)	1.29869	1.29869	0	2.9064e-08
213961_s_at	AK001998		1.19722	1.19722	0	2.9176e-08
219050_s_at	ZNHIT2	zinc finger, HIT type 2	1.28466	1.28466	0	2.91789e-08
230259_at	C10orf125	chromosome 10 open reading frame 125	1.27685	1.27685	0	2.92152e-08
244703_x_at	IPO9	importin 9	0.87457	1.14341	0	2.92992e-08
45297_at	EHD2	EH-domain containing 2	1.33872	1.33872	0	2.94154e-08
1552542_s_at	TAGAP	T-cell activation GTPase activating protein	1.51612	1.51612	0	2.95087e-08
1563963_at			0.72111	1.38676	0	2.95534e-08
210876_at			0.78014	1.28182	0	2.96103e-08
1561355_at	LOC692247	hypothetical locus LOC692247	1.17434	1.17434	0	2.98304e-08
220432_s_at	CYP39A1	cytochrome P450, family 39, subfamily A, polypeptide 1	0.69145	1.44624	0	2.99114e-08
47530_at	C9orf156	chromosome 9 open reading frame 156	0.8688	1.15101	0	2.99609e-08
1553973_a_at	SPINK6	serine peptidase inhibitor, Kazal type 6	0.62551	1.5987	0	3.0081e-08
224252_s_at	FXYD5	FXYD domain containing ion transport regulator 5	1.49267	1.49267	0	3.01099e-08
212951_at	GPR116	G protein-coupled receptor 116	1.30156	1.30156	0	3.03313e-08
243618_s_at			1.34479	1.34479	0	3.04084e-08
202890_at	MAP7	microtubule-associated protein 7	0.76851	1.30121	0	3.0565e-08
224659_at	SEPN1	selenoprotein N, 1	1.49599	1.49599	0	3.06216e-08
236915_at			0.85959	1.16334	0	3.06507e-08
41220_at		septin 9	1.19894	1.19894	0	3.06712e-08
1557432_at	RASAL2	RAS protein activator like 2	0.73977	1.35177	0	3.08239e-08
1565635_at	CTNND1	catenin (cadherin-associated protein), delta 1	0.72006	1.38877	0	3.09855e-08
204836_at	GLDC	glycine dehydrogenase (decarboxylating)	1.44964	1.44964	0	3.104e-08
234875_at			0.69222	1.44464	0	3.1245e-08
227933_at	LRRN6A	leucine rich repeat neuronal 6A	1.274	1.274	0	3.12534e-08
236599_at	SERPINE2	serpin peptidase inhibitor, clade E (nexin, plasminogen activator inhibitor type 1), member 2	0.74199	1.34773	0	3.13521e-08
1566142_at	GBF1	golgi-specific brefeldin A resistance factor 1	1.32571	1.32571	0	3.13925e-08
1557810_at	CCT5	chaperonin containing TCP1, subunit 5 (epsilon)	0.67909	1.47256	0	3.14034e-08
235802_at	PLD4	phospholipase D family, member 4	1.29111	1.29111	0	3.14391e-08
222223_s_at	IL1F5	interleukin 1 family, member 5 (delta)	0.78843	1.26835	0	3.14583e-08
220428_at	CD207	CD207 molecule, langerin	0.74503	1.34222	0	3.15428e-08
218859_s_at	C20orf6	chromosome 20 open reading frame 6	0.61844	1.61697	0	3.15709e-08
220430_at	GRRP1	glycine/arginine rich protein 1	1.18487	1.18487	0	3.15799e-08
243457_s_at	ZNF214	zinc finger protein 214	1.24535	1.24535	0	3.17195e-08
238017_at	RDHE2	retinal short chain dehydrogenase reductase isoform 1	0.79456	1.25855	0	3.17763e-08
228776_at			1.50521	1.50521	0	3.18185e-08
203329_at	PTPRM	protein tyrosine phosphatase, receptor type, M	1.2569	1.2569	0	3.18201e-08
226109_at	C21orf91	chromosome 21 open reading frame 91	0.6755	1.48039	0	3.18369e-08
201792_at	AEBP1	AE binding protein 1	1.54975	1.54975	0	3.19703e-08
224844_at			0.75001	1.33331	0	3.20637e-08
228528_at	hsa-mir-29c		1.56188	1.56188	0	3.2162e-08
208169_s_at	PTGER3	prostaglandin E receptor 3 (subtype EP3)	0.83835	1.19283	0	3.22718e-08
61734_at	RCN3	reticulocalbin 3, EF-hand calcium binding domain	1.36548	1.36548	0	3.22736e-08
229586_at	CHD9	chromodomain helicase DNA binding protein 9	0.60604	1.65006	0	3.24129e-08
212884_x_at			1.22309	1.22309	0	3.24656e-08
210986_s_at	TPM1	tropomyosin 1 (alpha)	1.50946	1.50946	0	3.26587e-08
238954_at			0.72817	1.3733	0	3.26919e-08
223153_x_at	TMUB1	transmembrane and ubiquitin-like domain containing 1	1.24384	1.24384	0	3.28485e-08
239948_at	NUP153	nucleoporin 153kDa	0.72182	1.38539	0	3.30069e-08
1554208_at	RP5-821D11.2	meiosis defective 1	1.59652	1.59652	0	3.30336e-08
223633_s_at			1.3937	1.3937	0	3.30728e-08
224615_x_at	HM13	histocompatibility (minor) 13	1.51774	1.51774	0	3.30959e-08
210517_s_at	AKAP12	A kinase (PRKA) anchor protein (gravin) 12	1.48399	1.48399	0	3.32004e-08
234306_s_at	SLAMF7	SLAM family member 7	1.86705	1.86705	0	3.33603e-08
209877_at	SNCG	synuclein, gamma (breast cancer-specific protein 1)	1.22395	1.22395	0	3.36369e-08
210015_s_at	MAP2	microtubule-associated protein 2	0.78189	1.27896	0	3.36911e-08
217966_s_at	C1orf24	chromosome 1 open reading frame 24	0.66875	1.49533	0	3.37483e-08
203139_at	DAPK1	death-associated protein kinase 1	1.34741	1.34741	0	3.38086e-08
226614_s_at	C8orf13	chromosome 8 open reading frame 13	0.84452	1.1841	0	3.39604e-08
204217_s_at	RTN2	reticulon 2	1.28625	1.28625	0	3.40859e-08
217078_s_at	CD300A	CD300a molecule	1.28499	1.28499	0	3.41243e-08
209182_s_at	C10orf10	chromosome 10 open reading frame 10	1.43526	1.43526	0	3.41866e-08
226771_at	ATP8B2	ATPase, Class I, type 8B, member 2	1.56284	1.56284	0	3.42306e-08
204178_s_at	RBM14	RNA binding motif protein 14	1.30089	1.30089	0	3.4433e-08
204257_at	FADS3	fatty acid desaturase 3	1.28083	1.28083	0	3.44411e-08
214971_s_at	ST6GAL1	ST6 beta-galactosamide alpha-2,6-sialyltranferase 1	2.05847	2.05847	0	3.45012e-08
231729_s_at	CAPS	calcyphosine	1.23418	1.23418	0	3.45081e-08
214874_at	PKP4	plakophilin 4	0.72671	1.37606	0	3.45761e-08
238020_at			0.71719	1.39433	0	3.4873e-08
202700_s_at	TMEM63A	transmembrane protein 63A	1.39687	1.39687	0	3.49458e-08
227216_at	RLTPR	RGD, leucine-rich repeat, tropomodulin and proline-rich containing protein	1.26196	1.26196	0	3.50322e-08
221838_at	KLHL22	kelch-like 22 (Drosophila)	1.28596	1.28596	0	3.50485e-08
217844_at	CTDSP1	CTD (carboxy-terminal domain, RNA polymerase II, polypeptide A) small phosphatase 1	1.27426	1.27426	0	3.51576e-08
206629_at	ADAMTSL2	ADAMTS-like 2	1.25492	1.25492	0	3.52829e-08
225045_at	KIAA1212	KIAA1212	1.4717	1.4717	0	3.52916e-08
209565_at	RNF113A	ring finger protein 113A	1.33432	1.33432	0	3.55282e-08
218644_at	PLEK2	pleckstrin 2	0.84231	1.18721	0	3.55957e-08
226944_at	HTRA3	HtrA serine peptidase 3	1.25495	1.25495	0	3.56036e-08
225562_at	RASA3	RAS p21 protein activator 3	1.31657	1.31657	0	3.56148e-08
202803_s_at	ITGB2	integrin, beta 2 (complement component 3 receptor 3 and 4 subunit)	1.41652	1.41652	0	3.56649e-08
236764_at	IGFBP7	insulin-like growth factor binding protein 7	1.25577	1.25577	0	3.60527e-08
230176_at			0.76994	1.2988	0	3.60701e-08
202796_at			1.34134	1.34134	0	3.60924e-08
229638_at	IRX3	iroquois homeobox protein 3	0.74424	1.34365	0	3.61838e-08
212414_s_at		septin 6	1.59408	1.59408	0	3.61994e-08
211558_s_at	DHPS	deoxyhypusine synthase	1.34923	1.34923	0	3.62785e-08
219517_at	ELL3	elongation factor RNA polymerase II-like 3	0.80377	1.24414	0	3.62927e-08
243394_at	NUFIP2	nuclear fragile X mental retardation protein interacting protein 2	1.29718	1.29718	0	3.66699e-08
219483_s_at	PORCN	porcupine homolog (Drosophila)	1.28564	1.28564	0	3.68083e-08
237064_x_at			0.79621	1.25595	0	3.68435e-08
204552_at			1.67548	1.67548	0	3.68978e-08
207857_at	LILRA2	leukocyte immunoglobulin-like receptor, subfamily A (with TM domain), member 2	1.28173	1.28173	0	3.69163e-08
232599_at	EXOC6	exocyst complex component 6	1.16113	1.16113	0	3.69952e-08
203759_at	ST3GAL4|AK128605	ST3 beta-galactoside alpha-2,3-sialyltransferase 4	1.26017	1.26017	0	3.70041e-08
223421_at	CYHR1	cysteine/histidine-rich 1	1.23307	1.23307	0	3.71716e-08
235989_at			0.856	1.16822	0	3.71945e-08
213162_at			0.79918	1.25128	0	3.73674e-08
225586_at	WDR85	WD repeat domain 85	1.22667	1.22667	0	3.73689e-08
201469_s_at	MUC1|SHC1	mucin 1, cell surface associated|SHC (Src homology 2 domain containing) transforming protein 1	1.6411	1.6411	0	3.74455e-08
[truncated: 52,677 more rows]
