# Supplementary material for: Subgingival bacterial colonization profiles correlate with gingival tissue gene expression
Source: BMC Microbiol. 2009 Oct 18;9:221. doi: 10.1186/1471-2180-9-221 (PMC2771036; doi:10.1186/1471-2180-9-221)
Supplement: Additional file 11 — Table S11. Statistically significantly differentially expressed probe sets in the gingival tissues according to levels of A. naeslundii in the adjacent pockets. [file 1471-2180-9-221-S11.ZIP]

Archive with 3 entries (2 files):
- An_GeneList_complete.xls
- __MACOSX/
- __MACOSX/._An_GeneList_complete.xls
