# Supplementary material for: Subgingival bacterial colonization profiles correlate with gingival tissue gene expression
Source: BMC Microbiol. 2009 Oct 18;9:221. doi: 10.1186/1471-2180-9-221 (PMC2771036; doi:10.1186/1471-2180-9-221)
Supplement: Additional file 11 — Table S11. Statistically significantly differentially expressed probe sets in the gingival tissues according to levels of A. naeslundii in the adjacent pockets. [file 1471-2180-9-221-S11.ZIP › An_GeneList_complete.xls]

## Sheet: README
Fold change ratios are computed as mean gene expression in gingival tissue adjacent fifth quintile bacterial colonization /first quintile bacterial colonization
Fold changes > 1.0 indicates up-regulated gene expression in tissues adjacent high bacterial colonization sites
Fold changes < 1.0 indicates down-regulated gene expression in tissues adjacent high bacterial colonization sites
Absolute Fold Change ignores direction - all values are > 1.0 to allow for a comparison of up and down-regulated genes on the same scale

## Sheet: An Gene List
Actinomyces naeslundii Gene List
Probe	Gene	Description	Fold Change	Absolute Fold Change	False Discovery Rate	p-value
205809_s_at	WASL	Wiskott-Aldrich syndrome-like	0.63518	1.57436	0	0
236293_at	RHOH	ras homolog gene family, member H	0.64281	1.55568	0	0
240690_at			0.67722	1.47663	0	0
241060_x_at	TSPAN5	tetraspanin 5	0.68293	1.46427	0	0
1559949_at	TRPS1	trichorhinophalangeal syndrome I	0.69221	1.44465	0	0
203980_at	FABP4	fatty acid binding protein 4, adipocyte	1.43042	1.43042	0	0
231647_s_at	FCRL5	Fc receptor-like 5	0.72783	1.37395	0	0
230064_at	BC006438		0.74022	1.35095	0	0
208607_s_at	SAA1	serum amyloid A1	1.347	1.347	0	0
211048_s_at	PDIA4	protein disulfide isomerase family A, member 4	1.33998	1.33998	0	0
204470_at	CXCL1	chemokine (C-X-C motif) ligand 1 (melanoma growth stimulating activity, alpha)	1.33692	1.33692	0	0
1558924_s_at	RSN	restin (Reed-Steinberg cell-expressed intermediate filament-associated protein)	0.7506	1.33226	0	0
1558378_a_at	C14orf78	chromosome 14 open reading frame 78	0.75375	1.3267	0	0
204750_s_at	DSC2	desmocollin 2	0.75892	1.31766	0	0
204259_at	MMP7	matrix metallopeptidase 7 (matrilysin, uterine)	1.31098	1.31098	0	0
207114_at	LY6G6C|BC011600	lymphocyte antigen 6 complex, locus G6C	1.30911	1.30911	0	0
232925_at	EGFR	epidermal growth factor receptor (erythroblastic leukemia viral (v-erb-b) oncogene homolog, avian)	0.76396	1.30897	0	0
205547_s_at	TAGLN	transgelin	1.3079	1.3079	0	0
214807_at			0.77173	1.29579	0	0
206504_at	CYP24A1	cytochrome P450, family 24, subfamily A, polypeptide 1	1.29569	1.29569	0	0
225033_at			1.29348	1.29348	0	0
201650_at	KRT19	keratin 19	1.28818	1.28818	0	0
240180_at			0.77965	1.28262	0	0
211993_at	WNK1	WNK lysine deficient protein kinase 1	0.78419	1.2752	0	0
237262_at			0.78797	1.26909	0	0
226906_s_at	ARHGAP9	Rho GTPase activating protein 9	1.26883	1.26883	0	0
213125_at	OLFML2B	olfactomedin-like 2B	1.26865	1.26865	0	0
201860_s_at	PLAT	plasminogen activator, tissue	1.2494	1.2494	0	0
238982_at	DENR	density-regulated protein	0.8007	1.24891	0	0
237713_at	TACC2	transforming, acidic coiled-coil containing protein 2	0.80997	1.23461	0	0
225382_at			1.2295	1.2295	0	0
223020_at	CLPTM1L|AK126225	CLPTM1-like	1.22644	1.22644	0	0
216853_x_at	IGL@|IGLC1|IGLV3-25|IGLJ3|BC012876|X57820|BC064491	immunoglobulin lambda locus|immunoglobulin lambda constant 1 (Mcg marker)|immunoglobulin lambda variable 3-25|immunoglobulin lambda joining 3	1.22546	1.22546	0	0
234350_at			1.22347	1.22347	0	0
200825_s_at	HYOU1	hypoxia up-regulated 1	1.21933	1.21933	0	0
214768_x_at	IGKC|IGKV1-5	immunoglobulin kappa constant|immunoglobulin kappa variable 1-5	1.21842	1.21842	0	0
226051_at	SELM	selenoprotein M	1.21714	1.21714	0	0
204998_s_at	ATF5	activating transcription factor 5	1.21713	1.21713	0	0
219789_at	NPR3	natriuretic peptide receptor C/guanylate cyclase C (atrionatriuretic peptide receptor C)	0.82168	1.21701	0	0
204840_s_at	EEA1	early endosome antigen 1, 162kD	0.82485	1.21234	0	0
227779_at			1.21167	1.21167	0	0
205328_at	CLDN10	claudin 10	1.2113	1.2113	0	0
227396_at			1.20913	1.20913	0	0
202667_s_at	SLC39A7	solute carrier family 39 (zinc transporter), member 7	1.20514	1.20514	0	0
206121_at	AMPD1	adenosine monophosphate deaminase 1 (isoform M)	0.8301	1.20467	0	0
213592_at	AGTRL1	angiotensin II receptor-like 1	1.20135	1.20135	0	0
216257_at	SERPINB13	serpin peptidase inhibitor, clade B (ovalbumin), member 13	0.83671	1.19515	0	0
226519_s_at	AGXT2L2	alanine-glyoxylate aminotransferase 2-like 2	1.19482	1.19482	0	0
207442_at	CSF3	colony stimulating factor 3 (granulocyte)	1.1942	1.1942	0	0
1555724_s_at	TAGLN	transgelin	1.19403	1.19403	0	0
1552542_s_at	TAGAP	T-cell activation GTPase activating protein	0.8391	1.19176	0	0
1553708_at	MGC16075	hypothetical protein MGC16075	1.19162	1.19162	0	0
200757_s_at	CALU	calumenin	1.1916	1.1916	0	0
1556814_a_at			0.84054	1.18972	0	0
203477_at	COL15A1	collagen, type XV, alpha 1	1.18971	1.18971	0	0
204677_at	CDH5	cadherin 5, type 2, VE-cadherin (vascular epithelium)	1.18954	1.18954	0	0
208335_s_at	DARC	Duffy blood group, chemokine receptor	1.1874	1.1874	0	0
227755_at			1.18591	1.18591	0	0
213624_at	SMPDL3A	sphingomyelin phosphodiesterase, acid-like 3A	1.18395	1.18395	0	0
227677_at	JAK3	Janus kinase 3 (a protein tyrosine kinase, leukocyte)	1.18284	1.18284	0	0
241474_at			0.84578	1.18234	0	0
216365_x_at	IGL@|IGLC1|IGLV3-25|IGLJ3|BC012876|X57820|BC064491	immunoglobulin lambda locus|immunoglobulin lambda constant 1 (Mcg marker)|immunoglobulin lambda variable 3-25|immunoglobulin lambda joining 3	1.1818	1.1818	0	0
242871_at	PAQR5	progestin and adipoQ receptor family member V	0.8475	1.17994	0	0
202759_s_at	AKAP2|PALM2-AKAP2	A kinase (PRKA) anchor protein 2|PALM2-AKAP2 protein	1.17763	1.17763	0	0
205467_at	CASP10	caspase 10, apoptosis-related cysteine peptidase	1.17625	1.17625	0	0
212013_at			1.175	1.175	0	0
210479_s_at	RORA	RAR-related orphan receptor A	0.85261	1.17287	0	0
239451_at	HSP90B1	heat shock protein 90kDa beta (Grp94), member 1	0.85346	1.1717	0	0
233223_at	NEDD9	neural precursor cell expressed, developmentally down-regulated 9	0.85466	1.17006	0	0
203666_at	CXCL12	chemokine (C-X-C motif) ligand 12 (stromal cell-derived factor 1)	1.16972	1.16972	0	0
225283_at	ARRDC4	arrestin domain containing 4	1.16716	1.16716	0	0
235377_at	C6orf142	chromosome 6 open reading frame 142	0.85686	1.16705	0	0
209496_at	RARRES2	retinoic acid receptor responder (tazarotene induced) 2	1.16685	1.16685	0	0
209457_at	DUSP5	dual specificity phosphatase 5	1.16491	1.16491	0	0
241044_x_at	MAP2	microtubule-associated protein 2	0.85874	1.1645	0	0
203913_s_at	HPGD	hydroxyprostaglandin dehydrogenase 15-(NAD)	1.1634	1.1634	0	0
212956_at	TBC1D9	TBC1 domain family, member 9 (with GRAM domain)	1.16219	1.16219	0	0
235746_s_at			1.16057	1.16057	0	0
228567_at			1.16044	1.16044	0	0
1560706_at			0.86259	1.1593	0	0
203934_at	KDR	kinase insert domain receptor (a type III receptor tyrosine kinase)	1.15764	1.15764	0	0
203988_s_at	FUT8	fucosyltransferase 8 (alpha (1,6) fucosyltransferase)	1.15729	1.15729	0	0
202878_s_at	CD93	CD93 molecule	1.15715	1.15715	0	0
213369_at	PCDH21	protocadherin 21	1.15705	1.15705	0	0
210138_at	RGS20	regulator of G-protein signalling 20	0.86453	1.1567	0	0
201313_at	ENO2	enolase 2 (gamma, neuronal)	1.15571	1.15571	0	0
222156_x_at	CCPG1|BC051725	cell cycle progression 1	1.15568	1.15568	0	0
226384_at	PPAPDC1B	phosphatidic acid phosphatase type 2 domain containing 1B	1.15534	1.15534	0	0
227610_at			1.1552	1.1552	0	0
226247_at	PLEKHA1	pleckstrin homology domain containing, family A (phosphoinositide binding specific) member 1	1.15501	1.15501	0	0
202625_at			1.15492	1.15492	0	0
219118_at	FKBP11	FK506 binding protein 11, 19 kDa	1.15472	1.15472	0	0
240420_at	AADACL2	arylacetamide deacetylase-like 2	1.15464	1.15464	0	0
236395_at	MEF2C	MADS box transcription enhancer factor 2, polypeptide C (myocyte enhancer factor 2C)	0.86674	1.15375	0	0
1570251_at			0.86729	1.15302	0	0
1556425_a_at	KIAA0802	KIAA0802	0.86744	1.15281	0	0
218345_at	TMEM176A	transmembrane protein 176A	1.15257	1.15257	0	0
211648_at			1.15207	1.15207	0	0
216331_at	ITGA7	integrin, alpha 7	1.15107	1.15107	0	0
202828_s_at	MMP14	matrix metallopeptidase 14 (membrane-inserted)	1.15089	1.15089	0	0
227812_at	TNFRSF19	tumor necrosis factor receptor superfamily, member 19	1.14894	1.14894	0	0
232922_s_at	C20orf59	chromosome 20 open reading frame 59	1.14784	1.14784	0	0
225090_at	SYVN1	synovial apoptosis inhibitor 1, synoviolin	1.14656	1.14656	0	0
220532_s_at	TMEM176B	transmembrane protein 176B	1.14654	1.14654	0	0
205997_at	ADAM28	ADAM metallopeptidase domain 28	1.14567	1.14567	0	0
201204_s_at	RRBP1	ribosome binding protein 1 homolog 180kDa (dog)	1.14535	1.14535	0	0
228585_at			1.1448	1.1448	0	0
214456_x_at			1.14425	1.14425	0	0
234306_s_at	SLAMF7	SLAM family member 7	0.8742	1.1439	0	0
203562_at	FEZ1	fasciculation and elongation protein zeta 1 (zygin I)	1.14334	1.14334	0	0
208926_at	NEU1|BC011600	sialidase 1 (lysosomal sialidase)	1.14295	1.14295	0	0
212413_at		septin 6	1.14229	1.14229	0	0
205413_at	MPPED2	metallophosphoesterase domain containing 2	1.14216	1.14216	0	0
202890_at	MAP7	microtubule-associated protein 7	1.14207	1.14207	0	0
220565_at	CCR10	chemokine (C-C motif) receptor 10	1.1412	1.1412	0	0
1560316_s_at			0.87664	1.14072	0	0
238778_at	MPP7	membrane protein, palmitoylated 7 (MAGUK p55 subfamily member 7)	1.13984	1.13984	0	0
1554479_a_at	CARD8	caspase recruitment domain family, member 8	1.13915	1.13915	0	0
221916_at			0.87795	1.13902	0	0
1553505_at			0.87818	1.13872	0	0
206177_s_at	ARG1	arginase, liver	0.87832	1.13853	0	0
226908_at	LRIG3	leucine-rich repeats and immunoglobulin-like domains 3	1.13846	1.13846	0	0
233448_s_at	MGC24039	hypothetical protein MGC24039	0.87839	1.13845	0	0
204400_at	EFS	embryonal Fyn-associated substrate	1.13831	1.13831	0	0
225188_at	RAPH1	Ras association (RalGDS/AF-6) and pleckstrin homology domains 1	1.13794	1.13794	0	0
1565535_x_at			1.1377	1.1377	0	0
216705_s_at	ADA	adenosine deaminase	1.13768	1.13768	0	0
225369_at	ESAM|AY189281	endothelial cell adhesion molecule	1.13754	1.13754	0	0
223041_at	CD99L2	CD99 molecule-like 2	1.13736	1.13736	0	0
235666_at			1.13712	1.13712	0	0
204051_s_at	SFRP4	secreted frizzled-related protein 4	1.13678	1.13678	0	0
206584_at	LY96	lymphocyte antigen 96	1.13678	1.13678	0	0
220937_s_at	ST6GALNAC4|FLJ10232	ST6 (alpha-N-acetyl-neuraminyl-2,3-beta-galactosyl-1,3)-N-acetylgalactosaminide alpha-2,6-sialyltransferase 4|hypothetical protein FLJ10232	1.13666	1.13666	0	0
243871_at			1.13631	1.13631	0	0
205247_at	NOTCH4|GPSM3	Notch homolog 4 (Drosophila)|G-protein signalling modulator 3 (AGS3-like, C. elegans)	1.13582	1.13582	0	0
219532_at	ELOVL4	elongation of very long chain fatty acids (FEN1/Elo2, SUR4/Elo3, yeast)-like 4	1.13526	1.13526	0	0
223058_at	FAM107B	family with sequence similarity 107, member B	1.13488	1.13488	0	0
218573_at	MAGEH1	melanoma antigen family H, 1	1.13459	1.13459	0	0
242029_at	FNDC3B	fibronectin type III domain containing 3B	0.88139	1.13457	0	0
203252_at	CDK2AP2	CDK2-associated protein 2	1.13425	1.13425	0	0
218870_at	ARHGAP15	Rho GTPase activating protein 15	0.88168	1.1342	0	0
207522_s_at	ATP2A3	ATPase, Ca++ transporting, ubiquitous	1.13408	1.13408	0	0
219910_at	HYPE	Huntingtin interacting protein E	0.88181	1.13403	0	0
234050_at	TAGAP	T-cell activation GTPase activating protein	0.8819	1.13392	0	0
1554240_a_at	ITGAL	integrin, alpha L (antigen CD11A (p180), lymphocyte function-associated antigen 1; alpha polypeptide)	1.13362	1.13362	0	0
212912_at	RPS6KA2	ribosomal protein S6 kinase, 90kDa, polypeptide 2	1.13359	1.13359	0	0
228518_at	IFI6|IGH@|IGHA1|IGHG1	interferon, alpha-inducible protein 6|immunoglobulin heavy locus|immunoglobulin heavy constant alpha 1|immunoglobulin heavy constant gamma 1 (G1m marker)	1.13273	1.13273	0	0
203632_s_at	GPRC5B	G protein-coupled receptor, family C, group 5, member B	1.13222	1.13222	0	0
211642_at	IFI6|IGHA1|IGHG1	interferon, alpha-inducible protein 6|immunoglobulin heavy constant alpha 1|immunoglobulin heavy constant gamma 1 (G1m marker)	1.13201	1.13201	0	0
226490_at			1.13201	1.13201	0	0
204197_s_at	RUNX3	runt-related transcription factor 3	1.13169	1.13169	0	0
208658_at	PDIA4	protein disulfide isomerase family A, member 4	1.13133	1.13133	0	0
221286_s_at	MGC29506	hypothetical protein MGC29506	1.13103	1.13103	0	0
226939_at	CPEB2	cytoplasmic polyadenylation element binding protein 2	1.1305	1.1305	0	0
243780_at			1.13031	1.13031	0	0
226811_at	FAM46C	family with sequence similarity 46, member C	1.12968	1.12968	0	0
205213_at	CENTB1	centaurin, beta 1	1.12934	1.12934	0	0
202843_at	DNAJB9	DnaJ (Hsp40) homolog, subfamily B, member 9	1.12906	1.12906	0	0
211981_at	COL4A1	collagen, type IV, alpha 1	1.12889	1.12889	0	0
204836_at	GLDC	glycine dehydrogenase (decarboxylating)	1.12844	1.12844	0	0
211548_s_at	HPGD	hydroxyprostaglandin dehydrogenase 15-(NAD)	1.12829	1.12829	0	0
209474_s_at	ENTPD1	ectonucleoside triphosphate diphosphohydrolase 1	1.12813	1.12813	0	0
209925_at	OCLN|AK130833	occludin	1.12806	1.12806	0	0
1563881_at	MAGI1	membrane associated guanylate kinase, WW and PDZ domain containing 1	0.88677	1.12769	0	0
208916_at	SLC1A5	solute carrier family 1 (neutral amino acid transporter), member 5	1.12759	1.12759	0	0
211640_x_at	IGHV1-69	immunoglobulin heavy variable 1-69	1.12749	1.12749	0	0
218477_at	TMEM14A	transmembrane protein 14A	1.12725	1.12725	0	0
203907_s_at	IQSEC1	IQ motif and Sec7 domain 1	1.12687	1.12687	0	0
1560396_at	KLHL6|AK097976	kelch-like 6 (Drosophila)	0.88786	1.1263	0	0
204552_at			1.12622	1.12622	0	0
211645_x_at	IGKC|IGKV1-5|IGKV2-24	immunoglobulin kappa constant|immunoglobulin kappa variable 1-5|immunoglobulin kappa variable 2-24	1.126	1.126	0	0
220091_at	SLC2A6	solute carrier family 2 (facilitated glucose transporter), member 6	1.12599	1.12599	0	0
220169_at	TMEM156	transmembrane protein 156	1.12589	1.12589	0	0
202988_s_at	RGS1	regulator of G-protein signalling 1	1.12582	1.12582	0	0
209681_at	SLC19A2	solute carrier family 19 (thiamine transporter), member 2	1.12514	1.12514	0	0
222212_s_at	LASS2	LAG1 homolog, ceramide synthase 2 (S. cerevisiae)	1.12469	1.12469	0	0
227542_at			1.12463	1.12463	0	0
221814_at	GPR124	G protein-coupled receptor 124	1.12458	1.12458	0	0
203914_x_at	HPGD	hydroxyprostaglandin dehydrogenase 15-(NAD)	1.12453	1.12453	0	0
216558_x_at			1.12453	1.12453	0	0
225763_at	RCSD1	RCSD domain containing 1	1.12402	1.12402	0	0
220035_at	NUP210	nucleoporin 210kDa	0.88975	1.12391	0	0
227289_at	PCDH17	protocadherin 17	1.12335	1.12335	0	0
242517_at	KISS1R	KISS1 receptor	1.12274	1.12274	0	0
204683_at	ICAM2	intercellular adhesion molecule 2	1.12262	1.12262	0	0
212739_s_at	NME4	non-metastatic cells 4, protein expressed in	1.12262	1.12262	0	0
206530_at	RAB30	RAB30, member RAS oncogene family	0.89078	1.12261	0	0
210426_x_at	RORA	RAR-related orphan receptor A	0.89097	1.12237	0	0
220016_at	AHNAK	AHNAK nucleoprotein (desmoyokin)	1.12231	1.12231	0	0
202855_s_at	SLC16A3	solute carrier family 16, member 3 (monocarboxylic acid transporter 4)	1.1221	1.1221	0	0
219159_s_at	SLAMF7	SLAM family member 7	0.89157	1.12162	0	0
218282_at	EDEM2	ER degradation enhancer, mannosidase alpha-like 2	1.1215	1.1215	0	0
202856_s_at	SLC16A3	solute carrier family 16, member 3 (monocarboxylic acid transporter 4)	1.12149	1.12149	0	0
226935_s_at	CLPTM1L|AK126225	CLPTM1-like	1.12134	1.12134	0	0
219478_at	WFDC1	WAP four-disulfide core domain 1	1.12094	1.12094	0	0
211517_s_at	IL5RA	interleukin 5 receptor, alpha	1.12093	1.12093	0	0
226682_at			1.12065	1.12065	0	0
241418_at			1.12054	1.12054	0	0
224794_s_at	CEECAM1	cerebral endothelial cell adhesion molecule 1	1.12038	1.12038	0	0
204513_s_at	ELMO1	engulfment and cell motility 1	1.12019	1.12019	0	0
210325_at	CD1A	CD1a molecule	0.89328	1.11947	0	0
234884_x_at	IGL@|IGLC1|IGLV4-3|IGLV3-25|IGLJ3|BC012876|X57820|BC064491	immunoglobulin lambda locus|immunoglobulin lambda constant 1 (Mcg marker)|immunoglobulin lambda variable 4-3|immunoglobulin lambda variable 3-25|immunoglobulin lambda joining 3	1.11945	1.11945	0	0
209200_at			1.11908	1.11908	0	0
212012_at			1.11887	1.11887	0	0
212890_at	MGC15523	hypothetical protein MGC15523	1.11886	1.11886	0	0
1554930_a_at	FUT8	fucosyltransferase 8 (alpha (1,6) fucosyltransferase)	1.11882	1.11882	0	0
216834_at	RGS1	regulator of G-protein signalling 1	1.11859	1.11859	0	0
232617_at	CTSS	cathepsin S	0.89399	1.11858	0	0
226074_at	PPM1M	protein phosphatase 1M (PP2C domain containing)	1.11852	1.11852	0	0
231406_at			1.11805	1.11805	0	0
204150_at	STAB1	stabilin 1	1.11797	1.11797	0	0
211639_x_at	IGHA1	immunoglobulin heavy constant alpha 1	1.11726	1.11726	0	0
228897_at	DERL3	Der1-like domain family, member 3	1.11671	1.11671	0	0
226594_at			1.11652	1.11652	0	0
214129_at	PDE4DIP	phosphodiesterase 4D interacting protein (myomegalin)	1.11631	1.11631	0	0
201206_s_at	RRBP1	ribosome binding protein 1 homolog 180kDa (dog)	1.11612	1.11612	0	0
240260_at	PTPN1	protein tyrosine phosphatase, non-receptor type 1	0.89602	1.11604	0	0
208091_s_at	ECOP	EGFR-coamplified and overexpressed protein	1.116	1.116	0	0
203556_at	ZHX2	zinc fingers and homeoboxes 2	1.11581	1.11581	0	0
221004_s_at	ITM2C	integral membrane protein 2C	1.11573	1.11573	0	0
210627_s_at	GCS1	glucosidase I	1.11558	1.11558	0	0
219993_at	SOX17	SRY (sex determining region Y)-box 17	1.11548	1.11548	0	0
232645_at	LOC153684	hypothetical protein LOC153684	0.89665	1.11526	0	0
234415_x_at	IGHA1	immunoglobulin heavy constant alpha 1	1.115	1.115	0	0
203854_at	CFI	complement factor I	1.11444	1.11444	0	0
213533_at	D4S234E	DNA segment on chromosome 4 (unique) 234 expressed sequence	1.11381	1.11381	0	0
224807_at	GRAMD1A	GRAM domain containing 1A	1.11378	1.11378	0	0
202008_s_at	NID1	nidogen 1	1.11363	1.11363	0	0
209764_at			1.1135	1.1135	0	0
221511_x_at	CCPG1|BC051725	cell cycle progression 1	1.11348	1.11348	0	0
226694_at	AKAP2|PALM2-AKAP2	A kinase (PRKA) anchor protein 2|PALM2-AKAP2 protein	1.11333	1.11333	0	0
1567997_x_at	SLC39A6	solute carrier family 39 (zinc transporter), member 6	0.89912	1.1122	0	0
230917_at			1.11217	1.11217	0	0
219429_at	FA2H	fatty acid 2-hydroxylase	1.11152	1.11152	0	0
205865_at	ARID3A	AT rich interactive domain 3A (BRIGHT- like)	1.11144	1.11144	0	0
219066_at	PPCDC	phosphopantothenoylcysteine decarboxylase	1.11139	1.11139	0	0
226666_at			1.1112	1.1112	0	0
225700_at			1.11106	1.11106	0	0
233388_at	CA12	carbonic anhydrase XII	0.90011	1.11098	0	0
211382_s_at	TACC2	transforming, acidic coiled-coil containing protein 2	1.11088	1.11088	0	0
224451_x_at	ARHGAP9	Rho GTPase activating protein 9	1.11068	1.11068	0	0
209473_at			1.11066	1.11066	0	0
213005_s_at	ANKRD15	ankyrin repeat domain 15	1.11038	1.11038	0	0
231124_x_at	LY9	lymphocyte antigen 9	0.90088	1.11002	0	0
204852_s_at	PTPN7	protein tyrosine phosphatase, non-receptor type 7	0.90108	1.10978	0	0
205352_at	SERPINI1	serpin peptidase inhibitor, clade I (neuroserpin), member 1	1.10971	1.10971	0	0
221805_at			0.90114	1.10971	0	0
201266_at	TXNRD1	thioredoxin reductase 1	1.10944	1.10944	0	0
222011_s_at	TCP1	t-complex 1	0.90179	1.10891	0	0
242055_at	C6orf85	chromosome 6 open reading frame 85	0.90189	1.10878	0	0
212960_at	TBC1D9	TBC1 domain family, member 9 (with GRAM domain)	1.10875	1.10875	0	0
211881_x_at			1.10868	1.10868	0	0
232543_x_at	ARHGAP9	Rho GTPase activating protein 9	1.10868	1.10868	0	0
206020_at	SOCS6	suppressor of cytokine signaling 6	1.10833	1.10833	0	0
224885_s_at	MUC1|KRTCAP2	mucin 1, cell surface associated|keratinocyte associated protein 2	1.10787	1.10787	0	0
209583_s_at	CD200	CD200 molecule	1.10777	1.10777	0	0
221581_s_at	LAT2	linker for activation of T cells family, member 2	1.10755	1.10755	0	0
202273_at	PDGFRB	platelet-derived growth factor receptor, beta polypeptide	1.10753	1.10753	0	0
204960_at	PTPRCAP	protein tyrosine phosphatase, receptor type, C-associated protein	1.10719	1.10719	0	0
235030_at	FAM55C	family with sequence similarity 55, member C	0.9034	1.10693	0	0
202967_at	GSTA4	glutathione S-transferase A4	1.1069	1.1069	0	0
218831_s_at	FCGRT	Fc fragment of IgG, receptor, transporter, alpha	1.10664	1.10664	0	0
219315_s_at	C16orf30	chromosome 16 open reading frame 30	1.10629	1.10629	0	0
219359_at	ATHL1	ATH1, acid trehalase-like 1 (yeast)	1.1059	1.1059	0	0
216541_x_at	IGHV1-69	immunoglobulin heavy variable 1-69	1.10586	1.10586	0	0
227497_at			0.9044	1.1057	0	0
223565_at	MGC29506	hypothetical protein MGC29506	1.10552	1.10552	0	0
204951_at	RHOH	ras homolog gene family, member H	0.90475	1.10528	0	0
220906_at	LDB2	LIM domain binding 2	1.10465	1.10465	0	0
215209_at	SEC24D	SEC24 related gene family, member D (S. cerevisiae)	1.10411	1.10411	0	0
217979_at	TSPAN13	tetraspanin 13	1.10305	1.10305	0	0
202626_s_at	LYN	v-yes-1 Yamaguchi sarcoma viral related oncogene homolog	0.9066	1.10302	0	0
205049_s_at	CD79A	CD79a molecule, immunoglobulin-associated alpha	1.10283	1.10283	0	0
220402_at	P53AIP1	p53-regulated apoptosis-inducing protein 1	1.10276	1.10276	0	0
202368_s_at	TRAM2	translocation associated membrane protein 2	0.90686	1.10271	0	0
226452_at	PDK1	pyruvate dehydrogenase kinase, isozyme 1	1.10185	1.10185	0	0
227087_at			1.10158	1.10158	0	0
204805_s_at	H1FX	H1 histone family, member X	1.10155	1.10155	0	0
223299_at	SEC11L3	SEC11-like 3 (S. cerevisiae)	1.10136	1.10136	0	0
201809_s_at	ENG	endoglin (Osler-Rendu-Weber syndrome 1)	1.10131	1.10131	0	0
237038_at	CXCL14	chemokine (C-X-C motif) ligand 14	1.10131	1.10131	0	0
202540_s_at	HMGCR	3-hydroxy-3-methylglutaryl-Coenzyme A reductase	1.10083	1.10083	0	0
208451_s_at	C4A|C4B|C4B	complement component 4A (Rodgers blood group)|complement component 4B (Childo blood group)	1.1007	1.1007	0	0
208268_at	ADAM28	ADAM metallopeptidase domain 28	0.90856	1.10065	0	0
211964_at	COL4A2	collagen, type IV, alpha 2	1.10056	1.10056	0	0
207237_at	KCNA3	potassium voltage-gated channel, shaker-related subfamily, member 3	0.90866	1.10052	0	0
200982_s_at	ANXA6	annexin A6	1.10047	1.10047	0	0
202998_s_at	LOXL2	lysyl oxidase-like 2	1.09913	1.09913	0	0
243278_at			1.09912	1.09912	0	0
202877_s_at	CD93	CD93 molecule	0.90994	1.09898	0	0
211635_x_at			1.09837	1.09837	0	0
227780_s_at			1.09829	1.09829	0	0
220495_s_at	C5orf14	chromosome 5 open reading frame 14	1.09815	1.09815	0	0
229331_at	SPATA18	spermatogenesis associated 18 homolog (rat)	1.09798	1.09798	0	0
223805_at	OSBPL6	oxysterol binding protein-like 6	1.09786	1.09786	0	0
219634_at	CHST11	carbohydrate (chondroitin 4) sulfotransferase 11	1.09725	1.09725	0	0
212771_at	C10orf38	chromosome 10 open reading frame 38	1.09689	1.09689	0	0
224628_at	C2orf30	chromosome 2 open reading frame 30	1.09667	1.09667	0	0
244107_at			1.09654	1.09654	0	0
227873_at	C5orf14	chromosome 5 open reading frame 14	1.09631	1.09631	0	0
226150_at	PPAPDC1B	phosphatidic acid phosphatase type 2 domain containing 1B	1.0962	1.0962	0	0
1556402_at			0.91266	1.0957	0	0
206747_at			0.91287	1.09545	0	0
52164_at	C11orf24	chromosome 11 open reading frame 24	1.09486	1.09486	0	0
211061_s_at	MGAT2	mannosyl (alpha-1,6-)-glycoprotein beta-1,2-N-acetylglucosaminyltransferase	1.09473	1.09473	0	0
204653_at	TFAP2A	transcription factor AP-2 alpha (activating enhancer binding protein 2 alpha)	1.09442	1.09442	0	0
213929_at			1.09415	1.09415	0	0
202557_at	STCH	stress 70 protein chaperone, microsome-associated, 60kDa	1.09395	1.09395	0	0
210534_s_at	EPPB9	B9 protein	1.09395	1.09395	0	0
201087_at	PXN	paxillin	1.09378	1.09378	0	0
218130_at	C17orf62	chromosome 17 open reading frame 62	1.09369	1.09369	0	0
206574_s_at	PTP4A3	protein tyrosine phosphatase type IVA, member 3	1.09366	1.09366	0	0
228275_at			1.09365	1.09365	0	0
1558906_a_at			1.09333	1.09333	0	0
203110_at	PTK2B	PTK2B protein tyrosine kinase 2 beta	1.09328	1.09328	0	0
216166_at	RHOH	ras homolog gene family, member H	0.91491	1.09301	0	0
211633_x_at	IFI6|IGH@|IGHA1|IGHG1	interferon, alpha-inducible protein 6|immunoglobulin heavy locus|immunoglobulin heavy constant alpha 1|immunoglobulin heavy constant gamma 1 (G1m marker)	1.09277	1.09277	0	0
243810_at			0.91517	1.09269	0	0
206149_at	LOC63928	hepatocellular carcinoma antigen gene 520	0.91525	1.09259	0	0
216483_s_at	C19orf10	chromosome 19 open reading frame 10	1.09254	1.09254	0	0
228528_at	hsa-mir-29c		1.09252	1.09252	0	0
205147_x_at	NCF4	neutrophil cytosolic factor 4, 40kDa	1.0925	1.0925	0	0
228551_at			1.09203	1.09203	0	0
216846_at			1.09186	1.09186	0	0
234419_x_at	IFI6|IGHA1|IGHG1	interferon, alpha-inducible protein 6|immunoglobulin heavy constant alpha 1|immunoglobulin heavy constant gamma 1 (G1m marker)	1.09177	1.09177	0	0
214973_x_at	IFI6|IGH@|IGHA1|IGHG1	interferon, alpha-inducible protein 6|immunoglobulin heavy locus|immunoglobulin heavy constant alpha 1|immunoglobulin heavy constant gamma 1 (G1m marker)	0.91599	1.09171	0	0
214428_x_at	C4A|C4B|C4B	complement component 4A (Rodgers blood group)|complement component 4B (Childo blood group)	1.09148	1.09148	0	0
222693_at	FNDC3B	fibronectin type III domain containing 3B	1.09146	1.09146	0	0
202709_at	FMOD	fibromodulin	1.09138	1.09138	0	0
229336_at			1.09134	1.09134	0	0
232158_x_at			0.91633	1.09131	0	0
211634_x_at	IGHV1-69	immunoglobulin heavy variable 1-69	1.09118	1.09118	0	0
220214_at	ZNF215	zinc finger protein 215	1.09098	1.09098	0	0
236266_at			1.09086	1.09086	0	0
223072_s_at	WBP1	WW domain binding protein 1	1.09085	1.09085	0	0
232472_at	FNDC3B	fibronectin type III domain containing 3B	0.91696	1.09056	0	0
1558292_s_at	PIGW	phosphatidylinositol glycan anchor biosynthesis, class W	1.09054	1.09054	0	0
214421_x_at	CYP2C9	cytochrome P450, family 2, subfamily C, polypeptide 9	0.91727	1.09019	0	0
222692_s_at	FNDC3B	fibronectin type III domain containing 3B	1.09017	1.09017	0	0
217861_s_at	PREB	prolactin regulatory element binding	1.09015	1.09015	0	0
224550_s_at	MRVI1	murine retrovirus integration site 1 homolog	0.91733	1.09012	0	0
207324_s_at	DSC1	desmocollin 1	0.91738	1.09006	0	0
214853_s_at	MUC1|SHC1	mucin 1, cell surface associated|SHC (Src homology 2 domain containing) transforming protein 1	1.09006	1.09006	0	0
204158_s_at	TCIRG1	T-cell, immune regulator 1, ATPase, H+ transporting, lysosomal V0 subunit A3	1.08992	1.08992	0	0
229865_at	FNDC3B	fibronectin type III domain containing 3B	1.08973	1.08973	0	0
206702_at	TEK	TEK tyrosine kinase, endothelial (venous malformations, multiple cutaneous and mucosal)	1.08968	1.08968	0	0
242204_at	WFDC5	WAP four-disulfide core domain 5	1.08939	1.08939	0	0
228108_at			1.08891	1.08891	0	0
211878_at			1.08872	1.08872	0	0
225706_at			0.91852	1.0887	0	0
215346_at	CD40	CD40 molecule, TNF receptor superfamily member 5	1.08845	1.08845	0	0
1552256_a_at	SCARB1	scavenger receptor class B, member 1	1.08824	1.08824	0	0
222411_s_at	SSR3|GIPC2	signal sequence receptor, gamma (translocon-associated protein gamma)|GIPC PDZ domain containing family, member 2	1.08813	1.08813	0	0
205113_at	NEF3	neurofilament 3 (150kDa medium)	0.9191	1.08802	0	0
202539_s_at	HMGCR	3-hydroxy-3-methylglutaryl-Coenzyme A reductase	1.08794	1.08794	0	0
234122_at	FAM59A	family with sequence similarity 59, member A	0.91931	1.08777	0	0
230769_at	DENND2C	DENN/MADD domain containing 2C	1.08762	1.08762	0	0
201095_at	DAP|BC080565	death-associated protein	1.08713	1.08713	0	0
1555275_a_at	KLHL6	kelch-like 6 (Drosophila)	0.92015	1.08678	0	0
242733_at	HPGD	hydroxyprostaglandin dehydrogenase 15-(NAD)	0.92025	1.08667	0	0
208982_at	PECAM1	platelet/endothelial cell adhesion molecule (CD31 antigen)	1.08615	1.08615	0	0
215465_at	ABCA12	ATP-binding cassette, sub-family A (ABC1), member 12	1.0861	1.0861	0	0
239859_x_at			0.92125	1.08548	0	0
219371_s_at	KLF2	Kruppel-like factor 2 (lung)	1.08514	1.08514	0	0
234851_at	IGL@|IGLC1|IGLV3-25|IGLJ3|BC012876|X57820|BC064491	immunoglobulin lambda locus|immunoglobulin lambda constant 1 (Mcg marker)|immunoglobulin lambda variable 3-25|immunoglobulin lambda joining 3	1.08502	1.08502	0	0
234366_x_at	IGL@|IGLC1|IGLV4-3|IGLV3-25|IGLJ3|BC012876|X57820|BC064491	immunoglobulin lambda locus|immunoglobulin lambda constant 1 (Mcg marker)|immunoglobulin lambda variable 4-3|immunoglobulin lambda variable 3-25|immunoglobulin lambda joining 3	1.08494	1.08494	0	0
204198_s_at	RUNX3	runt-related transcription factor 3	1.08462	1.08462	0	0
201126_s_at	MGAT1	mannosyl (alpha-1,3-)-glycoprotein beta-1,2-N-acetylglucosaminyltransferase	1.08456	1.08456	0	0
202061_s_at	SEL1L	sel-1 suppressor of lin-12-like (C. elegans)	1.08412	1.08412	0	0
203066_at	GALNAC4S-6ST	B cell RAG associated protein	1.08411	1.08411	0	0
209696_at	FBP1	fructose-1,6-bisphosphatase 1	0.92241	1.08411	0	0
216025_x_at	CYP2C9	cytochrome P450, family 2, subfamily C, polypeptide 9	0.92244	1.08409	0	0
1555779_a_at	CD79A	CD79a molecule, immunoglobulin-associated alpha	1.084	1.084	0	0
1566785_x_at	NSF	N-ethylmaleimide-sensitive factor	0.92254	1.08397	0	0
227197_at	SGEF	Src homology 3 domain-containing guanine nucleotide exchange factor	1.08387	1.08387	0	0
229971_at	GPR114	G protein-coupled receptor 114	1.08372	1.08372	0	0
204232_at	FCER1G	Fc fragment of IgE, high affinity I, receptor for; gamma polypeptide	1.08358	1.08358	0	0
202112_at	VWF	von Willebrand factor	1.08349	1.08349	0	0
205159_at	CSF2RB	colony stimulating factor 2 receptor, beta, low-affinity (granulocyte-macrophage)	1.08348	1.08348	0	0
225032_at	FNDC3B	fibronectin type III domain containing 3B	1.08343	1.08343	0	0
202838_at	FUCA1	fucosidase, alpha-L- 1, tissue	1.08341	1.08341	0	0
221701_s_at	STRA6	stimulated by retinoic acid gene 6 homolog (mouse)	1.08325	1.08325	0	0
218723_s_at	RGC32	response gene to complement 32	1.08307	1.08307	0	0
218502_s_at	TRPS1	trichorhinophalangeal syndrome I	1.08286	1.08286	0	0
244029_at	CPNE5|AK124222	copine V	0.92364	1.08267	0	0
234792_x_at	IFI6|IGH@|IGHA1|IGHG1	interferon, alpha-inducible protein 6|immunoglobulin heavy locus|immunoglobulin heavy constant alpha 1|immunoglobulin heavy constant gamma 1 (G1m marker)	1.08224	1.08224	0	0
217127_at	CTH	cystathionase (cystathionine gamma-lyase)	1.08162	1.08162	0	0
237625_s_at	IGKC|IGKV1-5|IGKV2-24	immunoglobulin kappa constant|immunoglobulin kappa variable 1-5|immunoglobulin kappa variable 2-24	0.92479	1.08133	0	0
202369_s_at	TRAM2	translocation associated membrane protein 2	1.08132	1.08132	0	0
205807_s_at	TUFT1	tuftelin 1	1.08127	1.08127	0	0
213933_at	PTGER3	prostaglandin E receptor 3 (subtype EP3)	1.08124	1.08124	0	0
225540_at	MAP2	microtubule-associated protein 2	1.08038	1.08038	0	0
222240_s_at	ISYNA1	myo-inositol 1-phosphate synthase A1	1.08032	1.08032	0	0
230660_at			1.08021	1.08021	0	0
201640_x_at	CLPTM1	cleft lip and palate associated transmembrane protein 1	1.07981	1.07981	0	0
206247_at	MICB	MHC class I polypeptide-related sequence B	1.07959	1.07959	0	0
211638_at			1.07954	1.07954	0	0
202842_s_at	DNAJB9	DnaJ (Hsp40) homolog, subfamily B, member 9	1.07881	1.07881	0	0
211650_x_at	IGHA1	immunoglobulin heavy constant alpha 1	1.07808	1.07808	0	0
202175_at	CHPF	chondroitin polymerizing factor	1.07789	1.07789	0	0
227307_at			1.07789	1.07789	0	0
213170_at	GPX7	glutathione peroxidase 7	1.0776	1.0776	0	0
205326_at	RAMP3	receptor (calcitonin) activity modifying protein 3	1.07743	1.07743	0	0
217217_at			1.07736	1.07736	0	0
216430_x_at	IGL@|IGLC1|BC012876|X57820	immunoglobulin lambda locus|immunoglobulin lambda constant 1 (Mcg marker)	1.07728	1.07728	0	0
221799_at	CSGlcA-T	chondroitin sulfate glucuronyltransferase	1.07725	1.07725	0	0
225912_at	TP53INP1	tumor protein p53 inducible nuclear protein 1	1.07695	1.07695	0	0
216372_at			1.07687	1.07687	0	0
213050_at	COBL	cordon-bleu homolog (mouse)	1.0768	1.0768	0	0
227168_at			1.07669	1.07669	0	0
204562_at	IRF4	interferon regulatory factor 4	1.07646	1.07646	0	0
228214_at			0.92908	1.07633	0	0
217320_at			1.07617	1.07617	0	0
218681_s_at	SDF2L1	stromal cell-derived factor 2-like 1	1.07612	1.07612	0	0
239908_at	BCAR3	breast cancer anti-estrogen resistance 3	1.07563	1.07563	0	0
222125_s_at	PH-4	hypoxia-inducible factor prolyl 4-hydroxylase	1.07539	1.07539	0	0
204687_at	DKFZP564O0823	DKFZP564O0823 protein	0.92992	1.07536	0	0
236986_at			0.93047	1.07473	0	0
206421_s_at	SERPINB7	serpin peptidase inhibitor, clade B (ovalbumin), member 7	0.9305	1.07469	0	0
215035_at			1.07449	1.07449	0	0
218825_at	EGFL7	EGF-like-domain, multiple 7	1.07433	1.07433	0	0
209818_s_at	HABP4	hyaluronan binding protein 4	1.07401	1.07401	0	0
204639_at	ADA	adenosine deaminase	1.07395	1.07395	0	0
239042_at			0.93127	1.0738	0	0
203857_s_at	PDIA5	protein disulfide isomerase family A, member 5	1.07354	1.07354	0	0
204674_at	LRMP	lymphoid-restricted membrane protein	0.93164	1.07337	0	0
200918_s_at	SRPR	signal recognition particle receptor ('docking protein')	1.0733	1.0733	0	0
226440_at	DUSP22	dual specificity phosphatase 22	1.07329	1.07329	0	0
225003_at	UNQ501	MBC3205	1.07316	1.07316	0	0
215967_s_at	LY9	lymphocyte antigen 9	0.93231	1.07261	0	0
237690_at	GPR115	G protein-coupled receptor 115	1.0722	1.0722	0	0
206034_at	SERPINB8	serpin peptidase inhibitor, clade B (ovalbumin), member 8	0.93274	1.07211	0	0
214994_at	APOBEC3G|APOBEC3F	apolipoprotein B mRNA editing enzyme, catalytic polypeptide-like 3G|apolipoprotein B mRNA editing enzyme, catalytic polypeptide-like 3F	1.07196	1.07196	0	0
207677_s_at	NCF4	neutrophil cytosolic factor 4, 40kDa	1.07171	1.07171	0	0
219790_s_at	NPR3	natriuretic peptide receptor C/guanylate cyclase C (atrionatriuretic peptide receptor C)	0.9331	1.07169	0	0
228343_at	POU2F2	POU domain, class 2, transcription factor 2	0.93312	1.07167	0	0
218615_s_at	TMEM39A	transmembrane protein 39A	1.0716	1.0716	0	0
224925_at	PREX1	phosphatidylinositol 3,4,5-trisphosphate-dependent RAC exchanger 1	1.07158	1.07158	0	0
1558397_at			1.07152	1.07152	0	0
229723_at	TAGAP	T-cell activation GTPase activating protein	0.93329	1.07148	0	0
208639_x_at	PDIA6	protein disulfide isomerase family A, member 6	1.07146	1.07146	0	0
204394_at	SLC43A1	solute carrier family 43, member 1	1.07132	1.07132	0	0
213287_s_at	KRT10	keratin 10 (epidermolytic hyperkeratosis; keratosis palmaris et plantaris)	1.0711	1.0711	0	0
207738_s_at	NCKAP1	NCK-associated protein 1	1.07105	1.07105	0	0
211798_x_at			1.07002	1.07002	0	0
204116_at	IL2RG	interleukin 2 receptor, gamma (severe combined immunodeficiency)	1.06966	1.06966	0	0
235400_at	FCRLA	Fc receptor-like A	0.93492	1.0696	0	0
221882_s_at	TMEM8	transmembrane protein 8 (five membrane-spanning domains)	1.06946	1.06946	0	0
234279_at	TNFAIP8L3	tumor necrosis factor, alpha-induced protein 8-like 3	0.93531	1.06917	0	0
38671_at	PLXND1	plexin D1	1.06904	1.06904	0	0
242414_at			0.93558	1.06886	0	0
205637_s_at	SH3GL3	SH3-domain GRB2-like 3	1.0686	1.0686	0	0
219888_at	SPAG4	sperm associated antigen 4	1.06847	1.06847	0	0
227506_at	SLC16A9	solute carrier family 16, member 9 (monocarboxylic acid transporter 9)	0.93599	1.06838	0	0
1558828_s_at			1.0682	1.0682	0	0
223694_at	TRIM7	tripartite motif-containing 7	1.06803	1.06803	0	0
217258_x_at	IGL@|IGLC1|BC012876|X57820	immunoglobulin lambda locus|immunoglobulin lambda constant 1 (Mcg marker)	1.06793	1.06793	0	0
215058_at	MGC24039	hypothetical protein MGC24039	0.93643	1.06788	0	0
224630_at	C2orf30	chromosome 2 open reading frame 30	1.06787	1.06787	0	0
213042_s_at	ATP2A3	ATPase, Ca++ transporting, ubiquitous	1.06731	1.06731	0	0
209250_at	DEGS1	degenerative spermatocyte homolog 1, lipid desaturase (Drosophila)	1.06717	1.06717	0	0
221551_x_at	ST6GALNAC4|FLJ10232	ST6 (alpha-N-acetyl-neuraminyl-2,3-beta-galactosyl-1,3)-N-acetylgalactosaminide alpha-2,6-sialyltransferase 4|hypothetical protein FLJ10232	1.06682	1.06682	0	0
225383_at			1.0668	1.0668	0	0
200770_s_at	LAMC1	laminin, gamma 1 (formerly LAMB2)	1.06668	1.06668	0	0
209695_at	PTP4A3	protein tyrosine phosphatase type IVA, member 3	0.93749	1.06668	0	0
239294_at			0.93749	1.06668	0	0
46142_at			1.06659	1.06659	0	0
202063_s_at	SEL1L	sel-1 suppressor of lin-12-like (C. elegans)	1.06658	1.06658	0	0
202295_s_at	CTSH	cathepsin H	1.06658	1.06658	0	0
1569040_s_at			1.06632	1.06632	0	0
206150_at	CD27|U80760	CD27 molecule	1.0663	1.0663	0	0
209685_s_at	PRKCB1	protein kinase C, beta 1	0.9379	1.06621	0	0
215176_x_at	IGKC|IGKV1-5|IGKV2-24	immunoglobulin kappa constant|immunoglobulin kappa variable 1-5|immunoglobulin kappa variable 2-24	1.06618	1.06618	0	0
228954_at	LYSMD4	LysM, putative peptidoglycan-binding, domain containing 4	0.93811	1.06597	0	0
217168_s_at	HERPUD1	homocysteine-inducible, endoplasmic reticulum stress-inducible, ubiquitin-like domain member 1	1.06591	1.06591	0	0
201042_at	TGM2	transglutaminase 2 (C polypeptide, protein-glutamine-gamma-glutamyltransferase)	1.06564	1.06564	0	0
214151_s_at	CCPG1|BC051725	cell cycle progression 1	1.06558	1.06558	0	0
204735_at	PDE4A	phosphodiesterase 4A, cAMP-specific (phosphodiesterase E2 dunce homolog, Drosophila)	1.06549	1.06549	0	0
225224_at			1.06546	1.06546	0	0
231311_at			1.06517	1.06517	0	0
229147_at			1.06512	1.06512	0	0
207691_x_at	ENTPD1	ectonucleoside triphosphate diphosphohydrolase 1	1.0651	1.0651	0	0
210006_at	ABHD14A	abhydrolase domain containing 14A	1.06507	1.06507	0	0
228618_at			1.06497	1.06497	0	0
202064_s_at	SEL1L	sel-1 suppressor of lin-12-like (C. elegans)	1.06492	1.06492	0	0
204265_s_at	GPSM3	G-protein signalling modulator 3 (AGS3-like, C. elegans)	0.93907	1.06489	0	0
202027_at	C22orf5	chromosome 22 open reading frame 5	1.06475	1.06475	0	0
229367_s_at	GIMAP6	GTPase, IMAP family member 6	1.06465	1.06465	0	0
236963_at			0.93934	1.06458	0	0
206382_s_at	BDNF	brain-derived neurotrophic factor	1.06457	1.06457	0	0
221239_s_at	FCRL2	Fc receptor-like 2	0.93939	1.06452	0	0
231118_at	ANKRD35	ankyrin repeat domain 35	1.0643	1.0643	0	0
242943_at	ST8SIA4	ST8 alpha-N-acetyl-neuraminide alpha-2,8-sialyltransferase 4	1.06422	1.06422	0	0
204789_at	FMNL1	formin-like 1	1.06416	1.06416	0	0
204671_s_at	ANKRD6	ankyrin repeat domain 6	1.06408	1.06408	0	0
201236_s_at	BTG2	BTG family, member 2	1.06296	1.06296	0	0
231925_at			1.0629	1.0629	0	0
204269_at	PIM2	pim-2 oncogene	1.06286	1.06286	0	0
210754_s_at	LYN	v-yes-1 Yamaguchi sarcoma viral related oncogene homolog	0.94095	1.06276	0	0
200617_at	KIAA0152	KIAA0152	1.06269	1.06269	0	0
204950_at	CARD8	caspase recruitment domain family, member 8	0.9411	1.06259	0	0
218546_at	C1orf115	chromosome 1 open reading frame 115	1.06254	1.06254	0	0
211980_at	COL4A1	collagen, type IV, alpha 1	1.06253	1.06253	0	0
242031_at			1.06231	1.06231	0	0
217767_at	C3	complement component 3	1.06226	1.06226	0	0
214777_at			1.06203	1.06203	0	0
235173_at			0.94163	1.06198	0	0
216491_x_at	IFI6|IGH@|IGHA1|IGHG1|IGHV1-69	interferon, alpha-inducible protein 6|immunoglobulin heavy locus|immunoglobulin heavy constant alpha 1|immunoglobulin heavy constant gamma 1 (G1m marker)|immunoglobulin heavy variable 1-69	1.06171	1.06171	0	0
40446_at	PHF1	PHD finger protein 1	1.06156	1.06156	0	0
215425_at			0.94224	1.0613	0	0
209581_at	HRASLS3	HRAS-like suppressor 3	1.06112	1.06112	0	0
203756_at	ARHGEF17	Rho guanine nucleotide exchange factor (GEF) 17	1.06098	1.06098	0	0
223164_at	CCM2	cerebral cavernous malformation 2	1.06071	1.06071	0	0
1557522_x_at			1.06052	1.06052	0	0
226743_at	SLFN11	schlafen family member 11	1.0601	1.0601	0	0
217084_at			1.05999	1.05999	0	0
226632_at	CYGB	cytoglobin	1.05993	1.05993	0	0
211644_x_at	IGKC|IGKV1-5|IGKV2-24|LOC285074	immunoglobulin kappa constant|immunoglobulin kappa variable 1-5|immunoglobulin kappa variable 2-24|hypothetical protein LOC285074	1.05911	1.05911	0	0
214228_x_at	TNFRSF4	tumor necrosis factor receptor superfamily, member 4	1.05887	1.05887	0	0
38487_at	STAB1	stabilin 1	1.05886	1.05886	0	0
212315_s_at	NUP210	nucleoporin 210kDa	1.05873	1.05873	0	0
207023_x_at	KRT10	keratin 10 (epidermolytic hyperkeratosis; keratosis palmaris et plantaris)	1.05865	1.05865	0	0
211649_x_at	IFI6|IGH@|IGHA1|IGHG1	interferon, alpha-inducible protein 6|immunoglobulin heavy locus|immunoglobulin heavy constant alpha 1|immunoglobulin heavy constant gamma 1 (G1m marker)	1.05855	1.05855	0	0
243606_at			1.05849	1.05849	0	0
1565282_at			1.0584	1.0584	0	0
202185_at	PLOD3	procollagen-lysine, 2-oxoglutarate 5-dioxygenase 3	1.05825	1.05825	0	0
202947_s_at	GYPC	glycophorin C (Gerbich blood group)	1.05806	1.05806	0	0
208782_at	FSTL1	follistatin-like 1	1.05803	1.05803	0	0
1559584_a_at	C16orf54|LOC440354|BOLA2	chromosome 16 open reading frame 54|PI-3-kinase-related kinase SMG-1 pseudogene|bolA homolog 2 (E. coli)	1.05795	1.05795	0	0
218324_s_at	SPATS2	spermatogenesis associated, serine-rich 2	0.94528	1.05789	0	0
204912_at	IL10RA	interleukin 10 receptor, alpha	1.05773	1.05773	0	0
212750_at	PPP1R16B	protein phosphatase 1, regulatory (inhibitor) subunit 16B	0.94548	1.05767	0	0
224428_s_at	CDCA7	cell division cycle associated 7	1.05766	1.05766	0	0
210142_x_at	FLOT1	flotillin 1	1.05747	1.05747	0	0
209570_s_at	D4S234E	DNA segment on chromosome 4 (unique) 234 expressed sequence	1.05731	1.05731	0	0
206085_s_at	CTH	cystathionase (cystathionine gamma-lyase)	1.05725	1.05725	0	0
210243_s_at	B4GALT3	UDP-Gal:betaGlcNAc beta 1,4- galactosyltransferase, polypeptide 3	1.0572	1.0572	0	0
204153_s_at	MFNG	manic fringe homolog (Drosophila)	1.05706	1.05706	0	0
221586_s_at	E2F5	E2F transcription factor 5, p130-binding	1.05681	1.05681	0	0
201923_at	PRDX4	peroxiredoxin 4	1.0568	1.0568	0	0
204236_at	FLI1	Friend leukemia virus integration 1	1.05663	1.05663	0	0
216661_x_at	CYP2C9	cytochrome P450, family 2, subfamily C, polypeptide 9	0.94648	1.05654	0	0
233690_at	RUNX1	runt-related transcription factor 1 (acute myeloid leukemia 1; aml1 oncogene)	1.05638	1.05638	0	0
209263_x_at	TSPAN4	tetraspanin 4	1.05628	1.05628	0	0
236191_at	CD38	CD38 molecule	0.94675	1.05624	0	0
211913_s_at	MERTK	c-mer proto-oncogene tyrosine kinase	1.0562	1.0562	0	0
238614_x_at			1.05587	1.05587	0	0
213475_s_at	ITGAL	integrin, alpha L (antigen CD11A (p180), lymphocyte function-associated antigen 1; alpha polypeptide)	1.05572	1.05572	0	0
228593_at			1.05551	1.05551	0	0
210871_x_at	SSX2IP	synovial sarcoma, X breakpoint 2 interacting protein	0.94756	1.05535	0	0
223847_s_at	ERGIC1	endoplasmic reticulum-golgi intermediate compartment (ERGIC) 1	1.05514	1.05514	0	0
224405_at	FCRL5	Fc receptor-like 5	1.05492	1.05492	0	0
227944_at			1.05488	1.05488	0	0
233058_at			0.94798	1.05488	0	0
226450_at			1.05484	1.05484	0	0
218436_at	SIL1	SIL1 homolog, endoplasmic reticulum chaperone (S. cerevisiae)	1.0548	1.0548	0	0
1554062_at	XG	Xg blood group	1.05468	1.05468	0	0
209374_s_at	IFI6|IGH@|IGHA1|IGHG1|IGHM	interferon, alpha-inducible protein 6|immunoglobulin heavy locus|immunoglobulin heavy constant alpha 1|immunoglobulin heavy constant gamma 1 (G1m marker)|immunoglobulin heavy constant mu	0.94824	1.05459	0	0
228658_at			0.94827	1.05455	0	0
235745_at	ERN1	endoplasmic reticulum to nucleus signalling 1	1.05447	1.05447	0	0
1555773_at			1.05435	1.05435	0	0
202743_at	PIK3R3	phosphoinositide-3-kinase, regulatory subunit 3 (p55, gamma)	1.05433	1.05433	0	0
203279_at	EDEM1	ER degradation enhancer, mannosidase alpha-like 1	1.05431	1.05431	0	0
207777_s_at	SP140	SP140 nuclear body protein	1.0542	1.0542	0	0
216401_x_at	IGKC|IGKV1-5|IGKV2-24	immunoglobulin kappa constant|immunoglobulin kappa variable 1-5|immunoglobulin kappa variable 2-24	1.0539	1.0539	0	0
209348_s_at	MAF	v-maf musculoaponeurotic fibrosarcoma oncogene homolog (avian)	1.05387	1.05387	0	0
209183_s_at	C10orf10	chromosome 10 open reading frame 10	1.05381	1.05381	0	0
202083_s_at	SEC14L1	SEC14-like 1 (S. cerevisiae)	0.949	1.05374	0	0
201288_at	ARHGDIB	Rho GDP dissociation inhibitor (GDI) beta	1.05353	1.05353	0	0
225282_at	SMAP1L	stromal membrane-associated protein 1-like	1.0535	1.0535	0	0
231991_at	C20orf160	chromosome 20 open reading frame 160	1.05337	1.05337	0	0
228115_at			1.05316	1.05316	0	0
202887_s_at	DDIT4	DNA-damage-inducible transcript 4	1.05315	1.05315	0	0
227294_at			1.05275	1.05275	0	0
227125_at			1.05261	1.05261	0	0
202062_s_at	SEL1L	sel-1 suppressor of lin-12-like (C. elegans)	0.95045	1.05213	0	0
237367_x_at	CFLAR	CASP8 and FADD-like apoptosis regulator	0.95048	1.0521	0	0
204829_s_at	FOLR2	folate receptor 2 (fetal)	0.9505	1.05207	0	0
213701_at	C12orf29	chromosome 12 open reading frame 29	1.05204	1.05204	0	0
204088_at	P2RX4	purinergic receptor P2X, ligand-gated ion channel, 4	1.05201	1.05201	0	0
202957_at	HCLS1	hematopoietic cell-specific Lyn substrate 1	1.05187	1.05187	0	0
205297_s_at	CD79B	CD79b molecule, immunoglobulin-associated beta	1.05174	1.05174	0	0
227717_at	FLJ41603	FLJ41603 protein	1.05171	1.05171	0	0
204604_at	PFTK1	PFTAIRE protein kinase 1	1.05164	1.05164	0	0
209499_x_at	TNFSF13|TNFSF12-TNFSF13	tumor necrosis factor (ligand) superfamily, member 13|tumor necrosis factor (ligand) superfamily, member 12-member 13	1.05163	1.05163	0	0
205237_at	FCN1|CR749452	ficolin (collagen/fibrinogen domain containing) 1	1.05116	1.05116	0	0
219402_s_at	DERL1	Der1-like domain family, member 1	1.05107	1.05107	0	0
206049_at	SELP	selectin P (granule membrane protein 140kDa, antigen CD62)	1.05106	1.05106	0	0
228167_at	KLHL6	kelch-like 6 (Drosophila)	0.95145	1.05103	0	0
210657_s_at		septin 4	1.05098	1.05098	0	0
208018_s_at	HCK	hemopoietic cell kinase	1.05091	1.05091	0	0
238452_at	FCRLB	Fc receptor-like B	1.05077	1.05077	0	0
236798_at			1.05076	1.05076	0	0
209622_at	STK16	serine/threonine kinase 16	1.05067	1.05067	0	0
239118_at	KCNA2	potassium voltage-gated channel, shaker-related subfamily, member 2	0.95177	1.05067	0	0
228008_at			1.05066	1.05066	0	0
216829_at	IGKC|IGKV1-5|IGKV2-24	immunoglobulin kappa constant|immunoglobulin kappa variable 1-5|immunoglobulin kappa variable 2-24	1.05049	1.05049	0	0
236491_at	BCL2L10	BCL2-like 10 (apoptosis facilitator)	1.05044	1.05044	0	0
238668_at			1.05039	1.05039	0	0
234113_at	GMDS	GDP-mannose 4,6-dehydratase	1.05031	1.05031	0	0
215379_x_at			1.05	1.05	0	0
214677_x_at	IGL@|IGLC1|IGLV4-3|IGLV3-25|IGLJ3|BC012876|X57820|BC064491|AJ319669	immunoglobulin lambda locus|immunoglobulin lambda constant 1 (Mcg marker)|immunoglobulin lambda variable 4-3|immunoglobulin lambda variable 3-25|immunoglobulin lambda joining 3	1.04992	1.04992	0	0
219191_s_at	TFCP2|BIN2	transcription factor CP2|bridging integrator 2	0.95245	1.04992	0	0
213698_at	ZMYM6	zinc finger, MYM-type 6	1.04991	1.04991	0	0
209138_x_at	IGL@|IGLC1|IGLV4-3|IGLV3-25|IGLJ3|GGTL4|BC012876|X57820|BC064491|AJ319669|hsa-mir-650	immunoglobulin lambda locus|immunoglobulin lambda constant 1 (Mcg marker)|immunoglobulin lambda variable 4-3|immunoglobulin lambda variable 3-25|immunoglobulin lambda joining 3|gamma-glutamyltransferase-like 4	1.04989	1.04989	0	0
220751_s_at	C5orf4	chromosome 5 open reading frame 4	1.04977	1.04977	0	0
218746_at	TAPBPL|U80760	TAP binding protein-like	0.9528	1.04953	0	0
208056_s_at	CBFA2T3	core-binding factor, runt domain, alpha subunit 2; translocated to, 3	1.04925	1.04925	0	0
203921_at	CHST2	carbohydrate (N-acetylglucosamine-6-O) sulfotransferase 2	1.04915	1.04915	0	0
219869_s_at	SLC39A8	solute carrier family 39 (zinc transporter), member 8	0.95338	1.0489	0	0
226185_at			1.04864	1.04864	0	0
242662_at			0.95365	1.0486	0	0
230835_at	UNQ467	KIPV467	1.04845	1.04845	0	0
202767_at	ACP2	acid phosphatase 2, lysosomal	1.04828	1.04828	0	0
204923_at	CXorf9	chromosome X open reading frame 9	1.04816	1.04816	0	0
227210_at			1.04811	1.04811	0	0
224342_x_at	IGL@|IGLC1|X57820	immunoglobulin lambda locus|immunoglobulin lambda constant 1 (Mcg marker)	1.04792	1.04792	0	0
213618_at	CENTD1	centaurin, delta 1	1.0479	1.0479	0	0
217236_x_at			1.04764	1.04764	0	0
218433_at	PANK3	pantothenate kinase 3	0.95461	1.04755	0	0
238123_at			0.95462	1.04753	0	0
230800_at	ADCY4	adenylate cyclase 4	1.04752	1.04752	0	0
228155_at	C10orf58	chromosome 10 open reading frame 58	1.04741	1.04741	0	0
226017_at	CMTM7	CKLF-like MARVEL transmembrane domain containing 7	0.95479	1.04735	0	0
238575_at	OSBPL6	oxysterol binding protein-like 6	1.04734	1.04734	0	0
212316_at	NUP210	nucleoporin 210kDa	1.04718	1.04718	0	0
212415_at		septin 6	0.955	1.04713	0	0
210744_s_at	IL5RA	interleukin 5 receptor, alpha	1.0471	1.0471	0	0
222838_at	SLAMF7	SLAM family member 7	0.95506	1.04705	0	0
217976_s_at	DYNC1LI1	dynein, cytoplasmic 1, light intermediate chain 1	1.04688	1.04688	0	0
219622_at	RAB20	RAB20, member RAS oncogene family	0.95527	1.04683	0	0
231780_at	GBGT1	globoside alpha-1,3-N-acetylgalactosaminyltransferase 1	1.04681	1.04681	0	0
202177_at	GAS6	growth arrest-specific 6	1.04671	1.04671	0	0
223553_s_at			1.04663	1.04663	0	0
212914_at	CBX7	chromobox homolog 7	1.04653	1.04653	0	0
230673_at	PKHD1L1	polycystic kidney and hepatic disease 1 (autosomal recessive)-like 1	1.0465	1.0465	0	0
203780_at	EVA1	epithelial V-like antigen 1	1.04644	1.04644	0	0
232488_at	AGXT2L2	alanine-glyoxylate aminotransferase 2-like 2	1.04622	1.04622	0	0
236009_at			1.04617	1.04617	0	0
218358_at	CRELD2	cysteine-rich with EGF-like domains 2	1.04601	1.04601	0	0
50965_at	RAB26	RAB26, member RAS oncogene family	0.95605	1.04597	0	0
217529_at			1.04591	1.04591	0	0
214916_x_at	IFI6|IGH@|IGHA1|IGHG1|IGHM	interferon, alpha-inducible protein 6|immunoglobulin heavy locus|immunoglobulin heavy constant alpha 1|immunoglobulin heavy constant gamma 1 (G1m marker)|immunoglobulin heavy constant mu	1.0457	1.0457	0	0
219716_at	APOL6	apolipoprotein L, 6	0.9563	1.0457	0	0
226436_at	RASSF4	Ras association (RalGDS/AF-6) domain family 4	1.0455	1.0455	0	0
218805_at	GIMAP5	GTPase, IMAP family member 5	1.04526	1.04526	0	0
234390_x_at	IGHA1	immunoglobulin heavy constant alpha 1	0.95684	1.04511	0	0
218898_at	FAM57A	family with sequence similarity 57, member A	1.04507	1.04507	0	0
230011_at	RP5-821D11.2	meiosis defective 1	1.04489	1.04489	0	0
224406_s_at	FCRL5|AK090475	Fc receptor-like 5	0.95744	1.04445	0	0
208130_s_at	TBXAS1	thromboxane A synthase 1 (platelet, cytochrome P450, family 5, subfamily A)	1.04409	1.04409	0	0
213386_at			1.04408	1.04408	0	0
202857_at	TMEM4	transmembrane protein 4	1.04404	1.04404	0	0
201004_at	SSR4	signal sequence receptor, delta (translocon-associated protein delta)	1.04394	1.04394	0	0
229062_at			0.95808	1.04375	0	0
1561937_x_at			1.04374	1.04374	0	0
218807_at	VAV3	vav 3 oncogene	1.0437	1.0437	0	0
209500_x_at	TNFSF13|TNFSF12-TNFSF13	tumor necrosis factor (ligand) superfamily, member 13|tumor necrosis factor (ligand) superfamily, member 12-member 13	0.95821	1.04361	0	0
205267_at	POU2AF1	POU domain, class 2, associating factor 1	1.04359	1.04359	0	0
237759_at	CD48	CD48 molecule	0.9584	1.0434	0	0
218084_x_at	FXYD5	FXYD domain containing ion transport regulator 5	1.04308	1.04308	0	0
229860_x_at			0.95884	1.04292	0	0
218678_at	NES	nestin	1.04291	1.04291	0	0
217198_x_at	IGHA1	immunoglobulin heavy constant alpha 1	1.04271	1.04271	0	0
225367_at	PGM2	phosphoglucomutase 2	1.04263	1.04263	0	0
227923_at			1.04234	1.04234	0	0
218747_s_at	TAPBPL|U80760	TAP binding protein-like	1.04233	1.04233	0	0
219756_s_at	POF1B	premature ovarian failure, 1B	1.04226	1.04226	0	0
223423_at	GPR160	G protein-coupled receptor 160	1.04223	1.04223	0	0
211725_s_at	BID	BH3 interacting domain death agonist	1.04188	1.04188	0	0
227346_at			0.95992	1.04176	0	0
1552496_a_at			1.0415	1.0415	0	0
206106_at	MAPK12	mitogen-activated protein kinase 12	1.04147	1.04147	0	0
209734_at	NCKAP1L	NCK-associated protein 1-like	1.04114	1.04114	0	0
221739_at	C19orf10	chromosome 19 open reading frame 10	1.04113	1.04113	0	0
208983_s_at	PECAM1	platelet/endothelial cell adhesion molecule (CD31 antigen)	1.04102	1.04102	0	0
205363_at	BBOX1	butyrobetaine (gamma), 2-oxoglutarate dioxygenase (gamma-butyrobetaine hydroxylase) 1	1.04095	1.04095	0	0
223568_s_at	PPAPDC1B	phosphatidic acid phosphatase type 2 domain containing 1B	1.0409	1.0409	0	0
36030_at	HOM-TES-103	hypothetical protein LOC25900, isoform 3	1.04072	1.04072	0	0
210076_x_at	SERBP1	SERPINE1 mRNA binding protein 1	0.96092	1.04067	0	0
1598_g_at	GAS6	growth arrest-specific 6	0.96102	1.04056	0	0
209267_s_at	SLC39A8	solute carrier family 39 (zinc transporter), member 8	1.04054	1.04054	0	0
215777_at	IGLC1	immunoglobulin lambda constant 1 (Mcg marker)	1.04028	1.04028	0	0
200652_at	SSR2	signal sequence receptor, beta (translocon-associated protein beta)	1.04022	1.04022	0	0
229958_at	C8orf61	chromosome 8 open reading frame 61	1.04019	1.04019	0	0
204785_x_at	IFNAR2	interferon (alpha, beta and omega) receptor 2	1.04017	1.04017	0	0
202428_x_at	DBI	diazepam binding inhibitor (GABA receptor modulator, acyl-Coenzyme A binding protein)	1.03997	1.03997	0	0
221029_s_at	WNT5B	wingless-type MMTV integration site family, member 5B	1.03995	1.03995	0	0
229506_at			0.96167	1.03985	0	0
210714_at	R3HDM1	R3H domain containing 1	1.0398	1.0398	0	0
231033_at			0.96173	1.03979	0	0
206090_s_at	DISC1	disrupted in schizophrenia 1	0.96174	1.03978	0	0
228298_at	FAM113B	family with sequence similarity 113, member B	0.96175	1.03977	0	0
203028_s_at	CYBA	cytochrome b-245, alpha polypeptide	1.03965	1.03965	0	0
203456_at	PRAF2	PRA1 domain family, member 2	1.03955	1.03955	0	0
1554912_at	FAM62C	family with sequence similarity 62 (C2 domain containing), member C	1.03943	1.03943	0	0
206181_at	SLAMF1	signaling lymphocytic activation molecule family member 1	1.03938	1.03938	0	0
238332_at	ANKRD29	ankyrin repeat domain 29	0.96216	1.03933	0	0
204393_s_at	ACPP	acid phosphatase, prostate	0.96227	1.03921	0	0
211647_x_at			1.03912	1.03912	0	0
211778_s_at	OVOL2	ovo-like 2 (Drosophila)	0.9624	1.03907	0	0
201272_at	AKR1B1	aldo-keto reductase family 1, member B1 (aldose reductase)	1.03906	1.03906	0	0
222245_s_at	FER1L4	fer-1-like 4 (C. elegans)	0.96243	1.03903	0	0
236436_at	SLC25A45	solute carrier family 25, member 45	0.96246	1.039	0	0
219505_at	CECR1	cat eye syndrome chromosome region, candidate 1	1.03894	1.03894	0	0
217390_x_at			0.96272	1.03873	0	0
232202_at			1.03871	1.03871	0	0
224707_at	C5orf32	chromosome 5 open reading frame 32	1.03852	1.03852	0	0
212345_s_at	CREB3L2	cAMP responsive element binding protein 3-like 2	0.96305	1.03837	0	0
234477_at	IFI6|IGH@|IGHA1|IGHG1	interferon, alpha-inducible protein 6|immunoglobulin heavy locus|immunoglobulin heavy constant alpha 1|immunoglobulin heavy constant gamma 1 (G1m marker)	1.03832	1.03832	0	0
221253_s_at	TXNDC5	thioredoxin domain containing 5	1.03825	1.03825	0	0
240189_at			1.03799	1.03799	0	0
205832_at	CPA4	carboxypeptidase A4	1.03798	1.03798	0	0
214626_s_at	GANAB	glucosidase, alpha; neutral AB	1.03792	1.03792	0	0
223350_x_at	LIN7C	lin-7 homolog C (C. elegans)	1.03775	1.03775	0	0
226525_at			0.96373	1.03763	0	0
217469_at			1.03761	1.03761	0	0
1553956_at	ALS2CR4	amyotrophic lateral sclerosis 2 (juvenile) chromosome region, candidate 4	1.03757	1.03757	0	0
203823_at	RGS3	regulator of G-protein signalling 3	1.03739	1.03739	0	0
218883_s_at	MLF1IP	MLF1 interacting protein	0.96403	1.03732	0	0
204679_at	KCNK1	potassium channel, subfamily K, member 1	0.96418	1.03715	0	0
216573_at	IGL@|IGLC1|BC012876|X57820	immunoglobulin lambda locus|immunoglobulin lambda constant 1 (Mcg marker)	1.037	1.037	0	0
216576_x_at	IGKC|IGKV1-5|IGKV2-24	immunoglobulin kappa constant|immunoglobulin kappa variable 1-5|immunoglobulin kappa variable 2-24	1.03697	1.03697	0	0
241891_at	DOCK8	dedicator of cytokinesis 8	0.9644	1.03692	0	0
220377_at			1.03683	1.03683	0	0
202908_at	WFS1	Wolfram syndrome 1 (wolframin)	1.03682	1.03682	0	0
235353_at	KIAA0746	KIAA0746 protein	0.96452	1.03678	0	0
215121_x_at	IGL@|IGLC1|IGLV4-3|IGLV3-25|IGLJ3|BC012876|X57820|BC064491|AJ319669	immunoglobulin lambda locus|immunoglobulin lambda constant 1 (Mcg marker)|immunoglobulin lambda variable 4-3|immunoglobulin lambda variable 3-25|immunoglobulin lambda joining 3	1.03661	1.03661	0	0
214157_at	GNAS	GNAS complex locus	1.03655	1.03655	0	0
206398_s_at	CD19	CD19 molecule	1.03645	1.03645	0	0
217853_at	TNS3	tensin 3	1.03645	1.03645	0	0
227525_at			1.03636	1.03636	0	0
211637_x_at	IFI6|IGH@|IGHA1|IGHG1|IGHV1-69	interferon, alpha-inducible protein 6|immunoglobulin heavy locus|immunoglobulin heavy constant alpha 1|immunoglobulin heavy constant gamma 1 (G1m marker)|immunoglobulin heavy variable 1-69	1.03628	1.03628	0	0
221844_x_at			1.03622	1.03622	0	0
201858_s_at	PRG1	proteoglycan 1, secretory granule	0.9651	1.03616	0	0
229975_at			1.03609	1.03609	0	0
204485_s_at	TOM1L1	target of myb1-like 1 (chicken)	0.96519	1.03607	0	0
224404_s_at	FCRL5	Fc receptor-like 5	1.03603	1.03603	0	0
204220_at	GMFG	glia maturation factor, gamma	0.96533	1.03591	0	0
230925_at	APBB1IP	amyloid beta (A4) precursor protein-binding, family B, member 1 interacting protein	0.96534	1.0359	0	0
219288_at	C3orf14	chromosome 3 open reading frame 14	0.96553	1.0357	0	0
238017_at	RDHE2	retinal short chain dehydrogenase reductase isoform 1	0.96572	1.0355	0	0
213603_s_at	RAC2	ras-related C3 botulinum toxin substrate 2 (rho family, small GTP binding protein Rac2)	1.03533	1.03533	0	0
208087_s_at	ZBP1	Z-DNA binding protein 1	0.96588	1.03532	0	0
203435_s_at	MME	membrane metallo-endopeptidase (neutral endopeptidase, enkephalinase)	1.03513	1.03513	0	0
235405_at	GSTA4	glutathione S-transferase A4	0.96606	1.03513	0	0
201819_at	SCARB1	scavenger receptor class B, member 1	1.0351	1.0351	0	0
238025_at	MLKL	mixed lineage kinase domain-like	0.96638	1.03479	0	0
204949_at	ICAM3	intercellular adhesion molecule 3	1.0344	1.0344	0	0
217231_s_at	MAST1	microtubule associated serine/threonine kinase 1	0.96675	1.0344	0	0
206896_s_at	GNG7	guanine nucleotide binding protein (G protein), gamma 7	1.03421	1.03421	0	0
35974_at	LRMP	lymphoid-restricted membrane protein	0.96697	1.03416	0	0
227749_at			1.03415	1.03415	0	0
1555526_a_at		septin 6	1.034	1.034	0	0
203761_at	SLA	Src-like-adaptor	0.96716	1.03395	0	0
212350_at	TBC1D1	TBC1 (tre-2/USP6, BUB2, cdc16) domain family, member 1	1.0339	1.0339	0	0
200971_s_at	SERP1	stress-associated endoplasmic reticulum protein 1	1.03389	1.03389	0	0
215946_x_at	IGLL1|CTA-246H3.1	immunoglobulin lambda-like polypeptide 1|similar to omega protein	1.03383	1.03383	0	0
226907_at	PPP1R14C	protein phosphatase 1, regulatory (inhibitor) subunit 14C	1.03362	1.03362	0	0
209083_at	CORO1A	coronin, actin binding protein, 1A	1.0334	1.0334	0	0
217179_x_at	IGLC1|X57820	immunoglobulin lambda constant 1 (Mcg marker)	1.03337	1.03337	0	0
241917_at	FCHSD2	FCH and double SH3 domains 2	0.96774	1.03334	0	0
235474_at			1.03313	1.03313	0	0
229972_at			0.96799	1.03307	0	0
217225_x_at	NOMO1|NOMO2|NOMO3	NODAL modulator 1|NODAL modulator 2|NODAL modulator 3	1.03303	1.03303	0	0
202150_s_at	NEDD9	neural precursor cell expressed, developmentally down-regulated 9	1.03302	1.03302	0	0
210466_s_at	SERBP1	SERPINE1 mRNA binding protein 1	1.03294	1.03294	0	0
203416_at	CD53	CD53 molecule	0.96812	1.03293	0	0
229290_at			0.96827	1.03277	0	0
213036_x_at	ATP2A3	ATPase, Ca++ transporting, ubiquitous	1.03273	1.03273	0	0
205153_s_at	CD40	CD40 molecule, TNF receptor superfamily member 5	1.03257	1.03257	0	0
219117_s_at	FKBP11	FK506 binding protein 11, 19 kDa	1.03241	1.03241	0	0
205504_at	BTK	Bruton agammaglobulinemia tyrosine kinase	1.03236	1.03236	0	0
224486_s_at	C15orf41	chromosome 15 open reading frame 41	1.03229	1.03229	0	0
208384_s_at	MID2	midline 2	0.9688	1.0322	0	0
203391_at	FKBP2	FK506 binding protein 2, 13kDa	1.03216	1.03216	0	0
232167_at	SLC2A11	solute carrier family 2 (facilitated glucose transporter), member 11	0.96888	1.03212	0	0
226564_at	ZFAT1	ZFAT zinc finger 1	1.03194	1.03194	0	0
214084_x_at	FKBP6|NCF1	FK506 binding protein 6, 36kDa|neutrophil cytosolic factor 1, (chronic granulomatous disease, autosomal 1)	1.0316	1.0316	0	0
219562_at	RAB26	RAB26, member RAS oncogene family	1.03153	1.03153	0	0
233280_at	NEBL	nebulette	1.03147	1.03147	0	0
222753_s_at	SPCS3	signal peptidase complex subunit 3 homolog (S. cerevisiae)	1.03139	1.03139	0	0
210633_x_at	KRT10	keratin 10 (epidermolytic hyperkeratosis; keratosis palmaris et plantaris)	1.03135	1.03135	0	0
229072_at			0.96976	1.03118	0	0
222383_s_at	ALOXE3	arachidonate lipoxygenase 3	1.03115	1.03115	0	0
203906_at			1.03114	1.03114	0	0
211643_x_at	IGKC|IGKV1-5|IGKV2-24	immunoglobulin kappa constant|immunoglobulin kappa variable 1-5|immunoglobulin kappa variable 2-24	1.03082	1.03082	0	0
1555041_a_at	NAGA	N-acetylgalactosaminidase, alpha-	1.03075	1.03075	0	0
211641_x_at	IFI6|IGHA1|IGHG1	interferon, alpha-inducible protein 6|immunoglobulin heavy constant alpha 1|immunoglobulin heavy constant gamma 1 (G1m marker)	0.97034	1.03056	0	0
1554003_at	RGNEF	Rho-guanine nucleotide exchange factor	0.97054	1.03036	0	0
227946_at	OSBPL7	oxysterol binding protein-like 7	1.0303	1.0303	0	0
216060_s_at	DAAM1	dishevelled associated activator of morphogenesis 1	1.03025	1.03025	0	0
1555270_a_at	WFS1	Wolfram syndrome 1 (wolframin)	1.0302	1.0302	0	0
206875_s_at	SLK	STE20-like kinase (yeast)	1.03016	1.03016	0	0
229522_at			1.03012	1.03012	0	0
215808_at			1.02993	1.02993	0	0
235201_at			1.02984	1.02984	0	0
210314_x_at	TNFSF13|TNFSF12-TNFSF13	tumor necrosis factor (ligand) superfamily, member 13|tumor necrosis factor (ligand) superfamily, member 12-member 13	0.97131	1.02954	0	0
241844_x_at	TMEM156	transmembrane protein 156	1.02943	1.02943	0	0
228258_at	TBC1D10C	TBC1 domain family, member 10C	1.02934	1.02934	0	0
204755_x_at	HLF	hepatic leukemia factor	1.02923	1.02923	0	0
235401_s_at	FCRLA	Fc receptor-like A	1.02896	1.02896	0	0
214298_x_at		septin 6	1.02888	1.02888	0	0
235085_at			1.02888	1.02888	0	0
215949_x_at	IFI6|IGH@|IGHA1|IGHG1|IGHV1-69	interferon, alpha-inducible protein 6|immunoglobulin heavy locus|immunoglobulin heavy constant alpha 1|immunoglobulin heavy constant gamma 1 (G1m marker)|immunoglobulin heavy variable 1-69	1.02884	1.02884	0	0
202289_s_at	TACC2	transforming, acidic coiled-coil containing protein 2	1.0288	1.0288	0	0
209933_s_at	CD300A	CD300a molecule	0.97219	1.0286	0	0
222435_s_at	UBE2J1	ubiquitin-conjugating enzyme E2, J1 (UBC6 homolog, yeast)	1.02859	1.02859	0	0
223325_at	TXNDC11	thioredoxin domain containing 11	1.02852	1.02852	0	0
220161_s_at	EPB41L4B	erythrocyte membrane protein band 4.1 like 4B	1.02848	1.02848	0	0
211636_at			0.97234	1.02845	0	0
219995_s_at	ZNF750	zinc finger protein 750	1.02843	1.02843	0	0
1554628_at	ZNF57	zinc finger protein 57	0.97258	1.0282	0	0
213680_at			0.97271	1.02805	0	0
203620_s_at	FCHSD2	FCH and double SH3 domains 2	1.02804	1.02804	0	0
203143_s_at	KIAA0040	KIAA0040	1.02796	1.02796	0	0
219690_at	TMEM149	transmembrane protein 149	1.02794	1.02794	0	0
1555753_x_at			1.0278	1.0278	0	0
224663_s_at	CFL2	cofilin 2 (muscle)	1.02778	1.02778	0	0
204882_at	ARHGAP25	Rho GTPase activating protein 25	0.97299	1.02776	0	0
228236_at	C20orf54	chromosome 20 open reading frame 54	1.0274	1.0274	0	0
212699_at	SCAMP5	secretory carrier membrane protein 5	0.97335	1.02738	0	0
229739_s_at			1.02735	1.02735	0	0
204043_at	TCN2	transcobalamin II; macrocytic anemia	0.97369	1.02702	0	0
223469_at	PGPEP1	pyroglutamyl-peptidase I	1.02675	1.02675	0	0
217157_x_at	IGKC|IGKV1-5|IGKV2-24	immunoglobulin kappa constant|immunoglobulin kappa variable 1-5|immunoglobulin kappa variable 2-24	1.02674	1.02674	0	0
241869_at	APOL6	apolipoprotein L, 6	1.02673	1.02673	0	0
210889_s_at	FCGR2B	Fc fragment of IgG, low affinity IIb, receptor (CD32)	1.02667	1.02667	0	0
201522_x_at	SNRPN|SNURF	small nuclear ribonucleoprotein polypeptide N|SNRPN upstream reading frame	1.02661	1.02661	0	0
202148_s_at	PYCR1	pyrroline-5-carboxylate reductase 1	1.02646	1.02646	0	0
212873_at	HMHA1	histocompatibility (minor) HA-1	0.97422	1.02646	0	0
1556183_at	KIAA1641	KIAA1641	0.9744	1.02628	0	0
226530_at	BMF	Bcl2 modifying factor	0.97441	1.02626	0	0
229937_x_at			1.02625	1.02625	0	0
202732_at	PKIG	protein kinase (cAMP-dependent, catalytic) inhibitor gamma	1.02618	1.02618	0	0
41577_at	PPP1R16B	protein phosphatase 1, regulatory (inhibitor) subunit 16B	1.02606	1.02606	0	0
239770_at			1.026	1.026	0	0
223427_s_at	EPB41L4B	erythrocyte membrane protein band 4.1 like 4B	1.02597	1.02597	0	0
215118_s_at	IGH@	immunoglobulin heavy locus	1.02593	1.02593	0	0
218999_at	TMEM140	transmembrane protein 140	0.9748	1.02585	0	0
222690_s_at	TMEM39A	transmembrane protein 39A	1.02581	1.02581	0	0
228759_at	CREB3L2	cAMP responsive element binding protein 3-like 2	0.97488	1.02577	0	0
229164_s_at	ABTB1	ankyrin repeat and BTB (POZ) domain containing 1	0.97493	1.02571	0	0
226817_at	DSC2	desmocollin 2	0.97499	1.02565	0	0
217899_at	FLJ20254	hypothetical protein FLJ20254	1.02548	1.02548	0	0
235965_at			1.02547	1.02547	0	0
205379_at	CBR3	carbonyl reductase 3	1.02545	1.02545	0	0
205969_at	AADAC	arylacetamide deacetylase (esterase)	1.02537	1.02537	0	0
213160_at	DOCK2|AK130744	dedicator of cytokinesis 2	1.02531	1.02531	0	0
215214_at	IGL@|IGLC1|IGLV4-3|IGLV3-25|IGLJ3|BC012876|X57820|BC064491|AJ319669|hsa-mir-650	immunoglobulin lambda locus|immunoglobulin lambda constant 1 (Mcg marker)|immunoglobulin lambda variable 4-3|immunoglobulin lambda variable 3-25|immunoglobulin lambda joining 3	1.02529	1.02529	0	0
205671_s_at	HLA-DOB	major histocompatibility complex, class II, DO beta	0.97537	1.02525	0	0
206176_at	BMP6	bone morphogenetic protein 6	1.02524	1.02524	0	0
234980_at			1.02516	1.02516	0	0
1556589_at			0.97551	1.02511	0	0
201839_s_at	TACSTD1	tumor-associated calcium signal transducer 1	1.02509	1.02509	0	0
219340_s_at	CLN8	ceroid-lipofuscinosis, neuronal 8 (epilepsy, progressive with mental retardation)	0.97554	1.02507	0	0
211908_x_at	IFI6|IGH@|IGHA1|IGHG1	interferon, alpha-inducible protein 6|immunoglobulin heavy locus|immunoglobulin heavy constant alpha 1|immunoglobulin heavy constant gamma 1 (G1m marker)	1.02498	1.02498	0	0
221801_x_at			0.97569	1.02491	0	0
209827_s_at	IL16	interleukin 16 (lymphocyte chemoattractant factor)	1.02482	1.02482	0	0
217378_x_at	IGKC|IGKV1-5|IGKV2-24	immunoglobulin kappa constant|immunoglobulin kappa variable 1-5|immunoglobulin kappa variable 2-24	1.02482	1.02482	0	0
203560_at	GGH	gamma-glutamyl hydrolase (conjugase, folylpolygammaglutamyl hydrolase)	0.97592	1.02468	0	0
217227_x_at	IGL@|IGLC1|BC012876|X57820	immunoglobulin lambda locus|immunoglobulin lambda constant 1 (Mcg marker)	0.97595	1.02464	0	0
223172_s_at	MTP18	mitochondrial protein 18 kDa	1.02464	1.02464	0	0
212314_at	KIAA0746	KIAA0746 protein	1.02447	1.02447	0	0
234764_x_at	IGL@|IGLC1|BC012876|X57820	immunoglobulin lambda locus|immunoglobulin lambda constant 1 (Mcg marker)	1.02436	1.02436	0	0
233516_s_at	SPAG17	sperm associated antigen 17	0.97637	1.0242	0	0
202314_at	CYP51A1	cytochrome P450, family 51, subfamily A, polypeptide 1	1.02396	1.02396	0	0
217478_s_at	HLA-DMA	major histocompatibility complex, class II, DM alpha	1.02365	1.02365	0	0
209435_s_at	ARHGEF2	rho/rac guanine nucleotide exchange factor (GEF) 2	1.02362	1.02362	0	0
211835_at			0.97694	1.0236	0	0
203961_at			1.02335	1.02335	0	0
201998_at	ST6GAL1	ST6 beta-galactosamide alpha-2,6-sialyltranferase 1	1.0233	1.0233	0	0
221530_s_at	BHLHB3	basic helix-loop-helix domain containing, class B, 3	1.0232	1.0232	0	0
235372_at	FCRLA	Fc receptor-like A	0.97732	1.0232	0	0
213379_at	COQ2	coenzyme Q2 homolog, prenyltransferase (yeast)	1.02318	1.02318	0	0
33323_r_at	SFN	stratifin	0.97736	1.02316	0	0
204079_at	TPST2	tyrosylprotein sulfotransferase 2	1.02309	1.02309	0	0
232994_s_at	RGNEF	Rho-guanine nucleotide exchange factor	1.02309	1.02309	0	0
1553989_a_at	ATP6V1C2	ATPase, H+ transporting, lysosomal 42kDa, V1 subunit C2	0.97748	1.02304	0	0
206206_at	CD180	CD180 molecule	1.02298	1.02298	0	0
209582_s_at	CD200	CD200 molecule	0.97761	1.0229	0	0
221059_s_at	COTL1	coactosin-like 1 (Dictyostelium)	1.0229	1.0229	0	0
202241_at	TRIB1	tribbles homolog 1 (Drosophila)	1.02283	1.02283	0	0
220413_at	SLC39A2	solute carrier family 39 (zinc transporter), member 2	1.02251	1.02251	0	0
219167_at	RASL12	RAS-like, family 12	0.97801	1.02248	0	0
214366_s_at	ALOX5	arachidonate 5-lipoxygenase	1.02242	1.02242	0	0
228831_s_at	GNG7	guanine nucleotide binding protein (G protein), gamma 7	0.97811	1.02238	0	0
220432_s_at	CYP39A1	cytochrome P450, family 39, subfamily A, polypeptide 1	1.02205	1.02205	0	0
229670_at			0.97855	1.02192	0	0
33304_at	ISG20|AK128478	interferon stimulated exonuclease gene 20kDa	0.97855	1.02192	0	0
1553102_a_at	CCDC69	coiled-coil domain containing 69	1.02184	1.02184	0	0
203473_at	SLCO2B1	solute carrier organic anion transporter family, member 2B1	0.97863	1.02184	0	0
239832_at	PIP5K1B	phosphatidylinositol-4-phosphate 5-kinase, type I, beta	0.9787	1.02176	0	0
202655_at	ARMET	arginine-rich, mutated in early stage tumors	1.02172	1.02172	0	0
208981_at	PECAM1	platelet/endothelial cell adhesion molecule (CD31 antigen)	1.02167	1.02167	0	0
210776_x_at			1.02164	1.02164	0	0
217984_at	RNASET2|AK124363	ribonuclease T2	0.97881	1.02164	0	0
1556793_a_at	FAM83C	family with sequence similarity 83, member C	0.97884	1.02161	0	0
228271_at	SND1	staphylococcal nuclease domain containing 1	0.97888	1.02157	0	0
211868_x_at			0.9789	1.02156	0	0
226372_at			1.02155	1.02155	0	0
219541_at	LIME1	Lck interacting transmembrane adaptor 1	1.02154	1.02154	0	0
219551_at	EAF2	ELL associated factor 2	0.97904	1.02141	0	0
213566_at	RNASE6	ribonuclease, RNase A family, k6	1.02135	1.02135	0	0
216510_x_at	IGHA1	immunoglobulin heavy constant alpha 1	0.97931	1.02113	0	0
1566324_a_at	MAF	v-maf musculoaponeurotic fibrosarcoma oncogene homolog (avian)	0.9794	1.02104	0	0
205404_at	HSD11B1	hydroxysteroid (11-beta) dehydrogenase 1	1.02103	1.02103	0	0
218310_at	RABGEF1	RAB guanine nucleotide exchange factor (GEF) 1	1.021	1.021	0	0
37966_at	PARVB	parvin, beta	1.02096	1.02096	0	0
228159_at			1.02095	1.02095	0	0
1554343_a_at	BRDG1	BCR downstream signaling 1	1.02094	1.02094	0	0
209606_at	PSCDBP	pleckstrin homology, Sec7 and coiled-coil domains, binding protein	0.97959	1.02083	0	0
1556606_at	NAV2	neuron navigator 2	1.0208	1.0208	0	0
200621_at	CSRP1|AK130802	cysteine and glycine-rich protein 1	1.02078	1.02078	0	0
203185_at	RASSF2	Ras association (RalGDS/AF-6) domain family 2	0.97965	1.02077	0	0
206219_s_at	VAV1	vav 1 oncogene	1.02052	1.02052	0	0
209447_at	SYNE1	spectrin repeat containing, nuclear envelope 1	0.98001	1.0204	0	0
213502_x_at			1.02032	1.02032	0	0
239991_at	PRKCBP1	protein kinase C binding protein 1	1.02029	1.02029	0	0
229750_at	POU2F2	POU domain, class 2, transcription factor 2	0.98015	1.02025	0	0
242506_at	SND1	staphylococcal nuclease domain containing 1	0.98021	1.02019	0	0
216517_at	IGKC|IGKV1-5|IGKV2-24	immunoglobulin kappa constant|immunoglobulin kappa variable 1-5|immunoglobulin kappa variable 2-24	1.02014	1.02014	0	0
239381_at	KLK7	kallikrein-related peptidase 7	0.98036	1.02003	0	0
219884_at	LHX6	LIM homeobox 6	0.98045	1.01994	0	0
207419_s_at	RAC2	ras-related C3 botulinum toxin substrate 2 (rho family, small GTP binding protein Rac2)	0.98054	1.01985	0	0
235661_at			0.98068	1.0197	0	0
212975_at	DENND3	DENN/MADD domain containing 3	1.01962	1.01962	0	0
225465_at	MAGI1	membrane associated guanylate kinase, WW and PDZ domain containing 1	0.98084	1.01953	0	0
214800_x_at	BTF3	basic transcription factor 3	1.01946	1.01946	0	0
220326_s_at	FLJ10357	hypothetical protein FLJ10357	1.0194	1.0194	0	0
211361_s_at	SERPINB13	serpin peptidase inhibitor, clade B (ovalbumin), member 13	1.01939	1.01939	0	0
236261_at			1.01923	1.01923	0	0
213974_at	ADAMTSL3	ADAMTS-like 3	0.98118	1.01918	0	0
228372_at	C10orf128	chromosome 10 open reading frame 128	0.98131	1.01905	0	0
41220_at		septin 9	1.01901	1.01901	0	0
227189_at	CPNE5	copine V	0.98142	1.01893	0	0
203382_s_at	APOE	apolipoprotein E	0.98152	1.01883	0	0
217384_x_at	IGHA1	immunoglobulin heavy constant alpha 1	1.01876	1.01876	0	0
202943_s_at	NAGA	N-acetylgalactosaminidase, alpha-	1.01875	1.01875	0	0
218299_at	C11orf24	chromosome 11 open reading frame 24	1.01869	1.01869	0	0
215565_at			1.01844	1.01844	0	0
238759_at	KIAA1212	KIAA1212	1.01844	1.01844	0	0
223193_x_at	C3orf28	chromosome 3 open reading frame 28	0.98195	1.01838	0	0
204961_s_at	FKBP6|NCF1	FK506 binding protein 6, 36kDa|neutrophil cytosolic factor 1, (chronic granulomatous disease, autosomal 1)	1.01837	1.01837	0	0
218618_s_at	FNDC3B	fibronectin type III domain containing 3B	0.98199	1.01834	0	0
228390_at			0.98209	1.01824	0	0
227107_at			1.01785	1.01785	0	0
212886_at	CCDC69	coiled-coil domain containing 69	1.01783	1.01783	0	0
220723_s_at	FLJ21511	hypothetical protein FLJ21511	0.98263	1.01768	0	0
202910_s_at	CD97	CD97 molecule	0.98278	1.01752	0	0
203434_s_at	MME	membrane metallo-endopeptidase (neutral endopeptidase, enkephalinase)	1.01743	1.01743	0	0
206363_at	MAF	v-maf musculoaponeurotic fibrosarcoma oncogene homolog (avian)	0.9829	1.01739	0	0
1555173_at	STX19	syntaxin 19	0.98294	1.01736	0	0
210015_s_at	MAP2	microtubule-associated protein 2	1.01715	1.01715	0	0
209121_x_at	NR2F2	nuclear receptor subfamily 2, group F, member 2	1.01707	1.01707	0	0
220017_x_at	CYP2C9	cytochrome P450, family 2, subfamily C, polypeptide 9	0.98329	1.01699	0	0
221249_s_at	FAM117A	family with sequence similarity 117, member A	1.01687	1.01687	0	0
206581_at			0.98352	1.01675	0	0
223832_s_at	AYTL1|CAPNS2	acyltransferase like 1|calpain, small subunit 2	1.01653	1.01653	0	0
231930_at	ELMOD1	ELMO/CED-12 domain containing 1	1.01653	1.01653	0	0
228427_at	FBXO16	F-box protein 16	0.9838	1.01646	0	0
238917_s_at	MGC24039	hypothetical protein MGC24039	0.98389	1.01637	0	0
236201_at			0.98397	1.01629	0	0
223194_s_at	C6orf85	chromosome 6 open reading frame 85	0.98416	1.0161	0	0
239258_at	RHOQ	ras homolog gene family, member Q	1.01604	1.01604	0	0
210448_s_at	P2RX5	purinergic receptor P2X, ligand-gated ion channel, 5	1.01595	1.01595	0	0
212311_at	KIAA0746	KIAA0746 protein	1.01564	1.01564	0	0
216542_x_at	IFI6|IGHA1|IGHG1	interferon, alpha-inducible protein 6|immunoglobulin heavy constant alpha 1|immunoglobulin heavy constant gamma 1 (G1m marker)	1.0155	1.0155	0	0
205632_s_at	PIP5K1B	phosphatidylinositol-4-phosphate 5-kinase, type I, beta	1.01538	1.01538	0	0
217281_x_at	IFI6|IGH@|IGHA1|IGHG1	interferon, alpha-inducible protein 6|immunoglobulin heavy locus|immunoglobulin heavy constant alpha 1|immunoglobulin heavy constant gamma 1 (G1m marker)	0.98487	1.01536	0	0
204044_at	QPRT	quinolinate phosphoribosyltransferase (nicotinate-nucleotide pyrophosphorylase (carboxylating))	1.01535	1.01535	0	0
216207_x_at	IGKC|IGKV1-5|IGKV2-24	immunoglobulin kappa constant|immunoglobulin kappa variable 1-5|immunoglobulin kappa variable 2-24	1.01516	1.01516	0	0
211395_x_at	FCGR2A|FCGR2B|FCGR2C	Fc fragment of IgG, low affinity IIa, receptor (CD32)|Fc fragment of IgG, low affinity IIb, receptor (CD32)|Fc fragment of IgG, low affinity IIc, receptor for (CD32)	1.01495	1.01495	0	0
201859_at	PRG1	proteoglycan 1, secretory granule	1.01487	1.01487	0	0
220918_at	RUNX1|C21orf96	runt-related transcription factor 1 (acute myeloid leukemia 1; aml1 oncogene)|chromosome 21 open reading frame 96	1.01473	1.01473	0	0
204698_at	ISG20|AK128478	interferon stimulated exonuclease gene 20kDa	0.9856	1.01461	0	0
210191_s_at	PHTF1	putative homeodomain transcription factor 1	1.01461	1.01461	0	0
220942_x_at	C3orf28	chromosome 3 open reading frame 28	0.98562	1.01459	0	0
219610_at	RGNEF	Rho-guanine nucleotide exchange factor	0.9857	1.01451	0	0
219849_at	ZNF671	zinc finger protein 671	0.98573	1.01448	0	0
221802_s_at	KIAA1598	KIAA1598	1.01443	1.01443	0	0
221715_at	MYST3	MYST histone acetyltransferase (monocytic leukemia) 3	1.01439	1.01439	0	0
203139_at	DAPK1	death-associated protein kinase 1	1.01432	1.01432	0	0
228457_at			0.98592	1.01428	0	0
217360_x_at	IGHA1	immunoglobulin heavy constant alpha 1	1.01427	1.01427	0	0
201960_s_at	MYCBP2	MYC binding protein 2	0.98597	1.01423	0	0
203018_s_at	SSX2IP	synovial sarcoma, X breakpoint 2 interacting protein	0.98601	1.01419	0	0
205901_at	PNOC	prepronociceptin	0.98609	1.0141	0	0
218927_s_at	CHST12	carbohydrate (chondroitin 4) sulfotransferase 12	1.01381	1.01381	0	0
223569_at	PPAPDC1B	phosphatidic acid phosphatase type 2 domain containing 1B	1.01365	1.01365	0	0
235299_at			0.98655	1.01363	0	0
227752_at	SPTLC2L	serine palmitoyltransferase, long chain base subunit 2-like (aminotransferase 2)	1.01361	1.01361	0	0
205965_at	BATF	basic leucine zipper transcription factor, ATF-like	1.01349	1.01349	0	0
209448_at	HTATIP2	HIV-1 Tat interactive protein 2, 30kDa	1.0132	1.0132	0	0
227309_at	YOD1	YOD1 OTU deubiquinating enzyme 1 homolog (S. cerevisiae)	1.01311	1.01311	0	0
217028_at	CXCR4	chemokine (C-X-C motif) receptor 4	0.98708	1.01309	0	0
244692_at	FLJ39501	cytochrome P450, family 2, subfamily E, polypeptide 2 homolog	1.01308	1.01308	0	0
210370_s_at	LY9	lymphocyte antigen 9	0.98712	1.01305	0	0
226188_at			0.98714	1.01302	0	0
1554168_a_at	SH3KBP1	SH3-domain kinase binding protein 1	1.01299	1.01299	0	0
216560_x_at	IGL@|IGLC1|IGLV3-25|IGLJ3|BC012876|X57820|BC064491	immunoglobulin lambda locus|immunoglobulin lambda constant 1 (Mcg marker)|immunoglobulin lambda variable 3-25|immunoglobulin lambda joining 3	0.98724	1.01292	0	0
227150_at	MTF1	metal-regulatory transcription factor 1	1.01288	1.01288	0	0
226794_at	STXBP5	syntaxin binding protein 5 (tomosyn)	1.01284	1.01284	0	0
205214_at	STK17B	serine/threonine kinase 17b (apoptosis-inducing)	0.98738	1.01278	0	0
219054_at	C5orf23	chromosome 5 open reading frame 23	1.01265	1.01265	0	0
208289_s_at			1.01263	1.01263	0	0
212118_at	TRIM27	tripartite motif-containing 27	0.98757	1.01259	0	0
227414_at	AX775823		0.98764	1.01252	0	0
215103_at	CYP2C19|CYP2C18	cytochrome P450, family 2, subfamily C, polypeptide 19|cytochrome P450, family 2, subfamily C, polypeptide 18	0.98767	1.01248	0	0
213399_x_at	RPN2	ribophorin II	0.98785	1.01229	0	0
210785_s_at	C1orf38	chromosome 1 open reading frame 38	1.01201	1.01201	0	0
220059_at	BRDG1	BCR downstream signaling 1	1.01193	1.01193	0	0
204446_s_at	ALOX5	arachidonate 5-lipoxygenase	0.98835	1.01179	0	0
217239_x_at	IFI6|IGHA1|IGHG1	interferon, alpha-inducible protein 6|immunoglobulin heavy constant alpha 1|immunoglobulin heavy constant gamma 1 (G1m marker)	0.98841	1.01173	0	0
210839_s_at	ENPP2	ectonucleotide pyrophosphatase/phosphodiesterase 2 (autotaxin)	1.0117	1.0117	0	0
205903_s_at	KCNN3	potassium intermediate/small conductance calcium-activated channel, subfamily N, member 3	1.01168	1.01168	0	0
220750_s_at	LEPRE1	leucine proline-enriched proteoglycan (leprecan) 1	1.01155	1.01155	0	0
209201_x_at	CXCR4	chemokine (C-X-C motif) receptor 4	1.01153	1.01153	0	0
213491_x_at	RPN2	ribophorin II	0.98871	1.01142	0	0
226047_at			1.0114	1.0114	0	0
211495_x_at	TNFSF13|TNFSF12-TNFSF13	tumor necrosis factor (ligand) superfamily, member 13|tumor necrosis factor (ligand) superfamily, member 12-member 13	1.01127	1.01127	0	0
225593_at	LSM10	LSM10, U7 small nuclear RNA associated	0.98897	1.01115	0	0
212116_at	TRIM27	tripartite motif-containing 27	1.01107	1.01107	0	0
227030_at			1.01096	1.01096	0	0
235291_s_at			0.98921	1.01091	0	0
216984_x_at	IGL@|IGLC1|IGLV3-25|IGLJ3|BC012876|X57820|BC064491	immunoglobulin lambda locus|immunoglobulin lambda constant 1 (Mcg marker)|immunoglobulin lambda variable 3-25|immunoglobulin lambda joining 3	1.01082	1.01082	0	0
227279_at	TCEAL3|TCEAL6|TCEAL5	transcription elongation factor A (SII)-like 3|transcription elongation factor A (SII)-like 6|transcription elongation factor A (SII)-like 5	0.98929	1.01082	0	0
214836_x_at	IGKC|IGKV1-5|IGKV2-24	immunoglobulin kappa constant|immunoglobulin kappa variable 1-5|immunoglobulin kappa variable 2-24	1.01057	1.01057	0	0
214435_x_at	RALA	v-ral simian leukemia viral oncogene homolog A (ras related)	0.98957	1.01054	0	0
235567_at			0.98958	1.01053	0	0
207455_at	P2RY1	purinergic receptor P2Y, G-protein coupled, 1	0.98968	1.01043	0	0
240118_at	TXNDC11	thioredoxin domain containing 11	0.98971	1.0104	0	0
225299_at	MYO5B	myosin VB	0.98975	1.01036	0	0
201743_at	CD14	CD14 molecule	1.01026	1.01026	0	0
1554208_at	RP5-821D11.2	meiosis defective 1	0.98988	1.01023	0	0
214848_at			0.98994	1.01017	0	0
236534_at	BNIPL	BCL2/adenovirus E1B 19kD interacting protein like	1.00998	1.00998	0	0
226673_at	SH2D3C	SH2 domain containing 3C	1.00996	1.00996	0	0
228557_at			1.00984	1.00984	0	0
225909_at			1.00979	1.00979	0	0
202665_s_at	WIPF1	WAS/WASL interacting protein family, member 1	1.00978	1.00978	0	0
214971_s_at	ST6GAL1	ST6 beta-galactosamide alpha-2,6-sialyltranferase 1	1.00973	1.00973	0	0
240673_at			0.99047	1.00963	0	0
213935_at			1.00961	1.00961	0	0
216250_s_at	LPXN	leupaxin	1.00957	1.00957	0	0
217757_at	A2M	alpha-2-macroglobulin	1.00943	1.00943	0	0
238431_at			0.99072	1.00937	0	0
203016_s_at	SSX2IP	synovial sarcoma, X breakpoint 2 interacting protein	1.00931	1.00931	0	0
244033_at	C14orf145	chromosome 14 open reading frame 145	1.00927	1.00927	0	0
242388_x_at			0.99087	1.00922	0	0
207571_x_at	C1orf38	chromosome 1 open reading frame 38	1.00917	1.00917	0	0
1559452_a_at	ST3GAL1	ST3 beta-galactoside alpha-2,3-sialyltransferase 1	1.0091	1.0091	0	0
212788_x_at	FTL	ferritin, light polypeptide	0.99105	1.00903	0	0
227276_at	PLXDC2	plexin domain containing 2	1.009	1.009	0	0
214219_x_at	MAP4K1	mitogen-activated protein kinase kinase kinase kinase 1	1.00891	1.00891	0	0
205902_at	KCNN3	potassium intermediate/small conductance calcium-activated channel, subfamily N, member 3	0.99177	1.0083	0	0
219183_s_at	PSCD4	pleckstrin homology, Sec7 and coiled-coil domains 4	0.99185	1.00821	0	0
230748_at			1.00818	1.00818	0	0
202786_at	STK39	serine threonine kinase 39 (STE20/SPS1 homolog, yeast)	0.99199	1.00807	0	0
237302_at			1.00778	1.00778	0	0
38149_at	ARHGAP25	Rho GTPase activating protein 25	1.00772	1.00772	0	0
223120_at	FUCA2	fucosidase, alpha-L- 2, plasma	1.00766	1.00766	0	0
206385_s_at	ANK3	ankyrin 3, node of Ranvier (ankyrin G)	0.99243	1.00762	0	0
226649_at	PANK1	pantothenate kinase 1	1.00749	1.00749	0	0
226064_s_at	DGAT2	diacylglycerol O-acyltransferase homolog 2 (mouse)	1.00748	1.00748	0	0
229686_at	P2RY8	purinergic receptor P2Y, G-protein coupled, 8	1.00747	1.00747	0	0
205316_at			0.99261	1.00745	0	0
31874_at			0.99271	1.00735	0	0
203332_s_at			1.00734	1.00734	0	0
239572_at	GJA3	gap junction protein, alpha 3, 46kDa (connexin 46)	0.99271	1.00734	0	0
221036_s_at	APH1B	anterior pharynx defective 1 homolog B (C. elegans)	1.00732	1.00732	0	0
217858_s_at	ARMCX3	armadillo repeat containing, X-linked 3	1.00725	1.00725	0	0
224345_x_at	C3orf28	chromosome 3 open reading frame 28	0.99308	1.00697	0	0
217480_x_at	IGKC|IGKV1-5|IGKV2-24	immunoglobulin kappa constant|immunoglobulin kappa variable 1-5|immunoglobulin kappa variable 2-24	1.00693	1.00693	0	0
212121_at	C10orf61	chromosome 10 open reading frame 61	1.00687	1.00687	0	0
1558176_at			1.00668	1.00668	0	0
210401_at	P2RX1	purinergic receptor P2X, ligand-gated ion channel, 1	0.99338	1.00666	0	0
213181_s_at	MOCS1	molybdenum cofactor synthesis 1	0.99338	1.00666	0	0
241782_at			1.00649	1.00649	0	0
242020_s_at	ZBP1	Z-DNA binding protein 1	0.99369	1.00635	0	0
217235_x_at	IGL@|IGLC1|IGLV3-25|IGLJ3|GGTL4|BC012876|X57820|BC064491	immunoglobulin lambda locus|immunoglobulin lambda constant 1 (Mcg marker)|immunoglobulin lambda variable 3-25|immunoglobulin lambda joining 3|gamma-glutamyltransferase-like 4	0.99371	1.00633	0	0
226349_at			1.00629	1.00629	0	0
207414_s_at			1.00623	1.00623	0	0
211919_s_at	CXCR4	chemokine (C-X-C motif) receptor 4	1.00623	1.00623	0	0
212414_s_at		septin 6	0.99388	1.00616	0	0
229721_x_at	DERL3	Der1-like domain family, member 3	0.99393	1.00611	0	0
208763_s_at	TSC22D3	TSC22 domain family, member 3	0.99406	1.00597	0	0
207734_at	LAX1	lymphocyte transmembrane adaptor 1	1.00591	1.00591	0	0
213947_s_at	NUP210	nucleoporin 210kDa	0.99413	1.00591	0	0
230405_at	LOC441108	hypothetical gene supported by AK128882	1.00584	1.00584	0	0
200840_at	KARS	lysyl-tRNA synthetase	0.99456	1.00547	0	0
214235_at	CYP3A5	cytochrome P450, family 3, subfamily A, polypeptide 5	1.00543	1.00543	0	0
219045_at	RHOF	ras homolog gene family, member F (in filopodia)	1.00541	1.00541	0	0
217148_x_at	IGL@|IGLC1|IGLV3-25|IGLJ3|BC012876|X57820|BC064491	immunoglobulin lambda locus|immunoglobulin lambda constant 1 (Mcg marker)|immunoglobulin lambda variable 3-25|immunoglobulin lambda joining 3	0.99465	1.00538	0	0
1552575_a_at	C6orf141	chromosome 6 open reading frame 141	1.00505	1.00505	0	0
222561_at	LANCL2	LanC lantibiotic synthetase component C-like 2 (bacterial)	0.99499	1.00504	0	0
237202_at	PGPEP1	pyroglutamyl-peptidase I	1.005	1.005	0	0
239132_at			0.99508	1.00494	0	0
206028_s_at	MERTK	c-mer proto-oncogene tyrosine kinase	0.99522	1.00481	0	0
225981_at	C17orf28	chromosome 17 open reading frame 28	0.99524	1.00478	0	0
207109_at	POU2F3	POU domain, class 2, transcription factor 3	0.99528	1.00475	0	0
209879_at	SELPLG	selectin P ligand	0.99528	1.00475	0	0
204360_s_at	NAGLU	N-acetylglucosaminidase, alpha- (Sanfilippo disease IIIB)	1.0047	1.0047	0	0
219396_s_at	NEIL1	nei endonuclease VIII-like 1 (E. coli)	0.99551	1.00451	0	0
1555852_at			1.00437	1.00437	0	0
211742_s_at	EVI2B	ecotropic viral integration site 2B	0.99569	1.00433	0	0
227238_at			1.0043	1.0043	0	0
236616_at	AK123617		1.00418	1.00418	0	0
236167_at	TNS3	tensin 3	1.00416	1.00416	0	0
202020_s_at	LANCL1	LanC lantibiotic synthetase component C-like 1 (bacterial)	0.99587	1.00415	0	0
216557_x_at	IFI6|IGH@|IGHA1|IGHG1|IGHV1-69	interferon, alpha-inducible protein 6|immunoglobulin heavy locus|immunoglobulin heavy constant alpha 1|immunoglobulin heavy constant gamma 1 (G1m marker)|immunoglobulin heavy variable 1-69	0.99586	1.00415	0	0
222651_s_at	TRPS1	trichorhinophalangeal syndrome I	1.00409	1.00409	0	0
206641_at	TNFRSF17	tumor necrosis factor receptor superfamily, member 17	1.00404	1.00404	0	0
220306_at	FAM46C	family with sequence similarity 46, member C	1.00403	1.00403	0	0
227606_s_at	STAMBPL1	STAM binding protein-like 1	0.99599	1.00403	0	0
222786_at	CHST12	carbohydrate (chondroitin 4) sulfotransferase 12	1.004	1.004	0	0
204058_at	ME1	malic enzyme 1, NADP(+)-dependent, cytosolic	1.00396	1.00396	0	0
218459_at	TOR3A	torsin family 3, member A	1.00389	1.00389	0	0
232116_at	GRHL3	grainyhead-like 3 (Drosophila)	1.0038	1.0038	0	0
236069_at			0.99626	1.00375	0	0
222594_s_at	SPATS2	spermatogenesis associated, serine-rich 2	1.00371	1.00371	0	0
209633_at	PPP2R3A	protein phosphatase 2 (formerly 2A), regulatory subunit B'', alpha	1.00369	1.00369	0	0
1554812_at	CLDN20	claudin 20	0.99639	1.00362	0	0
208269_s_at	ADAM28	ADAM metallopeptidase domain 28	0.99661	1.0034	0	0
204613_at	PLCG2	phospholipase C, gamma 2 (phosphatidylinositol-specific)	0.99692	1.00309	0	0
202084_s_at	SEC14L1	SEC14-like 1 (S. cerevisiae)	1.00296	1.00296	0	0
220012_at	ERO1LB	ERO1-like beta (S. cerevisiae)	0.99729	1.00272	0	0
225846_at	RBM35A	RNA binding motif protein 35A	0.99736	1.00265	0	0
216412_x_at	IGL@|IGLC1|BC012876|X57820	immunoglobulin lambda locus|immunoglobulin lambda constant 1 (Mcg marker)	1.00258	1.00258	0	0
234381_at	IGL@|IGLC1|IGLV4-3|IGLV3-25|IGLJ3|BC012876|X57820|BC064491	immunoglobulin lambda locus|immunoglobulin lambda constant 1 (Mcg marker)|immunoglobulin lambda variable 4-3|immunoglobulin lambda variable 3-25|immunoglobulin lambda joining 3	0.99744	1.00257	0	0
206296_x_at	MAP4K1	mitogen-activated protein kinase kinase kinase kinase 1	1.00253	1.00253	0	0
227498_at			1.00251	1.00251	0	0
203303_at	DYNLT3	dynein, light chain, Tctex-type 3	1.00249	1.00249	0	0
206032_at			1.00241	1.00241	0	0
200670_at	XBP1	X-box binding protein 1	1.00221	1.00221	0	0
205309_at	SMPDL3B	sphingomyelin phosphodiesterase, acid-like 3B	1.00221	1.00221	0	0
1552623_at			0.99782	1.00219	0	0
205692_s_at	CD38	CD38 molecule	0.99815	1.00186	0	0
201235_s_at	BTG2	BTG family, member 2	1.00184	1.00184	0	0
218792_s_at	BSPRY	B-box and SPRY domain containing	0.99825	1.00175	0	0
205124_at	MEF2B	MADS box transcription enhancer factor 2, polypeptide B (myocyte enhancer factor 2B)	1.00163	1.00163	0	0
223634_at	RASD2	RASD family, member 2	0.99854	1.00146	0	0
230349_at	XKRX	XK, Kell blood group complex subunit-related, X-linked	0.99855	1.00146	0	0
206478_at	KIAA0125	KIAA0125	0.99864	1.00136	0	0
202558_s_at	STCH	stress 70 protein chaperone, microsome-associated, 60kDa	1.00134	1.00134	0	0
205484_at	SIT1	signaling threshold regulating transmembrane adaptor 1	1.00107	1.00107	0	0
228003_at	RAB30	RAB30, member RAS oncogene family	0.999	1.001	0	0
209199_s_at	MEF2C	MADS box transcription enhancer factor 2, polypeptide C (myocyte enhancer factor 2C)	1.00095	1.00095	0	0
238096_at			0.99918	1.00082	0	0
208126_s_at	CYP2C19|CYP2C18	cytochrome P450, family 2, subfamily C, polypeptide 19|cytochrome P450, family 2, subfamily C, polypeptide 18	1.00079	1.00079	0	0
213620_s_at	ICAM2	intercellular adhesion molecule 2	1.00069	1.00069	0	0
204588_s_at	SLC7A7	solute carrier family 7 (cationic amino acid transporter, y+ system), member 7	1.00061	1.00061	0	0
201239_s_at	SPCS2	signal peptidase complex subunit 2 homolog (S. cerevisiae)	0.99963	1.00037	0	0
205801_s_at	RASGRP3	RAS guanyl releasing protein 3 (calcium and DAG-regulated)	1.00033	1.00033	0	0
217145_at			0.99968	1.00032	0	0
219559_at	C20orf59	chromosome 20 open reading frame 59	0.99968	1.00032	0	0
1552532_a_at	ATP6V1C2	ATPase, H+ transporting, lysosomal 42kDa, V1 subunit C2	0.99984	1.00016	0	0
224577_at	ERGIC1	endoplasmic reticulum-golgi intermediate compartment (ERGIC) 1	1.22806	1.22806	0	1.11022e-16
227985_at			1.22564	1.22564	0	1.11022e-16
221024_s_at	SLC2A10	solute carrier family 2 (facilitated glucose transporter), member 10	1.18901	1.18901	0	1.11022e-16
226771_at	ATP8B2	ATPase, Class I, type 8B, member 2	1.14923	1.14923	0	1.11022e-16
232165_at			1.13587	1.13587	0	1.11022e-16
227002_at	FAM78A	family with sequence similarity 78, member A	1.13462	1.13462	0	1.11022e-16
215239_x_at	ZNF273	zinc finger protein 273	1.127	1.127	0	1.11022e-16
225330_at	MGC18216	hypothetical protein MGC18216	1.12699	1.12699	0	1.11022e-16
220403_s_at	P53AIP1	p53-regulated apoptosis-inducing protein 1	1.12176	1.12176	0	1.11022e-16
225157_at			1.11754	1.11754	0	1.11022e-16
201749_at			1.11052	1.11052	0	1.11022e-16
204635_at	RPS6KA5	ribosomal protein S6 kinase, 90kDa, polypeptide 5	1.10738	1.10738	0	1.11022e-16
212235_at	PLXND1	plexin D1	1.10506	1.10506	0	1.11022e-16
209632_at	PPP2R3A	protein phosphatase 2 (formerly 2A), regulatory subunit B'', alpha	0.90509	1.10486	0	1.11022e-16
229521_at	FLJ36031	hypothetical protein FLJ36031	1.10433	1.10433	0	1.11022e-16
238604_at			1.0922	1.0922	0	1.11022e-16
219213_at	JAM2	junctional adhesion molecule 2	1.08689	1.08689	0	1.11022e-16
227983_at	MGC7036	hypothetical protein MGC7036	1.08028	1.08028	0	1.11022e-16
227551_at	C9orf77	chromosome 9 open reading frame 77	1.0798	1.0798	0	1.11022e-16
204867_at	GCHFR	GTP cyclohydrolase I feedback regulator	1.07805	1.07805	0	1.11022e-16
227204_at	PARD6G	par-6 partitioning defective 6 homolog gamma (C. elegans)	1.07597	1.07597	0	1.11022e-16
1554252_a_at	LASS3	LAG1 homolog, ceramide synthase 3 (S. cerevisiae)	1.07507	1.07507	0	1.11022e-16
211336_x_at	LILRB1	leukocyte immunoglobulin-like receptor, subfamily B (with TM and ITIM domains), member 1	0.93137	1.07369	0	1.11022e-16
205943_at	TDO2	tryptophan 2,3-dioxygenase	1.06482	1.06482	0	1.11022e-16
204491_at			1.06465	1.06465	0	1.11022e-16
204164_at	SIPA1	signal-induced proliferation-associated gene 1	1.0612	1.0612	0	1.11022e-16
219517_at	ELL3	elongation factor RNA polymerase II-like 3	0.94299	1.06046	0	1.11022e-16
225809_at	DKFZP564O0823	DKFZP564O0823 protein	1.0569	1.0569	0	1.11022e-16
203019_x_at	SSX2IP	synovial sarcoma, X breakpoint 2 interacting protein	0.94869	1.05408	0	1.11022e-16
206874_s_at			1.04773	1.04773	0	1.11022e-16
1552487_a_at	BNC1	basonuclin 1	1.03828	1.03828	0	1.11022e-16
204569_at	ICK	intestinal cell (MAK-like) kinase	1.0323	1.0323	0	1.11022e-16
228195_at	MGC13057	hypothetical protein MGC13057	0.97077	1.03011	0	1.11022e-16
223594_at	TMEM117	transmembrane protein 117	0.97498	1.02566	0	1.11022e-16
213992_at	COL4A6	collagen, type IV, alpha 6	0.9754	1.02523	0	1.11022e-16
1555926_a_at			0.97871	1.02175	0	1.11022e-16
203561_at	FCGR2A	Fc fragment of IgG, low affinity IIa, receptor (CD32)	0.9828	1.01751	0	1.11022e-16
201422_at	IFI30|AK123477	interferon, gamma-inducible protein 30	1.01616	1.01616	0	1.11022e-16
203835_at	LRRC32	leucine rich repeat containing 32	1.01591	1.01591	0	1.11022e-16
227995_at			0.98728	1.01288	0	1.11022e-16
242287_at	RSN	restin (Reed-Steinberg cell-expressed intermediate filament-associated protein)	1.01101	1.01101	0	1.11022e-16
223294_at	CXorf26	chromosome X open reading frame 26	1.00989	1.00989	0	1.11022e-16
205303_at	KCNJ8	potassium inwardly-rectifying channel, subfamily J, member 8	0.99139	1.00869	0	1.11022e-16
207194_s_at	ICAM4	intercellular adhesion molecule 4 (Landsteiner-Wiener blood group)	1.00631	1.00631	0	1.11022e-16
203928_x_at	MAPT	microtubule-associated protein tau	0.99592	1.00409	0	1.11022e-16
220712_at	DENND3|C8orf60	DENN/MADD domain containing 3|chromosome 8 open reading frame 60	1.00059	1.00059	0	1.11022e-16
204181_s_at	ZBTB43	zinc finger and BTB domain containing 43	0.81865	1.22152	0	2.22045e-16
206211_at	SELE	selectin E (endothelial adhesion molecule 1)	1.21682	1.21682	0	2.22045e-16
202191_s_at	GAS7	growth arrest-specific 7	0.82615	1.21043	0	2.22045e-16
235065_at			1.19435	1.19435	0	2.22045e-16
204007_at	FCGR3A|FCGR3B	Fc fragment of IgG, low affinity IIIa, receptor (CD16a)|Fc fragment of IgG, low affinity IIIb, receptor (CD16b)	0.84379	1.18513	0	2.22045e-16
225517_at	ZNF770	zinc finger protein 770	1.16726	1.16726	0	2.22045e-16
220330_s_at	SAMSN1	SAM domain, SH3 domain and nuclear localisation signals, 1	1.16382	1.16382	0	2.22045e-16
200974_at	ACTA2|AK127229	actin, alpha 2, smooth muscle, aorta	1.16185	1.16185	0	2.22045e-16
205922_at	VNN2	vanin 2	0.86936	1.15027	0	2.22045e-16
201140_s_at	RAB5C	RAB5C, member RAS oncogene family	1.14967	1.14967	0	2.22045e-16
226244_at	CLEC14A	C-type lectin domain family 14, member A	1.14596	1.14596	0	2.22045e-16
236114_at	RUNX1	runt-related transcription factor 1 (acute myeloid leukemia 1; aml1 oncogene)	1.12345	1.12345	0	2.22045e-16
1555575_a_at	KDELR1	KDEL (Lys-Asp-Glu-Leu) endoplasmic reticulum protein retention receptor 1	1.12006	1.12006	0	2.22045e-16
201910_at	FARP1	FERM, RhoGEF (ARHGEF) and pleckstrin domain protein 1 (chondrocyte-derived)	1.11592	1.11592	0	2.22045e-16
210786_s_at	FLI1	Friend leukemia virus integration 1	1.10841	1.10841	0	2.22045e-16
201058_s_at	MYL9	myosin, light chain 9, regulatory	1.10806	1.10806	0	2.22045e-16
233130_at	THRB	thyroid hormone receptor, beta (erythroblastic leukemia viral (v-erb-a) oncogene homolog 2, avian)	0.90577	1.10404	0	2.22045e-16
217949_s_at	VKORC1	vitamin K epoxide reductase complex, subunit 1	1.10107	1.10107	0	2.22045e-16
235848_x_at			1.09465	1.09465	0	2.22045e-16
213805_at			1.09434	1.09434	0	2.22045e-16
225701_at	AKNA	AT-hook transcription factor	0.92017	1.08675	0	2.22045e-16
225364_at	STK4	serine/threonine kinase 4	1.0861	1.0861	0	2.22045e-16
219135_s_at			1.08485	1.08485	0	2.22045e-16
212552_at	HPCAL1	hippocalcin-like 1	1.07882	1.07882	0	2.22045e-16
227344_at			0.93214	1.0728	0	2.22045e-16
202650_s_at	KIAA0195	KIAA0195	1.06988	1.06988	0	2.22045e-16
210640_s_at	GPR30	G protein-coupled receptor 30	1.06905	1.06905	0	2.22045e-16
242866_x_at			1.06594	1.06594	0	2.22045e-16
205013_s_at	ADORA2A	adenosine A2a receptor	0.93903	1.06493	0	2.22045e-16
225478_at			1.06414	1.06414	0	2.22045e-16
204754_at	HLF	hepatic leukemia factor	1.06121	1.06121	0	2.22045e-16
36499_at	CELSR2	cadherin, EGF LAG seven-pass G-type receptor 2 (flamingo homolog, Drosophila)	1.05957	1.05957	0	2.22045e-16
234351_x_at	TRPS1	trichorhinophalangeal syndrome I	0.94464	1.0586	0	2.22045e-16
219734_at	SIDT1	SID1 transmembrane family, member 1	0.94586	1.05724	0	2.22045e-16
217825_s_at	UBE2J1	ubiquitin-conjugating enzyme E2, J1 (UBC6 homolog, yeast)	1.0564	1.0564	0	2.22045e-16
227569_at	LNX2	ligand of numb-protein X 2	1.05615	1.05615	0	2.22045e-16
225325_at	FLJ20160	FLJ20160 protein	1.05325	1.05325	0	2.22045e-16
202893_at	UNC13B	unc-13 homolog B (C. elegans)	1.05303	1.05303	0	2.22045e-16
1558837_a_at	MGC4677|LOC285074	hypothetical protein MGC4677|hypothetical protein LOC285074	0.95105	1.05147	0	2.22045e-16
227429_at	EFCAB4A|AK127926	EF-hand calcium binding domain 4A	1.05106	1.05106	0	2.22045e-16
238912_x_at	AK057071		0.95146	1.05101	0	2.22045e-16
234549_at			0.95442	1.04775	0	2.22045e-16
229492_at	VANGL1	vang-like 1 (van gogh, Drosophila)	0.95497	1.04715	0	2.22045e-16
223303_at	URP2	UNC-112 related protein 2	1.04636	1.04636	0	2.22045e-16
223903_at	TLR9	toll-like receptor 9	1.04579	1.04579	0	2.22045e-16
243579_at	MSI2	musashi homolog 2 (Drosophila)	0.95924	1.04249	0	2.22045e-16
230655_at			1.04148	1.04148	0	2.22045e-16
201000_at	AARS	alanyl-tRNA synthetase	1.04121	1.04121	0	2.22045e-16
205999_x_at	CYP3A7|CYP3A4	cytochrome P450, family 3, subfamily A, polypeptide 7|cytochrome P450, family 3, subfamily A, polypeptide 4	0.96057	1.04105	0	2.22045e-16
208949_s_at	LGALS3	lectin, galactoside-binding, soluble, 3 (galectin 3)	0.96142	1.04013	0	2.22045e-16
221529_s_at	PLVAP	plasmalemma vesicle associated protein	1.03934	1.03934	0	2.22045e-16
230836_at	ST8SIA4	ST8 alpha-N-acetyl-neuraminide alpha-2,8-sialyltransferase 4	1.0368	1.0368	0	2.22045e-16
204904_at	GJA4	gap junction protein, alpha 4, 37kDa (connexin 37)	1.03521	1.03521	0	2.22045e-16
203017_s_at	SSX2IP	synovial sarcoma, X breakpoint 2 interacting protein	1.03136	1.03136	0	2.22045e-16
238117_at			0.96966	1.03129	0	2.22045e-16
218055_s_at	WDR41	WD repeat domain 41	1.02975	1.02975	0	2.22045e-16
1558236_at			1.02877	1.02877	0	2.22045e-16
205733_at	BLM	Bloom syndrome	0.97261	1.02816	0	2.22045e-16
208997_s_at	UCP2	uncoupling protein 2 (mitochondrial, proton carrier)	1.02713	1.02713	0	2.22045e-16
219347_at	NUDT15	nudix (nucleoside diphosphate linked moiety X)-type motif 15	1.02474	1.02474	0	2.22045e-16
44702_at	SYDE1	synapse defective 1, Rho GTPase, homolog 1 (C. elegans)	1.0238	1.0238	0	2.22045e-16
208072_s_at	DGKD	diacylglycerol kinase, delta 130kDa	1.02379	1.02379	0	2.22045e-16
213095_x_at	AIF1	allograft inflammatory factor 1	0.98037	1.02003	0	2.22045e-16
219413_at	ACBD4	acyl-Coenzyme A binding domain containing 4	0.98089	1.01948	0	2.22045e-16
1569257_at	FMNL1	formin-like 1	1.01897	1.01897	0	2.22045e-16
206686_at	PDK1	pyruvate dehydrogenase kinase, isozyme 1	1.01894	1.01894	0	2.22045e-16
201160_s_at	CSDA	cold shock domain protein A	1.01857	1.01857	0	2.22045e-16
239744_at	RGS3	regulator of G-protein signalling 3	1.01821	1.01821	0	2.22045e-16
233986_s_at	PLEKHG2	pleckstrin homology domain containing, family G (with RhoGef domain) member 2	0.9833	1.01699	0	2.22045e-16
201900_s_at	AKR1A1	aldo-keto reductase family 1, member A1 (aldehyde reductase)	1.01512	1.01512	0	2.22045e-16
201460_at	MAPKAPK2	mitogen-activated protein kinase-activated protein kinase 2	1.01498	1.01498	0	2.22045e-16
219528_s_at	BCL11B	B-cell CLL/lymphoma 11B (zinc finger protein)	0.98766	1.01249	0	2.22045e-16
229732_at			0.98783	1.01232	0	2.22045e-16
215785_s_at	CYFIP2	cytoplasmic FMR1 interacting protein 2	1.01173	1.01173	0	2.22045e-16
209770_at	BTN3A1	butyrophilin, subfamily 3, member A1	1.01085	1.01085	0	2.22045e-16
1560754_at	CMTM7	CKLF-like MARVEL transmembrane domain containing 7	1.01072	1.01072	0	2.22045e-16
207254_at	SLC15A1	solute carrier family 15 (oligopeptide transporter), member 1	1.00773	1.00773	0	2.22045e-16
210571_s_at	CMAH	cytidine monophosphate-N-acetylneuraminic acid hydroxylase (CMP-N-acetylneuraminate monooxygenase)	0.99318	1.00686	0	2.22045e-16
204141_at	TUBB2A	tubulin, beta 2A	0.99431	1.00573	0	2.22045e-16
204730_at	RIMS3	regulating synaptic membrane exocytosis 3	0.99906	1.00094	0	2.22045e-16
208757_at	TMED9	transmembrane emp24 protein transport domain containing 9	1.14577	1.14577	0	3.33067e-16
213207_s_at	GOSR2	golgi SNAP receptor complex member 2	1.14233	1.14233	0	3.33067e-16
204672_s_at	ANKRD6	ankyrin repeat domain 6	1.10339	1.10339	0	3.33067e-16
223895_s_at	EPN3	epsin 3	0.91195	1.09655	0	3.33067e-16
230128_at	IGL@|IGLC1|IGLV4-3|IGLV3-25|IGLJ3|BC012876|X57820|BC064491|AJ319669	immunoglobulin lambda locus|immunoglobulin lambda constant 1 (Mcg marker)|immunoglobulin lambda variable 4-3|immunoglobulin lambda variable 3-25|immunoglobulin lambda joining 3	0.91801	1.08931	0	3.33067e-16
204382_at	NAT9	N-acetyltransferase 9	1.08768	1.08768	0	3.33067e-16
218950_at	CENTD3	centaurin, delta 3	1.06692	1.06692	0	3.33067e-16
218213_s_at	C11orf10	chromosome 11 open reading frame 10	1.06521	1.06521	0	3.33067e-16
204974_at	RAB3A	RAB3A, member RAS oncogene family	1.02756	1.02756	0	3.33067e-16
204726_at	CDH13	cadherin 13, H-cadherin (heart)	0.97403	1.02666	0	3.33067e-16
231192_at			0.97454	1.02612	0	3.33067e-16
212326_at	VPS13D	vacuolar protein sorting 13 homolog D (S. cerevisiae)	1.02607	1.02607	0	3.33067e-16
227711_at	FAM112B	family with sequence similarity 112, member B	0.97994	1.02047	0	3.33067e-16
200703_at	DYNLL1	dynein, light chain, LC8-type 1	1.01775	1.01775	0	3.33067e-16
213637_at			0.98394	1.01632	0	3.33067e-16
218232_at	C1QA	complement component 1, q subcomponent, A chain	0.98427	1.01599	0	3.33067e-16
219270_at	CHAC1	ChaC, cation transport regulator homolog 1 (E. coli)	0.98951	1.0106	0	3.33067e-16
214070_s_at	ATP10B	ATPase, Class V, type 10B	1.00648	1.00648	0	3.33067e-16
55093_at	CSGlcA-T	chondroitin sulfate glucuronyltransferase	1.00096	1.00096	0	3.33067e-16
1560259_at	RORA	RAR-related orphan receptor A	0.72676	1.37597	0	4.44089e-16
221705_s_at	SIKE|CR936771	suppressor of IKK epsilon	0.81705	1.22391	0	4.44089e-16
241955_at			0.84337	1.18572	0	4.44089e-16
205709_s_at	CDS1	CDP-diacylglycerol synthase (phosphatidate cytidylyltransferase) 1	0.87371	1.14454	0	4.44089e-16
228452_at	C17orf39	chromosome 17 open reading frame 39	1.13912	1.13912	0	4.44089e-16
202902_s_at	CTSS	cathepsin S	0.8786	1.13818	0	4.44089e-16
229304_s_at	MLF1IP	MLF1 interacting protein	0.89946	1.11177	0	4.44089e-16
206605_at	P11	26 serine protease	1.08807	1.08807	0	4.44089e-16
228702_at			0.92022	1.0867	0	4.44089e-16
1562290_at	PPP2R2C	protein phosphatase 2 (formerly 2A), regulatory subunit B (PR 52), gamma isoform	0.92385	1.08243	0	4.44089e-16
227726_at	RNF166	ring finger protein 166	1.0807	1.0807	0	4.44089e-16
209383_at	DDIT3	DNA-damage-inducible transcript 3	0.9357	1.06872	0	4.44089e-16
221841_s_at	KLF4	Kruppel-like factor 4 (gut)	1.06862	1.06862	0	4.44089e-16
236313_at	CDKN2B	cyclin-dependent kinase inhibitor 2B (p15, inhibits CDK4)	1.06469	1.06469	0	4.44089e-16
214164_x_at	CA12	carbonic anhydrase XII	1.06447	1.06447	0	4.44089e-16
207668_x_at	PDIA6	protein disulfide isomerase family A, member 6	1.06177	1.06177	0	4.44089e-16
225527_at	CEBPG	CCAAT/enhancer binding protein (C/EBP), gamma	1.05542	1.05542	0	4.44089e-16
209733_at			0.96007	1.04159	0	4.44089e-16
238591_at			1.03399	1.03399	0	4.44089e-16
213309_at	PLCL2	phospholipase C-like 2	0.96724	1.03387	0	4.44089e-16
217022_s_at	IGH@|IGHA1	immunoglobulin heavy locus|immunoglobulin heavy constant alpha 1	0.96771	1.03337	0	4.44089e-16
217691_x_at	SLC16A3	solute carrier family 16, member 3 (monocarboxylic acid transporter 4)	0.9709	1.02997	0	4.44089e-16
236280_at			1.02885	1.02885	0	4.44089e-16
218627_at	DRAM	damage-regulated autophagy modulator	1.02106	1.02106	0	4.44089e-16
201022_s_at	DSTN	destrin (actin depolymerizing factor)	1.01326	1.01326	0	4.44089e-16
217983_s_at	RNASET2	ribonuclease T2	1.00897	1.00897	0	4.44089e-16
1558540_s_at	SLC2A11	solute carrier family 2 (facilitated glucose transporter), member 11	1.00826	1.00826	0	4.44089e-16
212902_at			0.99227	1.00779	0	4.44089e-16
202833_s_at	SERPINA1	serpin peptidase inhibitor, clade A (alpha-1 antiproteinase, antitrypsin), member 1	0.99345	1.00659	0	4.44089e-16
226614_s_at	C8orf13	chromosome 8 open reading frame 13	0.99346	1.00658	0	4.44089e-16
214339_s_at	MAP4K1	mitogen-activated protein kinase kinase kinase kinase 1	0.99442	1.00561	0	4.44089e-16
223738_s_at	PGM2	phosphoglucomutase 2	0.99682	1.00319	0	4.44089e-16
214734_at	EXPH5	exophilin 5	0.81388	1.22869	0	5.55111e-16
210521_s_at	FETUB	fetuin B	1.13907	1.13907	0	5.55111e-16
203502_at	BPGM	2,3-bisphosphoglycerate mutase	1.12726	1.12726	0	5.55111e-16
206023_at	NMU	neuromedin U	1.10889	1.10889	0	5.55111e-16
230980_x_at			1.07585	1.07585	0	5.55111e-16
226733_at	PFKFB2	6-phosphofructo-2-kinase/fructose-2,6-biphosphatase 2	1.07235	1.07235	0	5.55111e-16
209569_x_at	D4S234E	DNA segment on chromosome 4 (unique) 234 expressed sequence	1.0527	1.0527	0	5.55111e-16
205447_s_at	MAP3K12	mitogen-activated protein kinase kinase kinase 12	1.04353	1.04353	0	5.55111e-16
221488_s_at	CUTA	cutA divalent cation tolerance homolog (E. coli)	0.96006	1.0416	0	5.55111e-16
221651_x_at	IGKC|IGKV1-5|IGKV2-24	immunoglobulin kappa constant|immunoglobulin kappa variable 1-5|immunoglobulin kappa variable 2-24	1.02745	1.02745	0	5.55111e-16
1554597_at			1.00348	1.00348	0	5.55111e-16
220615_s_at	MLSTD1	male sterility domain containing 1	1.00044	1.00044	0	5.55111e-16
216022_at	WNK1	WNK lysine deficient protein kinase 1	0.72969	1.37044	0	6.66134e-16
215783_s_at	ALPL	alkaline phosphatase, liver/bone/kidney	1.36828	1.36828	0	6.66134e-16
204180_s_at	ZBTB43	zinc finger and BTB domain containing 43	0.75732	1.32045	0	6.66134e-16
235730_at			0.79945	1.25087	0	6.66134e-16
219454_at	EGFL6	EGF-like-domain, multiple 6	1.19558	1.19558	0	6.66134e-16
240606_at	ACACA	acetyl-Coenzyme A carboxylase alpha	0.87	1.14943	0	6.66134e-16
205039_s_at	IKZF1	IKAROS family zinc finger 1 (Ikaros)	0.87742	1.1397	0	6.66134e-16
231875_at	KIF21A	kinesin family member 21A	0.88812	1.12597	0	6.66134e-16
240304_s_at			0.88883	1.12508	0	6.66134e-16
212812_at	SERINC5	serine incorporator 5	1.11617	1.11617	0	6.66134e-16
211966_at	COL4A2	collagen, type IV, alpha 2	1.10945	1.10945	0	6.66134e-16
214668_at	C13orf1	chromosome 13 open reading frame 1	0.90242	1.10813	0	6.66134e-16
205765_at	CYP3A5	cytochrome P450, family 3, subfamily A, polypeptide 5	1.10791	1.10791	0	6.66134e-16
218812_s_at	TMEM142B	transmembrane protein 142B	0.90744	1.102	0	6.66134e-16
213131_at	OLFM1	olfactomedin 1	1.09846	1.09846	0	6.66134e-16
209118_s_at	TUBA3	tubulin, alpha 3	1.09286	1.09286	0	6.66134e-16
1555372_at	BCL2L11	BCL2-like 11 (apoptosis facilitator)	0.92281	1.08365	0	6.66134e-16
210517_s_at	AKAP12	A kinase (PRKA) anchor protein (gravin) 12	1.08012	1.08012	0	6.66134e-16
236297_at			0.92993	1.07535	0	6.66134e-16
230060_at	CDCA7	cell division cycle associated 7	0.93537	1.06909	0	6.66134e-16
225099_at			1.06883	1.06883	0	6.66134e-16
214321_at	NOV	nephroblastoma overexpressed gene	0.94702	1.05594	0	6.66134e-16
233040_at	PLEKHA5	pleckstrin homology domain containing, family A member 5	1.03692	1.03692	0	6.66134e-16
222921_s_at	HEY2	hairy/enhancer-of-split related with YRPW motif 2	0.9727	1.02806	0	6.66134e-16
215096_s_at	ESD	esterase D/formylglutathione hydrolase	0.97906	1.02139	0	6.66134e-16
225626_at	PAG1	phosphoprotein associated with glycosphingolipid microdomains 1	0.98117	1.01919	0	6.66134e-16
221027_s_at	PLA2G12A	phospholipase A2, group XIIA	1.0144	1.0144	0	6.66134e-16
223082_at	SH3KBP1	SH3-domain kinase binding protein 1	1.01351	1.01351	0	6.66134e-16
219990_at	E2F8	E2F transcription factor 8	1.00973	1.00973	0	6.66134e-16
203144_s_at	KIAA0040	KIAA0040	1.00923	1.00923	0	6.66134e-16
224909_s_at	PREX1	phosphatidylinositol 3,4,5-trisphosphate-dependent RAC exchanger 1	0.99497	1.00505	0	6.66134e-16
213457_at			0.88136	1.13461	0	7.77156e-16
204443_at	ARSA	arylsulfatase A	1.12322	1.12322	0	7.77156e-16
219313_at	GRAMD1C	GRAM domain containing 1C	1.10204	1.10204	0	7.77156e-16
214669_x_at	IGKC|IGKV1-5|IGKV2-24	immunoglobulin kappa constant|immunoglobulin kappa variable 1-5|immunoglobulin kappa variable 2-24	1.06841	1.06841	0	7.77156e-16
232019_at	ZNF694	zinc finger protein 694	0.9724	1.02839	0	7.77156e-16
226001_at	KLHL5	kelch-like 5 (Drosophila)	1.02545	1.02545	0	7.77156e-16
204820_s_at	BTN3A3|BTN3A2	butyrophilin, subfamily 3, member A3|butyrophilin, subfamily 3, member A2	0.97583	1.02477	0	7.77156e-16
225214_at			1.01544	1.01544	0	7.77156e-16
230630_at			0.77054	1.29779	0	8.88178e-16
205037_at	RABL4	RAB, member of RAS oncogene family-like 4	1.19695	1.19695	0	8.88178e-16
1553787_at	C11orf45	chromosome 11 open reading frame 45	1.13853	1.13853	0	8.88178e-16
222593_s_at	SPATS2	spermatogenesis associated, serine-rich 2	0.8795	1.13701	0	8.88178e-16
1557432_at	RASAL2	RAS protein activator like 2	0.91464	1.09332	0	8.88178e-16
236933_at			1.09136	1.09136	0	8.88178e-16
215982_s_at	DOM3Z	dom-3 homolog Z (C. elegans)	1.0894	1.0894	0	8.88178e-16
1554050_at	SMPDL3B	sphingomyelin phosphodiesterase, acid-like 3B	0.92689	1.07888	0	8.88178e-16
244654_at	MYO1G	myosin IG	0.93831	1.06575	0	8.88178e-16
226803_at	CHMP4C	chromatin modifying protein 4C	1.0606	1.0606	0	8.88178e-16
227736_at	C10orf99	chromosome 10 open reading frame 99	0.94695	1.05603	0	8.88178e-16
215285_s_at	PHTF1	putative homeodomain transcription factor 1	1.04951	1.04951	0	8.88178e-16
221247_s_at	WBSCR16	Williams-Beuren syndrome chromosome region 16	1.04252	1.04252	0	8.88178e-16
230805_at			1.02901	1.02901	0	8.88178e-16
236075_s_at			0.9817	1.01865	0	8.88178e-16
1554004_a_at	RGNEF	Rho-guanine nucleotide exchange factor	0.98564	1.01457	0	8.88178e-16
204753_s_at	HLF	hepatic leukemia factor	1.13067	1.13067	0	9.99201e-16
202291_s_at	MGP	matrix Gla protein	1.11124	1.11124	0	9.99201e-16
202088_at			1.04351	1.04351	0	9.99201e-16
201408_at	PPP1CB	protein phosphatase 1, catalytic subunit, beta isoform	1.02836	1.02836	0	9.99201e-16
1555352_at	FOXP2	forkhead box P2	1.02085	1.02085	0	9.99201e-16
205038_at			0.98186	1.01848	0	9.99201e-16
228308_at	FKBP11	FK506 binding protein 11, 19 kDa	0.99264	1.00742	0	9.99201e-16
225586_at	WDR85	WD repeat domain 85	1.00556	1.00556	0	9.99201e-16
228339_at			1.23151	1.23151	0	1.11022e-15
222538_s_at	APPL	adaptor protein containing pH domain, PTB domain and leucine zipper motif 1	0.81791	1.22263	0	1.11022e-15
233404_at	SH3PXD2A	SH3 and PX domains 2A	0.85739	1.16633	0	1.11022e-15
223233_s_at	CGN	cingulin	1.1408	1.1408	0	1.11022e-15
227580_s_at			1.10588	1.10588	0	1.11022e-15
1555711_x_at			1.08239	1.08239	0	1.11022e-15
220577_at	GVIN1	GTPase, very large interferon inducible 1	0.9499	1.05274	0	1.11022e-15
221435_x_at	HYI|AK096244	hydroxypyruvate isomerase homolog (E. coli)	1.04973	1.04973	0	1.11022e-15
215051_x_at	AIF1	allograft inflammatory factor 1	0.97644	1.02413	0	1.11022e-15
235359_at	LRRC33	leucine rich repeat containing 33	0.98591	1.01429	0	1.11022e-15
207908_at	KRT2	keratin 2 (epidermal ichthyosis bullosa of Siemens)	1.01321	1.01321	0	1.11022e-15
217855_x_at	SDF4	stromal cell derived factor 4	0.99433	1.0057	0	1.11022e-15
203215_s_at	MYO6	myosin VI	0.80877	1.23644	0	1.22124e-15
228837_at			1.2335	1.2335	0	1.22124e-15
202211_at	ARFGAP3|AK127525	ADP-ribosylation factor GTPase activating protein 3	1.18191	1.18191	0	1.22124e-15
219250_s_at	FLRT3	fibronectin leucine rich transmembrane protein 3	0.88069	1.13548	0	1.22124e-15
224788_at			1.07462	1.07462	0	1.22124e-15
1556194_a_at			1.07454	1.07454	0	1.22124e-15
212850_s_at	LRP4	low density lipoprotein receptor-related protein 4	1.05353	1.05353	0	1.22124e-15
239196_at	ANKRD22	ankyrin repeat domain 22	0.99183	1.00824	0	1.22124e-15
235957_at			1.00639	1.00639	0	1.22124e-15
209258_s_at	SMC3	structural maintenance of chromosomes 3	0.84468	1.18388	0	1.33227e-15
202350_s_at	MATN2	matrilin 2	1.18124	1.18124	0	1.33227e-15
230076_at			1.15743	1.15743	0	1.33227e-15
1554462_a_at	DNAJB9	DnaJ (Hsp40) homolog, subfamily B, member 9	1.06396	1.06396	0	1.33227e-15
235075_at	DSG3	desmoglein 3 (pemphigus vulgaris antigen)	0.94717	1.05578	0	1.33227e-15
1554177_a_at	ATP5S	ATP synthase, H+ transporting, mitochondrial F0 complex, subunit s (factor B)	0.96935	1.03162	0	1.33227e-15
213241_at			0.97815	1.02233	0	1.33227e-15
227182_at	SUSD3	sushi domain containing 3	0.98533	1.01489	0	1.33227e-15
203068_at	KLHL21	kelch-like 21 (Drosophila)	1.01046	1.01046	0	1.33227e-15
204563_at	SELL	selectin L (lymphocyte adhesion molecule 1)	1.00926	1.00926	0	1.33227e-15
206481_s_at	LDB2	LIM domain binding 2	1.23277	1.23277	0	1.44329e-15
204200_s_at	PDGFB	platelet-derived growth factor beta polypeptide (simian sarcoma viral (v-sis) oncogene homolog)	1.15629	1.15629	0	1.44329e-15
218326_s_at	LGR4	leucine-rich repeat-containing G protein-coupled receptor 4	1.0808	1.0808	0	1.44329e-15
216526_x_at	HLA-C	major histocompatibility complex, class I, C	0.96079	1.04081	0	1.44329e-15
214130_s_at	PDE4DIP	phosphodiesterase 4D interacting protein (myomegalin)	1.15157	1.15157	0	1.55431e-15
227654_at	C20orf175	chromosome 20 open reading frame 175	1.13979	1.13979	0	1.55431e-15
202161_at	PKN1|X80229	protein kinase N1	1.1332	1.1332	0	1.55431e-15
202876_s_at	PBX2	pre-B-cell leukemia transcription factor 2	1.12701	1.12701	0	1.55431e-15
219031_s_at	NIP7	nuclear import 7 homolog (S. cerevisiae)	0.89128	1.12198	0	1.55431e-15
207002_s_at	PLAGL1	pleiomorphic adenoma gene-like 1	1.11562	1.11562	0	1.55431e-15
205779_at	RAMP2	receptor (calcitonin) activity modifying protein 2	1.10081	1.10081	0	1.55431e-15
210109_at	SND1|NAG8	staphylococcal nuclease domain containing 1|nasopharyngeal carcinoma associated gene protein-8	0.91632	1.09133	0	1.55431e-15
230083_at			1.07156	1.07156	0	1.55431e-15
242670_at	LGI4	leucine-rich repeat LGI family, member 4	1.06372	1.06372	0	1.55431e-15
221565_s_at	FAM26B	family with sequence similarity 26, member B	1.05439	1.05439	0	1.55431e-15
1556051_a_at	BICD1	bicaudal D homolog 1 (Drosophila)	0.95728	1.04462	0	1.55431e-15
211646_at			1.02088	1.02088	0	1.55431e-15
238479_at			1.01848	1.01848	0	1.55431e-15
203797_at	VSNL1	visinin-like 1	0.98515	1.01507	0	1.55431e-15
222730_s_at	ZDHHC2	zinc finger, DHHC-type containing 2	1.00241	1.00241	0	1.55431e-15
243739_at	RANBP9	RAN binding protein 9	0.67705	1.47699	0	1.66534e-15
216775_at	USP53	ubiquitin specific peptidase 53	0.91045	1.09836	0	1.66534e-15
209493_at	PDZD2	PDZ domain containing 2	1.07501	1.07501	0	1.66534e-15
215726_s_at	CYB5A	cytochrome b5 type A (microsomal)	1.0352	1.0352	0	1.66534e-15
44654_at	G6PC3	glucose 6 phosphatase, catalytic, 3	0.98721	1.01296	0	1.66534e-15
208657_s_at		septin 9	1.24984	1.24984	0	1.77636e-15
236835_at	LOC645431	hypothetical protein LOC645431	1.0486	1.0486	0	1.77636e-15
230129_at	C10orf89	chromosome 10 open reading frame 89	0.97207	1.02873	0	1.77636e-15
208962_s_at	FADS1	fatty acid desaturase 1	1.0201	1.0201	0	1.77636e-15
221922_at	GPSM2	G-protein signalling modulator 2 (AGS3-like, C. elegans)	0.99887	1.00113	0	1.77636e-15
235479_at	CPEB2	cytoplasmic polyadenylation element binding protein 2	0.96302	1.0384	0	1.88738e-15
1569346_a_at	P2RX1	purinergic receptor P2X, ligand-gated ion channel, 1	1.01894	1.01894	0	1.88738e-15
1552482_at	RAPH1	Ras association (RalGDS/AF-6) and pleckstrin homology domains 1	0.86419	1.15715	0	1.9984e-15
204368_at	SLCO2A1	solute carrier organic anion transporter family, member 2A1	1.1451	1.1451	0	1.9984e-15
205286_at	TFAP2C	transcription factor AP-2 gamma (activating enhancer binding protein 2 gamma)	1.12358	1.12358	0	1.9984e-15
242172_at	MEIS1	Meis1, myeloid ecotropic viral integration site 1 homolog (mouse)	0.89092	1.12243	0	1.9984e-15
204469_at	PTPRZ1	protein tyrosine phosphatase, receptor-type, Z polypeptide 1	1.109	1.109	0	1.9984e-15
207710_at	LCE2B	late cornified envelope 2B	1.09999	1.09999	0	1.9984e-15
224437_s_at	C6orf55	chromosome 6 open reading frame 55	1.07324	1.07324	0	1.9984e-15
204233_s_at	CHKA	choline kinase alpha	1.05871	1.05871	0	1.9984e-15
228082_at	ASAM	adipocyte-specific adhesion molecule	0.95178	1.05066	0	1.9984e-15
214995_s_at	APOBEC3G|APOBEC3F	apolipoprotein B mRNA editing enzyme, catalytic polypeptide-like 3G|apolipoprotein B mRNA editing enzyme, catalytic polypeptide-like 3F	0.95371	1.04854	0	1.9984e-15
205298_s_at	BTN2A2	butyrophilin, subfamily 2, member A2	1.03255	1.03255	0	1.9984e-15
239173_at	INADL	InaD-like (Drosophila)	0.83948	1.19122	0	2.10942e-15
235227_at			1.07951	1.07951	0	2.10942e-15
242197_x_at	CD36	CD36 molecule (thrombospondin receptor)	0.86938	1.15025	0	2.22045e-15
215641_at	SEC24D	SEC24 related gene family, member D (S. cerevisiae)	0.90504	1.10492	0	2.22045e-15
230261_at	ST8SIA4	ST8 alpha-N-acetyl-neuraminide alpha-2,8-sialyltransferase 4	1.10258	1.10258	0	2.22045e-15
203508_at	TNFRSF1B	tumor necrosis factor receptor superfamily, member 1B	1.09777	1.09777	0	2.22045e-15
239027_at	DOCK8	dedicator of cytokinesis 8	0.91501	1.09289	0	2.22045e-15
202391_at	BASP1	brain abundant, membrane attached signal protein 1	1.06842	1.06842	0	2.22045e-15
221616_s_at			0.93709	1.06713	0	2.22045e-15
243856_at			0.94463	1.05862	0	2.22045e-15
211702_s_at	USP32	ubiquitin specific peptidase 32	0.978	1.02249	0	2.22045e-15
227034_at	ANKRD57	ankyrin repeat domain 57	1.02138	1.02138	0	2.22045e-15
229308_at			1.01938	1.01938	0	2.22045e-15
1555626_a_at	SLAMF1	signaling lymphocytic activation molecule family member 1	1.01913	1.01913	0	2.22045e-15
230151_at	C13orf1	chromosome 13 open reading frame 1	1.01263	1.01263	0	2.22045e-15
208158_s_at	OSBPL1A	oxysterol binding protein-like 1A	1.00594	1.00594	0	2.22045e-15
206714_at	ALOX15B	arachidonate 15-lipoxygenase, type B	1.11492	1.11492	0	2.33147e-15
224872_at	DIP2B	DIP2 disco-interacting protein 2 homolog B (Drosophila)	1.12026	1.12026	0	2.44249e-15
200827_at	PLOD1|AK124035	procollagen-lysine 1, 2-oxoglutarate 5-dioxygenase 1	1.07995	1.07995	0	2.44249e-15
212810_s_at	SLC1A4	solute carrier family 1 (glutamate/neutral amino acid transporter), member 4	1.06089	1.06089	0	2.44249e-15
223991_s_at	GALNT2	UDP-N-acetyl-alpha-D-galactosamine:polypeptide N-acetylgalactosaminyltransferase 2 (GalNAc-T2)	1.04288	1.04288	0	2.44249e-15
216986_s_at	IRF4	interferon regulatory factor 4	1.04033	1.04033	0	2.44249e-15
228869_at	SLIC1	selectin ligand interactor cytoplasmic-1	1.01527	1.01527	0	2.44249e-15
1557165_s_at	KLHL18	kelch-like 18 (Drosophila)	0.89813	1.11343	0	2.55351e-15
228389_at			1.09014	1.09014	0	2.55351e-15
226804_at	FAM20A|AF447872	family with sequence similarity 20, member A	1.10747	1.10747	0	2.66453e-15
217547_x_at	ZNF675	zinc finger protein 675	0.96446	1.03685	0	2.66453e-15
213056_at	FRMD4B	FERM domain containing 4B	1.03429	1.03429	0	2.66453e-15
1566265_at			1.01898	1.01898	0	2.66453e-15
201667_at	GJA1	gap junction protein, alpha 1, 43kDa (connexin 43)	0.98887	1.01126	0	2.66453e-15
223754_at	MGC13057	hypothetical protein MGC13057	1.00644	1.00644	0	2.77556e-15
223882_at	C5orf21	chromosome 5 open reading frame 21	0.90173	1.10898	0	2.88658e-15
212045_at	GLG1	golgi apparatus protein 1	1.09988	1.09988	0	2.88658e-15
227155_at			1.08623	1.08623	0	2.88658e-15
236058_at	C1orf172	chromosome 1 open reading frame 172	1.06032	1.06032	0	2.88658e-15
1552667_a_at	SH2D3C	SH2 domain containing 3C	1.05661	1.05661	0	2.88658e-15
232599_at	EXOC6	exocyst complex component 6	0.95266	1.04969	0	2.88658e-15
238406_x_at	SEZ6L2|LOC440354|BOLA2	seizure related 6 homolog (mouse)-like 2|PI-3-kinase-related kinase SMG-1 pseudogene|bolA homolog 2 (E. coli)	1.02819	1.02819	0	2.88658e-15
220724_at	FLJ21511	hypothetical protein FLJ21511	0.99136	1.00872	0	2.88658e-15
225775_at	TSPAN33	tetraspanin 33	1.00163	1.00163	0	2.88658e-15
238619_at			0.90316	1.10723	0	2.9976e-15
208749_x_at	FLOT1	flotillin 1	1.04895	1.04895	0	2.9976e-15
215874_at	ST3GAL1	ST3 beta-galactoside alpha-2,3-sialyltransferase 1	1.00137	1.00137	0	2.9976e-15
219976_at	HOOK1	hook homolog 1 (Drosophila)	0.77896	1.28377	0	3.10862e-15
204591_at	CHL1	cell adhesion molecule with homology to L1CAM (close homolog of L1)	1.09441	1.09441	0	3.10862e-15
219518_s_at	ELL3	elongation factor RNA polymerase II-like 3	1.04785	1.04785	0	3.10862e-15
209880_s_at	SELPLG	selectin P ligand	1.03486	1.03486	0	3.10862e-15
213422_s_at	MXRA8	matrix-remodelling associated 8	1.03472	1.03472	0	3.10862e-15
215910_s_at	FNDC3A	fibronectin type III domain containing 3A	1.03034	1.03034	0	3.10862e-15
205659_at	HDAC9	histone deacetylase 9	1.02804	1.02804	0	3.10862e-15
204118_at	CD48	CD48 molecule	1.02067	1.02067	0	3.10862e-15
209939_x_at	CFLAR	CASP8 and FADD-like apoptosis regulator	0.98399	1.01627	0	3.10862e-15
244417_at			1.01095	1.01095	0	3.10862e-15
219870_at	ATF7IP2	activating transcription factor 7 interacting protein 2	0.96526	1.036	0	3.21965e-15
224524_s_at	ASB3	ankyrin repeat and SOCS box-containing 3	1.11386	1.11386	0	3.33067e-15
213358_at	KIAA0802	KIAA0802	1.10624	1.10624	0	3.33067e-15
204059_s_at	ME1	malic enzyme 1, NADP(+)-dependent, cytosolic	0.90777	1.10159	0	3.33067e-15
202985_s_at	BAG5	BCL2-associated athanogene 5	1.09214	1.09214	0	3.33067e-15
244876_at	EBF1	early B-cell factor 1	0.94651	1.05652	0	3.33067e-15
241801_at	PGAP1	GPI deacylase	1.03756	1.03756	0	3.33067e-15
243_g_at	MAP4	microtubule-associated protein 4	1.03327	1.03327	0	3.33067e-15
38157_at	DOM3Z	dom-3 homolog Z (C. elegans)	1.02674	1.02674	0	3.33067e-15
225851_at	FNTB	farnesyltransferase, CAAX box, beta	1.00125	1.00125	0	3.33067e-15
223769_x_at	HYI|AK096244	hydroxypyruvate isomerase homolog (E. coli)	1.03698	1.03698	0	3.44169e-15
213555_at	RWDD2	RWD domain containing 2	1.03262	1.03262	0	3.44169e-15
237999_at	ZDHHC13	zinc finger, DHHC-type containing 13	0.66886	1.49508	0	3.55271e-15
233463_at	RASSF6	Ras association (RalGDS/AF-6) domain family 6	0.84017	1.19024	0	3.55271e-15
210992_x_at	FCGR2A|FCGR2C	Fc fragment of IgG, low affinity IIa, receptor (CD32)|Fc fragment of IgG, low affinity IIc, receptor for (CD32)	0.95973	1.04196	0	3.55271e-15
219669_at	CD177	CD177 molecule	1.46438	1.46438	0	3.77476e-15
218740_s_at	CDK5RAP3	CDK5 regulatory subunit associated protein 3	1.09824	1.09824	0	3.77476e-15
222746_s_at	BSPRY	B-box and SPRY domain containing	0.94265	1.06083	0	3.77476e-15
221671_x_at	IGKC|IGKV1-5|IGKV2-24	immunoglobulin kappa constant|immunoglobulin kappa variable 1-5|immunoglobulin kappa variable 2-24	1.02751	1.02751	0	3.77476e-15
1555638_a_at	SAMSN1	SAM domain, SH3 domain and nuclear localisation signals, 1	0.97534	1.02529	0	3.77476e-15
230218_at			1.02283	1.02283	0	3.77476e-15
243541_at	IL31RA	interleukin 31 receptor A	1.01994	1.01994	0	3.77476e-15
218145_at	TRIB3	tribbles homolog 3 (Drosophila)	0.98217	1.01816	0	3.77476e-15
230188_at			0.98931	1.0108	0	3.77476e-15
200644_at	MARCKSL1	MARCKS-like 1	1.17095	1.17095	0	3.88578e-15
204468_s_at	TIE1	tyrosine kinase with immunoglobulin-like and EGF-like domains 1	1.30715	1.30715	0	3.9968e-15
212827_at	IFI6|IGH@|IGHA1|IGHG1	interferon, alpha-inducible protein 6|immunoglobulin heavy locus|immunoglobulin heavy constant alpha 1|immunoglobulin heavy constant gamma 1 (G1m marker)	0.89792	1.11368	0	3.9968e-15
227001_at			1.0595	1.0595	0	3.9968e-15
219021_at	RNF121	ring finger protein 121	1.05262	1.05262	0	3.9968e-15
219475_at	OSGIN1	oxidative stress induced growth inhibitor 1	1.0439	1.0439	0	3.9968e-15
212829_at			0.97063	1.03026	0	3.9968e-15
202763_at	CASP3	caspase 3, apoptosis-related cysteine peptidase	1.02863	1.02863	0	3.9968e-15
204680_s_at	RAPGEF5	Rap guanine nucleotide exchange factor (GEF) 5	0.83627	1.19578	0	4.21885e-15
213154_s_at	BICD2	bicaudal D homolog 2 (Drosophila)	1.13563	1.13563	0	4.21885e-15
230523_at			0.95934	1.04239	0	4.21885e-15
209288_s_at	CDC42EP3	CDC42 effector protein (Rho GTPase binding) 3	1.16808	1.16808	0	4.32987e-15
205656_at	PCDH17	protocadherin 17	0.90027	1.11078	0	4.32987e-15
58780_s_at	FLJ10357	hypothetical protein FLJ10357	1.10098	1.10098	0	4.32987e-15
229377_at			1.0759	1.0759	0	4.44089e-15
232298_at			0.98793	1.01221	0	4.44089e-15
210461_s_at	ABLIM1	actin binding LIM protein 1	0.85761	1.16604	0	4.55191e-15
226003_at	KIF21A	kinesin family member 21A	1.15767	1.15767	0	4.55191e-15
204629_at	PARVB	parvin, beta	1.11668	1.11668	0	4.55191e-15
1555516_at	FOXP2	forkhead box P2	0.95261	1.04975	0	4.55191e-15
1555812_a_at	ARHGDIB	Rho GDP dissociation inhibitor (GDI) beta	1.04876	1.04876	0	4.55191e-15
203962_s_at	NEBL	nebulette	1.02935	1.02935	0	4.55191e-15
227960_s_at	FAHD1	fumarylacetoacetate hydrolase domain containing 1	1.08828	1.08828	0	4.66294e-15
214605_x_at	GPR1	G protein-coupled receptor 1	0.93624	1.0681	0	4.66294e-15
210563_x_at	CFLAR	CASP8 and FADD-like apoptosis regulator	1.01439	1.01439	0	4.66294e-15
227240_at	NGEF	neuronal guanine nucleotide exchange factor	1.00147	1.00147	0	4.66294e-15
200599_s_at	HSP90B1|LRRC28	heat shock protein 90kDa beta (Grp94), member 1|leucine rich repeat containing 28	1.10703	1.10703	0	4.77396e-15
38964_r_at	WAS	Wiskott-Aldrich syndrome (eczema-thrombocytopenia)	0.98479	1.01545	0	4.77396e-15
38290_at	RGS14	regulator of G-protein signalling 14	0.99751	1.00249	0	4.77396e-15
203986_at	GENX-3414	genethonin 1	1.08287	1.08287	0	4.88498e-15
201622_at	SND1	staphylococcal nuclease domain containing 1	1.03128	1.03128	0	4.88498e-15
201215_at	PLS3	plastin 3 (T isoform)	1.03005	1.03005	0	4.88498e-15
243889_at			0.99166	1.00841	0	4.88498e-15
223209_s_at	SELS|BC008759	selenoprotein S	1.09806	1.09806	0	5.10703e-15
203260_at	HDDC2	HD domain containing 2	0.85439	1.17042	0	5.32907e-15
209275_s_at	CLN3	ceroid-lipofuscinosis, neuronal 3, juvenile (Batten, Spielmeyer-Vogt disease)	1.09665	1.09665	0	5.32907e-15
209721_s_at	HOM-TES-103	hypothetical protein LOC25900, isoform 3	1.08229	1.08229	0	5.32907e-15
200606_at	DSP	desmoplakin	1.02839	1.02839	0	5.32907e-15
210784_x_at	LILRB3	leukocyte immunoglobulin-like receptor, subfamily B (with TM and ITIM domains), member 3	0.9762	1.02438	0	5.32907e-15
238226_at	FAM70B	family with sequence similarity 70, member B	1.08055	1.08055	0	5.55112e-15
1566501_at	TBXAS1	thromboxane A synthase 1 (platelet, cytochrome P450, family 5, subfamily A)	1.07583	1.07583	0	5.55112e-15
201494_at	PRCP	prolylcarboxypeptidase (angiotensinase C)	1.06968	1.06968	0	5.55112e-15
219125_s_at	RAG1AP1	recombination activating gene 1 activating protein 1	1.06102	1.06102	0	5.55112e-15
201576_s_at	GLB1	galactosidase, beta 1	1.05878	1.05878	0	5.55112e-15
201733_at	CLCN3	chloride channel 3	0.94812	1.05472	0	5.55112e-15
209822_s_at	VLDLR	very low density lipoprotein receptor	1.01445	1.01445	0	5.55112e-15
221011_s_at	LBH	limb bud and heart development homolog (mouse)	1.24782	1.24782	0	5.66214e-15
220945_x_at	MANSC1	MANSC domain containing 1	1.12381	1.12381	0	5.77316e-15
209488_s_at	RBPMS|SDHAL2	RNA binding protein with multiple splicing|succinate dehydrogenase complex, subunit A, flavoprotein-like 2	1.09273	1.09273	0	5.77316e-15
209901_x_at	AIF1	allograft inflammatory factor 1	1.00014	1.00014	0	5.77316e-15
216604_s_at			0.8891	1.12473	0	5.88418e-15
230091_at			0.95689	1.04506	0	5.88418e-15
223984_s_at	NUPL1	nucleoporin like 1	0.73217	1.36581	0	5.9952e-15
209949_at	NCF2	neutrophil cytosolic factor 2 (65kDa, chronic granulomatous disease, autosomal 2)	0.94936	1.05335	0	5.9952e-15
234331_s_at	LOC653602	hypothetical LOC653602	1.02327	1.02327	0	5.9952e-15
233480_at	TMEM43	transmembrane protein 43	1.01236	1.01236	0	5.9952e-15
204052_s_at	SFRP4	secreted frizzled-related protein 4	1.10425	1.10425	0	6.10623e-15
242354_at			1.0617	1.0617	0	6.10623e-15
219932_at	SLC27A6	solute carrier family 27 (fatty acid transporter), member 6	1.20407	1.20407	0	6.21725e-15
209747_at	TGFB3	transforming growth factor, beta 3	0.97902	1.02143	0	6.21725e-15
202605_at	GUSB	glucuronidase, beta	1.01907	1.01907	0	6.21725e-15
209628_at	NXT2	nuclear transport factor 2-like export factor 2	1.0179	1.0179	0	6.32827e-15
212899_at	CDC2L6	cell division cycle 2-like 6 (CDK8-like)	1.08202	1.08202	0	6.43929e-15
1553961_s_at	SNX21	sorting nexin family member 21	0.9412	1.06248	0	6.43929e-15
201366_at	ANXA7	annexin A7	1.05318	1.05318	0	6.43929e-15
212494_at	TENC1	tensin like C1 domain containing phosphatase (tensin 2)	1.03819	1.03819	0	6.43929e-15
205042_at	GNE	glucosamine (UDP-N-acetyl)-2-epimerase/N-acetylmannosamine kinase	1.19736	1.19736	0	6.66134e-15
228038_at	SOX2	SRY (sex determining region Y)-box 2	0.96592	1.03528	0	6.66134e-15
220320_at	DOK3	docking protein 3	0.9769	1.02364	0	6.66134e-15
225045_at	KIAA1212	KIAA1212	1.10549	1.10549	0	6.88338e-15
222052_at	C19orf54	chromosome 19 open reading frame 54	0.99629	1.00372	0	6.88338e-15
219983_at	HRASLS	HRAS-like suppressor	0.99166	1.00841	0	6.99441e-15
203878_s_at	MMP11	matrix metallopeptidase 11 (stromelysin 3)	1.12729	1.12729	0	7.10543e-15
215867_x_at	CA12	carbonic anhydrase XII	1.11175	1.11175	0	7.10543e-15
221578_at	RASSF4	Ras association (RalGDS/AF-6) domain family 4	0.95872	1.04305	0	7.10543e-15
235679_at			1.0418	1.0418	0	7.10543e-15
228255_at	ALS2CR4	amyotrophic lateral sclerosis 2 (juvenile) chromosome region, candidate 4	1.03118	1.03118	0	7.10543e-15
209392_at	ENPP2	ectonucleotide pyrophosphatase/phosphodiesterase 2 (autotaxin)	0.98537	1.01484	0	7.10543e-15
224882_at	ACSS1|AK125923	acyl-CoA synthetase short-chain family member 1	1.05826	1.05826	0	7.21645e-15
222532_at	SRPRB	signal recognition particle receptor, B subunit	1.21846	1.21846	0	7.32747e-15
234416_at			1.09825	1.09825	0	7.32747e-15
205885_s_at	ITGA4	integrin, alpha 4 (antigen CD49D, alpha 4 subunit of VLA-4 receptor)	0.96941	1.03156	0	7.32747e-15
228766_at			1.0063	1.0063	0	7.32747e-15
226086_at	SYT13	synaptotagmin XIII	1.00542	1.00542	0	7.43849e-15
223077_at			1.10834	1.10834	0	7.54952e-15
1553564_at	C20orf133	chromosome 20 open reading frame 133	0.93694	1.0673	0	7.77156e-15
225081_s_at	CDCA7L	cell division cycle associated 7-like	1.01853	1.01853	0	7.77156e-15
202053_s_at	ALDH3A2	aldehyde dehydrogenase 3 family, member A2	0.98251	1.0178	0	7.88258e-15
212468_at	SPAG9	sperm associated antigen 9	0.7337	1.36295	0	7.99361e-15
238905_at	RHOJ	ras homolog gene family, member J	1.05497	1.05497	0	7.99361e-15
206642_at	DSG1	desmoglein 1	0.95888	1.04288	0	7.99361e-15
242009_at			0.99122	1.00886	0	8.21565e-15
219163_at	ZNF562	zinc finger protein 562	0.88974	1.12392	0	8.43769e-15
213427_at	RPP40	ribonuclease P 40kDa subunit	0.98981	1.0103	0	8.43769e-15
214467_at	GPR65	G protein-coupled receptor 65	0.99962	1.00038	0	8.43769e-15
237077_at	ACPP	acid phosphatase, prostate	0.8658	1.155	0	8.65974e-15
203320_at	SH2B3	SH2B adaptor protein 3	1.11604	1.11604	0	8.65974e-15
215129_at			0.95631	1.04569	0	8.65974e-15
226109_at	C21orf91	chromosome 21 open reading frame 91	1.14476	1.14476	0	8.88178e-15
230002_at			0.89417	1.11835	0	8.88178e-15
230453_s_at			0.96058	1.04103	0	8.88178e-15
1556220_at			1.02073	1.02073	0	8.88178e-15
223049_at	GRB2	growth factor receptor-bound protein 2	1.07773	1.07773	0	9.10383e-15
224650_at			1.04031	1.04031	0	9.10383e-15
1555259_at	ZAK	sterile alpha motif and leucine zipper containing kinase AZK	0.9642	1.03713	0	9.32587e-15
204120_s_at	ADK	adenosine kinase	1.0267	1.0267	0	9.32587e-15
201354_s_at	BAZ2A	bromodomain adjacent to zinc finger domain, 2A	1.11562	1.11562	0	9.54792e-15
227261_at	KLF12	Kruppel-like factor 12	1.05262	1.05262	0	9.54792e-15
243797_at	STK17B	serine/threonine kinase 17b (apoptosis-inducing)	1.03125	1.03125	0	9.54792e-15
202928_s_at	PHF1	PHD finger protein 1	1.13961	1.13961	0	9.76996e-15
220933_s_at	ZCCHC6	zinc finger, CCHC domain containing 6	1.01218	1.01218	0	9.76996e-15
215054_at	EPOR	erythropoietin receptor	1.00026	1.00026	0	9.76996e-15
222881_at			1.00581	1.00581	0	9.88099e-15
203136_at	RABAC1	Rab acceptor 1 (prenylated)	1.12534	1.12534	0	1.0103e-14
229720_at	BAG1	BCL2-associated athanogene	0.98944	1.01067	0	1.0103e-14
1557383_a_at			1.16873	1.16873	0	1.0214e-14
205351_at	GGCX	gamma-glutamyl carboxylase	1.10531	1.10531	0	1.0214e-14
212419_at	C10orf56	chromosome 10 open reading frame 56	1.07972	1.07972	0	1.04361e-14
160020_at	MMP14	matrix metallopeptidase 14 (membrane-inserted)	1.06908	1.06908	0	1.04361e-14
40420_at	STK10	serine/threonine kinase 10	1.0433	1.0433	0	1.04361e-14
206465_at	ACSBG1	acyl-CoA synthetase bubblegum family member 1	0.97877	1.02169	0	1.04361e-14
218204_s_at	FYCO1	FYVE and coiled-coil domain containing 1	0.98197	1.01836	0	1.04361e-14
228863_at			1.11201	1.11201	0	1.05471e-14
237398_at	ARHGEF12	Rho guanine nucleotide exchange factor (GEF) 12	0.92404	1.0822	0	1.06581e-14
234222_at	THSD4	thrombospondin, type I, domain containing 4	0.93051	1.07468	0	1.06581e-14
235292_at			1.05135	1.05135	0	1.06581e-14
206236_at	GPR4	G protein-coupled receptor 4	1.03174	1.03174	0	1.06581e-14
218070_s_at	GMPPA	GDP-mannose pyrophosphorylase A	1.05243	1.05243	0	1.07692e-14
212950_at	GPR116	G protein-coupled receptor 116	1.15135	1.15135	0	1.09912e-14
227006_at	PPP1R14A	protein phosphatase 1, regulatory (inhibitor) subunit 14A	1.10948	1.10948	0	1.09912e-14
203304_at	BAMBI	BMP and activin membrane-bound inhibitor homolog (Xenopus laevis)	1.19697	1.19697	0	1.11022e-14
209149_s_at	TM9SF1	transmembrane 9 superfamily member 1	1.06619	1.06619	0	1.11022e-14
211555_s_at	GUCY1B3	guanylate cyclase 1, soluble, beta 3	1.09191	1.09191	0	1.13243e-14
1560297_at	HM13	histocompatibility (minor) 13	1.06242	1.06242	0	1.13243e-14
213469_at	PGAP1	GPI deacylase	1.04425	1.04425	0	1.13243e-14
226134_s_at			1.06405	1.06405	0	1.15463e-14
218857_s_at	ASRGL1	asparaginase like 1	0.98185	1.01848	0	1.15463e-14
204192_at	CD37	CD37 molecule	0.98269	1.01762	0	1.15463e-14
225792_at	HOOK1	hook homolog 1 (Drosophila)	1.03788	1.03788	0	1.16573e-14
1564378_a_at	EXT1	exostoses (multiple) 1	0.67019	1.49212	0	1.19904e-14
204305_at	MIPEP	mitochondrial intermediate peptidase	0.97133	1.02951	0	1.19904e-14
1553960_at	SNX21	sorting nexin family member 21	1.01521	1.01521	0	1.19904e-14
1569069_s_at	TDRD3	tudor domain containing 3	0.96449	1.03682	0	1.21014e-14
209211_at	KLF5	Kruppel-like factor 5 (intestinal)	1.104	1.104	0	1.25455e-14
222068_s_at	LRRC50	leucine rich repeat containing 50	0.98203	1.01829	0	1.25455e-14
234973_at	SLC38A5	solute carrier family 38, member 5	1.09825	1.09825	0	1.27676e-14
204347_at	NF1	neurofibromin 1 (neurofibromatosis, von Recklinghausen disease, Watson disease)	0.92366	1.08265	0	1.28786e-14
235476_at	TRIM59|BC033011	tripartite motif-containing 59	0.69872	1.43118	0	1.29896e-14
234305_s_at	MLZE	melanoma-derived leucine zipper, extra-nuclear factor	1.03302	1.03302	0	1.29896e-14
228410_at	GAB3	GRB2-associated binding protein 3	0.93167	1.07334	0	1.31006e-14
214234_s_at	CYP3A5	cytochrome P450, family 3, subfamily A, polypeptide 5	1.07051	1.07051	0	1.31006e-14
207030_s_at	CD80|CSRP2|RAD51L1	CD80 molecule|cysteine and glycine-rich protein 2|RAD51-like 1 (S. cerevisiae)	1.13033	1.13033	0	1.34337e-14
203760_s_at	SLA	Src-like-adaptor	0.86339	1.15823	0	1.35447e-14
226611_s_at	PRR6|AY382899	proline rich 6	0.97462	1.02604	0	1.35447e-14
226841_at			0.99421	1.00583	0	1.35447e-14
210757_x_at	DAB2	disabled homolog 2, mitogen-responsive phosphoprotein (Drosophila)	0.90062	1.11034	0	1.36557e-14
223451_s_at	CKLF	chemokine-like factor	1.08265	1.08265	0	1.36557e-14
228042_at	ADPRH	ADP-ribosylarginine hydrolase	1.11792	1.11792	0	1.37668e-14
211748_x_at	PTGDS	prostaglandin D2 synthase 21kDa (brain)	1.0812	1.0812	0	1.37668e-14
222843_at	FIGNL1	fidgetin-like 1	1.06193	1.06193	0	1.37668e-14
214152_at	CCPG1|BC051725	cell cycle progression 1	1.05269	1.05269	0	1.39888e-14
216813_at			0.95976	1.04193	0	1.39888e-14
210253_at	HTATIP2	HIV-1 Tat interactive protein 2, 30kDa	0.92321	1.08318	0	1.42109e-14
209962_at	EPOR	erythropoietin receptor	0.99807	1.00194	0	1.42109e-14
218705_s_at	SNX24	sorting nexing 24	1.13456	1.13456	0	1.45439e-14
203178_at	GATM	glycine amidinotransferase (L-arginine:glycine amidinotransferase)	1.10741	1.10741	0	1.45439e-14
242294_at			1.06894	1.06894	0	1.45439e-14
223503_at	TMEM163	transmembrane protein 163	1.07319	1.07319	0	1.46549e-14
209890_at	TSPAN5	tetraspanin 5	0.87541	1.14232	0	1.4766e-14
212570_at	ENDOD1	endonuclease domain containing 1	0.87548	1.14223	0	1.4877e-14
208872_s_at	REEP5	receptor accessory protein 5	1.059	1.059	0	1.4877e-14
202330_s_at	UNG	uracil-DNA glycosylase	1.22168	1.22168	0	1.4988e-14
235435_at	AASDH	2-aminoadipic 6-semialdehyde dehydrogenase	0.80489	1.2424	0	1.5099e-14
223091_x_at	C2orf33	chromosome 2 open reading frame 33	1.06375	1.06375	0	1.5099e-14
231916_at			0.99494	1.00509	0	1.53211e-14
1569410_at	RP1-14N1.3	filaggrin 2	1.1723	1.1723	0	1.55431e-14
1567013_at			0.92251	1.084	0	1.55431e-14
214580_x_at	KRT6A	keratin 6A	1.0286	1.0286	0	1.55431e-14
205098_at	CCR1	chemokine (C-C motif) receptor 1	1.01376	1.01376	0	1.56541e-14
226433_at			1.03455	1.03455	0	1.57652e-14
222449_at	TMEPAI	transmembrane, prostate androgen induced RNA	1.12282	1.12282	0	1.58762e-14
221101_at	C14orf113|C14orf49	chromosome 14 open reading frame 113|chromosome 14 open reading frame 49	0.97079	1.03009	0	1.58762e-14
228752_at			0.98617	1.01403	0	1.64313e-14
216058_s_at	CYP2C19	cytochrome P450, family 2, subfamily C, polypeptide 19	0.93661	1.06767	0	1.68754e-14
213899_at	METAP2	methionyl aminopeptidase 2	0.87764	1.13942	0	1.70974e-14
218817_at	SPCS3	signal peptidase complex subunit 3 homolog (S. cerevisiae)	0.91916	1.08795	0	1.70974e-14
202149_at	NEDD9	neural precursor cell expressed, developmentally down-regulated 9	1.0695	1.0695	0	1.70974e-14
204875_s_at	GMDS	GDP-mannose 4,6-dehydratase	1.21112	1.21112	0	1.73195e-14
209432_s_at	CREB3	cAMP responsive element binding protein 3	1.00757	1.00757	0	1.73195e-14
226948_at	AX775823		1.00445	1.00445	0	1.73195e-14
209828_s_at	IL16	interleukin 16 (lymphocyte chemoattractant factor)	1.03554	1.03554	0	1.74305e-14
238247_at			1.06614	1.06614	0	1.75415e-14
213506_at	F2RL1	coagulation factor II (thrombin) receptor-like 1	1.05589	1.05589	0	1.75415e-14
204650_s_at	APBB3	amyloid beta (A4) precursor protein-binding, family B, member 3	1.02818	1.02818	0	1.75415e-14
1558695_at	PLEKHA5	pleckstrin homology domain containing, family A member 5	0.8077	1.23808	0	1.76526e-14
237238_at	WWC1	WW, C2 and coiled-coil domain containing 1	0.91289	1.09542	0	1.76526e-14
231867_at			1.05068	1.05068	0	1.77636e-14
218696_at	EIF2AK3	eukaryotic translation initiation factor 2-alpha kinase 3	1.12221	1.12221	0	1.79856e-14
210044_s_at	LYL1	lymphoblastic leukemia derived sequence 1	0.99969	1.00031	0	1.80966e-14
212592_at	IGJ	immunoglobulin J polypeptide, linker protein for immunoglobulin alpha and mu polypeptides	1.10154	1.10154	0	1.84297e-14
217538_at	RUTBC1|AK125203	RUN and TBC1 domain containing 1	0.89701	1.11482	0	1.88738e-14
203786_s_at	TPD52L1	tumor protein D52-like 1	0.98037	1.02002	0	1.88738e-14
239547_at			0.99896	1.00104	0	1.88738e-14
216080_s_at	FADS3	fatty acid desaturase 3	1.01971	1.01971	0	1.89848e-14
231823_s_at	SH3PXD2B	SH3 and PX domains 2B	1.21068	1.21068	0	1.92069e-14
217770_at	PIGT	phosphatidylinositol glycan anchor biosynthesis, class T	1.05138	1.05138	0	1.92069e-14
209667_at	CES2	carboxylesterase 2 (intestine, liver)	1.03617	1.03617	0	1.92069e-14
1558662_s_at	BANK1	B-cell scaffold protein with ankyrin repeats 1	0.9799	1.02051	0	1.92069e-14
219058_x_at	TINAGL1	tubulointerstitial nephritis antigen-like 1	1.01258	1.01258	0	1.95399e-14
238346_s_at	NCOA6IP	nuclear receptor coactivator 6 interacting protein	0.86846	1.15146	0	1.9762e-14
220595_at	PDZRN4	PDZ domain containing RING finger 4	1.07974	1.07974	0	1.9762e-14
205890_s_at	UBD	ubiquitin D	1.02991	1.02991	0	1.9762e-14
212951_at	GPR116	G protein-coupled receptor 116	1.07051	1.07051	0	1.9873e-14
219891_at	PGPEP1	pyroglutamyl-peptidase I	1.02029	1.02029	0	1.9873e-14
205119_s_at	FPR1	formyl peptide receptor 1	0.88207	1.1337	0	2.0095e-14
235937_at	AK130833		1.02157	1.02157	0	2.02061e-14
209286_at	CDC42EP3	CDC42 effector protein (Rho GTPase binding) 3	0.9809	1.01947	0	2.02061e-14
202357_s_at	CFB	complement factor B	1.14072	1.14072	0	2.03171e-14
213049_at	FSD1L|GARNL1	fibronectin type III and SPRY domain containing 1-like|GTPase activating Rap/RanGAP domain-like 1	1.08718	1.08718	0	2.06502e-14
1558689_a_at			1.02621	1.02621	0	2.06502e-14
223574_x_at	PPP2R2C	protein phosphatase 2 (formerly 2A), regulatory subunit B (PR 52), gamma isoform	0.93202	1.07293	0	2.07612e-14
208906_at	BSCL2	Bernardinelli-Seip congenital lipodystrophy 2 (seipin)	1.05831	1.05831	0	2.07612e-14
218189_s_at	NANS	N-acetylneuraminic acid synthase (sialic acid synthase)	1.05641	1.05641	0	2.08722e-14
205441_at	OCEL1	occludin/ELL domain containing 1	1.00697	1.00697	0	2.15383e-14
224458_at	C9orf125	chromosome 9 open reading frame 125	1.08584	1.08584	0	2.16494e-14
226865_at			1.07381	1.07381	0	2.17604e-14
1553929_at	ASAH3	N-acylsphingosine amidohydrolase (alkaline ceramidase) 3	0.99582	1.0042	0	2.18714e-14
207843_x_at	CYB5A	cytochrome b5 type A (microsomal)	1.05655	1.05655	0	2.19824e-14
227935_s_at	PCGF5	polycomb group ring finger 5	0.96056	1.04106	0	2.19824e-14
238026_at			1.10867	1.10867	0	2.22045e-14
202304_at	FNDC3A	fibronectin type III domain containing 3A	1.11208	1.11208	0	2.24265e-14
201876_at	PON2	paraoxonase 2	1.03313	1.03313	0	2.24265e-14
202411_at	IFI27	interferon, alpha-inducible protein 27	0.91864	1.08856	0	2.26485e-14
227345_at	TNFRSF10D	tumor necrosis factor receptor superfamily, member 10d, decoy with truncated death domain	1.06061	1.06061	0	2.26485e-14
243634_at			0.92742	1.07825	0	2.29816e-14
229172_at	HSPA12B	heat shock 70kD protein 12B	1.12698	1.12698	0	2.33147e-14
225632_s_at	RAB43	RAB43, member RAS oncogene family	1.04203	1.04203	0	2.34257e-14
227814_at	WDR53	WD repeat domain 53	1.05571	1.05571	0	2.36478e-14
238498_at			1.04962	1.04962	0	2.37588e-14
222592_s_at	ACSL5	acyl-CoA synthetase long-chain family member 5	0.99079	1.00929	0	2.37588e-14
201855_s_at	ASCIZ	ATM/ATR-Substrate Chk2-Interacting Zn2+-finger protein	1.13955	1.13955	0	2.38698e-14
219352_at	HERC6	hect domain and RLD 6	0.83097	1.20341	0	2.39808e-14
238827_at	SH3RF2	SH3 domain containing ring finger 2	0.96038	1.04125	0	2.39808e-14
1558237_x_at			0.95705	1.04488	0	2.42029e-14
211992_at			0.85136	1.17458	0	2.43139e-14
235850_at			1.00438	1.00438	0	2.43139e-14
201911_s_at	FARP1	FERM, RhoGEF (ARHGEF) and pleckstrin domain protein 1 (chondrocyte-derived)	1.12127	1.12127	0	2.44249e-14
206192_at	CDSN	corneodesmosin	1.11726	1.11726	0	2.44249e-14
210872_x_at	GAS7	growth arrest-specific 7	0.90715	1.10235	0	2.45359e-14
243016_at			1.01477	1.01477	0	2.4869e-14
231540_at	DKFZp451M2119	hypothetical protein DKFZp451M2119	1.03547	1.03547	0	2.52021e-14
242732_at	MTSS1	metastasis suppressor 1	0.78012	1.28185	0	2.53131e-14
201849_at	BNIP3	BCL2/adenovirus E1B 19kDa interacting protein 3	0.89415	1.11838	0	2.55351e-14
237878_at	MAP2K2	mitogen-activated protein kinase kinase 2	1.07046	1.07046	0	2.55351e-14
204069_at	MEIS1	Meis1, myeloid ecotropic viral integration site 1 homolog (mouse)	1.04081	1.04081	0	2.56461e-14
223514_at	CARD11	caspase recruitment domain family, member 11	1.00992	1.00992	0	2.56461e-14
207485_x_at	BTN3A1	butyrophilin, subfamily 3, member A1	0.99143	1.00864	0	2.57572e-14
238082_at			0.99442	1.00561	0	2.66453e-14
227183_at			0.99873	1.00127	0	2.66453e-14
210042_s_at	CTSZ	cathepsin Z	1.05441	1.05441	0	2.68674e-14
211549_s_at	HPGD	hydroxyprostaglandin dehydrogenase 15-(NAD)	1.11678	1.11678	0	2.73115e-14
227973_at	FLJ38973	hypothetical protein FLJ38973	1.10679	1.10679	0	2.73115e-14
209485_s_at	OSBPL1A	oxysterol binding protein-like 1A	0.92441	1.08177	0	2.75335e-14
213238_at	ATP10D	ATPase, Class V, type 10D	1.08599	1.08599	0	2.86437e-14
209182_s_at	C10orf10	chromosome 10 open reading frame 10	1.02583	1.02583	0	2.86437e-14
209663_s_at	ITGA7	integrin, alpha 7	1.15301	1.15301	0	2.88658e-14
219283_at	C1GALT1C1	C1GALT1-specific chaperone 1	1.0643	1.0643	0	2.89768e-14
212255_s_at	ATP2C1	ATPase, Ca++ transporting, type 2C, member 1	1.13063	1.13063	0	2.9865e-14
211724_x_at	FLJ20323	hypothetical protein FLJ20323	0.98813	1.01201	0	3.03091e-14
202468_s_at	CTNNAL1	catenin (cadherin-associated protein), alpha-like 1	0.99655	1.00346	0	3.06422e-14
214265_at	ITGA8	integrin, alpha 8	0.85361	1.17149	0	3.08642e-14
226160_at	H6PD	hexose-6-phosphate dehydrogenase (glucose 1-dehydrogenase)	1.08547	1.08547	0	3.08642e-14
204375_at	CLSTN3	calsyntenin 3	1.06033	1.06033	0	3.11973e-14
212027_at	RBM25	RNA binding motif protein 25	0.82079	1.21835	0	3.15303e-14
210541_s_at	TRIM27	tripartite motif-containing 27	1.10188	1.10188	0	3.15303e-14
236826_at			1.0267	1.0267	0	3.17524e-14
213900_at	C9orf61	chromosome 9 open reading frame 61	0.99647	1.00354	0	3.17524e-14
222434_at	ENAH	enabled homolog (Drosophila)	0.99548	1.00454	0	3.25295e-14
203591_s_at	CSF3R	colony stimulating factor 3 receptor (granulocyte)	0.89307	1.11973	0	3.28626e-14
220998_s_at			1.02189	1.02189	0	3.29736e-14
225652_at	FARP2	FERM, RhoGEF and pleckstrin domain protein 2	1.03244	1.03244	0	3.30846e-14
1557636_a_at			0.97138	1.02947	0	3.30846e-14
237157_at	SH3D19	SH3 domain protein D19	0.82742	1.20857	0	3.35287e-14
218717_s_at	LEPREL1	leprecan-like 1	0.85671	1.16726	0	3.35287e-14
1569648_at	DACT2	dapper, antagonist of beta-catenin, homolog 2 (Xenopus laevis)	1.07079	1.07079	0	3.35287e-14
229009_at	SIX5	sine oculis homeobox homolog 5 (Drosophila)	1.0547	1.0547	0	3.35287e-14
203633_at	CPT1A	carnitine palmitoyltransferase 1A (liver)	1.08361	1.08361	0	3.36398e-14
226213_at	ERBB3	v-erb-b2 erythroblastic leukemia viral oncogene homolog 3 (avian)	1.06987	1.06987	0	3.36398e-14
202231_at			1.00799	1.00799	0	3.41949e-14
1554178_a_at	FAM126B	family with sequence similarity 126, member B	0.77816	1.28509	0	3.43059e-14
216706_x_at			1.0676	1.0676	0	3.4639e-14
201362_at	IVNS1ABP	influenza virus NS1A binding protein	1.15174	1.15174	0	3.4861e-14
225502_at	DOCK8	dedicator of cytokinesis 8	1.13431	1.13431	0	3.4861e-14
1555216_a_at			0.95517	1.04693	0	3.4861e-14
212618_at	ZNF609	zinc finger protein 609	1.00196	1.00196	0	3.51941e-14
202968_s_at	DYRK2	dual-specificity tyrosine-(Y)-phosphorylation regulated kinase 2	1.02569	1.02569	0	3.54161e-14
222101_s_at	DCHS1	dachsous 1 (Drosophila)	1.05021	1.05021	0	3.56382e-14
1560774_at			0.93785	1.06627	0	3.57492e-14
222277_at	PCOTH	prostate collagen triple helix	0.88705	1.12733	0	3.61933e-14
242775_at	LTB4DH	leukotriene B4 12-hydroxydehydrogenase	0.93655	1.06775	0	3.61933e-14
227816_at			1.09756	1.09756	0	3.64153e-14
224615_x_at	HM13	histocompatibility (minor) 13	1.12326	1.12326	0	3.66374e-14
229121_at			1.02376	1.02376	0	3.66374e-14
1557411_s_at	SLC25A43	solute carrier family 25, member 43	1.0221	1.0221	0	3.67484e-14
219161_s_at	CKLF	chemokine-like factor	1.08923	1.08923	0	3.68594e-14
236840_at			0.8179	1.22265	0	3.69704e-14
232958_at	PYGL	phosphorylase, glycogen; liver (Hers disease, glycogen storage disease type VI)	0.79741	1.25406	0	3.79696e-14
209785_s_at	PLA2G4C	phospholipase A2, group IVC (cytosolic, calcium-independent)	1.01275	1.01275	0	3.79696e-14
232607_at	ALOX5	arachidonate 5-lipoxygenase	1.04009	1.04009	0	3.86358e-14
226945_at	RHBDD1|AX775823	rhomboid domain containing 1	1.01841	1.01841	0	3.90798e-14
225597_at	SLC45A4	solute carrier family 45, member 4	1.01137	1.01137	0	3.91909e-14
203523_at	LSP1	lymphocyte-specific protein 1	1.05874	1.05874	0	3.95239e-14
208093_s_at	NDEL1	nudE nuclear distribution gene E homolog like 1 (A. nidulans)	1.037	1.037	0	3.9968e-14
211597_s_at	HOP	homeodomain-only protein	1.0516	1.0516	0	4.03011e-14
209359_x_at	RUNX1	runt-related transcription factor 1 (acute myeloid leukemia 1; aml1 oncogene)	1.03119	1.03119	0	4.08562e-14
212259_s_at	MUC1|PBXIP1	mucin 1, cell surface associated|pre-B-cell leukemia transcription factor interacting protein 1	1.16172	1.16172	0	4.10782e-14
232000_at			1.12146	1.12146	0	4.10782e-14
1552639_at	KLHDC7B	kelch domain containing 7B	1.06039	1.06039	0	4.11893e-14
219814_at	MBNL3	muscleblind-like 3 (Drosophila)	0.91649	1.09112	0	4.14113e-14
230127_at			1.18714	1.18714	0	4.15223e-14
219563_at	C14orf139	chromosome 14 open reading frame 139	1.07791	1.07791	0	4.19664e-14
210221_at	CHRNA3	cholinergic receptor, nicotinic, alpha 3	0.97542	1.0252	0	4.19664e-14
237198_at	MGC24039	hypothetical protein MGC24039	0.91584	1.0919	0	4.26326e-14
241379_at	C2orf13	chromosome 2 open reading frame 13	0.99308	1.00696	0	4.30767e-14
232204_at	EBF1	early B-cell factor 1	1.20571	1.20571	0	4.35207e-14
209216_at	WDR45	WD repeat domain 45	1.11388	1.11388	0	4.35207e-14
232270_at	C9orf3	chromosome 9 open reading frame 3	1.06249	1.06249	0	4.35207e-14
205544_s_at	CR2	complement component (3d/Epstein Barr virus) receptor 2	0.98995	1.01015	0	4.39648e-14
201279_s_at	DAB2	disabled homolog 2, mitogen-responsive phosphoprotein (Drosophila)	0.93419	1.07045	0	4.41869e-14
226751_at	C2orf32	chromosome 2 open reading frame 32	1.05311	1.05311	0	4.5075e-14
201781_s_at	AIP	aryl hydrocarbon receptor interacting protein	0.98685	1.01333	0	4.5075e-14
211734_s_at	FCER1A	Fc fragment of IgE, high affinity I, receptor for; alpha polypeptide	1.02138	1.02138	0	4.55191e-14
223378_at	GLIS2	GLIS family zinc finger 2	1.03988	1.03988	0	4.57412e-14
201785_at	RNASE1	ribonuclease, RNase A family, 1 (pancreatic)	0.98112	1.01924	0	4.61853e-14
223200_s_at	LSG1	large subunit GTPase 1 homolog (S. cerevisiae)	0.88514	1.12977	0	4.66294e-14
201655_s_at	HSPG2	heparan sulfate proteoglycan 2 (perlecan)	1.03502	1.03502	0	4.66294e-14
234217_at	GMDS	GDP-mannose 4,6-dehydratase	1.00948	1.00948	0	4.66294e-14
219764_at	FZD10	frizzled homolog 10 (Drosophila)	1.10596	1.10596	0	4.67404e-14
227443_at	C9orf150	chromosome 9 open reading frame 150	1.05773	1.05773	0	4.77396e-14
211655_at			1.0929	1.0929	0	4.86278e-14
219566_at	PLEKHF1	pleckstrin homology domain containing, family F (with FYVE domain) member 1	0.9752	1.02544	0	4.86278e-14
223232_s_at	CGN	cingulin	0.92354	1.08279	0	4.87388e-14
206589_at	GFI1	growth factor independent 1	0.97532	1.0253	0	4.88498e-14
226700_at	U2AF1L4	U2 small nuclear RNA auxiliary factor 1-like 4	1.0618	1.0618	0	4.89608e-14
224374_s_at	EMILIN2	elastin microfibril interfacer 2	0.97123	1.02962	0	4.90719e-14
236764_at	IGFBP7	insulin-like growth factor binding protein 7	1.03903	1.03903	0	4.9849e-14
230003_at			1.0341	1.0341	0	5.04041e-14
233302_at	BCL11B	B-cell CLL/lymphoma 11B (zinc finger protein)	0.84092	1.18918	0	5.19584e-14
213869_x_at	THY1	Thy-1 cell surface antigen	1.08351	1.08351	0	5.19584e-14
1563473_at	PPP1R16B	protein phosphatase 1, regulatory (inhibitor) subunit 16B	0.9246	1.08155	0	5.20695e-14
226459_at	PIK3AP1	phosphoinositide-3-kinase adaptor protein 1	0.98393	1.01633	0	5.24025e-14
235229_at			1.04241	1.04241	0	5.28466e-14
223397_s_at	NIP7	nuclear import 7 homolog (S. cerevisiae)	1.24084	1.24084	0	5.35128e-14
1558836_at	MGC4677|LOC285074	hypothetical protein MGC4677|hypothetical protein LOC285074	0.96952	1.03144	0	5.37348e-14
1554314_at	C6orf141	chromosome 6 open reading frame 141	0.93196	1.07301	0	5.39568e-14
1570130_at	SPATS2	spermatogenesis associated, serine-rich 2	1.00973	1.00973	0	5.40679e-14
201436_at			1.14214	1.14214	0	5.41789e-14
226617_at	ARL5A	ADP-ribosylation factor-like 5A	1.09203	1.09203	0	5.42899e-14
206693_at	IL7	interleukin 7	0.87693	1.14034	0	5.44009e-14
212028_at	RBM25	RNA binding motif protein 25	0.72987	1.3701	0	5.4623e-14
225530_at	MOBKL2A	MOB1, Mps One Binder kinase activator-like 2A (yeast)	1.04315	1.04315	0	5.4623e-14
1558723_at			0.95928	1.04244	0	5.4845e-14
216527_at			0.78147	1.27963	0	5.52891e-14
209366_x_at	CYB5A	cytochrome b5 type A (microsomal)	1.04613	1.04613	0	5.52891e-14
228538_at	ZNF662	zinc finger protein 662	0.9822	1.01812	0	5.56222e-14
1557137_at	TMEM17	transmembrane protein 17	0.92051	1.08635	0	5.57332e-14
242408_at	STYX	serine/threonine/tyrosine interacting protein	0.77636	1.28807	0	5.59552e-14
224252_s_at	FXYD5	FXYD domain containing ion transport regulator 5	1.03694	1.03694	0	5.61773e-14
227159_at	GHDC	GH3 domain containing	1.06609	1.06609	0	5.68434e-14
223499_at	C1QTNF5	C1q and tumor necrosis factor related protein 5	1.14144	1.14144	0	5.70655e-14
209565_at	RNF113A	ring finger protein 113A	1.04988	1.04988	0	5.71765e-14
210720_s_at	APBA2BP	amyloid beta (A4) precursor protein-binding, family A, member 2 binding protein	1.02745	1.02745	0	5.72875e-14
240064_at			0.95985	1.04183	0	5.73985e-14
217369_at	IFI6|IGHA1|IGHG1	interferon, alpha-inducible protein 6|immunoglobulin heavy constant alpha 1|immunoglobulin heavy constant gamma 1 (G1m marker)	1.05175	1.05175	0	5.76206e-14
1559658_at	C15orf29	chromosome 15 open reading frame 29	0.81693	1.2241	0	5.79536e-14
243718_at	BC006438		1.08572	1.08572	0	5.79536e-14
237461_at	NALP7	NACHT, leucine rich repeat and PYD containing 7	1.05657	1.05657	0	5.79536e-14
207950_s_at	ANK3	ankyrin 3, node of Ranvier (ankyrin G)	0.85954	1.16341	0	5.83977e-14
215602_at	FGD2	FYVE, RhoGEF and PH domain containing 2	0.90756	1.10185	0	5.89528e-14
1560531_at	LCE1B	late cornified envelope 1B	1.04558	1.04558	0	5.92859e-14
1560397_s_at	KLHL6|AK097976	kelch-like 6 (Drosophila)	0.91449	1.09351	0	5.93969e-14
221658_s_at	IL21R	interleukin 21 receptor	1.00545	1.00545	0	5.95079e-14
226930_at	FNDC1	fibronectin type III domain containing 1	1.1748	1.1748	0	6.08402e-14
219476_at	C1orf116	chromosome 1 open reading frame 116	1.01579	1.01579	0	6.09512e-14
209687_at	CXCL12	chemokine (C-X-C motif) ligand 12 (stromal cell-derived factor 1)	1.20146	1.20146	0	6.15064e-14
219506_at	C1orf54|AX770998|AX770999	chromosome 1 open reading frame 54	1.02564	1.02564	0	6.19504e-14
207213_s_at	USP2	ubiquitin specific peptidase 2	0.84701	1.18062	0	6.22835e-14
222710_at			1.02233	1.02233	0	6.32827e-14
218002_s_at	CXCL14	chemokine (C-X-C motif) ligand 14	1.0879	1.0879	0	6.35048e-14
230585_at			1.03284	1.03284	0	6.39489e-14
227032_at	PLXNA2	plexin A2	1.00655	1.00655	0	6.4615e-14
1552497_a_at	SLAMF6	SLAM family member 6	0.90693	1.10262	0	6.50591e-14
206043_s_at	ATP2C2	ATPase, Ca++ transporting, type 2C, member 2	0.97849	1.02198	0	6.50591e-14
219700_at	PLXDC1	plexin domain containing 1	1.12998	1.12998	0	6.57252e-14
230448_at	MGC15523	hypothetical protein MGC15523	0.97312	1.02762	0	6.61693e-14
207838_x_at	MUC1|PBXIP1	mucin 1, cell surface associated|pre-B-cell leukemia transcription factor interacting protein 1	1.07921	1.07921	0	6.70575e-14
203708_at	PDE4B	phosphodiesterase 4B, cAMP-specific (phosphodiesterase E4 dunce homolog, Drosophila)	0.997	1.003	0	6.78346e-14
239367_at	BDNF	brain-derived neurotrophic factor	1.09677	1.09677	0	6.9722e-14
239329_at			1.00839	1.00839	0	6.9722e-14
205453_at	HOXB2	homeobox B2	0.92367	1.08263	0	6.9833e-14
220087_at	BCMO1	beta-carotene 15,15'-monooxygenase 1	0.98165	1.01869	0	6.99441e-14
235657_at			1.02304	1.02304	0	7.00551e-14
1560426_at			1.01687	1.01687	0	7.03881e-14
223562_at	PARVG	parvin, gamma	0.94469	1.05855	0	7.10543e-14
201782_s_at	AIP	aryl hydrocarbon receptor interacting protein	1.05454	1.05454	0	7.17204e-14
228440_at			1.0306	1.0306	0	7.17204e-14
229638_at	IRX3	iroquois homeobox protein 3	1.02228	1.02228	0	7.19424e-14
209354_at	TNFRSF14	tumor necrosis factor receptor superfamily, member 14 (herpesvirus entry mediator)	1.07404	1.07404	0	7.33857e-14
222102_at	GSTA3	glutathione S-transferase A3	0.93339	1.07137	0	7.37188e-14
204411_at	KIF21B	kinesin family member 21B	1.0124	1.0124	0	7.41629e-14
222412_s_at	SSR3	signal sequence receptor, gamma (translocon-associated protein gamma)	1.03313	1.03313	0	7.4718e-14
243904_at			0.89891	1.11245	0	7.57172e-14
204834_at	FGL2	fibrinogen-like 2	0.94087	1.06284	0	7.59392e-14
201468_s_at	NQO1	NAD(P)H dehydrogenase, quinone 1	1.10645	1.10645	0	7.68274e-14
1558687_a_at			1.03958	1.03958	0	7.68274e-14
1563253_s_at	ERBB3	v-erb-b2 erythroblastic leukemia viral oncogene homolog 3 (avian)	0.94467	1.05857	0	7.70495e-14
236528_at	UBE2J1	ubiquitin-conjugating enzyme E2, J1 (UBC6 homolog, yeast)	0.83578	1.19648	0	7.73825e-14
208747_s_at	C1S	complement component 1, s subcomponent	1.10984	1.10984	0	7.80487e-14
221974_at			1.20574	1.20574	0	7.89369e-14
228111_s_at	DNAH1	dynein, axonemal, heavy chain 1	1.0369	1.0369	0	7.99361e-14
209101_at	CTGF	connective tissue growth factor	1.17316	1.17316	0	8.06022e-14
204620_s_at	CSPG2	chondroitin sulfate proteoglycan 2 (versican)	1.17454	1.17454	0	8.09353e-14
237885_at			1.15706	1.15706	0	8.18234e-14
203674_at	HELZ	helicase with zinc finger	1.03977	1.03977	0	8.21565e-14
209755_at	NMNAT2	nicotinamide nucleotide adenylyltransferase 2	0.96897	1.03202	0	8.21565e-14
52940_at	SIGIRR	single immunoglobulin and toll-interleukin 1 receptor (TIR) domain	1.11223	1.11223	0	8.30447e-14
209924_at	CCL18	chemokine (C-C motif) ligand 18 (pulmonary and activation-regulated)	0.82229	1.21612	0	8.39329e-14
213670_x_at	NSUN5|NSUN5B|NSUN5C|LOC442582	NOL1/NOP2/Sun domain family, member 5|NOL1/NOP2/Sun domain family, member 5B|NOL1/NOP2/Sun domain family, member 5C|STAG3-like	1.04734	1.04734	0	8.57092e-14
1559351_at			0.85748	1.16621	0	8.61533e-14
216222_s_at	MYO10	myosin X	0.96357	1.03781	0	8.61533e-14
200755_s_at	CALU	calumenin	1.09366	1.09366	0	8.63753e-14
210319_x_at	MSX2	msh homeobox homolog 2 (Drosophila)	1.18521	1.18521	0	8.77076e-14
240572_s_at			0.97403	1.02667	0	8.88178e-14
230640_at			1.02462	1.02462	0	8.92619e-14
207911_s_at	TGM5	transglutaminase 5	1.04594	1.04594	0	8.9484e-14
204796_at	EML1	echinoderm microtubule associated protein like 1	1.01656	1.01656	0	8.9706e-14
235540_at			0.84275	1.18659	0	8.99281e-14
222444_at	ARMCX3	armadillo repeat containing, X-linked 3	1.09084	1.09084	0	9.09273e-14
[truncated: 52,677 more rows]
