# Supplementary material for: Subgingival bacterial colonization profiles correlate with gingival tissue gene expression
Source: BMC Microbiol. 2009 Oct 18;9:221. doi: 10.1186/1471-2180-9-221 (PMC2771036; doi:10.1186/1471-2180-9-221)
Supplement: Additional file 12 — Table S12. A list of the top 100 differentially expressed probe sets in the gingival tissues according to levels of 'Etiologic burden' in the adjacent pockets. [file 1471-2180-9-221-S12.XLS]

## Sheet: Sheet1
Additional Table S12. Top 100 probe sets associated with level of the "etiologic burden" (standardized sum of P. gingivalis, T. forsythia, A. actinomycetemcomitans and T. denticola)
Probe	Gene	Description	Fold Change	Absolute Fold Change	False Discovery Rate	P-value
215058_at	MGC24039	hypothetical protein MGC24039	2.34946	2.34946	0.000120549	2e-09
1566142_at	GBF1	golgi-specific brefeldin A resistance factor 1	1.64079	1.64079	0.000140638	5e-09
236191_at	CD38	CD38 molecule	4.6889	4.6889	0.000113345	6e-09
235400_at	FCRLA	Fc receptor-like A	6.07087	6.07087	0.000108668	8e-09
222838_at	SLAMF7	SLAM family member 7	5.55001	5.55001	8.7658e-05	8e-09
239862_at	TPD52	tumor protein D52	1.92889	1.92889	8.3171e-05	9e-09
226949_at	GOLGA3	golgi autoantigen, golgin subfamily a, 3	1.17639	1.17639	7.2418e-05	9e-09
208087_s_at	ZBP1	Z-DNA binding protein 1	2.05658	2.05658	6.8838e-05	1e-08
235745_at	ERN1	endoplasmic reticulum to nucleus signalling 1	2.35837	2.35837	6.9984e-05	1.2e-08
226452_at	PDK1	pyruvate dehydrogenase kinase, isozyme 1	2.79061	2.79061	8.0205e-05	1.5e-08
225382_at			3.058	3.058	0.00010107	2e-08
227755_at			2.55197	2.55197	0.000109654	2.4e-08
223568_s_at	PPAPDC1B	phosphatidic acid phosphatase type 2 domain containing 1B	2.57884	2.57884	0.000136875	3.3e-08
223299_at	SEC11L3	SEC11-like 3 (S. cerevisiae)	2.79882	2.79882	0.000136459	3.5e-08
226150_at	PPAPDC1B	phosphatidic acid phosphatase type 2 domain containing 1B	3.47123	3.47123	0.000131738	3.6e-08
219118_at	FKBP11	FK506 binding protein 11, 19 kDa	5.50156	5.50156	0.000141295	4.1e-08
235401_s_at	FCRLA	Fc receptor-like A	4.12585	4.12585	0.000144836	4.5e-08
217127_at	CTH	cystathionase (cystathionine gamma-lyase)	2.48454	2.48454	0.000161301	5.3e-08
205671_s_at	HLA-DOB	major histocompatibility complex, class II, DO beta	3.73399	3.73399	0.000155709	5.4e-08
226349_at			1.54098	1.54098	0.000167003	6.1e-08
224404_s_at	FCRL5	Fc receptor-like 5	6.72099	6.72099	0.000164001	6.3e-08
207194_s_at	ICAM4	intercellular adhesion molecule 4 (Landsteiner-Wiener blood group)	1.67959	1.67959	0.000164281	6.6e-08
221253_s_at	TXNDC5	thioredoxin domain containing 5	2.38356	2.38356	0.000159217	6.7e-08
214733_s_at	YIPF1	Yip1 domain family, member 1	1.47082	1.47082	0.000166395	7.3e-08
235474_at			1.66613	1.66613	0.000164292	7.5e-08
205632_s_at	PIP5K1B	phosphatidylinositol-4-phosphate 5-kinase, type I, beta	3.52458	3.52458	0.000163387	7.8e-08
212314_at	KIAA0746	KIAA0746 protein	4.95592	4.95592	0.00015887	7.8e-08
206176_at	BMP6	bone morphogenetic protein 6	2.65035	2.65035	0.000196607	1.01e-07
227935_s_at	PCGF5	polycomb group ring finger 5	1.47655	1.47655	0.000202098	1.07e-07
1552623_at			2.30568	2.30568	0.000196625	1.08e-07
213671_s_at	MARS	methionine-tRNA synthetase	1.2331	1.2331	0.000244187	1.38e-07
204998_s_at	ATF5	activating transcription factor 5	2.33162	2.33162	0.000243641	1.43e-07
219159_s_at	SLAMF7	SLAM family member 7	4.94338	4.94338	0.000238581	1.44e-07
204613_at	PLCG2	phospholipase C, gamma 2 (phosphatidylinositol-specific)	2.43532	2.43532	0.000253643	1.58e-07
203921_at	CHST2	carbohydrate (N-acetylglucosamine-6-O) sulfotransferase 2	3.72857	3.72857	0.000248598	1.59e-07
225090_at	SYVN1	synovial apoptosis inhibitor 1, synoviolin	2.40844	2.40844	0.000266451	1.75e-07
202084_s_at	SEC14L1	SEC14-like 1 (S. cerevisiae)	1.92449	1.92449	0.000262564	1.78e-07
1569040_s_at			7.24952	7.24952	0.000258083	1.79e-07
222594_s_at	SPATS2	spermatogenesis associated, serine-rich 2	1.91187	1.91187	0.000290556	2.07e-07
219888_at	SPAG4	sperm associated antigen 4	6.74541	6.74541	0.000290955	2.13e-07
239118_at	KCNA2	potassium voltage-gated channel, shaker-related subfamily, member 2	1.81581	1.81581	0.000289395	2.17e-07
228003_at	RAB30	RAB30, member RAS oncogene family	2.58612	2.58612	0.000283342	2.18e-07
203827_at	WIPI1|hsa-mir-635	WD repeat domain, phosphoinositide interacting 1	1.81842	1.81842	0.000330664	2.6e-07
235372_at	FCRLA	Fc receptor-like A	2.63103	2.63103	0.000325996	2.62e-07
221586_s_at	E2F5	E2F transcription factor 5, p130-binding	2.22226	2.22226	0.000345182	2.84e-07
207734_at	LAX1	lymphocyte transmembrane adaptor 1	4.48542	4.48542	0.000347315	2.92e-07
235965_at			4.24467	4.24467	0.00034107	2.93e-07
205902_at	KCNN3	potassium intermediate/small conductance calcium-activated channel, subfamily N, member 3	2.58123	2.58123	0.000337875	2.97e-07
1552902_a_at	FOXP2	forkhead box P2	0.75148	1.3307	0.000341799	3.06e-07
1556606_at	NAV2	neuron navigator 2	1.92422	1.92422	0.000367867	3.36e-07
230011_at	RP5-821D11.2	meiosis defective 1	3.03662	3.03662	0.000366068	3.41e-07
215128_at			1.62317	1.62317	0.000411324	3.91e-07
218324_s_at	SPATS2	spermatogenesis associated, serine-rich 2	2.1153	2.1153	0.000429987	4.17e-07
205504_at	BTK	Bruton agammaglobulinemia tyrosine kinase	1.9685	1.9685	0.000426778	4.22e-07
200918_s_at	SRPR	signal recognition particle receptor ('docking protein')	1.69285	1.69285	0.000424668	4.27e-07
228518_at	IFI6|IGH@|IGHA1|IGHG1	interferon, alpha-inducible protein 6|immunoglobulin heavy locus|immunoglobulin heavy constant alpha 1|immunoglobulin heavy constant gamma 1 (G1m marker)	3.34109	3.34109	0.000424173	4.34e-07
206641_at	TNFRSF17	tumor necrosis factor receptor superfamily, member 17	8.26819	8.26819	0.000428372	4.47e-07
223325_at	TXNDC11	thioredoxin domain containing 11	2.34458	2.34458	0.00042914	4.55e-07
228167_at	KLHL6	kelch-like 6 (Drosophila)	4.435	4.435	0.000431295	4.65e-07
228831_s_at	GNG7	guanine nucleotide binding protein (G protein), gamma 7	2.01758	2.01758	0.000447092	4.91e-07
226935_s_at	CLPTM1L|AK126225	CLPTM1-like	2.05671	2.05671	0.000446763	4.98e-07
220169_at	TMEM156	transmembrane protein 156	2.31188	2.31188	0.000440189	4.99e-07
32541_at	PPP3CC	protein phosphatase 3 (formerly 2B), catalytic subunit, gamma isoform (calcineurin A gamma)	1.44912	1.44912	0.000437398	5.04e-07
224406_s_at	FCRL5|AK090475	Fc receptor-like 5	3.91825	3.91825	0.000450488	5.27e-07
227189_at	CPNE5	copine V	3.9161	3.9161	0.000446443	5.31e-07
214130_s_at	PDE4DIP	phosphodiesterase 4D interacting protein (myomegalin)	2.06515	2.06515	0.000446274	5.39e-07
228897_at	DERL3	Der1-like domain family, member 3	3.04437	3.04437	0.000450522	5.52e-07
219505_at	CECR1	cat eye syndrome chromosome region, candidate 1	4.04108	4.04108	0.000472665	5.88e-07
220495_s_at	C5orf14	chromosome 5 open reading frame 14	2.59402	2.59402	0.00046665	5.89e-07
217168_s_at	HERPUD1	homocysteine-inducible, endoplasmic reticulum stress-inducible, ubiquitin-like domain member 1	2.67615	2.67615	0.000505306	6.47e-07
217861_s_at	PREB	prolactin regulatory element binding	1.79019	1.79019	0.000499535	6.49e-07
204562_at	IRF4	interferon regulatory factor 4	5.31487	5.31487	0.000494748	6.52e-07
218409_s_at	DNAJC1	DnaJ (Hsp40) homolog, subfamily C, member 1	1.53265	1.53265	0.000504799	6.74e-07
219117_s_at	FKBP11	FK506 binding protein 11, 19 kDa	4.41115	4.41115	0.000507478	6.87e-07
1553564_at	C20orf133	chromosome 20 open reading frame 133	0.77236	1.29473	0.000508604	6.98e-07
203279_at	EDEM1	ER degradation enhancer, mannosidase alpha-like 1	1.79098	1.79098	0.000510586	7.1e-07
214129_at	PDE4DIP	phosphodiesterase 4D interacting protein (myomegalin)	1.74877	1.74877	0.000555159	7.82e-07
209153_s_at	TCF3	transcription factor 3 (E2A immunoglobulin enhancer binding factors E12/E47)	1.17308	1.17308	0.000608936	8.69e-07
237625_s_at	IGKC|IGKV1-5|IGKV2-24	immunoglobulin kappa constant|immunoglobulin kappa variable 1-5|immunoglobulin kappa variable 2-24	6.61097	6.61097	0.00060287	8.71e-07
230673_at	PKHD1L1	polycystic kidney and hepatic disease 1 (autosomal recessive)-like 1	2.79945	2.79945	0.000606276	8.87e-07
222690_s_at	TMEM39A	transmembrane protein 39A	1.55078	1.55078	0.000634115	9.39e-07
202061_s_at	SEL1L	sel-1 suppressor of lin-12-like (C. elegans)	2.61497	2.61497	0.000653906	9.81e-07
210627_s_at	GCS1	glucosidase I	1.99427	1.99427	0.000648572	9.85e-07
212311_at	KIAA0746	KIAA0746 protein	5.20089	5.20089	0.000647911	9.95e-07
228551_at			2.75529	2.75529	0.000640443	9.96e-07
207677_s_at	NCF4	neutrophil cytosolic factor 4, 40kDa	3.5392	3.5392	0.000649453	1.022e-06
223209_s_at	SELS|BC008759	selenoprotein S	1.85204	1.85204	0.000655063	1.042e-06
208981_at	PECAM1	platelet/endothelial cell adhesion molecule (CD31 antigen)	2.77112	2.77112	0.000658742	1.06e-06
224855_at	PYCR2	pyrroline-5-carboxylate reductase family, member 2	1.33355	1.33355	0.000670257	1.091e-06
220306_at	FAM46C	family with sequence similarity 46, member C	4.64366	4.64366	0.000682947	1.124e-06
235292_at			1.91905	1.91905	0.000682912	1.137e-06
222753_s_at	SPCS3	signal peptidase complex subunit 3 homolog (S. cerevisiae)	2.34608	2.34608	0.000677736	1.14e-06
206896_s_at	GNG7	guanine nucleotide binding protein (G protein), gamma 7	2.85781	2.85781	0.000678659	1.154e-06
221004_s_at	ITM2C	integral membrane protein 2C	3.00382	3.00382	0.000678841	1.167e-06
205903_s_at	KCNN3	potassium intermediate/small conductance calcium-activated channel, subfamily N, member 3	4.24941	4.24941	0.00068883	1.197e-06
207347_at	ERCC6	excision repair cross-complementing rodent repair deficiency, complementation group 6	0.88914	1.12468	0.000687607	1.207e-06
221286_s_at	MGC29506	hypothetical protein MGC29506	6.15747	6.15747	0.000691162	1.226e-06
201998_at	ST6GAL1	ST6 beta-galactosamide alpha-2,6-sialyltranferase 1	4.0194	4.0194	0.000716394	1.284e-06
204269_at	PIM2	pim-2 oncogene	3.21229	3.21229	0.000746889	1.352e-06
227210_at			2.92141	2.92141	0.000771457	1.411e-06
