# Supplementary material for: Subgingival bacterial colonization profiles correlate with gingival tissue gene expression
Source: BMC Microbiol. 2009 Oct 18;9:221. doi: 10.1186/1471-2180-9-221 (PMC2771036; doi:10.1186/1471-2180-9-221)
Supplement: Additional file 13 — Table S13. A list of the top 100 differentially expressed probe sets in the gingival tissues according to levels of 'Putative burden' in the adjacent pockets. [file 1471-2180-9-221-S13.XLS]

## Sheet: Sheet1
Additional Table S13. Top 100 probe sets associated with level of the "putative burden" (Standardized sum of C. rectus, E. corrodens, F. nucleatum, P. micra and P. intermedia)
Probe	Gene	Description	Fold Change	Absolute Fold Change	False Discovery Rate	P-value
226949_at	GOLGA3	golgi autoantigen, golgin subfamily a, 3	1.0683	1.0683	0.20392	3.73e-06
204982_at	GIT2	G protein-coupled receptor kinase interactor 2	1.08619	1.08619	0.34771	1.2719e-05
228515_at			0.91746	1.08996	0.59553	3.2676e-05
232286_at	AFF3	AF4/FMR2 family, member 3	1.0252	1.0252	0.62522	4.5741e-05
230043_at			1.33911	1.33911	1.3077	0.000119589
214190_x_at	GGA2	golgi associated, gamma adaptin ear containing, ARF binding protein 2	1.13317	1.13317	1.17185	0.000128599
209153_s_at	TCF3	transcription factor 3 (E2A immunoglobulin enhancer binding factors E12/E47)	1.05196	1.05196	1.32232	0.000169295
240797_at			0.7461	1.3403	1.44397	0.00021128
211354_s_at	LEPR	leptin receptor	1.58823	1.58823	1.43975	0.000236997
215130_s_at	IQCK	IQ motif containing K	0.92915	1.07625	1.3289	0.000243054
1553328_a_at	SLC18A2	solute carrier family 18 (vesicular monoamine), member 2	1.00297	1.00297	1.36178	0.000273975
205608_s_at	ANGPT1	angiopoietin 1	1.06014	1.06014	1.71544	0.000376502
211616_s_at	HTR2A	5-hydroxytryptamine (serotonin) receptor 2A	0.99487	1.00516	1.65972	0.00039463
204032_at	BCAR3	breast cancer anti-estrogen resistance 3	1.1214	1.1214	1.62377	0.00041578
232336_at	ZSWIM5	zinc finger, SWIM-type containing 5	0.90894	1.10018	1.52379	0.00041805
1556865_at	PACSIN2	protein kinase C and casein kinase substrate in neurons 2	1.00457	1.00457	1.43399	0.000419642
227149_at	TNRC6C	trinucleotide repeat containing 6C	1.08692	1.08692	1.35467	0.000421204
240813_at			0.96207	1.03942	1.41068	0.00046442
213671_s_at	MARS	methionine-tRNA synthetase	1.09321	1.09321	1.3472	0.000468161
222074_at	UROD	uroporphyrinogen decarboxylase	1.09026	1.09026	1.33855	0.000489638
1570425_s_at	LATS1	LATS, large tumor suppressor, homolog 1 (Drosophila)	1.05187	1.05187	1.35098	0.000518896
223468_s_at	RGMA	RGM domain family, member A	1.03501	1.03501	1.33276	0.000536273
1562852_at	AGPAT3	1-acylglycerol-3-phosphate O-acyltransferase 3	0.9719	1.02891	1.31105	0.000551516
211215_x_at	DIO2	deiodinase, iodothyronine, type II	0.85552	1.16888	1.25947	0.000552852
202873_at	ATP6V1C1	ATPase, H+ transporting, lysosomal 42kDa, V1 subunit C1	1.05425	1.05425	1.2445	0.000569045
217898_at	C15orf24	chromosome 15 open reading frame 24	1.16286	1.16286	1.23951	0.000589433
1566142_at	GBF1	golgi-specific brefeldin A resistance factor 1	1.40507	1.40507	1.38484	0.000683872
211861_x_at	CD28	CD28 molecule	1.04679	1.04679	1.39757	0.000715717
210277_at	AP4S1	adaptor-related protein complex 4, sigma 1 subunit	0.94893	1.05382	1.42218	0.000754337
208206_s_at	RASGRP2	RAS guanyl releasing protein 2 (calcium and DAG-regulated)	1.27846	1.27846	1.39745	0.000766775
207085_x_at	CSF2RA	colony stimulating factor 2 receptor, alpha, low-affinity (granulocyte-macrophage)	1.32006	1.32006	1.37271	0.000778308
1567035_at			0.8846	1.13046	1.3351	0.000781405
235150_at			1.095	1.095	1.37222	0.000828228
236773_at			1.04501	1.04501	1.34009	0.000833344
217501_at	WDR39	WD repeat domain 39	1.09525	1.09525	1.36574	0.000874272
205257_s_at	AMPH	amphiphysin (Stiff-Man syndrome with breast cancer 128kDa autoantigen)	1.01198	1.01198	1.37648	0.000906324
235050_at	SLC2A12	solute carrier family 2 (facilitated glucose transporter), member 12	0.98882	1.01131	1.49392	0.00101098
205256_at	ZBTB39	zinc finger and BTB domain containing 39	0.98269	1.01761	1.55705	0.00108217
235116_at	TRAF1	TNF receptor-associated factor 1	1.05238	1.05238	1.56685	0.00111765
204514_at	DPH2	DPH2 homolog (S. cerevisiae)	0.96615	1.03503	1.54875	0.00113306
221757_at	MGC17330	HGFL gene	1.07896	1.07896	1.53465	0.00115081
211356_x_at	LEPR	leptin receptor	1.44627	1.44627	1.51947	0.00116722
211848_s_at	CEACAM7	carcinoembryonic antigen-related cell adhesion molecule 7	1.19583	1.19583	1.48507	0.00116796
217672_x_at			0.93315	1.07164	1.469	0.00118219
244509_at	GPR155	G protein-coupled receptor 155	1.01756	1.01756	1.51567	0.00124746
235113_at	PPIL5	peptidylprolyl isomerase (cyclophilin)-like 5	0.99036	1.00974	1.52121	0.00127984
1555977_at	MRCL3	myosin regulatory light chain MRCL3	1.19306	1.19306	1.49152	0.00128215
1558097_at	C22orf30	chromosome 22 open reading frame 30	1.01504	1.01504	1.46874	0.00128943
1559631_at			0.96919	1.03179	1.44165	0.00129202
211101_x_at	LILRA2	leukocyte immunoglobulin-like receptor, subfamily A (with TM domain), member 2	1.07489	1.07489	1.4298	0.00130755
211355_x_at	LEPR	leptin receptor	1.35187	1.35187	1.40373	0.00130937
203465_at	MRPL19	mitochondrial ribosomal protein L19	0.81074	1.23344	1.38706	0.0013192
200902_at		15 kDa selenoprotein	0.94719	1.05576	1.36708	0.00132519
215122_at	TBX6|LOC440354|BOLA2|AK123224	T-box 6|PI-3-kinase-related kinase SMG-1 pseudogene|bolA homolog 2 (E. coli)	0.97983	1.02058	1.41137	0.00139395
239083_at	ZNF786	zinc finger protein 786	0.93747	1.0667	1.41154	0.00141993
231733_at			0.75507	1.32438	1.44269	0.00147766
210691_s_at	CACYBP	calcyclin binding protein	0.80225	1.24649	1.46462	0.0015269
236012_at			1.02143	1.02143	1.46449	0.00155355
1555761_x_at			1.01463	1.01463	1.45595	0.00157112
216866_s_at	COL14A1	collagen, type XIV, alpha 1 (undulin)	1.1896	1.1896	1.44293	0.00158347
1554393_a_at	ADC	arginine decarboxylase	0.86745	1.1528	1.43549	0.00160155
229637_at	RIC8B	resistance to inhibitors of cholinesterase 8 homolog B (C. elegans)	1.01878	1.01878	1.42232	0.00161287
209567_at	RRS1	RRS1 ribosome biogenesis regulator homolog (S. cerevisiae)	1.01454	1.01454	1.40789	0.00162226
233519_at	ARL17P1|KIAA1267|LOC641522|AF119889	ADP-ribosylation factor-like 17 pseudogene 1|KIAA1267|ADP-ribosylation factor-like protein	0.95171	1.05074	1.38631	0.00162275
218254_s_at	SAR1B	SAR1 gene homolog B (S. cerevisiae)	1.01061	1.01061	1.37766	0.00163782
235351_at			0.98963	1.01048	1.37257	0.00165687
201656_at	ITGA6	integrin, alpha 6	0.85694	1.16694	1.36	0.00166657
1557141_at	FLJ22374	hypothetical protein FLJ22374	0.90174	1.10896	1.34829	0.00167689
221426_s_at	OR3A3	olfactory receptor, family 3, subfamily A, member 3	0.88021	1.1361	1.35016	0.0017039
219006_at	GALK2|C6orf66	galactokinase 2|chromosome 6 open reading frame 66	0.9539	1.04833	1.35591	0.00173596
233693_at	C1orf201	chromosome 1 open reading frame 201	0.91561	1.09217	1.37793	0.00178935
229595_at	CHCHD4	coiled-coil-helix-coiled-coil-helix domain containing 4	1.00512	1.00512	1.3847	0.00182348
1564707_x_at	GLS2	glutaminase 2 (liver, mitochondrial)	1.02499	1.02499	1.44291	0.00192651
204370_at	HEAB	ATP/GTP-binding protein	0.89225	1.12076	1.43509	0.00194232
1554798_at	SNED1	sushi, nidogen and EGF-like domains 1	0.93365	1.07107	1.42035	0.00194836
204896_s_at	PTGER4	prostaglandin E receptor 4 (subtype EP4)	1.02926	1.02926	1.40517	0.00195324
213672_at	MARS	methionine-tRNA synthetase	1.18993	1.18993	1.39539	0.00196515
209934_s_at	ATP2C1	ATPase, Ca++ transporting, type 2C, member 1	0.97575	1.02485	1.38074	0.00196978
1564160_at			1.00066	1.00066	1.38272	0.00199789
202419_at	FVT1	follicular lymphoma variant translocation 1	0.97244	1.02834	1.36807	0.00200175
218297_at	C10orf97	chromosome 10 open reading frame 97	0.8412	1.18877	1.36582	0.00202343
236092_at			0.87761	1.13946	1.35723	0.00203553
217576_x_at			1.06114	1.06114	1.36024	0.00206493
218464_s_at	C17orf63	chromosome 17 open reading frame 63	0.94903	1.0537	1.34866	0.00207202
1555976_s_at	MRCL3	myosin regulatory light chain MRCL3	1.33859	1.33859	1.3453	0.00209146
238540_at	AK097240		1.22804	1.22804	1.3324	0.00209578
203502_at	BPGM	2,3-bisphosphoglycerate mutase	0.78563	1.27287	1.31966	0.00209987
219083_at	SHQ1	SHQ1 homolog (S. cerevisiae)	1.02462	1.02462	1.31537	0.0021171
239622_at			0.99017	1.00992	1.3089	0.00213062
230670_at	IGSF10	immunoglobulin superfamily, member 10	1.06208	1.06208	1.2987	0.00213777
221042_s_at	CLMN	calmin (calponin-like, transmembrane)	1.20346	1.20346	1.30436	0.00217094
244556_at	LCP2	lymphocyte cytosolic protein 2 (SH2 domain containing leukocyte protein of 76kDa)	1.0639	1.0639	1.33562	0.00224742
243947_s_at			1.0632	1.0632	1.32756	0.00225813
200790_at	ODC1	ornithine decarboxylase 1	1.05808	1.05808	1.31674	0.00226381
222860_s_at	PDGFD	platelet derived growth factor D	1.31649	1.31649	1.31535	0.00228547
210244_at	CAMP	cathelicidin antimicrobial peptide	1.09557	1.09557	1.30412	0.00228981
217097_s_at	PHTF2	putative homeodomain transcription factor 2	1.18768	1.18768	1.29187	0.00229194
208608_s_at	SNTB1	syntrophin, beta 1 (dystrophin-associated protein A1, 59kDa, basic component 1)	0.94972	1.05294	1.33807	0.00239837
231620_at			0.90372	1.10654	1.36822	0.00247744
223439_at	NKAP	NF-kappaB activating protein	1.05751	1.05751	1.35547	0.00247913
