# Supplementary material for: Subgingival bacterial colonization profiles correlate with gingival tissue gene expression
Source: BMC Microbiol. 2009 Oct 18;9:221. doi: 10.1186/1471-2180-9-221 (PMC2771036; doi:10.1186/1471-2180-9-221)
Supplement: Additional file 14 — Table S14. A list of the top 100 differentially expressed probesets in the gingival tissues according to levels of 'Health-associated burden' in the adjacent pockets. [file 1471-2180-9-221-S14.XLSX]

## Sheet: Sheet1
Additional Table S14. Top 100 probe sets associated with level of the 'health-associated' burden (standardized sum of A. naeslundii and V. parvula)
Probe	Gene	Description	Fold Change	Absolute Fold Change	False Discovery Rate	P-value
232229_at	SETX	senataxin	0.78667	1.27118	0.007282	1.33e-07
1564010_at			0.79922	1.25122	0.004158	1.52e-07
236780_at			1.16292	1.16292	0.005773	3.17e-07
211126_s_at	CD80|CSRP2	CD80 molecule|cysteine and glycine-rich protein 2	1.23363	1.23363	0.009148	6.69e-07
225196_s_at	MRPS26	mitochondrial ribosomal protein S26	1.27904	1.27904	0.007625	6.97e-07
240011_at			0.89131	1.12194	0.006823	7.49e-07
228990_at	C1orf79|ACA61	chromosome 1 open reading frame 79	1.22082	1.22082	0.006182	7.91e-07
205988_at	CD84	CD84 molecule	0.79352	1.26021	0.006072	8.88e-07
206708_at	FOXN2	forkhead box N2	0.85128	1.17471	0.005476	9.01e-07
219675_s_at	UXS1	UDP-glucuronate decarboxylase 1	1.23343	1.23343	0.005071	9.27e-07
1565674_at	FCGR2A|FCGR2C	Fc fragment of IgG, low affinity IIa, receptor (CD32)|Fc fragment of IgG, low affinity IIc, receptor for (CD32)	0.85026	1.17611	0.00461	9.28e-07
205608_s_at	ANGPT1	angiopoietin 1	0.83865	1.1924	0.00428	9.39e-07
222920_s_at			0.8202	1.21921	0.00434	1.032e-06
226640_at	DAGLBETA	diacylglycerol lipase beta	1.2003	1.2003	0.004183	1.071e-06
204868_at	ICT1	immature colon carcinoma transcript 1	1.24942	1.24942	0.004122	1.131e-06
209567_at	RRS1	RRS1 ribosome biogenesis regulator homolog (S. cerevisiae)	1.17628	1.17628	0.004275	1.251e-06
222167_at	PVRL3	poliovirus receptor-related 3	0.76986	1.29893	0.004029	1.253e-06
230590_at	SSH2	slingshot homolog 2 (Drosophila)	0.875	1.14286	0.004147	1.365e-06
216012_at			0.83854	1.19256	0.004134	1.437e-06
210422_x_at	SLC11A1	solute carrier family 11 (proton-coupled divalent metal ion transporters), member 1	0.87342	1.14492	0.004488	1.642e-06
226767_s_at	FAHD1	fumarylacetoacetate hydrolase domain containing 1	1.26544	1.26544	0.004301	1.652e-06
208931_s_at	ILF3|AJ271747	interleukin enhancer binding factor 3, 90kDa	1.30731	1.30731	0.004281	1.723e-06
217654_at	CFLAR	CASP8 and FADD-like apoptosis regulator	0.84861	1.1784	0.004483	1.886e-06
206420_at	IGSF6	immunoglobulin superfamily, member 6	0.75632	1.32219	0.004303	1.889e-06
202689_at	RBM15B	RNA binding motif protein 15B	1.1618	1.1618	0.004275	1.955e-06
202151_s_at	UBADC1	ubiquitin associated domain containing 1	1.22632	1.22632	0.004216	2.005e-06
221869_at	GM632	KIAA1196 protein	1.20275	1.20275	0.004475	2.21e-06
211502_s_at	PFTK1	PFTAIRE protein kinase 1	0.9232	1.08319	0.004488	2.299e-06
225722_at			1.12503	1.12503	0.00475	2.519e-06
244161_at	NSMCE2	non-SMC element 2 homolog (MMS21, S. cerevisiae)	0.88329	1.13214	0.004792	2.63e-06
1555425_x_at	SSH2	slingshot homolog 2 (Drosophila)	0.92049	1.08638	0.004659	2.642e-06
226445_s_at	TRIM41|AX775789|AX775797|AX775803|AX775791	tripartite motif-containing 41	1.30425	1.30425	0.00462	2.704e-06
212662_at	PVR	poliovirus receptor	1.36951	1.36951	0.004486	2.707e-06
202330_s_at	UNG	uracil-DNA glycosylase	1.06719	1.06719	0.004967	3.089e-06
206370_at	PIK3CG	phosphoinositide-3-kinase, catalytic, gamma polypeptide	0.93287	1.07196	0.005088	3.257e-06
49306_at			0.86436	1.15693	0.005172	3.405e-06
232929_at	ZBTB20	zinc finger and BTB domain containing 20	0.71615	1.39635	0.005215	3.529e-06
213100_at			1.1832	1.1832	0.005709	3.968e-06
242734_x_at	GALT	galactose-1-phosphate uridylyltransferase	1.23826	1.23826	0.005675	4.048e-06
225753_at	ZNF513	zinc finger protein 513	1.3452	1.3452	0.005556	4.065e-06
212339_at	EPB41L1	erythrocyte membrane protein band 4.1-like 1	1.339	1.339	0.005539	4.154e-06
219470_x_at	CCNJ	cyclin J	1.2177	1.2177	0.005602	4.303e-06
242147_at			0.84506	1.18335	0.005595	4.4e-06
226749_at	MRPS9	mitochondrial ribosomal protein S9	1.23431	1.23431	0.005872	4.726e-06
214909_s_at	DDAH2|BC011600|CR616443	dimethylarginine dimethylaminohydrolase 2	1.27497	1.27497	0.00587	4.831e-06
203322_at	ZNF508	zinc finger protein 508	1.18381	1.18381	0.005757	4.844e-06
1565756_a_at	MAP1D	methionine aminopeptidase 1D	0.82204	1.21649	0.005636	4.845e-06
221987_s_at	TSR1	TSR1, 20S rRNA accumulation, homolog (S. cerevisiae)	1.07911	1.07911	0.005731	5.032e-06
221776_s_at	BRD7	bromodomain containing 7	1.24579	1.24579	0.005712	5.12e-06
202596_at	ENSA	endosulfine alpha	1.13124	1.13124	0.005703	5.215e-06
214661_s_at	C4orf9	chromosome 4 open reading frame 9	1.11935	1.11935	0.006338	5.912e-06
230841_at			0.87454	1.14346	0.006611	6.287e-06
218081_at	C20orf27	chromosome 20 open reading frame 27	1.23033	1.23033	0.006545	6.344e-06
210757_x_at	DAB2	disabled homolog 2, mitogen-responsive phosphoprotein (Drosophila)	0.95026	1.05235	0.006468	6.388e-06
207354_at	CCL16	chemokine (C-C motif) ligand 16	0.84242	1.18706	0.006893	6.934e-06
205025_at	ZBTB48	zinc finger and BTB domain containing 48	1.47977	1.47977	0.006928	7.096e-06
221809_at	RANBP10	RAN binding protein 10	1.1052	1.1052	0.006977	7.274e-06
1553395_a_at	CD200R1	CD200 receptor 1	0.82016	1.21927	0.007386	7.835e-06
225657_at	LOC152217	hypothetical protein BC007882	1.16836	1.16836	0.007521	8.116e-06
202613_at	CTPS	CTP synthase	1.19196	1.19196	0.007995	8.774e-06
219575_s_at	PDF|COG8	peptide deformylase (mitochondrial)|component of oligomeric golgi complex 8	1.22194	1.22194	0.008227	9.178e-06
212587_s_at	PTPRC	protein tyrosine phosphatase, receptor type, C	0.70933	1.40978	0.008104	9.189e-06
201425_at	ALDH2	aldehyde dehydrogenase 2 family (mitochondrial)	1.1067	1.1067	0.008252	9.509e-06
243907_at			0.90981	1.09913	0.008535	9.99e-06
236194_at			1.14903	1.14903	0.008619	1.0246e-05
201912_s_at	GSPT1	G1 to S phase transition 1	1.17574	1.17574	0.008507	1.0269e-05
215756_at			0.85148	1.17443	0.008563	1.0494e-05
1564379_at			0.88808	1.12602	0.009156	1.1387e-05
217501_at	WDR39	WD repeat domain 39	1.20452	1.20452	0.00921	1.1623e-05
209092_s_at	C17orf25	chromosome 17 open reading frame 25	1.27738	1.27738	0.009136	1.1697e-05
211979_at	GPR107|AK125285	G protein-coupled receptor 107	1.31078	1.31078	0.009343	1.2133e-05
218165_at	C1orf149	chromosome 1 open reading frame 149	1.09519	1.09519	0.009399	1.2377e-05
209326_at	SLC35A2	solute carrier family 35 (UDP-galactose transporter), member A2	1.17281	1.17281	0.00951	1.2698e-05
234972_at			1.31046	1.31046	0.009457	1.2799e-05
232555_at	CREB5	cAMP responsive element binding protein 5	0.85811	1.16535	0.009434	1.2942e-05
1563854_s_at			0.91896	1.08819	0.009836	1.3672e-05
224974_at	SUDS3	suppressor of defective silencing 3 homolog (S. cerevisiae)	1.22737	1.22737	0.009724	1.3695e-05
218118_s_at	TIMM23|AK127766	translocase of inner mitochondrial membrane 23 homolog (yeast)	1.17142	1.17142	0.009637	1.3748e-05
208369_s_at	GCDH	glutaryl-Coenzyme A dehydrogenase	1.23339	1.23339	0.009679	1.3985e-05
228261_at	MIB2	mindbomb homolog 2 (Drosophila)	1.31954	1.31954	0.009733	1.4241e-05
240646_at	GIMAP8	GTPase, IMAP family member 8	0.91073	1.09802	0.009703	1.4374e-05
225456_at	PPARBP	PPAR binding protein	1.30743	1.30743	0.009612	1.4416e-05
227263_at	C8orf58	chromosome 8 open reading frame 58	1.20817	1.20817	0.009909	1.5043e-05
229675_at			0.92645	1.07939	0.009909	1.5223e-05
223960_s_at	C16orf5	chromosome 16 open reading frame 5	1.31849	1.31849	0.009905	1.5399e-05
224756_s_at	BAT5|BC011600	HLA-B associated transcript 5	1.20737	1.20737	0.010213	1.6064e-05
242486_at			0.83369	1.19948	0.010409	1.6562e-05
224096_at	RALY|AF116649	RNA binding protein, autoantigenic (hnRNP-associated with lethal yellow homolog (mouse))	0.88978	1.12387	0.01037	1.6691e-05
1556951_at			0.80762	1.23821	0.010443	1.6999e-05
234786_at			0.92285	1.0836	0.010678	1.7577e-05
214433_s_at	SELENBP1	selenium binding protein 1	1.31231	1.31231	0.010655	1.7734e-05
233841_s_at	SUDS3	suppressor of defective silencing 3 homolog (S. cerevisiae)	1.36001	1.36001	0.010556	1.7763e-05
214695_at			1.26517	1.26517	0.010827	1.8416e-05
219038_at	MORC4	MORC family CW-type zinc finger 4	1.10702	1.10702	0.011095	1.9075e-05
212848_s_at	C9orf3	chromosome 9 open reading frame 3	1.13605	1.13605	0.011145	1.9364e-05
222506_at			1.28238	1.28238	0.011065	1.9428e-05
223311_s_at	MTA3	metastasis associated 1 family, member 3	1.16684	1.16684	0.010966	1.9455e-05
209194_at	CETN2	centrin, EF-hand protein, 2	1.12235	1.12235	0.011132	1.9953e-05
212567_s_at	MAP4	microtubule-associated protein 4	1.22602	1.22602	0.011117	2.013e-05
222480_at	UBE2Q1	ubiquitin-conjugating enzyme E2Q (putative) 1	1.11219	1.11219	0.011185	2.0458e-05
