# Supplementary material for: Subgingival bacterial colonization profiles correlate with gingival tissue gene expression
Source: BMC Microbiol. 2009 Oct 18;9:221. doi: 10.1186/1471-2180-9-221 (PMC2771036; doi:10.1186/1471-2180-9-221)
Supplement: Additional file 15 — Table S15. List of all statistically significantly regulated GO groups in the gingival tissues according to levels of each of the 11 investigated species in the adjacent pockets. [file 1471-2180-9-221-S15.ZIP]

Archive with 23 entries (22 files):
- Aa_GO_complete.xls
- __MACOSX/
- __MACOSX/._Aa_GO_complete.xls
- An_GO_complete.xls
- __MACOSX/._An_GO_complete.xls
- Cr_GO_complete.xls
- __MACOSX/._Cr_GO_complete.xls
- Ec_GO_complete.xls
- __MACOSX/._Ec_GO_complete.xls
- Fn_GO_complete.xls
- __MACOSX/._Fn_GO_complete.xls
- Pg_GO_complete.xls
- __MACOSX/._Pg_GO_complete.xls
- Pi_GO_complete.xls
- __MACOSX/._Pi_GO_complete.xls
- Pm_GO_complete.xls
- __MACOSX/._Pm_GO_complete.xls
- Td_GO_complete.xls
- __MACOSX/._Td_GO_complete.xls
- Tf_GO_complete.xls
- __MACOSX/._Tf_GO_complete.xls
- Vp_GO_complete.xls
- __MACOSX/._Vp_GO_complete.xls
