# Supplementary material for: Subgingival bacterial colonization profiles correlate with gingival tissue gene expression
Source: BMC Microbiol. 2009 Oct 18;9:221. doi: 10.1186/1471-2180-9-221 (PMC2771036; doi:10.1186/1471-2180-9-221)
Supplement: Additional file 15 — Table S15. List of all statistically significantly regulated GO groups in the gingival tissues according to levels of each of the 11 investigated species in the adjacent pockets. [file 1471-2180-9-221-S15.ZIP › Aa_GO_complete.xls]

## Sheet: Aa_GeneOntology
Group Name	ID	Probes (n)	Genes (n)	p-value
antigen processing and presentation of peptide antigen via MHC class I	GO:0002474	167	55	3.265e-10
antigen processing and presentation of peptide antigen	GO:0048002	173	58	4.353e-10
apoptotic mitochondrial changes	GO:0008637	54	17	6.53e-10
antigen processing and presentation	GO:0019882	212	81	1.306e-09
phosphate transport	GO:0006817	176	81	8.533e-05
MAPKKK cascade	GO:0000165	193	84	0.001501
muscle development	GO:0007517	257	98	0.001567
protein-chromophore linkage	GO:0018298	66	23	0.001632
hemopoietic or lymphoid organ development	GO:0048534	205	82	0.002252
hemopoiesis	GO:0030097	203	81	0.00287
immune system development	GO:0002520	212	86	0.003006
humoral immune response	GO:0006959	122	66	0.004199
acute inflammatory response	GO:0002526	117	63	0.004336
protein amino acid N-linked glycosylation	GO:0006487	69	39	0.004398
regulation of anatomical structure morphogenesis	GO:0022603	133	48	0.004548
fatty acid biosynthetic process	GO:0006633	122	57	0.004861
carbohydrate biosynthetic process	GO:0016051	162	85	0.004889
leukocyte activation	GO:0045321	219	100	0.005075
negative regulation of signal transduction	GO:0009968	196	78	0.005098
activation of immune response	GO:0002253	83	44	0.005155
negative regulation of catalytic activity	GO:0043086	199	89	0.005243
hemostasis	GO:0007599	186	88	0.005285
regulation of cell differentiation	GO:0045595	160	74	0.005426
regulation of cell adhesion	GO:0030155	118	45	0.005445
leukocyte mediated immunity	GO:0002443	91	47	0.005464
regulation of MAP kinase activity	GO:0043405	128	55	0.005535
vasculature development	GO:0001944	154	62	0.006916
release of cytochrome c from mitochondria	GO:0001836	40	12	0.006996
wound healing	GO:0042060	188	92	0.007095
regulation of homeostatic process	GO:0032844	36	12	0.007162
immunoglobulin mediated immune response	GO:0016064	69	34	0.00723
blood coagulation	GO:0007596	170	82	0.007384
immune effector process	GO:0002252	120	66	0.007847
blood vessel development	GO:0001568	150	61	0.009649
cellular carbohydrate biosynthetic process	GO:0034637	135	73	0.009712
regulation of Rho protein signal transduction	GO:0035023	233	85	0.009748
positive regulation of immune system process	GO:0002684	149	83	0.0115905
B cell mediated immunity	GO:0019724	71	35	0.0127618
lipid transport	GO:0006869	153	69	0.0136356
regulation of GTPase activity	GO:0043087	116	46	0.013809
regulation of immune response	GO:0050776	110	59	0.0139158
cell-substrate adhesion	GO:0031589	163	62	0.0140575
cell-matrix adhesion	GO:0007160	161	60	0.0140772
regulation of cell morphogenesis	GO:0022604	95	35	0.0143687
regulation of cell shape	GO:0008360	90	34	0.0143744
integrin-mediated signaling pathway	GO:0007229	165	61	0.0144639
regulation of mitochondrial depolarization	GO:0051900	32	10	0.0148662
lymphocyte mediated immunity	GO:0002449	83	42	0.0169251
lymphocyte activation	GO:0046649	180	80	0.0170583
positive regulation of immune response	GO:0050778	97	53	0.017248
carboxylic acid biosynthetic process	GO:0046394	137	67	0.0185348
activation of plasma proteins during acute inflammatory response	GO:0002541	64	35	0.0205688
negative regulation of transferase activity	GO:0051348	89	39	0.0233179
adaptive immune response	GO:0002250	87	45	0.0244361
angiogenesis	GO:0001525	137	57	0.0251074
apoptotic program	GO:0008632	169	74	0.0254072
cellular response to unfolded protein	GO:0034620	19	9	0.0254204
regulation of response to stimulus	GO:0048583	166	90	0.028002
sensory perception of chemical stimulus	GO:0007606	99	65	0.0293275
cellular defense response	GO:0006968	188	95	0.0314372
carbohydrate transport	GO:0008643	69	29	0.0317793
regulation of cell activation	GO:0050865	92	48	0.0324515
regulation of G-protein coupled receptor protein signaling pathway	GO:0008277	79	34	0.0331318
icosanoid metabolic process	GO:0006690	79	38	0.0332236
sensory perception of smell	GO:0007608	75	49	0.0334978
icosanoid biosynthetic process	GO:0046456	53	26	0.0346288
regulation of lymphocyte activation	GO:0051249	88	46	0.0355926
extracellular matrix organization and biogenesis	GO:0030198	57	23	0.0365872
negative regulation of caspase activity	GO:0043154	40	15	0.0375712
positive regulation of transcription from RNA polymerase II promoter	GO:0045944	147	50	0.0377833
positive regulation of response to stimulus	GO:0048584	128	70	0.0395173
lipopolysaccharide metabolic process	GO:0008653	10	7	0.0395378
coenzyme biosynthetic process	GO:0009108	129	65	0.0400174
protein amino acid O-linked glycosylation	GO:0006493	51	21	0.0402389
cofactor biosynthetic process	GO:0051188	157	81	0.0421814
myeloid cell differentiation	GO:0030099	60	28	0.0503497
membrane lipid biosynthetic process	GO:0046467	159	81	0.0517699
inactivation of MAPK activity	GO:0000188	37	17	0.0519889
aminoglycan metabolic process	GO:0006022	101	46	0.0552174
innate immune response	GO:0045087	117	70	0.0580229
stress-activated protein kinase signaling pathway	GO:0031098	96	39	0.0599287
anatomical structure formation	GO:0048646	161	66	0.0622576
organic acid transport	GO:0015849	116	58	0.0624142
oligosaccharide metabolic process	GO:0009311	33	14	0.0629906
glutathione biosynthetic process	GO:0006750	21	11	0.0631489
negative regulation of hydrolase activity	GO:0051346	45	17	0.0644648
cotranslational protein targeting to membrane	GO:0006613	24	11	0.0668012
peptide metabolic process	GO:0006518	40	21	0.0670067
ER to Golgi vesicle-mediated transport	GO:0006888	193	78	0.071488
glycolipid metabolic process	GO:0006664	43	24	0.0764943
induction of apoptosis by extracellular signals	GO:0008624	98	42	0.0765049
glycosaminoglycan metabolic process	GO:0030203	100	45	0.0783849
female pregnancy	GO:0007565	149	64	0.0807319
unsaturated fatty acid metabolic process	GO:0033559	18	7	0.0807914
sulfur compound biosynthetic process	GO:0044272	77	36	0.0849117
biogenic amine metabolic process	GO:0006576	114	56	0.0853084
mitochondrion organization and biogenesis	GO:0007005	122	56	0.0854048
sulfur metabolic process	GO:0006790	139	68	0.0854531
complement activation, classical pathway	GO:0006958	55	28	0.0855632
regulation of cytokine biosynthetic process	GO:0042035	74	41	0.0884465
positive regulation of kinase activity	GO:0033674	208	87	0.0890953
cell projection organization and biogenesis	GO:0030030	194	79	0.0891497
receptor-mediated endocytosis	GO:0006898	80	34	0.092072
ER-nuclear signaling pathway	GO:0006984	30	14	0.0923618
signal peptide processing	GO:0006465	12	9	0.0927854
generation of neurons	GO:0048699	228	94	0.0927918
negative regulation of MAP kinase activity	GO:0043407	40	18	0.0932772
calcium-mediated signaling	GO:0019722	61	25	0.0935362
amino acid transport	GO:0006865	78	40	0.0935443
positive regulation of transferase activity	GO:0051347	211	89	0.0938059
RNA catabolic process	GO:0006401	96	49	0.0951474
cellular polysaccharide metabolic process	GO:0044264	77	51	0.0953281
protein processing	GO:0016485	147	70	0.0955769
B cell activation	GO:0042113	81	30	0.0956385
amino acid derivative metabolic process	GO:0006575	131	65	0.104438
ossification	GO:0001503	100	44	0.110541
glutathione metabolic process	GO:0006749	26	15	0.110787
polysaccharide metabolic process	GO:0005976	79	53	0.114813
sphingolipid metabolic process	GO:0006665	97	50	0.115292
positive regulation of myeloid cell differentiation	GO:0045639	32	7	0.118247
polysaccharide biosynthetic process	GO:0000271	31	21	0.118835
phospholipid biosynthetic process	GO:0008654	137	67	0.121688
JNK cascade	GO:0007254	93	38	0.123566
histone acetylation	GO:0016573	23	7	0.155035
amine transport	GO:0015837	94	50	0.161504
chromatin remodeling	GO:0006338	106	46	0.161603
regulation of T cell activation	GO:0050863	69	39	0.163626
actin polymerization or depolymerization	GO:0008154	51	16	0.167401
T cell receptor signaling pathway	GO:0050852	15	7	0.168403
mast cell activation	GO:0045576	15	7	0.172744
negative regulation of transcription from RNA polymerase II promoter	GO:0000122	193	81	0.177985
positive regulation of MAP kinase activity	GO:0043406	82	34	0.178709
regulation of gene expression, epigenetic	GO:0040029	105	40	0.186662
activation of MAPK activity	GO:0000187	62	30	0.186836
antigen receptor-mediated signaling pathway	GO:0050851	19	9	0.19116
positive regulation of lymphocyte activation	GO:0051251	58	30	0.196941
positive regulation of cell activation	GO:0050867	59	31	0.198379
myeloid leukocyte activation	GO:0002274	28	16	0.198621
positive regulation of cellular protein metabolic process	GO:0032270	90	40	0.199082
detection of calcium ion	GO:0005513	27	9	0.199549
regulation of myeloid cell differentiation	GO:0045637	55	19	0.199846
regulation of I-kappaB kinase/NF-kappaB cascade	GO:0043122	228	98	0.199906
transition metal ion transport	GO:0000041	112	45	0.199997
regulation of cell size	GO:0008361	175	77	0.20001
glucose transport	GO:0015758	38	15	0.200223
growth	GO:0040007	133	64	0.200943
mesoderm development	GO:0007498	57	29	0.201401
phagocytosis	GO:0006909	40	22	0.201542
regulation of cell migration	GO:0030334	88	34	0.201771
extracellular structure organization	GO:0043062	117	49	0.202205
positive regulation of B cell activation	GO:0050871	12	7	0.202822
regulation of mitotic cell cycle	GO:0007346	174	77	0.209612
meiosis	GO:0007126	116	56	0.210001
positive regulation of cytokine biosynthetic process	GO:0042108	51	28	0.210147
coenzyme A metabolic process	GO:0015936	12	7	0.210249
leukocyte differentiation	GO:0002521	87	35	0.21136
protein retention in ER lumen	GO:0006621	15	7	0.211597
response to radiation	GO:0009314	103	46	0.211915
hexose transport	GO:0008645	40	16	0.213683
NAD metabolic process	GO:0019674	18	7	0.216837
positive regulation of cell differentiation	GO:0045597	70	27	0.217356
platelet activation	GO:0030168	28	14	0.225607
positive regulation of protein metabolic process	GO:0051247	93	42	0.229077
leukotriene biosynthetic process	GO:0019370	27	15	0.231264
response to xenobiotic stimulus	GO:0009410	66	38	0.232344
peptidyl-amino acid modification	GO:0018193	131	66	0.233217
metal ion homeostasis	GO:0055065	179	96	0.234078
elevation of cytosolic calcium ion concentration	GO:0007204	84	47	0.235872
oxygen and reactive oxygen species metabolic process	GO:0006800	50	32	0.236494
meiotic cell cycle	GO:0051321	117	57	0.238462
actin filament organization	GO:0007015	76	30	0.242521
xenobiotic metabolic process	GO:0006805	60	34	0.242809
T cell differentiation	GO:0030217	27	13	0.243367
neuron morphogenesis during differentiation	GO:0048667	132	53	0.243997
positive regulation of tyrosine phosphorylation of STAT protein	GO:0042531	9	5	0.249409
myoblast differentiation	GO:0045445	28	5	0.253223
purine nucleoside monophosphate metabolic process	GO:0009126	24	13	0.254928
mannose metabolic process	GO:0006013	17	10	0.256105
glycosphingolipid metabolic process	GO:0006687	35	20	0.256762
regulation of lymphocyte differentiation	GO:0045619	26	16	0.257862
regulation of phosphate metabolic process	GO:0019220	87	37	0.258984
muscle cell differentiation	GO:0042692	61	16	0.259303
vasculogenesis	GO:0001570	23	8	0.259666
histone modification	GO:0016570	69	31	0.262771
regulation of myeloid leukocyte differentiation	GO:0002761	29	10	0.262781
regulation of proteolysis	GO:0030162	38	14	0.263169
neuropeptide signaling pathway	GO:0007218	131	85	0.263275
acute-phase response	GO:0006953	53	28	0.263354
regulation of cell motion	GO:0051270	112	44	0.2634
erythrocyte differentiation	GO:0030218	22	12	0.263552
cytokine and chemokine mediated signaling pathway	GO:0019221	45	25	0.263862
neurite development	GO:0031175	145	58	0.264699
regulation of cell cycle process	GO:0010564	89	41	0.265095
organic cation transport	GO:0015695	11	5	0.266283
nitrogen compound biosynthetic process	GO:0044271	170	91	0.267373
regulation of neurogenesis	GO:0050767	46	16	0.268124
antigen processing and presentation of peptide or polysaccharide antigen via MHC class II	GO:0002504	27	14	0.268163
regulation of peptidyl-tyrosine phosphorylation	GO:0050730	53	21	0.269181
leukotriene metabolic process	GO:0006691	34	18	0.269885
cell morphogenesis during differentiation	GO:0000904	134	54	0.269929
regulation of JNK cascade	GO:0046328	27	10	0.269939
covalent chromatin modification	GO:0016569	73	32	0.270373
steroid hormone receptor signaling pathway	GO:0030518	134	49	0.270518
B cell proliferation	GO:0042100	14	7	0.270581
response to calcium ion	GO:0051592	30	10	0.271235
detection of chemical stimulus	GO:0009593	32	13	0.271297
regulation of JNK activity	GO:0043506	41	15	0.271426
homeostasis of number of cells	GO:0048872	24	14	0.271709
prostaglandin metabolic process	GO:0006693	45	18	0.271803
alcohol biosynthetic process	GO:0046165	38	22	0.271948
prostaglandin biosynthetic process	GO:0001516	23	10	0.272485
protein amino acid acetylation	GO:0006473	39	15	0.272713
insulin receptor signaling pathway	GO:0008286	58	22	0.273255
regulation of organelle organization and biogenesis	GO:0033043	200	75	0.273516
microspike biogenesis	GO:0030035	25	8	0.273726
superoxide metabolic process	GO:0006801	32	21	0.274575
regulation of protein amino acid phosphorylation	GO:0001932	56	23	0.275257
protein targeting to membrane	GO:0006612	43	20	0.275908
axon guidance	GO:0007411	83	30	0.276745
regulation of B cell activation	GO:0050864	19	11	0.277688
estrogen receptor signaling pathway	GO:0030520	32	10	0.277909
ribonucleotide metabolic process	GO:0009259	165	86	0.278333
Ras protein signal transduction	GO:0007265	124	53	0.279112
axonogenesis	GO:0007409	131	52	0.283942
gland development	GO:0048732	13	9	0.284099
learning or memory	GO:0007611	42	20	0.284472
ribonucleoside monophosphate metabolic process	GO:0009161	39	21	0.285731
regulation of T cell differentiation	GO:0045580	22	14	0.286432
acyl-CoA metabolic process	GO:0006637	16	9	0.287517
purine ribonucleotide metabolic process	GO:0009150	142	74	0.287869
regulation of ARF protein signal transduction	GO:0032012	41	16	0.288027
amino sugar metabolic process	GO:0006040	38	28	0.288213
regulation of cytoskeleton organization and biogenesis	GO:0051493	169	63	0.288709
cholesterol metabolic process	GO:0008203	151	76	0.289069
N-acetylglucosamine metabolic process	GO:0006044	31	23	0.289138
activation of phospholipase C activity	GO:0007202	46	15	0.290265
glucosamine metabolic process	GO:0006041	32	24	0.290364
regulation of transport	GO:0051049	165	79	0.290434
regulation of Cdc42 protein signal transduction	GO:0032489	25	9	0.297773
cell cycle arrest	GO:0007050	189	74	0.29794
pyridine nucleotide biosynthetic process	GO:0019363	31	13	0.298167
chondroitin sulfate proteoglycan biosynthetic process	GO:0050650	19	9	0.299004
sphingolipid biosynthetic process	GO:0030148	27	17	0.299432
lymphocyte chemotaxis	GO:0048247	10	6	0.300087
aminoglycan biosynthetic process	GO:0006023	52	22	0.30121
response to abiotic stimulus	GO:0009628	168	80	0.306921
neutral lipid metabolic process	GO:0006638	12	9	0.307813
proline metabolic process	GO:0006560	13	9	0.30785
actin filament-based movement	GO:0030048	37	15	0.308047
germ cell development	GO:0007281	30	13	0.308299
mitotic cell cycle checkpoint	GO:0007093	73	30	0.308434
cellular protein localization	GO:0034613	20	5	0.308582
positive regulation of hydrolase activity	GO:0051345	138	58	0.308738
DNA recombination	GO:0006310	152	70	0.309187
negative regulation of cell adhesion	GO:0007162	51	20	0.309233
neutral amino acid transport	GO:0015804	19	11	0.30986
protein secretion	GO:0009306	46	21	0.310071
calcium ion homeostasis	GO:0055074	161	89	0.31019
intracellular receptor-mediated signaling pathway	GO:0030522	139	51	0.310331
regulation of epithelial cell proliferation	GO:0050678	33	10	0.310338
nucleoside monophosphate metabolic process	GO:0009123	42	22	0.310396
nitric oxide mediated signal transduction	GO:0007263	12	5	0.310405
phenol metabolic process	GO:0018958	42	23	0.310422
ER-associated protein catabolic process	GO:0030433	20	12	0.310704
negative regulation of cell migration	GO:0030336	31	12	0.310877
folic acid transport	GO:0015884	13	6	0.311506
genetic imprinting	GO:0006349	9	5	0.311622
muscle fiber development	GO:0048747	63	12	0.312055
N-glycan processing	GO:0006491	17	6	0.312077
striated muscle development	GO:0014706	114	36	0.312284
antigen processing and presentation of endogenous antigen	GO:0019883	22	8	0.312993
ribonucleotide biosynthetic process	GO:0009260	151	80	0.31476
activation of JNK activity	GO:0007257	38	14	0.316119
calcium ion transport	GO:0006816	197	91	0.316786
positive regulation of JNK cascade	GO:0046330	19	6	0.317377
digestion	GO:0007586	124	79	0.317825
cofactor transport	GO:0051181	18	9	0.318567
cytokinesis	GO:0000910	73	30	0.318594
positive regulation of phosphorus metabolic process	GO:0010562	45	18	0.318595
regulation of peptidase activity	GO:0052547	115	52	0.318623
zinc ion transport	GO:0006829	16	10	0.318678
cell recognition	GO:0008037	59	32	0.318738
purine ribonucleotide biosynthetic process	GO:0009152	132	70	0.318941
regulation of secretion	GO:0051046	71	33	0.319324
regulation of actin cytoskeleton organization and biogenesis	GO:0032956	124	48	0.319498
positive regulation of protein amino acid phosphorylation	GO:0001934	26	15	0.319586
lipoprotein metabolic process	GO:0042157	103	50	0.31964
endosome transport	GO:0016197	76	29	0.319736
virus-host interaction	GO:0019048	17	5	0.31988
neuron development	GO:0048666	167	68	0.320618
hydrogen transport	GO:0006818	136	67	0.320641
multicellular organismal macromolecule metabolic process	GO:0044259	27	19	0.321379
regulation of angiogenesis	GO:0045765	64	29	0.32362
regulation of interferon-gamma biosynthetic process	GO:0045072	19	13	0.324669
positive regulation of protein modification process	GO:0031401	47	21	0.325361
proton transport	GO:0015992	132	66	0.325384
DNA catabolic process	GO:0006308	31	18	0.325592
regulation of phosphorylation	GO:0042325	78	33	0.325627
negative regulation of growth	GO:0045926	89	39	0.325778
regulation of protein modification process	GO:0031399	84	33	0.32669
negative regulation of survival gene product expression	GO:0008634	12	5	0.327044
regulation of mitosis	GO:0007088	77	35	0.328009
synaptic transmission, cholinergic	GO:0007271	14	9	0.329046
positive regulation of I-kappaB kinase/NF-kappaB cascade	GO:0043123	207	91	0.329144
response to hypoxia	GO:0001666	39	17	0.32984
circulatory system process	GO:0003013	165	87	0.329907
dicarboxylic acid transport	GO:0006835	28	9	0.330084
regulation of axonogenesis	GO:0050770	34	11	0.330874
protein oligomerization	GO:0051259	87	39	0.331431
skeletal muscle development	GO:0007519	101	31	0.331637
negative regulation of cell motion	GO:0051271	38	16	0.33217
positive regulation of gene expression, epigenetic	GO:0045815	18	5	0.332253
coenzyme A biosynthetic process	GO:0015937	9	6	0.332258
detection of visible light	GO:0009584	28	19	0.332842
hexose biosynthetic process	GO:0019319	37	21	0.332861
regulation of neuronal synaptic plasticity	GO:0048168	16	5	0.333325
response to protein stimulus	GO:0051789	113	58	0.333869
glycosaminoglycan biosynthetic process	GO:0006024	51	21	0.333942
protein amino acid autophosphorylation	GO:0046777	82	33	0.334041
negative regulation of protein metabolic process	GO:0051248	182	71	0.334238
positive regulation of peptidyl-tyrosine phosphorylation	GO:0050731	25	14	0.338059
positive regulation of T cell differentiation	GO:0045582	17	11	0.338746
sterol metabolic process	GO:0016125	159	81	0.340323
nitric oxide metabolic process	GO:0046209	18	10	0.340369
positive regulation of cell adhesion	GO:0045785	12	7	0.340902
neuron differentiation	GO:0030182	181	76	0.341026
water-soluble vitamin biosynthetic process	GO:0042364	37	17	0.341277
cell growth	GO:0016049	90	37	0.342581
galactose metabolic process	GO:0006012	16	7	0.34371
embryo implantation	GO:0007566	23	9	0.343728
iron ion transport	GO:0006826	76	23	0.344295
cholesterol homeostasis	GO:0042632	21	11	0.34514
glycerol metabolic process	GO:0006071	38	19	0.346967
catecholamine metabolic process	GO:0006584	41	22	0.347306
oxidoreduction coenzyme metabolic process	GO:0006733	77	37	0.34754
cell cycle checkpoint	GO:0000075	137	52	0.348852
oligosaccharide biosynthetic process	GO:0009312	17	6	0.349051
positive regulation of cellular component organization	GO:0051130	99	40	0.349312
regulation of synaptic plasticity	GO:0048167	29	11	0.349336
positive regulation of T cell activation	GO:0050870	51	27	0.349345
peripheral nervous system development	GO:0007422	23	13	0.349422
antigen processing and presentation of endogenous peptide antigen	GO:0002483	18	6	0.349549
RNA elongation	GO:0006354	36	15	0.349606
regulation of CD4-positive, alpha beta T cell differentiation	GO:0043370	14	7	0.350411
multicellular organismal catabolic process	GO:0044243	29	20	0.351995
positive regulation of DNA metabolic process	GO:0051054	21	10	0.354323
glycoprotein catabolic process	GO:0006516	39	15	0.355322
negative regulation of cellular component organization	GO:0051129	174	65	0.355685
interaction with host	GO:0051701	45	15	0.356346
leukocyte degranulation	GO:0043299	8	5	0.357048
spermidine metabolic process	GO:0008216	15	5	0.358068
regulation of tyrosine phosphorylation of STAT protein	GO:0042509	20	10	0.359796
purine nucleotide metabolic process	GO:0006163	149	79	0.360121
mononuclear cell proliferation	GO:0032943	22	11	0.360352
protein amino acid acylation	GO:0043543	45	18	0.360997
maintenance of protein location in cell	GO:0032507	78	31	0.361131
pyridine nucleotide metabolic process	GO:0019362	56	25	0.361928
positive regulation of interleukin-2 biosynthetic process	GO:0045086	19	8	0.364043
amino sugar catabolic process	GO:0046348	12	9	0.364522
glycerophospholipid metabolic process	GO:0006650	113	59	0.36453
glutamine family amino acid catabolic process	GO:0009065	40	15	0.364586
lymphocyte differentiation	GO:0030098	67	27	0.368792
myeloid leukocyte differentiation	GO:0002573	20	8	0.369035
chondroitin sulfate proteoglycan metabolic process	GO:0050654	20	10	0.369247
polyol metabolic process	GO:0019751	55	26	0.369811
regulation of intracellular transport	GO:0032386	56	29	0.36984
Rho protein signal transduction	GO:0007266	47	20	0.370146
glucose metabolic process	GO:0006006	171	94	0.370219
nicotinamide metabolic process	GO:0006769	47	21	0.371157
protein autoprocessing	GO:0016540	83	34	0.371213
meiosis I	GO:0007127	62	25	0.371449
peptide modification	GO:0031179	8	5	0.371906
peptidyl-histidine phosphorylation	GO:0018106	10	5	0.372175
L-glutamate transport	GO:0015813	18	7	0.372913
positive regulation of receptor-mediated endocytosis	GO:0048260	10	5	0.37317
pattern specification process	GO:0007389	70	36	0.373798
proline biosynthetic process	GO:0006561	10	7	0.373894
negative regulation of cell growth	GO:0030308	78	34	0.373919
detection of abiotic stimulus	GO:0009582	34	23	0.373943
fucose metabolic process	GO:0006004	40	20	0.374231
monocarboxylic acid transport	GO:0015718	28	12	0.374237
Wnt receptor signaling pathway	GO:0016055	173	83	0.374245
hemoglobin metabolic process	GO:0020027	10	5	0.374364
positive regulation of transport	GO:0051050	48	24	0.37491
vitamin biosynthetic process	GO:0009110	41	19	0.375074
regulation of MAPKKK cascade	GO:0043408	33	14	0.375271
purine nucleotide biosynthetic process	GO:0006164	139	75	0.375516
T cell activation	GO:0042110	72	34	0.375607
amine biosynthetic process	GO:0009309	152	81	0.375864
chondroitin sulfate biosynthetic process	GO:0030206	16	8	0.378271
vitamin transport	GO:0051180	21	12	0.382242
G-protein signaling, coupled to IP3 second messenger (phospholipase C activating)	GO:0007200	127	59	0.382705
positive regulation of organelle organization and biogenesis	GO:0010638	35	13	0.382765
retinoid metabolic process	GO:0001523	17	8	0.382924
protein stabilization	GO:0050821	20	9	0.383506
cell motility	GO:0048870	173	86	0.383718
cortical cytoskeleton organization and biogenesis	GO:0030865	27	9	0.384476
proteoglycan biosynthetic process	GO:0030166	44	19	0.384637
macrophage activation	GO:0042116	9	5	0.384954
peptidyl-asparagine modification	GO:0018196	16	10	0.385336
polyamine metabolic process	GO:0006595	26	11	0.388022
phosphoinositide biosynthetic process	GO:0046489	56	30	0.389071
protein homooligomerization	GO:0051260	45	19	0.395932
regulation of receptor-mediated endocytosis	GO:0048259	15	7	0.399459
focal adhesion formation	GO:0048041	23	9	0.399962
GPI anchor biosynthetic process	GO:0006506	48	25	0.402013
tryptophan metabolic process	GO:0006568	8	5	0.404988
activation of MAPKKK activity	GO:0000185	12	5	0.40598
positive regulation of endocytosis	GO:0045807	23	11	0.406322
positive regulation of interferon-gamma biosynthetic process	GO:0045078	14	10	0.406755
negative regulation of cellular protein metabolic process	GO:0032269	171	67	0.406861
amine catabolic process	GO:0009310	128	63	0.410179
peptidoglycan metabolic process	GO:0000270	37	24	0.410799
neuron adhesion	GO:0007158	14	6	0.410873
regulation of cyclase activity	GO:0031279	118	52	0.410968
cell maturation	GO:0048469	36	17	0.411281
transcription initiation from RNA polymerase II promoter	GO:0006367	87	37	0.411302
response to virus	GO:0009615	134	79	0.411363
response to light stimulus	GO:0009416	75	39	0.411424
pyrimidine deoxyribonucleoside metabolic process	GO:0046125	11	5	0.411769
thyroid hormone generation	GO:0006590	10	5	0.41221
leukocyte adhesion	GO:0007159	22	10	0.412476
Notch signaling pathway	GO:0007219	107	40	0.414414
negative regulation of immune system process	GO:0002683	35	16	0.414524
regulation of transmission of nerve impulse	GO:0051969	38	14	0.415163
negative regulation of organelle organization and biogenesis	GO:0010639	136	48	0.415202
indolalkylamine metabolic process	GO:0006586	16	8	0.415299
collagen fibril organization	GO:0030199	14	5	0.415414
negative regulation of microtubule depolymerization	GO:0007026	37	11	0.415794
detection of external stimulus	GO:0009581	45	30	0.415956
maintenance of protein location	GO:0045185	79	32	0.416056
lysosome organization and biogenesis	GO:0007040	21	9	0.416608
glycerol ether metabolic process	GO:0006662	13	10	0.416756
positive regulation of epithelial cell proliferation	GO:0050679	27	7	0.419952
cell projection biogenesis	GO:0030031	45	20	0.4209
nucleotide-excision repair	GO:0006289	35	22	0.421868
membrane lipid catabolic process	GO:0046466	33	15	0.422735
regulation of embryonic development	GO:0045995	17	6	0.424509
negative regulation of response to stimulus	GO:0048585	13	7	0.424804
regulation of cellular component size	GO:0032535	113	44	0.425182
regulation of fibroblast proliferation	GO:0048145	14	6	0.425472
actin filament polymerization	GO:0030041	28	11	0.426086
macrophage chemotaxis	GO:0048246	9	5	0.426612
epidermal growth factor receptor signaling pathway	GO:0007173	51	18	0.426728
RNA elongation from RNA polymerase II promoter	GO:0006368	20	8	0.42694
proteasomal ubiquitin-dependent protein catabolic process	GO:0043161	37	22	0.42765
cell migration	GO:0016477	148	73	0.428104
natural killer cell activation	GO:0030101	38	22	0.428604
detection of stimulus	GO:0051606	97	57	0.429444
activation of protein kinase activity	GO:0032147	124	50	0.429616
circadian rhythm	GO:0007623	32	15	0.429777
nuclear-transcribed mRNA catabolic process	GO:0000956	51	27	0.429999
heart development	GO:0007507	82	33	0.434265
signal complex assembly	GO:0007172	20	8	0.435741
excretion	GO:0007588	83	40	0.435777
regulation of interleukin-2 biosynthetic process	GO:0045076	21	10	0.438111
inositol metabolic process	GO:0006020	13	5	0.439582
regulation of antigen receptor-mediated signaling pathway	GO:0050854	13	6	0.440761
glycerophospholipid biosynthetic process	GO:0046474	70	38	0.44126
cyclic-nucleotide-mediated signaling	GO:0019935	154	82	0.441793
cellular carbohydrate catabolic process	GO:0044275	167	98	0.441882
cellular protein complex assembly	GO:0043623	193	89	0.441999
isoprenoid metabolic process	GO:0006720	48	24	0.442048
positive regulation of mitosis	GO:0045840	14	7	0.442071
nucleobase, nucleoside, nucleotide and nucleic acid biosynthetic process	GO:0034654	31	13	0.442094
nucleotide-sugar metabolic process	GO:0009225	20	10	0.442555
phototransduction	GO:0007602	27	18	0.44279
nucleobase biosynthetic process	GO:0046112	27	11	0.442931
regulation of Wnt receptor signaling pathway	GO:0030111	47	17	0.443038
nucleoside transport	GO:0015858	10	5	0.44335
regulation of nucleobase, nucleoside, nucleotide and nucleic acid transport	GO:0032239	15	6	0.443492
T cell selection	GO:0045058	11	6	0.445655
maintenance of location	GO:0051235	91	41	0.445686
vesicle docking	GO:0048278	56	23	0.449564
regulation of nucleocytoplasmic transport	GO:0046822	51	28	0.44969
regulation of cell projection organization and biogenesis	GO:0031344	18	7	0.452322
triacylglycerol metabolic process	GO:0006641	10	7	0.453273
nucleoside metabolic process	GO:0009116	54	31	0.457564
regulation of calcium ion transport	GO:0051924	16	8	0.457719
negative regulation of I-kappaB kinase/NF-kappaB cascade	GO:0043124	18	6	0.457862
pyrimidine nucleotide biosynthetic process	GO:0006221	47	24	0.45801
pyrimidine nucleotide metabolic process	GO:0006220	65	33	0.458134
nucleoside triphosphate metabolic process	GO:0009141	125	66	0.458741
striated muscle contraction	GO:0006941	49	24	0.458937
regulation of transcription factor activity	GO:0051090	75	36	0.459089
mitochondrion localization	GO:0051646	14	7	0.45925
proteoglycan metabolic process	GO:0006029	60	28	0.459388
negative regulation of cytoskeleton organization and biogenesis	GO:0051494	126	43	0.459424
male meiosis	GO:0007140	5	5	0.459617
respiratory gaseous exchange	GO:0007585	54	21	0.459847
amino acid catabolic process	GO:0009063	122	60	0.459887
regulation of axon extension	GO:0030516	21	6	0.459959
smooth muscle contraction	GO:0006939	39	17	0.460007
'de novo' pyrimidine base biosynthetic process	GO:0006207	11	5	0.46027
G1/S transition checkpoint	GO:0031575	28	9	0.460278
meiotic recombination	GO:0007131	54	21	0.460797
nitrogen compound catabolic process	GO:0044270	130	65	0.460877
filopodium formation	GO:0046847	15	6	0.460915
protein ubiquitination during ubiquitin-dependent protein catabolic process	GO:0042787	17	5	0.461231
regulation of binding	GO:0051098	102	50	0.463223
oogenesis	GO:0048477	18	9	0.46441
neurotransmitter biosynthetic process	GO:0042136	13	7	0.464718
amino acid derivative biosynthetic process	GO:0042398	66	29	0.465175
sphingomyelin metabolic process	GO:0006684	15	9	0.465337
regulation of neuron differentiation	GO:0045664	24	12	0.466119
lysosomal transport	GO:0007041	26	11	0.46614
DNA modification	GO:0006304	35	18	0.466682
positive regulation of secretion	GO:0051047	30	17	0.466798
viral reproductive process	GO:0022415	80	28	0.466805
ceramide metabolic process	GO:0006672	40	19	0.467514
tube development	GO:0035295	35	23	0.467647
membrane protein proteolysis	GO:0033619	35	13	0.468343
nuclear organization and biogenesis	GO:0006997	48	24	0.468563
cell redox homeostasis	GO:0045454	20	8	0.468963
protein heterooligomerization	GO:0051291	19	8	0.478203
endosome to lysosome transport	GO:0008333	11	5	0.478484
entry into host cell	GO:0030260	28	9	0.479063
cysteine metabolic process	GO:0006534	12	5	0.479411
cyclic nucleotide metabolic process	GO:0009187	72	35	0.479683
glutamine family amino acid metabolic process	GO:0009064	83	44	0.479735
negative regulation of cytokine biosynthetic process	GO:0042036	15	10	0.479839
negative regulation of myeloid cell differentiation	GO:0045638	17	9	0.479949
positive regulation of MAPKKK cascade	GO:0043410	25	10	0.48019
complement activation, alternative pathway	GO:0006957	16	12	0.48033
cortical actin cytoskeleton organization and biogenesis	GO:0030866	24	7	0.480334
maintenance of location in cell	GO:0051651	86	37	0.480457
localization within membrane	GO:0051668	24	8	0.480731
protein amino acid sulfation	GO:0006477	14	9	0.480838
chromosome condensation	GO:0030261	26	15	0.480881
chloride transport	GO:0006821	86	43	0.481049
ATP metabolic process	GO:0046034	89	45	0.481306
regulation of epidermal growth factor receptor activity	GO:0007176	11	5	0.481462
phosphoinositide metabolic process	GO:0030384	84	42	0.481606
neurotransmitter transport	GO:0006836	118	58	0.481623
parturition	GO:0007567	20	8	0.48164
positive regulation of pseudopodium formation	GO:0031274	12	5	0.481806
base-excision repair	GO:0006284	50	28	0.482079
exocytosis	GO:0006887	170	81	0.482216
calcium-independent cell-cell adhesion	GO:0016338	31	19	0.482373
neutrophil chemotaxis	GO:0030593	18	8	0.482552
positive regulation of translational initiation	GO:0045948	9	5	0.482657
estrogen metabolic process	GO:0008210	16	9	0.482983
regulation of actin polymerization or depolymerization	GO:0008064	105	41	0.483016
generation of a signal involved in cell-cell signaling	GO:0003001	53	25	0.483084
sensory perception of taste	GO:0050909	24	16	0.483108
glutamate signaling pathway	GO:0007215	42	18	0.483523
anaerobic glycolysis	GO:0019642	6	5	0.483699
purine ribonucleoside triphosphate metabolic process	GO:0009205	117	61	0.483775
peptidyl-serine phosphorylation	GO:0018105	24	12	0.484095
pyrimidine base biosynthetic process	GO:0019856	14	7	0.484479
regulation of RNA stability	GO:0043487	19	5	0.484566
mRNA catabolic process	GO:0006402	70	34	0.484694
axon cargo transport	GO:0008088	19	7	0.48477
negative regulation of angiogenesis	GO:0016525	24	14	0.485561
negative regulation of adenylate cyclase activity	GO:0007194	54	27	0.485848
protein amino acid lipidation	GO:0006497	80	36	0.485909
transforming growth factor beta receptor complex assembly	GO:0007181	11	6	0.485978
odontogenesis	GO:0042476	17	11	0.486161
DNA methylation	GO:0006306	28	14	0.486188
ciliary or flagellar motility	GO:0001539	25	13	0.486336
cell structure disassembly during apoptosis	GO:0006921	22	13	0.486366
N-acetylglucosamine catabolic process	GO:0006046	11	8	0.486379
regulation of alpha-beta T cell activation	GO:0046634	15	8	0.486536
nucleoside triphosphate biosynthetic process	GO:0009142	110	59	0.486558
regulation of muscle contraction	GO:0006937	66	37	0.486664
digestive system process	GO:0022600	18	9	0.486728
vesicle docking during exocytosis	GO:0006904	52	22	0.487034
ribonucleoside triphosphate metabolic process	GO:0009199	118	62	0.487141
interspecies interaction between organisms	GO:0044419	56	22	0.487392
dicarboxylic acid metabolic process	GO:0043648	26	10	0.48749
snRNA metabolic process	GO:0016073	12	5	0.487585
regulation of exit from mitosis	GO:0007096	14	9	0.487613
sphingolipid catabolic process	GO:0030149	21	9	0.487646
leukocyte migration	GO:0050900	33	20	0.487916
viral reproduction	GO:0016032	92	34	0.488057
regulation of DNA binding	GO:0051101	87	43	0.488598
regulated secretory pathway	GO:0045055	12	7	0.489218
pyruvate metabolic process	GO:0006090	27	17	0.49001
pyrimidine nucleoside triphosphate metabolic process	GO:0009147	34	19	0.490187
actin cytoskeleton reorganization	GO:0031532	20	8	0.490494
vitamin metabolic process	GO:0006766	116	56	0.491012
NLS-bearing substrate import into nucleus	GO:0006607	65	19	0.491029
aminoglycan catabolic process	GO:0006026	8	6	0.491495
positive regulation of protein transport	GO:0051222	7	5	0.492898
L-fucose metabolic process	GO:0042354	30	14	0.492993
heparan sulfate proteoglycan biosynthetic process	GO:0015012	22	7	0.493478
mechanosensory behavior	GO:0007638	10	5	0.493739
androgen receptor signaling pathway	GO:0030521	100	37	0.494886
glycosphingolipid biosynthetic process	GO:0006688	15	11	0.494941
actin filament bundle formation	GO:0051017	35	12	0.495293
S phase	GO:0051320	10	5	0.497562
positive regulation of protein polymerization	GO:0032273	17	7	0.498152
JAK-STAT cascade	GO:0007259	67	29	0.498446
regulation of survival gene product expression	GO:0045884	16	8	0.498617
immunoglobulin production	GO:0002377	8	5	0.498782
mitotic cell cycle spindle assembly checkpoint	GO:0007094	22	7	0.498993
gene silencing	GO:0016458	45	17	0.499403
amyloid precursor protein catabolic process	GO:0042987	19	8	0.499452
positive regulation of lyase activity	GO:0051349	64	25	0.499572
positive regulation of actin filament polymerization	GO:0030838	10	5	0.49961
transcription initiation	GO:0006352	127	60	0.500105
neurotransmitter secretion	GO:0007269	39	19	0.500797
respiratory tube development	GO:0030323	10	5	0.501201
pyrimidine ribonucleotide biosynthetic process	GO:0009220	37	19	0.501633
embryonic development	GO:0009790	188	79	0.50183
brain development	GO:0007420	103	51	0.501883
anterior/posterior pattern formation	GO:0009952	25	9	0.502065
cellular lipid catabolic process	GO:0044242	109	53	0.502346
cartilage development	GO:0051216	46	22	0.502521
regulation of protein secretion	GO:0050708	36	18	0.502864
female gamete generation	GO:0007292	36	20	0.503345
regionalization	GO:0003002	45	18	0.503694
detection of stimulus involved in sensory perception	GO:0050906	29	20	0.504172
positive regulation of neurogenesis	GO:0050769	22	7	0.506218
chromosome segregation	GO:0007059	101	47	0.506663
DNA damage response, signal transduction	GO:0042770	86	34	0.506974
cytoskeletal anchoring at plasma membrane	GO:0007016	37	10	0.507051
protein amino acid ADP-ribosylation	GO:0006471	81	37	0.507268
Notch receptor processing	GO:0007220	22	9	0.507379
neutrophil activation	GO:0042119	8	5	0.508194
determination of bilateral symmetry	GO:0009855	7	5	0.509014
terpenoid metabolic process	GO:0006721	25	12	0.509361
molybdopterin cofactor biosynthetic process	GO:0032324	14	7	0.509684
organic anion transport	GO:0015711	30	14	0.509702
glutamine family amino acid biosynthetic process	GO:0009084	26	20	0.510018
actomyosin structure organization and biogenesis	GO:0031032	30	12	0.51018
body fluid secretion	GO:0007589	23	13	0.510239
in utero embryonic development	GO:0001701	41	14	0.510511
sphingoid metabolic process	GO:0046519	43	21	0.510834
regulation of lipid biosynthetic process	GO:0046890	12	5	0.510876
water transport	GO:0006833	19	9	0.511004
group transfer coenzyme metabolic process	GO:0006752	42	20	0.511653
negative regulation of cell differentiation	GO:0045596	42	25	0.517199
response to oxidative stress	GO:0006979	95	50	0.517631
response to metal ion	GO:0010038	59	25	0.518016
microtubule nucleation	GO:0007020	23	8	0.518853
microtubule-based movement	GO:0007018	187	96	0.519234
protein ubiquitination	GO:0016567	159	57	0.520718
purine ribonucleoside triphosphate biosynthetic process	GO:0009206	105	56	0.521299
regulation of DNA repair	GO:0006282	21	11	0.52145
positive regulation of cytoskeleton organization and biogenesis	GO:0051495	24	10	0.521646
peptidyl-histidine modification	GO:0018202	15	7	0.522197
response to reactive oxygen species	GO:0000302	25	13	0.522278
regulation of microtubule polymerization or depolymerization	GO:0031110	39	12	0.523302
response to mechanical stimulus	GO:0009612	19	8	0.523848
response to pH	GO:0009268	9	5	0.524133
protein modification by small protein conjugation	GO:0032446	167	63	0.524786
deoxyribonucleoside diphosphate metabolic process	GO:0009186	8	5	0.524943
establishment of organelle localization	GO:0051656	54	26	0.526276
negative regulation of Wnt receptor signaling pathway	GO:0030178	25	10	0.526318
L-serine metabolic process	GO:0006563	37	15	0.526696
G-protein signaling, coupled to cyclic nucleotide second messenger	GO:0007187	136	76	0.526868
negative regulation of transcription factor activity	GO:0043433	15	8	0.526909
regulation of microtubule-based process	GO:0032886	43	14	0.52726
amino acid biosynthetic process	GO:0008652	89	52	0.527561
pyrimidine deoxyribonucleotide metabolic process	GO:0009219	13	7	0.527999
tissue remodeling	GO:0048771	11	7	0.52881
glycolipid biosynthetic process	GO:0009247	16	12	0.529455
regulation of mRNA processing	GO:0050684	18	9	0.529575
positive regulation of angiogenesis	GO:0045766	29	10	0.531611
regulation of neurotransmitter levels	GO:0001505	85	44	0.532128
retrograde vesicle-mediated transport, Golgi to ER	GO:0006890	28	14	0.53265
organelle fusion	GO:0048284	29	8	0.533117
DNA fragmentation during apoptosis	GO:0006309	20	11	0.5334
positive regulation of NF-kappaB transcription factor activity	GO:0051092	39	19	0.533495
regulation of lipid metabolic process	GO:0019216	37	15	0.533778
regulation of osteoclast differentiation	GO:0045670	9	5	0.533781
anatomical structure homeostasis	GO:0060249	76	40	0.534227
regulation of epidermal growth factor receptor signaling pathway	GO:0042058	14	6	0.534917
response to bacterium	GO:0009617	94	73	0.5351
feeding behavior	GO:0007631	35	25	0.535103
hormone biosynthetic process	GO:0042446	60	33	0.535468
heterocycle metabolic process	GO:0046483	134	63	0.535473
response to UV	GO:0009411	31	13	0.535722
regulation of ion transport	GO:0043269	19	10	0.536103
spermatid development	GO:0007286	23	13	0.536518
defense response to bacterium	GO:0042742	85	69	0.536664
transforming growth factor beta receptor signaling pathway	GO:0007179	64	30	0.536989
telomere organization and biogenesis	GO:0032200	43	21	0.537289
ribonucleoside metabolic process	GO:0009119	24	13	0.537316
bone mineralization	GO:0030282	9	7	0.537367
ribonucleoside triphosphate biosynthetic process	GO:0009201	106	57	0.537431
pyrimidine ribonucleotide metabolic process	GO:0009218	40	20	0.538078
activation of adenylate cyclase activity	GO:0007190	45	20	0.538869
phosphatidylserine metabolic process	GO:0006658	6	5	0.54036
histone deacetylation	GO:0016575	24	12	0.541038
vacuole organization and biogenesis	GO:0007033	22	10	0.541803
organelle localization	GO:0051640	67	31	0.541832
negative regulation of phosphorus metabolic process	GO:0010563	16	7	0.541878
ectoderm development	GO:0007398	166	95	0.541915
urea metabolic process	GO:0019627	11	9	0.542157
response to inorganic substance	GO:0010035	64	27	0.542383
amyloid precursor protein metabolic process	GO:0042982	22	10	0.542579
regulation of action potential in neuron	GO:0019228	45	23	0.542779
cellular monovalent inorganic cation homeostasis	GO:0030004	36	14	0.542872
positive regulation of protein secretion	GO:0050714	23	13	0.542988
regulation of pH	GO:0006885	46	24	0.543561
water-soluble vitamin metabolic process	GO:0006767	87	41	0.543832
negative regulation of myeloid leukocyte differentiation	GO:0002762	12	6	0.544113
DNA damage checkpoint	GO:0000077	63	23	0.544346
positive regulation of antigen receptor-mediated signaling pathway	GO:0050857	10	5	0.544764
rhythmic process	GO:0048511	74	38	0.545391
ethanol metabolic process	GO:0006067	9	5	0.545553
acetylcholine receptor signaling, muscarinic pathway	GO:0007213	8	5	0.54609
protein amino acid deacetylation	GO:0006476	28	14	0.553378
negative regulation of hormone secretion	GO:0046888	8	5	0.553496
G1/S transition of mitotic cell cycle	GO:0000082	59	24	0.553641
negative regulation of lymphocyte activation	GO:0051250	21	10	0.553818
spindle checkpoint	GO:0031577	25	8	0.553879
DNA damage response, signal transduction by p53 class mediator	GO:0030330	32	12	0.554048
cell junction organization	GO:0034330	40	17	0.556317
apoptotic nuclear changes	GO:0030262	27	15	0.556343
developmental maturation	GO:0021700	41	20	0.55656
regulation of cytokine production	GO:0001817	9	5	0.556673
positive regulation of intracellular transport	GO:0032388	9	6	0.556873
phospholipid catabolic process	GO:0009395	17	8	0.557117
positive regulation of lipid metabolic process	GO:0045834	19	5	0.557452
regulation of protein binding	GO:0043393	8	5	0.558233
embryonic development ending in birth or egg hatching	GO:0009792	50	19	0.558519
positive regulation of cell cycle	GO:0045787	22	11	0.559512
DNA topological change	GO:0006265	16	9	0.560348
porphyrin catabolic process	GO:0006787	12	5	0.561076
regulation of action potential	GO:0001508	48	25	0.561183
androgen biosynthetic process	GO:0006702	7	5	0.56185
cyclic nucleotide biosynthetic process	GO:0009190	39	25	0.561959
viral infectious cycle	GO:0019058	66	24	0.562738
tRNA processing	GO:0008033	88	49	0.565865
hormone metabolic process	GO:0042445	110	62	0.566585
cell-cell junction assembly	GO:0007043	31	13	0.566937
chromatin silencing	GO:0006342	22	11	0.56972
pyrimidine nucleoside metabolic process	GO:0006213	18	10	0.569727
gluconeogenesis	GO:0006094	25	16	0.570227
purine ribonucleoside metabolic process	GO:0046128	20	10	0.570495
peptidoglycan catabolic process	GO:0009253	5	5	0.570886
CTP metabolic process	GO:0046036	27	15	0.571094
thyroid hormone metabolic process	GO:0042403	11	6	0.571596
neuron migration	GO:0001764	11	5	0.571657
interphase of mitotic cell cycle	GO:0051329	150	61	0.571986
sulfur amino acid metabolic process	GO:0000096	40	17	0.572042
biogenic amine catabolic process	GO:0042402	12	6	0.572372
hormone transport	GO:0009914	15	7	0.572591
regulation of S phase	GO:0033261	13	6	0.573149
glycogen metabolic process	GO:0005977	48	31	0.573314
positive regulation of translation	GO:0045727	13	7	0.573373
leukocyte chemotaxis	GO:0030595	29	18	0.573529
nucleoside diphosphate metabolic process	GO:0009132	12	7	0.575025
lipid glycosylation	GO:0030259	8	5	0.575337
malate metabolic process	GO:0006108	14	6	0.575585
polysaccharide catabolic process	GO:0000272	20	14	0.575836
multicellular organismal water homeostasis	GO:0050891	8	5	0.576105
protein maturation	GO:0051604	25	10	0.578022
monovalent inorganic cation homeostasis	GO:0055067	60	28	0.578626
peptide cross-linking	GO:0018149	26	18	0.579054
'de novo' posttranslational protein folding	GO:0051084	21	9	0.579187
DNA damage response, signal transduction by p53 class mediator resulting in cell cycle arrest	GO:0006977	17	6	0.581014
RNA modification	GO:0009451	22	13	0.581559
retinol metabolic process	GO:0042572	14	5	0.582843
transcription-coupled nucleotide-excision repair	GO:0006283	10	6	0.584015
regulation of protein catabolic process	GO:0042176	31	11	0.58403
regulation of cellular pH	GO:0030641	22	10	0.584053
nuclear import	GO:0051170	165	65	0.584426
heparan sulfate proteoglycan metabolic process	GO:0030201	30	10	0.584822
protein import into nucleus, docking	GO:0000059	55	19	0.585629
response to endogenous stimulus	GO:0009719	47	27	0.586761
arginine metabolic process	GO:0006525	22	13	0.586776
single fertilization	GO:0007338	52	39	0.586891
positive regulation of interleukin-8 biosynthetic process	GO:0045416	8	5	0.586892
regulation of mitotic metaphase/anaphase transition	GO:0030071	22	11	0.587042
energy coupled proton transport, down electrochemical gradient	GO:0015985	71	36	0.587094
glutamate metabolic process	GO:0006536	19	9	0.587426
regulation of actin filament depolymerization	GO:0030834	78	27	0.587522
embryonic pattern specification	GO:0009880	22	13	0.587539
plasma membrane organization and biogenesis	GO:0007009	8	5	0.587657
cartilage condensation	GO:0001502	20	8	0.587675
ATP biosynthetic process	GO:0006754	77	40	0.587832
spermatid differentiation	GO:0048515	27	14	0.587941
negative regulation of small GTPase mediated signal transduction	GO:0051058	14	5	0.588425
phosphoinositide-mediated signaling	GO:0048015	153	76	0.588645
biogenic amine biosynthetic process	GO:0042401	59	26	0.588664
cAMP biosynthetic process	GO:0006171	25	14	0.588691
oxygen transport	GO:0015671	32	17	0.589096
plasma membrane fusion	GO:0045026	19	9	0.589128
interphase	GO:0051325	159	64	0.589261
protein import into nucleus	GO:0006606	162	64	0.58927
regulation of tyrosine phosphorylation of Stat3 protein	GO:0042516	15	7	0.589347
regulation of heart contraction	GO:0008016	62	27	0.589402
response to redox state	GO:0051775	8	5	0.589511
copper ion transport	GO:0006825	18	10	0.5896
transmembrane receptor protein tyrosine phosphatase signaling pathway	GO:0007185	34	9	0.589732
response to drug	GO:0042493	57	35	0.58974
energy reserve metabolic process	GO:0006112	66	38	0.589816
transmembrane receptor protein serine/threonine kinase signaling pathway	GO:0007178	93	39	0.590042
regulation of protein complex assembly	GO:0043254	18	7	0.590126
regulation of hormone secretion	GO:0046883	18	10	0.590343
Rac protein signal transduction	GO:0016601	11	5	0.590462
tissue homeostasis	GO:0001894	16	11	0.59053
fat-soluble vitamin metabolic process	GO:0006775	23	12	0.591151
hexose catabolic process	GO:0019320	137	76	0.591273
ovarian follicle development	GO:0001541	17	11	0.59128
ubiquinone metabolic process	GO:0006743	21	12	0.591899
G-protein signaling, adenylate cyclase inhibiting pathway	GO:0007193	20	11	0.592031
tyrosine catabolic process	GO:0006572	10	5	0.592338
biopolymer methylation	GO:0043414	62	31	0.59247
DNA duplex unwinding	GO:0032508	26	14	0.592864
UTP metabolic process	GO:0046051	26	14	0.593603
aspartate family amino acid biosynthetic process	GO:0009067	13	9	0.597163
fucose catabolic process	GO:0019317	22	12	0.597588
regulation of intracellular pH	GO:0051453	15	6	0.598452
negative regulation of catabolic process	GO:0009895	13	5	0.598908
bone resorption	GO:0045453	10	6	0.599188
ATP hydrolysis coupled proton transport	GO:0015991	10	5	0.599647
positive regulation of lymphocyte proliferation	GO:0050671	32	17	0.599728
positive regulation of growth	GO:0045927	21	11	0.599801
segmentation	GO:0035282	15	7	0.599904
metabotropic glutamate receptor signaling pathway	GO:0007216	10	6	0.599925
response to fungus	GO:0009620	16	12	0.600246
protein sumoylation	GO:0016925	7	5	0.600389
isoprenoid biosynthetic process	GO:0008299	34	17	0.600431
fertilization	GO:0009566	53	40	0.600511
peptide transport	GO:0015833	34	15	0.60066
glucan metabolic process	GO:0006073	49	32	0.60072
porphyrin metabolic process	GO:0006778	39	20	0.600775
neurotransmitter metabolic process	GO:0042133	32	18	0.600784
cAMP metabolic process	GO:0046058	32	17	0.601136
arachidonic acid metabolic process	GO:0019369	13	5	0.601141
aging	GO:0007568	27	15	0.601368
aromatic amino acid family metabolic process	GO:0009072	36	21	0.601476
mRNA export from nucleus	GO:0006406	45	24	0.601654
regulation of oxidoreductase activity	GO:0051341	19	5	0.601859
porphyrin biosynthetic process	GO:0006779	27	15	0.602077
regulation of endocytosis	GO:0030100	46	21	0.602179
positive regulation of interleukin-1 secretion	GO:0050716	15	8	0.602318
positive regulation of transcription factor activity	GO:0051091	46	24	0.602365
cell-cell junction organization	GO:0045216	37	16	0.602499
tRNA modification	GO:0006400	9	5	0.602578
DNA damage response, signal transduction resulting in induction of apoptosis	GO:0008630	26	12	0.602622
fructose metabolic process	GO:0006000	31	19	0.602783
negative regulation of muscle development	GO:0048635	19	7	0.602868
arginine biosynthetic process	GO:0006526	8	7	0.602885
pyrimidine base metabolic process	GO:0006206	19	10	0.602939
nucleobase metabolic process	GO:0009112	36	16	0.603213
protein tetramerization	GO:0051262	36	14	0.60327
carboxylic acid catabolic process	GO:0046395	57	31	0.603319
pigment biosynthetic process	GO:0046148	65	31	0.603432
regulation of protein import into nucleus	GO:0042306	31	19	0.603517
energy coupled proton transport, against electrochemical gradient	GO:0015988	13	7	0.603602
monosaccharide catabolic process	GO:0046365	138	77	0.603656
fatty acid beta-oxidation	GO:0006635	33	16	0.603928
gamma-aminobutyric acid signaling pathway	GO:0007214	24	14	0.603994
cellular component disassembly	GO:0022411	54	30	0.604168
secondary metabolic process	GO:0019748	38	20	0.604258
sequestering of metal ion	GO:0051238	9	7	0.604318
G2 phase	GO:0051319	19	5	0.604434
regulation of bone mineralization	GO:0030500	19	9	0.60457
Golgi to endosome transport	GO:0006895	21	6	0.604739
eye development	GO:0001654	13	6	0.604755
energy derivation by oxidation of organic compounds	GO:0015980	141	78	0.604822
synaptic vesicle endocytosis	GO:0048488	15	5	0.604999
glycerol-3-phosphate metabolic process	GO:0006072	17	6	0.605467
negative regulation of T cell activation	GO:0050868	9	6	0.605474
tube morphogenesis	GO:0035239	25	18	0.605567
nucleobase, nucleoside, nucleotide and nucleic acid transport	GO:0015931	140	72	0.605949
regulation of defense response	GO:0031347	31	18	0.606298
GTP metabolic process	GO:0046039	28	16	0.607501
zymogen activation	GO:0031638	6	5	0.607883
lipid oxidation	GO:0034440	42	23	0.607986
one-carbon compound metabolic process	GO:0006730	138	74	0.608026
intra-Golgi vesicle-mediated transport	GO:0006891	38	16	0.608203
cAMP-mediated signaling	GO:0019933	86	42	0.608504
heme biosynthetic process	GO:0006783	25	13	0.608626
positive regulation of cytokine secretion	GO:0050715	20	11	0.608644
positive regulation of DNA binding	GO:0043388	48	25	0.608684
RNA-dependent DNA replication	GO:0006278	33	16	0.608907
fatty acid catabolic process	GO:0009062	48	26	0.609007
nucleotide catabolic process	GO:0009166	26	13	0.609322
G-protein signaling, coupled to cAMP nucleotide second messenger	GO:0007188	77	40	0.612911
leukocyte mediated cytotoxicity	GO:0001909	12	7	0.612956
negative regulation of cellular biosynthetic process	GO:0031327	26	15	0.613007
cell junction assembly	GO:0034329	34	14	0.613056
regulation of inflammatory response	GO:0050727	13	8	0.613165
glucan biosynthetic process	GO:0009250	15	11	0.613234
I-kappaB kinase/NF-kappaB cascade	GO:0007249	80	40	0.613303
arginine catabolic process	GO:0006527	14	6	0.613539
branched chain family amino acid catabolic process	GO:0009083	17	9	0.613703
deoxyribonucleotide metabolic process	GO:0009262	19	11	0.613931
negative regulation of secretion	GO:0051048	16	8	0.614222
two-component signal transduction system (phosphorelay)	GO:0000160	23	9	0.614389
SMAD protein complex assembly	GO:0007183	7	5	0.614564
positive regulation of carbohydrate metabolic process	GO:0045913	11	5	0.614778
establishment or maintenance of cell polarity	GO:0007163	73	26	0.614821
tRNA metabolic process	GO:0006399	177	96	0.615342
regeneration	GO:0031099	7	5	0.615467
vacuolar transport	GO:0007034	35	16	0.616117
fatty acid transport	GO:0015908	16	5	0.616158
epidermis development	GO:0008544	143	85	0.616498
post-Golgi vesicle-mediated transport	GO:0006892	57	18	0.616609
branched chain family amino acid metabolic process	GO:0009081	33	16	0.616802
regulation of exocytosis	GO:0017157	7	5	0.61685
DNA-dependent DNA replication	GO:0006261	139	76	0.616942
alcohol catabolic process	GO:0046164	143	79	0.616982
iron ion homeostasis	GO:0055072	53	22	0.617177
phosphatidylinositol biosynthetic process	GO:0006661	8	5	0.618046
heme metabolic process	GO:0042168	32	17	0.618156
negative regulation of immune response	GO:0050777	11	5	0.61873
DNA ligation	GO:0006266	15	9	0.619578
establishment of vesicle localization	GO:0051650	27	13	0.619824
phosphoinositide phosphorylation	GO:0046854	17	8	0.61994
negative regulation of binding	GO:0051100	22	12	0.621578
peptidyl-tyrosine modification	GO:0018212	24	12	0.622263
sister chromatid segregation	GO:0000819	41	21	0.623615
amino acid activation	GO:0043038	100	51	0.62434
cholesterol biosynthetic process	GO:0006695	51	24	0.626565
regulation of liquid surface tension	GO:0050828	12	5	0.627408
glutamate catabolic process	GO:0006538	12	5	0.628095
glucocorticoid metabolic process	GO:0008211	7	5	0.628783
aspartate family amino acid metabolic process	GO:0009066	36	18	0.630244
female gonad development	GO:0008585	18	12	0.630656
G-protein signaling, adenylate cyclase activating pathway	GO:0007189	19	5	0.630757
NADP metabolic process	GO:0006739	29	14	0.630775
sulfur amino acid biosynthetic process	GO:0000097	16	9	0.63097
positive regulation of cell growth	GO:0030307	10	7	0.631037
negative regulation of translation	GO:0017148	20	12	0.631342
regulation of protein stability	GO:0031647	34	14	0.631464
barbed-end actin filament capping	GO:0051016	74	26	0.631553
hydrogen peroxide catabolic process	GO:0042744	13	7	0.631723
Golgi organization and biogenesis	GO:0007030	25	12	0.63203
response to starvation	GO:0042594	26	15	0.632896
striated muscle cell differentiation	GO:0051146	14	6	0.633438
telomere maintenance via telomerase	GO:0007004	30	14	0.634562
mitotic recombination	GO:0006312	10	5	0.635042
positive regulation of alpha-beta T cell activation	GO:0046635	12	7	0.635072
regulation of smooth muscle contraction	GO:0006940	22	14	0.635245
negative regulation of gene expression, epigenetic	GO:0045814	28	12	0.63537
induction of apoptosis by intracellular signals	GO:0008629	60	25	0.635892
amino acid derivative catabolic process	GO:0042219	19	10	0.63649
transcription from RNA polymerase III promoter	GO:0006383	36	17	0.638726
glutamine metabolic process	GO:0006541	36	18	0.640992
regulation of membrane potential	GO:0042391	51	27	0.64198
autophagy	GO:0006914	43	21	0.642367
regulation of protein polymerization	GO:0032271	33	15	0.642649
membrane fusion	GO:0006944	93	36	0.644528
ovulation cycle	GO:0042698	19	13	0.645327
glucose catabolic process	GO:0006007	116	65	0.645481
tyrosine metabolic process	GO:0006570	21	11	0.646477
negative regulation of protein amino acid phosphorylation	GO:0001933	12	5	0.647106
developmental growth	GO:0048589	16	9	0.647131
activation of protein kinase C activity	GO:0007205	51	24	0.647234
regulation of intracellular protein transport	GO:0033157	40	22	0.647373
regulation of T cell proliferation	GO:0042129	34	17	0.647446
L-phenylalanine metabolic process	GO:0006558	16	9	0.647815
positive regulation of cellular biosynthetic process	GO:0031328	50	20	0.648051
regulation of muscle development	GO:0048634	32	12	0.648404
sperm motility	GO:0030317	12	9	0.648499
protein import into nucleus, translocation	GO:0000060	35	16	0.648567
mitotic sister chromatid segregation	GO:0000070	38	20	0.648731
sex differentiation	GO:0007548	74	45	0.648915
peptide hormone secretion	GO:0030072	14	6	0.655502
natural killer cell mediated immunity	GO:0002228	11	6	0.656187
regulation of ossification	GO:0030278	22	12	0.657163
defense response to fungus	GO:0050832	11	10	0.657297
regulation of chromatin assembly or disassembly	GO:0001672	12	5	0.657607
double-strand break repair	GO:0006302	47	21	0.658277
DNA synthesis during DNA repair	GO:0000731	8	5	0.658292
T-helper 1 type immune response	GO:0042088	12	7	0.658364
hyaluronan metabolic process	GO:0030212	8	5	0.658978
tetraterpenoid metabolic process	GO:0016108	13	7	0.659044
hemocyte development	GO:0007516	14	9	0.659294
pigment metabolic process	GO:0042440	72	35	0.659877
epithelial cell differentiation	GO:0030855	12	9	0.659976
glycolysis	GO:0006096	93	54	0.662803
reproductive developmental process	GO:0003006	81	47	0.66478
Wnt receptor signaling pathway, calcium modulating pathway	GO:0007223	25	18	0.665132
cGMP metabolic process	GO:0046068	14	11	0.665285
maintenance of fidelity during DNA-dependent DNA replication	GO:0045005	53	29	0.665314
regulation of lipid kinase activity	GO:0043550	8	5	0.665726
mitotic spindle organization and biogenesis	GO:0007052	27	13	0.665927
protein prenylation	GO:0018342	21	7	0.666241
regulation of interferon-alpha biosynthetic process	GO:0045354	7	5	0.666408
lactation	GO:0007595	17	7	0.666925
regulation of interleukin-6 biosynthetic process	GO:0045408	11	6	0.667416
mating	GO:0007618	10	6	0.668102
fat cell differentiation	GO:0045444	20	8	0.669172
tachykinin signaling pathway	GO:0007217	7	5	0.671288
regulation of DNA recombination	GO:0000018	25	11	0.673668
nuclear export	GO:0051168	74	38	0.673855
RNA localization	GO:0006403	128	63	0.673923
regulation of lymphocyte proliferation	GO:0050670	43	21	0.673963
G1 phase of mitotic cell cycle	GO:0000080	38	18	0.674173
DNA replication initiation	GO:0006270	34	20	0.674642
DNA integrity checkpoint	GO:0031570	67	26	0.67496
regulation of immune effector process	GO:0002697	14	6	0.67512
heterophilic cell adhesion	GO:0007157	15	6	0.675802
caspase activation via cytochrome c	GO:0008635	13	7	0.675996
activation of NF-kappaB-inducing kinase activity	GO:0007250	30	13	0.676248
polyamine biosynthetic process	GO:0006596	20	8	0.676384
regulation of chromosome organization and biogenesis	GO:0033044	31	12	0.677789
fructose 2,6-bisphosphate metabolic process	GO:0006003	13	9	0.678085
vesicle localization	GO:0051648	28	14	0.680028
positive regulation of T cell proliferation	GO:0042102	29	14	0.680708
negative regulation of coagulation	GO:0050819	27	15	0.680845
mRNA transport	GO:0051028	116	59	0.681349
B cell differentiation	GO:0030183	40	14	0.68139
aromatic compound biosynthetic process	GO:0019438	25	15	0.681522
positive regulation of anti-apoptosis	GO:0045768	29	7	0.681572
steroid catabolic process	GO:0006706	29	13	0.682232
viral genome replication	GO:0019079	43	17	0.682323
response to toxin	GO:0009636	19	13	0.682913
L-serine biosynthetic process	GO:0006564	22	9	0.6831
protein export from nucleus	GO:0006611	18	8	0.683422
cellular metabolic compound salvage	GO:0043094	15	9	0.683778
purine salvage	GO:0043101	11	6	0.68395
multicellular organism reproduction	GO:0032504	43	25	0.684514
lipid modification	GO:0030258	119	57	0.685276
tryptophanyl-tRNA aminoacylation	GO:0006436	10	6	0.685293
synaptic vesicle transport	GO:0048489	32	14	0.685477
regulation of blood pressure	GO:0008217	60	31	0.685669
response to nutrient	GO:0007584	36	17	0.685899
acetyl-CoA metabolic process	GO:0006084	56	31	0.686345
regulation of catabolic process	GO:0009894	47	17	0.686571
histidine catabolic process	GO:0006548	6	5	0.686937
RNA export from nucleus	GO:0006405	53	30	0.687022
aromatic amino acid family catabolic process	GO:0009074	22	12	0.687222
pentose-phosphate shunt	GO:0006098	20	10	0.687448
pyrimidine nucleotide-sugar transport	GO:0015781	11	5	0.687611
regulation of viral genome replication	GO:0045069	18	10	0.690135
positive regulation of T-helper 1 cell differentiation	GO:0045627	8	5	0.691274
methylation	GO:0032259	70	36	0.691334
C21-steroid hormone biosynthetic process	GO:0006700	26	14	0.691341
regulation of vasoconstriction	GO:0019229	11	6	0.691481
positive regulation of interleukin-1 beta secretion	GO:0050718	14	7	0.691633
peptide biosynthetic process	GO:0043043	11	5	0.691945
regulation of blood coagulation	GO:0030193	22	12	0.69199
positive regulation of binding	GO:0051099	49	26	0.692471
methionine metabolic process	GO:0006555	24	9	0.692837
serine family amino acid metabolic process	GO:0009069	73	34	0.696791
adult behavior	GO:0030534	9	5	0.696861
G1 phase	GO:0051318	47	21	0.700978
negative regulation of translational initiation	GO:0045947	9	6	0.700991
cell wall catabolic process	GO:0016998	19	13	0.701218
pigmentation	GO:0043473	13	6	0.701667
glycine catabolic process	GO:0006546	18	9	0.701784
regulation of cyclin-dependent protein kinase activity	GO:0000079	74	41	0.702266
serine family amino acid biosynthetic process	GO:0009070	35	16	0.702426
positive regulation of viral reproduction	GO:0048524	12	5	0.702643
organelle fission	GO:0048285	7	5	0.703319
sperm-egg recognition	GO:0035036	6	6	0.70486
cell wall organization and biogenesis	GO:0007047	21	15	0.704872
drug metabolic process	GO:0017144	8	5	0.705532
positive regulation of CD4-positive, alpha beta T cell differentiation	GO:0043372	11	6	0.705533
beta-tubulin folding	GO:0007025	14	8	0.7062
response to osmotic stress	GO:0006970	9	5	0.706204
regulation of actin filament polymerization	GO:0030833	24	12	0.706596
cell-cell recognition	GO:0009988	11	8	0.706871
positive regulation of axonogenesis	GO:0050772	16	5	0.706877
serine family amino acid catabolic process	GO:0009071	21	10	0.70727
regulation of transcription factor import into nucleus	GO:0042990	29	18	0.712171
sterol biosynthetic process	GO:0016126	58	28	0.712202
gastrulation	GO:0007369	23	11	0.712505
response to nutrient levels	GO:0031667	66	34	0.712828
response to organic substance	GO:0010033	44	24	0.714074
vascular process in circulatory system	GO:0003018	15	12	0.715293
cardiac cell differentiation	GO:0035051	9	5	0.715375
monoamine transport	GO:0015844	9	6	0.715472
induction of apoptosis via death domain receptors	GO:0008625	26	14	0.715726
DNA damage response, signal transduction by p53 class mediator resulting in induction of apoptosis	GO:0042771	15	5	0.716046
protein import	GO:0017038	184	77	0.716048
regulation of histone modification	GO:0031056	17	6	0.716146
establishment of RNA localization	GO:0051236	121	62	0.717505
regulation of interleukin-8 biosynthetic process	GO:0045414	9	6	0.71896
sensory organ development	GO:0007423	21	10	0.720519
neuron maturation	GO:0042551	24	10	0.721191
protein amino acid alkylation	GO:0008213	34	17	0.72179
DNA damage response, detection of DNA damage	GO:0042769	6	5	0.722218
cytolysis	GO:0019835	19	14	0.722336
oligopeptide transport	GO:0006857	14	6	0.722661
regulation of transforming growth factor beta receptor signaling pathway	GO:0017015	22	8	0.725073
water homeostasis	GO:0030104	16	8	0.725746
synaptic vesicle exocytosis	GO:0016079	15	7	0.72606
estrogen biosynthetic process	GO:0006703	8	6	0.727236
regulation of tube size	GO:0035150	12	10	0.727691
transcription termination	GO:0006353	12	6	0.72791
neuron recognition	GO:0008038	25	10	0.728364
peroxisome organization and biogenesis	GO:0007031	33	18	0.728671
regulation of behavior	GO:0050795	15	8	0.732035
acetyl-CoA catabolic process	GO:0046356	45	24	0.733299
mRNA cleavage	GO:0006379	18	10	0.733393
negative regulation of mitotic cell cycle	GO:0045930	14	6	0.73393
regulation of DNA metabolic process	GO:0051052	81	41	0.733948
positive regulation of muscle contraction	GO:0045933	6	5	0.734027
regulation of gene-specific transcription	GO:0032583	23	9	0.73433
tetraterpenoid biosynthetic process	GO:0016109	11	5	0.7347
regulation of viral reproduction	GO:0050792	26	15	0.735076
thiamin and derivative metabolic process	GO:0042723	9	5	0.735374
urogenital system development	GO:0001655	15	8	0.736362
appendage morphogenesis	GO:0035107	28	9	0.738426
RNA polyadenylation	GO:0043631	30	13	0.738855
cellular respiration	GO:0045333	71	37	0.73917
fusion of sperm to egg plasma membrane	GO:0007342	8	6	0.739226
mitotic chromosome condensation	GO:0007076	17	10	0.739329
purine base metabolic process	GO:0006144	17	6	0.739895
acrosome reaction	GO:0007340	6	5	0.739916
blastoderm segmentation	GO:0007350	14	6	0.740566
defense response to virus	GO:0051607	17	8	0.740642
microtubule cytoskeleton organization and biogenesis	GO:0000226	138	71	0.740657
drug transport	GO:0015893	17	12	0.740746
cell wall metabolic process	GO:0010382	20	14	0.741533
steroid biosynthetic process	GO:0006694	151	75	0.742997
C21-steroid hormone metabolic process	GO:0008207	35	19	0.743395
cholesterol transport	GO:0030301	12	5	0.743454
phosphatidylinositol metabolic process	GO:0046488	9	6	0.743528
non-recombinational repair	GO:0000726	18	8	0.743774
mRNA polyadenylation	GO:0006378	24	11	0.744261
cellular macromolecular complex disassembly	GO:0034623	32	17	0.744914
androgen metabolic process	GO:0008209	17	12	0.745375
development of primary sexual characteristics	GO:0045137	43	30	0.747694
carbohydrate homeostasis	GO:0033500	7	5	0.749552
negative regulation of transport	GO:0051051	44	24	0.749564
anaphase	GO:0051322	19	7	0.750019
cellular response to nutrient levels	GO:0031669	25	15	0.750132
cytoplasmic sequestering of protein	GO:0051220	24	13	0.750665
cofactor catabolic process	GO:0051187	60	32	0.751097
glycine metabolic process	GO:0006544	32	16	0.751508
aromatic compound catabolic process	GO:0019439	31	18	0.751627
cytokine metabolic process	GO:0042107	16	9	0.751842
regulation of NF-kappaB import into nucleus	GO:0042345	22	12	0.751985
cell fate determination	GO:0001709	38	17	0.75203
chaperone cofactor-dependent protein folding	GO:0051085	11	6	0.752081
regulation of neuron apoptosis	GO:0043523	17	10	0.752214
positive regulation of caspase activity	GO:0043280	75	37	0.752879
fibroblast growth factor receptor signaling pathway	GO:0008543	25	10	0.75288
protein polyubiquitination	GO:0000209	23	8	0.753086
glycogen catabolic process	GO:0005980	8	5	0.755463
axis specification	GO:0009798	7	5	0.75613
G2/M transition of mitotic cell cycle	GO:0000086	32	12	0.75642
protein polymerization	GO:0051258	62	35	0.759335
cell killing	GO:0001906	17	10	0.759705
aerobic respiration	GO:0009060	61	32	0.760074
regulation of anti-apoptosis	GO:0045767	40	10	0.760374
mesodermal cell differentiation	GO:0048333	9	5	0.760545
rRNA transcription	GO:0009303	12	7	0.761074
bile acid catabolic process	GO:0030573	9	5	0.761212
response to hydrogen peroxide	GO:0042542	14	8	0.763472
neuronal ion channel clustering	GO:0045161	13	6	0.765779
vasoconstriction	GO:0042310	6	5	0.765861
external encapsulating structure organization	GO:0045229	24	17	0.766094
hormone-mediated signaling	GO:0009755	18	10	0.766101
fibrinolysis	GO:0042730	19	10	0.76677
establishment of chromosome localization	GO:0051303	11	6	0.76725
detection of biotic stimulus	GO:0009595	24	15	0.767581
synapse organization and biogenesis	GO:0050808	62	27	0.767715
chromatin assembly	GO:0031497	154	86	0.767719
response to temperature stimulus	GO:0009266	25	14	0.768188
bile acid metabolic process	GO:0008206	30	16	0.768236
reproductive structure development	GO:0048608	41	28	0.768382
response to extracellular stimulus	GO:0009991	70	37	0.768438
nucleosome organization	GO:0034728	149	83	0.769046
cellular response to starvation	GO:0009267	24	14	0.774814
keratinocyte differentiation	GO:0030216	36	21	0.774818
negative regulation of transcription factor import into nucleus	GO:0042992	22	13	0.778788
histidine metabolic process	GO:0006547	14	8	0.780136
establishment of tissue polarity	GO:0007164	9	6	0.780788
regulation of innate immune response	GO:0045088	15	8	0.780807
embryonic limb morphogenesis	GO:0030326	26	8	0.781129
respiratory chain complex IV assembly	GO:0008535	12	6	0.781461
regulation of response to external stimulus	GO:0032101	28	16	0.7815
folic acid and derivative metabolic process	GO:0006760	30	13	0.781505
negative regulation of intracellular transport	GO:0032387	28	15	0.782009
microtubule organizing center organization and biogenesis	GO:0031023	25	17	0.782125
calcium ion-dependent exocytosis	GO:0017156	11	7	0.782165
peptidyl-tyrosine phosphorylation	GO:0018108	22	10	0.782478
aspartate family amino acid catabolic process	GO:0009068	9	6	0.782498
response to magnesium ion	GO:0032026	11	5	0.782784
regulation of endothelial cell proliferation	GO:0001936	11	6	0.783165
assembly of spliceosomal tri-snRNP	GO:0000244	9	5	0.783455
posttranscriptional regulation of gene expression	GO:0010608	195	91	0.783668
positive regulation of cell migration	GO:0030335	24	9	0.783902
response to carbohydrate stimulus	GO:0009743	15	10	0.787375
pathogenesis	GO:0009405	18	10	0.788044
regulation of transcriptional preinitiation complex assembly	GO:0045898	19	7	0.790113
positive regulation of cell motion	GO:0051272	35	13	0.792393
embryonic morphogenesis	GO:0048598	66	27	0.793765
coenzyme catabolic process	GO:0009109	48	27	0.794437
calcium-dependent cell-cell adhesion	GO:0016339	50	30	0.796831
mRNA 3'-end processing	GO:0031124	26	13	0.798943
RNA splicing, via transesterification reactions with bulged adenosine as nucleophile	GO:0000377	150	70	0.798983
protein lipoylation	GO:0009249	9	5	0.799033
cell fate commitment	GO:0045165	47	20	0.79968
caspase activation	GO:0006919	64	32	0.800624
cytokine biosynthetic process	GO:0042089	15	8	0.801048
neurotransmitter catabolic process	GO:0042135	15	7	0.801692
nucleosome assembly	GO:0006334	133	76	0.802537
oxidative phosphorylation	GO:0006119	120	64	0.803223
positive regulation of multicellular organismal process	GO:0051240	34	18	0.804739
negative regulation of protein modification process	GO:0031400	18	8	0.805474
melanin biosynthetic process from tyrosine	GO:0006583	11	6	0.805999
regulation of carbohydrate metabolic process	GO:0006109	15	8	0.806149
negative regulation of multicellular organismal process	GO:0051241	37	22	0.806444
detection of bacterium	GO:0016045	13	10	0.806493
cell volume homeostasis	GO:0006884	11	7	0.807896
postreplication repair	GO:0006301	17	6	0.809275
folic acid and derivative biosynthetic process	GO:0009396	21	9	0.809285
dopamine receptor signaling pathway	GO:0007212	14	8	0.80966
nucleosome disassembly	GO:0006337	16	8	0.810335
mRNA splice site selection	GO:0006376	36	13	0.810528
asymmetric protein localization	GO:0008105	13	5	0.812768
protein amino acid prenylation	GO:0018346	19	6	0.812974
morphogenesis of an epithelium	GO:0002009	20	14	0.812977
translational initiation	GO:0006413	70	29	0.813112
ensheathment of neurons	GO:0007272	35	19	0.813519
response to hexose stimulus	GO:0009746	12	9	0.813538
regulation of muscle cell differentiation	GO:0051147	9	6	0.813648
N-terminal protein amino acid modification	GO:0031365	21	10	0.815011
keratinization	GO:0031424	24	18	0.815733
catecholamine biosynthetic process	GO:0042423	13	7	0.816013
peptide or protein amino-terminal blocking	GO:0018409	12	6	0.821352
RNA 3'-end processing	GO:0031123	36	16	0.821729
transcription from RNA polymerase I promoter	GO:0006360	10	6	0.822028
cellular response to extracellular stimulus	GO:0031668	26	16	0.822404
mesoderm morphogenesis	GO:0048332	20	8	0.823117
cellular aldehyde metabolic process	GO:0006081	26	14	0.825574
positive regulation of defense response	GO:0031349	15	10	0.827556
glucan catabolic process	GO:0009251	9	6	0.831597
receptor guanylyl cyclase signaling pathway	GO:0007168	7	5	0.831777
protein homotetramerization	GO:0051289	18	6	0.832276
short-chain fatty acid metabolic process	GO:0046459	8	5	0.832457
macroautophagy	GO:0016236	15	9	0.835142
bile acid biosynthetic process	GO:0006699	10	7	0.835255
male gonad development	GO:0008584	15	11	0.839262
cytoplasmic sequestering of transcription factor	GO:0042994	19	12	0.839834
peroxisomal transport	GO:0043574	15	7	0.840087
cell aging	GO:0007569	21	11	0.846752
histone methylation	GO:0016571	12	8	0.847158
endothelial cell migration	GO:0043542	11	8	0.847845
regulation of transcription from RNA polymerase III promoter	GO:0006359	10	6	0.848009
regulation of cellular catabolic process	GO:0031329	14	5	0.850904
kidney development	GO:0001822	11	6	0.855905
synaptogenesis	GO:0007416	36	23	0.856233
sterol catabolic process	GO:0016127	11	6	0.856597
superoxide release	GO:0042554	12	9	0.85891
sulfate transport	GO:0008272	17	10	0.858998
negative regulation of NF-kappaB import into nucleus	GO:0042347	15	7	0.859043
centrosome organization and biogenesis	GO:0051297	24	16	0.859107
development of primary male sexual characteristics	GO:0046546	17	13	0.859205
peptide hormone processing	GO:0016486	9	6	0.859323
regulation of chemotaxis	GO:0050920	12	7	0.859736
protein-cofactor linkage	GO:0018065	12	6	0.862605
tissue morphogenesis	GO:0048729	49	29	0.862997
cytokine production	GO:0001816	22	13	0.863373
negative regulation of nucleocytoplasmic transport	GO:0046823	23	14	0.869159
mitochondrial transport	GO:0006839	75	44	0.872286
sex determination	GO:0007530	19	11	0.8724
phospholipid dephosphorylation	GO:0046839	52	21	0.878066
epidermal cell differentiation	GO:0009913	29	21	0.887913
centrosome cycle	GO:0007098	19	12	0.889147
substrate-bound cell migration	GO:0006929	9	8	0.891004
epidermis morphogenesis	GO:0048730	32	22	0.89383
protein targeting to peroxisome	GO:0006625	14	6	0.894376
positive regulation of nitric oxide biosynthetic process	GO:0045429	25	7	0.897153
regulation of translational initiation	GO:0006446	81	46	0.898793
positive regulation of response to external stimulus	GO:0032103	21	11	0.89892
methionine biosynthetic process	GO:0009086	8	5	0.899311
regulation of striated muscle contraction	GO:0006942	15	10	0.899474
regulation of cellular biosynthetic process	GO:0031326	166	85	0.902281
regulation of translation	GO:0006417	123	68	0.90231
positive regulation of innate immune response	GO:0045089	8	6	0.902877
translational elongation	GO:0006414	45	22	0.903652
regulation of DNA replication	GO:0006275	33	18	0.903701
tetrahydrobiopterin metabolic process	GO:0046146	11	8	0.906595
traversing start control point of mitotic cell cycle	GO:0007089	11	6	0.907125
spliceosomal snRNP biogenesis	GO:0000387	14	8	0.90731
regulation of nitrogen compound metabolic process	GO:0051171	30	11	0.907963
hindbrain development	GO:0030902	17	6	0.916113
myelination	GO:0042552	19	13	0.916777
induction of positive chemotaxis	GO:0050930	9	5	0.920305
male sex differentiation	GO:0046661	19	15	0.923398
ribosome assembly	GO:0042255	14	11	0.927367
spindle organization and biogenesis	GO:0007051	35	21	0.937968
mitochondrial ATP synthesis coupled electron transport	GO:0042775	43	25	0.93797
inner mitochondrial membrane organization and biogenesis	GO:0007007	11	7	0.939906
cytokine secretion	GO:0050663	7	5	0.944712
cytoplasmic sequestering of NF-kappaB	GO:0007253	12	6	0.946305
positive regulation of nitrogen compound metabolic process	GO:0051173	27	8	0.946621
copper ion homeostasis	GO:0055070	15	8	0.947359
regulation of nitric oxide biosynthetic process	GO:0045428	27	9	0.950196
protein targeting to mitochondrion	GO:0006626	41	24	0.952892
mitochondrial electron transport, NADH to ubiquinone	GO:0006120	33	20	0.966988
respiratory electron transport chain	GO:0022904	44	26	0.967678
negative regulation of DNA replication initiation	GO:0032297	9	6	0.974187
glial cell development	GO:0021782	10	7	0.97489
positive regulation of behavior	GO:0048520	11	6	0.975526
regulation of DNA replication initiation	GO:0030174	15	8	0.975808
mitochondrial membrane organization and biogenesis	GO:0007006	22	13	0.977433
spliceosome assembly	GO:0000245	62	27	0.979182
pentose metabolic process	GO:0019321	11	6	0.979384
ribonucleoprotein complex assembly	GO:0022618	154	71	0.980107
autophagosome formation	GO:0000045	13	8	0.980523
negative regulation of DNA metabolic process	GO:0051053	14	10	0.981834
vesicle organization and biogenesis	GO:0016050	27	13	0.982044
gliogenesis	GO:0042063	13	9	0.982258
response to heat	GO:0009408	11	8	0.982345
rRNA metabolic process	GO:0016072	106	57	0.98329
rRNA processing	GO:0006364	101	54	0.983685
protein import into mitochondrial inner membrane	GO:0045039	8	6	0.984443
protein import into mitochondrion	GO:0043681	13	9	0.984822
oligodendrocyte development	GO:0014003	8	6	0.988532
ribosome biogenesis	GO:0042254	121	67	0.989109
