# Supplementary material for: Subgingival bacterial colonization profiles correlate with gingival tissue gene expression
Source: BMC Microbiol. 2009 Oct 18;9:221. doi: 10.1186/1471-2180-9-221 (PMC2771036; doi:10.1186/1471-2180-9-221)
Supplement: Additional file 15 — Table S15. List of all statistically significantly regulated GO groups in the gingival tissues according to levels of each of the 11 investigated species in the adjacent pockets. [file 1471-2180-9-221-S15.ZIP › An_GO_complete.xls]

## Sheet: An_GeneOntology
Group Name	ID	Probes (n)	Genes (n)	p-value
positive regulation of transcription from RNA polymerase II promoter	GO:0045944	147	50	4.979e-05
Notch signaling pathway	GO:0007219	107	40	0.0001288
intracellular receptor-mediated signaling pathway	GO:0030522	139	51	0.0001536
steroid hormone receptor signaling pathway	GO:0030518	134	49	0.0002166
anatomical structure formation	GO:0048646	161	66	0.000555
negative regulation of cellular component organization	GO:0051129	174	65	0.0008717
vasculature development	GO:0001944	154	62	0.000883
negative regulation of protein metabolic process	GO:0051248	182	71	0.0009457
generation of neurons	GO:0048699	228	94	0.0009816
negative regulation of cellular protein metabolic process	GO:0032269	171	67	0.001104
angiogenesis	GO:0001525	137	57	0.001147
androgen receptor signaling pathway	GO:0030521	100	37	0.00116
blood vessel development	GO:0001568	150	61	0.001277
regulation of organelle organization and biogenesis	GO:0033043	200	75	0.001366
negative regulation of organelle organization and biogenesis	GO:0010639	136	48	0.001434
nucleobase, nucleoside, nucleotide and nucleic acid transport	GO:0015931	140	72	0.001885
regulation of I-kappaB kinase/NF-kappaB cascade	GO:0043122	228	98	0.00206
regulation of Rho protein signal transduction	GO:0035023	233	85	0.002148
cell-substrate adhesion	GO:0031589	163	62	0.002211
embryonic development	GO:0009790	188	79	0.002416
negative regulation of cytoskeleton organization and biogenesis	GO:0051494	126	43	0.002517
regulation of cytoskeleton organization and biogenesis	GO:0051493	169	63	0.002551
protein import	GO:0017038	184	77	0.002774
nuclear import	GO:0051170	165	65	0.002792
cell-matrix adhesion	GO:0007160	161	60	0.002814
immune system development	GO:0002520	212	86	0.002848
hemopoiesis	GO:0030097	203	81	0.002866
protein import into nucleus	GO:0006606	162	64	0.002902
muscle development	GO:0007517	257	98	0.002937
cell projection organization and biogenesis	GO:0030030	194	79	0.003112
hemopoietic or lymphoid organ development	GO:0048534	205	82	0.003147
amine catabolic process	GO:0009310	128	63	0.003678
regulation of gene expression, epigenetic	GO:0040029	105	40	0.003966
nitrogen compound catabolic process	GO:0044270	130	65	0.004867
regulation of anatomical structure morphogenesis	GO:0022603	133	48	0.004931
positive regulation of I-kappaB kinase/NF-kappaB cascade	GO:0043123	207	91	0.00542
RNA splicing, via transesterification reactions with bulged adenosine as nucleophile	GO:0000377	150	70	0.006936
amino acid catabolic process	GO:0009063	122	60	0.0103134
ER to Golgi vesicle-mediated transport	GO:0006888	193	78	0.0109712
interphase	GO:0051325	159	64	0.0116983
amino acid derivative metabolic process	GO:0006575	131	65	0.0118583
establishment of RNA localization	GO:0051236	121	62	0.0118698
phosphate transport	GO:0006817	176	81	0.0119239
hemostasis	GO:0007599	186	88	0.0120626
RNA localization	GO:0006403	128	63	0.0148733
ribonucleotide metabolic process	GO:0009259	165	86	0.0162289
regulation of GTPase activity	GO:0043087	116	46	0.0179746
interphase of mitotic cell cycle	GO:0051329	150	61	0.0193431
neuron differentiation	GO:0030182	181	76	0.0208047
nuclear export	GO:0051168	74	38	0.0248701
glutamine family amino acid catabolic process	GO:0009065	40	15	0.0254798
purine ribonucleotide metabolic process	GO:0009150	142	74	0.0256636
neuron morphogenesis during differentiation	GO:0048667	132	53	0.0292587
NLS-bearing substrate import into nucleus	GO:0006607	65	19	0.0298005
mRNA transport	GO:0051028	116	59	0.0302092
regulation of actin cytoskeleton organization and biogenesis	GO:0032956	124	48	0.0310232
blood coagulation	GO:0007596	170	82	0.0314688
transcription initiation	GO:0006352	127	60	0.0314752
biogenic amine metabolic process	GO:0006576	114	56	0.0335036
positive regulation of cellular component organization	GO:0051130	99	40	0.0343395
transcription initiation from RNA polymerase II promoter	GO:0006367	87	37	0.035994
neuron development	GO:0048666	167	68	0.0362922
wound healing	GO:0042060	188	92	0.0368827
ribonucleoside triphosphate metabolic process	GO:0009199	118	62	0.0383635
cell morphogenesis during differentiation	GO:0000904	134	54	0.0386858
regulation of transport	GO:0051049	165	79	0.0397105
chromatin remodeling	GO:0006338	106	46	0.0398543
purine nucleotide metabolic process	GO:0006163	149	79	0.0400811
negative regulation of microtubule depolymerization	GO:0007026	37	11	0.0407888
DNA recombination	GO:0006310	152	70	0.0416034
positive regulation of kinase activity	GO:0033674	208	87	0.0449135
cell cycle arrest	GO:0007050	189	74	0.045375
neurite development	GO:0031175	145	58	0.046601
axonogenesis	GO:0007409	131	52	0.0483674
glycosaminoglycan metabolic process	GO:0030203	100	45	0.0514585
positive regulation of transferase activity	GO:0051347	211	89	0.0518169
purine ribonucleoside triphosphate metabolic process	GO:0009205	117	61	0.0520164
ATP metabolic process	GO:0046034	89	45	0.0524409
Wnt receptor signaling pathway	GO:0016055	173	83	0.0533986
aminoglycan metabolic process	GO:0006022	101	46	0.0548922
regulation of actin polymerization or depolymerization	GO:0008064	105	41	0.0574497
regulation of phosphate metabolic process	GO:0019220	87	37	0.0612317
negative regulation of transcription from RNA polymerase II promoter	GO:0000122	193	81	0.0655489
postreplication repair	GO:0006301	17	6	0.067259
negative regulation of signal transduction	GO:0009968	196	78	0.0675368
ribonucleotide biosynthetic process	GO:0009260	151	80	0.0676315
branched chain family amino acid metabolic process	GO:0009081	33	16	0.0676745
nucleoside triphosphate metabolic process	GO:0009141	125	66	0.0677659
ribonucleoprotein complex assembly	GO:0022618	154	71	0.0677845
regulation of neurogenesis	GO:0050767	46	16	0.0684524
striated muscle development	GO:0014706	114	36	0.0688955
regulation of cell differentiation	GO:0045595	160	74	0.0736257
carbohydrate transport	GO:0008643	69	29	0.0752339
response to metal ion	GO:0010038	59	25	0.0759025
protein ubiquitination	GO:0016567	159	57	0.0801372
positive regulation of myeloid cell differentiation	GO:0045639	32	7	0.0804469
interaction with host	GO:0051701	45	15	0.0804908
cortical actin cytoskeleton organization and biogenesis	GO:0030866	24	7	0.0827133
response to inorganic substance	GO:0010035	64	27	0.082891
integrin-mediated signaling pathway	GO:0007229	165	61	0.0838645
hexose catabolic process	GO:0019320	137	76	0.085642
maintenance of protein location	GO:0045185	79	32	0.0862235
purine ribonucleotide biosynthetic process	GO:0009152	132	70	0.0867544
cellular carbohydrate catabolic process	GO:0044275	167	98	0.086956
beta-tubulin folding	GO:0007025	14	8	0.0874158
viral reproductive process	GO:0022415	80	28	0.0874398
nitrogen compound biosynthetic process	GO:0044271	170	91	0.0875377
regulation of DNA metabolic process	GO:0051052	81	41	0.0875901
water-soluble vitamin metabolic process	GO:0006767	87	41	0.0876906
regulation of MAP kinase activity	GO:0043405	128	55	0.0882702
regulation of microtubule polymerization or depolymerization	GO:0031110	39	12	0.0884365
nitric oxide metabolic process	GO:0046209	18	10	0.0884907
actin filament organization	GO:0007015	76	30	0.0886797
cholesterol metabolic process	GO:0008203	151	76	0.0888061
membrane lipid biosynthetic process	GO:0046467	159	81	0.0889347
regulation of G-protein coupled receptor protein signaling pathway	GO:0008277	79	34	0.0890685
regulation of cellular component size	GO:0032535	113	44	0.0893133
axon guidance	GO:0007411	83	30	0.0894787
glutamine family amino acid metabolic process	GO:0009064	83	44	0.0896925
regulation of cell size	GO:0008361	175	77	0.093462
glycoprotein catabolic process	GO:0006516	39	15	0.0940864
viral infectious cycle	GO:0019058	66	24	0.095657
fucose metabolic process	GO:0006004	40	20	0.095877
regulation of cell morphogenesis	GO:0022604	95	35	0.0959483
monosaccharide catabolic process	GO:0046365	138	77	0.0960696
positive regulation of transport	GO:0051050	48	24	0.0963929
sterol metabolic process	GO:0016125	159	81	0.0965253
receptor-mediated endocytosis	GO:0006898	80	34	0.0967032
regulation of cell motion	GO:0051270	112	44	0.0967834
G1/S transition of mitotic cell cycle	GO:0000082	59	24	0.0971401
cortical cytoskeleton organization and biogenesis	GO:0030865	27	9	0.0972778
calcium ion transport	GO:0006816	197	91	0.0973181
protein modification by small protein conjugation	GO:0032446	167	63	0.0973525
maintenance of protein location in cell	GO:0032507	78	31	0.097366
amyloid precursor protein catabolic process	GO:0042987	19	8	0.0974257
protein processing	GO:0016485	147	70	0.0976012
Ras protein signal transduction	GO:0007265	124	53	0.0978445
regulation of phosphorylation	GO:0042325	78	33	0.0978518
regulation of microtubule-based process	GO:0032886	43	14	0.0979009
membrane protein proteolysis	GO:0033619	35	13	0.0985521
lipid transport	GO:0006869	153	69	0.0986154
viral reproduction	GO:0016032	92	34	0.0991575
focal adhesion formation	GO:0048041	23	9	0.100279
regulation of actin filament depolymerization	GO:0030834	78	27	0.100607
alcohol catabolic process	GO:0046164	143	79	0.101098
amyloid precursor protein metabolic process	GO:0042982	22	10	0.10117
galactose metabolic process	GO:0006012	16	7	0.102659
extracellular structure organization	GO:0043062	117	49	0.108867
mitochondrion localization	GO:0051646	14	7	0.108936
NADP metabolic process	GO:0006739	29	14	0.110923
barbed-end actin filament capping	GO:0051016	74	26	0.112134
endosome transport	GO:0016197	76	29	0.1124
response to UV	GO:0009411	31	13	0.112579
activation of protein kinase activity	GO:0032147	124	50	0.112794
entry into host cell	GO:0030260	28	9	0.112845
chromatin assembly	GO:0031497	154	86	0.113102
purine nucleotide biosynthetic process	GO:0006164	139	75	0.113528
maintenance of location in cell	GO:0051651	86	37	0.11605
meiosis	GO:0007126	116	56	0.117872
pyrimidine ribonucleotide biosynthetic process	GO:0009220	37	19	0.119662
pyrimidine nucleotide-sugar transport	GO:0015781	11	5	0.123462
hydrogen transport	GO:0006818	136	67	0.123596
transmembrane receptor protein tyrosine phosphatase signaling pathway	GO:0007185	34	9	0.12379
oxidoreduction coenzyme metabolic process	GO:0006733	77	37	0.12429
skeletal muscle development	GO:0007519	101	31	0.125119
covalent chromatin modification	GO:0016569	73	32	0.125216
regulation of fibroblast proliferation	GO:0048145	14	6	0.125306
regulation of response to stimulus	GO:0048583	166	90	0.125405
regulation of intracellular transport	GO:0032386	56	29	0.125869
nucleosome assembly	GO:0006334	133	76	0.127279
regulation of axonogenesis	GO:0050770	34	11	0.127373
embryonic development ending in birth or egg hatching	GO:0009792	50	19	0.127601
regulation of cell shape	GO:0008360	90	34	0.128838
RNA catabolic process	GO:0006401	96	49	0.129683
transmembrane receptor protein serine/threonine kinase signaling pathway	GO:0007178	93	39	0.129932
arginine catabolic process	GO:0006527	14	6	0.130525
purine ribonucleoside triphosphate biosynthetic process	GO:0009206	105	56	0.130555
establishment or maintenance of cell polarity	GO:0007163	73	26	0.130637
pentose-phosphate shunt	GO:0006098	20	10	0.131257
ribonucleoside triphosphate biosynthetic process	GO:0009201	106	57	0.131515
meiotic cell cycle	GO:0051321	117	57	0.13214
maintenance of location	GO:0051235	91	41	0.134438
protein export from nucleus	GO:0006611	18	8	0.135881
response to magnesium ion	GO:0032026	11	5	0.137698
positive regulation of anti-apoptosis	GO:0045768	29	7	0.13946
nucleoside transport	GO:0015858	10	5	0.141437
cellular protein complex assembly	GO:0043623	193	89	0.142052
Rac protein signal transduction	GO:0016601	11	5	0.142193
nucleosome organization	GO:0034728	149	83	0.142541
protein import into nucleus, docking	GO:0000059	55	19	0.144275
positive regulation of neurogenesis	GO:0050769	22	7	0.144588
pyrimidine ribonucleotide metabolic process	GO:0009218	40	20	0.145081
cytoskeletal anchoring at plasma membrane	GO:0007016	37	10	0.145701
pyridine nucleotide metabolic process	GO:0019362	56	25	0.153255
regulation of cell migration	GO:0030334	88	34	0.153834
amino acid activation	GO:0043038	100	51	0.154074
regulation of nucleobase, nucleoside, nucleotide and nucleic acid transport	GO:0032239	15	6	0.15556
actin polymerization or depolymerization	GO:0008154	51	16	0.156913
peptidyl-amino acid modification	GO:0018193	131	66	0.157428
glucose metabolic process	GO:0006006	171	94	0.157582
response to radiation	GO:0009314	103	46	0.157583
myeloid cell differentiation	GO:0030099	60	28	0.157922
regulation of heart contraction	GO:0008016	62	27	0.158712
nucleoside triphosphate biosynthetic process	GO:0009142	110	59	0.159475
positive regulation of protein metabolic process	GO:0051247	93	42	0.160087
phospholipid biosynthetic process	GO:0008654	137	67	0.16018
mRNA splice site selection	GO:0006376	36	13	0.160512
regulation of protein amino acid phosphorylation	GO:0001932	56	23	0.161033
regulation of anti-apoptosis	GO:0045767	40	10	0.161255
L-fucose metabolic process	GO:0042354	30	14	0.16148
regulation of JNK activity	GO:0043506	41	15	0.161736
methionine metabolic process	GO:0006555	24	9	0.16212
muscle fiber development	GO:0048747	63	12	0.162141
RNA export from nucleus	GO:0006405	53	30	0.162224
platelet activation	GO:0030168	28	14	0.162238
cell junction organization	GO:0034330	40	17	0.162538
translational initiation	GO:0006413	70	29	0.163
retrograde vesicle-mediated transport, Golgi to ER	GO:0006890	28	14	0.163004
positive regulation of cellular protein metabolic process	GO:0032270	90	40	0.16361
nicotinamide metabolic process	GO:0006769	47	21	0.164204
peptide modification	GO:0031179	8	5	0.165611
pyrimidine nucleotide metabolic process	GO:0006220	65	33	0.165967
Notch receptor processing	GO:0007220	22	9	0.166146
glutamate catabolic process	GO:0006538	12	5	0.166354
mRNA catabolic process	GO:0006402	70	34	0.166508
polyamine metabolic process	GO:0006595	26	11	0.166702
myoblast differentiation	GO:0045445	28	5	0.167103
vasculogenesis	GO:0001570	23	8	0.168839
negative regulation of transferase activity	GO:0051348	89	39	0.168863
muscle cell differentiation	GO:0042692	61	16	0.168985
meiosis I	GO:0007127	62	25	0.172375
organelle localization	GO:0051640	67	31	0.172779
negative regulation of growth	GO:0045926	89	39	0.173061
histone modification	GO:0016570	69	31	0.173523
cellular carbohydrate biosynthetic process	GO:0034637	135	73	0.173799
regulation of angiogenesis	GO:0045765	64	29	0.174275
intra-Golgi vesicle-mediated transport	GO:0006891	38	16	0.178423
base-excision repair	GO:0006284	50	28	0.178983
fucose catabolic process	GO:0019317	22	12	0.181289
cyclic-nucleotide-mediated signaling	GO:0019935	154	82	0.181698
lipid modification	GO:0030258	119	57	0.184367
pyrimidine nucleotide biosynthetic process	GO:0006221	47	24	0.184387
regulation of proteolysis	GO:0030162	38	14	0.18459
lipopolysaccharide metabolic process	GO:0008653	10	7	0.184626
carbohydrate biosynthetic process	GO:0016051	162	85	0.184647
interspecies interaction between organisms	GO:0044419	56	22	0.184725
DNA synthesis during DNA repair	GO:0000731	8	5	0.185017
induction of apoptosis by intracellular signals	GO:0008629	60	25	0.185131
positive regulation of axonogenesis	GO:0050772	16	5	0.185781
mRNA export from nucleus	GO:0006406	45	24	0.18588
dicarboxylic acid transport	GO:0006835	28	9	0.185884
regulation of neurotransmitter levels	GO:0001505	85	44	0.188993
proton transport	GO:0015992	132	66	0.189285
endosome to lysosome transport	GO:0008333	11	5	0.189707
regulation of mitotic cell cycle	GO:0007346	174	77	0.190979
regulation of protein modification process	GO:0031399	84	33	0.19116
embryonic morphogenesis	GO:0048598	66	27	0.191218
arginine metabolic process	GO:0006525	22	13	0.191717
regulation of nucleocytoplasmic transport	GO:0046822	51	28	0.191962
cell projection biogenesis	GO:0030031	45	20	0.197927
phagocytosis	GO:0006909	40	22	0.198688
extracellular matrix organization and biogenesis	GO:0030198	57	23	0.200336
fructose 2,6-bisphosphate metabolic process	GO:0006003	13	9	0.205954
branched chain family amino acid catabolic process	GO:0009083	17	9	0.206734
regulation of transmission of nerve impulse	GO:0051969	38	14	0.207073
negative regulation of cell motion	GO:0051271	38	16	0.20896
cell-cell junction organization	GO:0045216	37	16	0.209725
regulation of epithelial cell proliferation	GO:0050678	33	10	0.209848
energy derivation by oxidation of organic compounds	GO:0015980	141	78	0.209868
pattern specification process	GO:0007389	70	36	0.21023
positive regulation of cell differentiation	GO:0045597	70	27	0.210482
amino acid derivative biosynthetic process	GO:0042398	66	29	0.210605
positive regulation of angiogenesis	GO:0045766	29	10	0.210623
MAPKKK cascade	GO:0000165	193	84	0.210789
cell-cell junction assembly	GO:0007043	31	13	0.211066
RNA elongation	GO:0006354	36	15	0.211137
pigment biosynthetic process	GO:0046148	65	31	0.211388
cAMP-mediated signaling	GO:0019933	86	42	0.212012
mesoderm development	GO:0007498	57	29	0.212176
positive regulation of pseudopodium formation	GO:0031274	12	5	0.212295
tRNA metabolic process	GO:0006399	177	96	0.214859
non-recombinational repair	GO:0000726	18	8	0.218755
cell growth	GO:0016049	90	37	0.220342
vitamin metabolic process	GO:0006766	116	56	0.221071
regulation of smooth muscle contraction	GO:0006940	22	14	0.221472
in utero embryonic development	GO:0001701	41	14	0.222249
spliceosome assembly	GO:0000245	62	27	0.222384
cell migration	GO:0016477	148	73	0.224029
polysaccharide biosynthetic process	GO:0000271	31	21	0.224681
peptide metabolic process	GO:0006518	40	21	0.225453
negative regulation of phosphorus metabolic process	GO:0010563	16	7	0.225969
insulin receptor signaling pathway	GO:0008286	58	22	0.226231
positive regulation of epithelial cell proliferation	GO:0050679	27	7	0.226735
cell fate commitment	GO:0045165	47	20	0.227014
polysaccharide metabolic process	GO:0005976	79	53	0.227265
negative regulation of protein amino acid phosphorylation	GO:0001933	12	5	0.227416
regulation of cell projection organization and biogenesis	GO:0031344	18	7	0.227506
G-protein signaling, coupled to cAMP nucleotide second messenger	GO:0007188	77	40	0.228126
vacuolar transport	GO:0007034	35	16	0.228244
cellular polysaccharide metabolic process	GO:0044264	77	51	0.229225
positive regulation of gene expression, epigenetic	GO:0045815	18	5	0.229396
ATP biosynthetic process	GO:0006754	77	40	0.229519
response to hypoxia	GO:0001666	39	17	0.229792
negative regulation of catalytic activity	GO:0043086	199	89	0.229973
cell maturation	GO:0048469	36	17	0.230548
cell fate determination	GO:0001709	38	17	0.231309
nucleobase, nucleoside, nucleotide and nucleic acid biosynthetic process	GO:0034654	31	13	0.231327
cartilage condensation	GO:0001502	20	8	0.231826
estrogen receptor signaling pathway	GO:0030520	32	10	0.232405
negative regulation of cytokine biosynthetic process	GO:0042036	15	10	0.233157
negative regulation of cell growth	GO:0030308	78	34	0.233404
nucleotide-excision repair	GO:0006289	35	22	0.233541
regulation of chromatin assembly or disassembly	GO:0001672	12	5	0.23362
cytokinesis	GO:0000910	73	30	0.233964
regulation of DNA replication	GO:0006275	33	18	0.23405
asymmetric protein localization	GO:0008105	13	5	0.234368
response to endogenous stimulus	GO:0009719	47	27	0.234437
regulation of DNA repair	GO:0006282	21	11	0.238417
positive regulation of protein polymerization	GO:0032273	17	7	0.238756
urea metabolic process	GO:0019627	11	9	0.23912
genetic imprinting	GO:0006349	9	5	0.241671
positive regulation of organelle organization and biogenesis	GO:0010638	35	13	0.242398
glucose catabolic process	GO:0006007	116	65	0.243099
protein amino acid ADP-ribosylation	GO:0006471	81	37	0.245289
cyclic nucleotide metabolic process	GO:0009187	72	35	0.248564
calcium-mediated signaling	GO:0019722	61	25	0.248701
cytokine and chemokine mediated signaling pathway	GO:0019221	45	25	0.249466
sphingolipid catabolic process	GO:0030149	21	9	0.249733
lysosomal transport	GO:0007041	26	11	0.250992
JAK-STAT cascade	GO:0007259	67	29	0.251029
regulation of myeloid cell differentiation	GO:0045637	55	19	0.251058
regulation of mitosis	GO:0007088	77	35	0.251413
CTP metabolic process	GO:0046036	27	15	0.251444
regulation of peptidyl-tyrosine phosphorylation	GO:0050730	53	21	0.251612
acute-phase response	GO:0006953	53	28	0.251852
nuclear-transcribed mRNA catabolic process	GO:0000956	51	27	0.252604
energy reserve metabolic process	GO:0006112	66	38	0.254129
protein maturation	GO:0051604	25	10	0.259188
gland development	GO:0048732	13	9	0.259616
positive regulation of cytoskeleton organization and biogenesis	GO:0051495	24	10	0.259943
macrophage chemotaxis	GO:0048246	9	5	0.260235
activation of JNK activity	GO:0007257	38	14	0.260338
leukocyte differentiation	GO:0002521	87	35	0.260495
N-terminal protein amino acid modification	GO:0031365	21	10	0.260704
gamma-aminobutyric acid signaling pathway	GO:0007214	24	14	0.261104
induction of apoptosis by extracellular signals	GO:0008624	98	42	0.261163
nucleobase biosynthetic process	GO:0046112	27	11	0.261219
microtubule cytoskeleton organization and biogenesis	GO:0000226	138	71	0.26147
positive regulation of endocytosis	GO:0045807	23	11	0.261972
protein amino acid acetylation	GO:0006473	39	15	0.262693
maintenance of fidelity during DNA-dependent DNA replication	GO:0045005	53	29	0.263317
sphingolipid metabolic process	GO:0006665	97	50	0.263537
protein amino acid O-linked glycosylation	GO:0006493	51	21	0.263693
DNA-dependent DNA replication	GO:0006261	139	76	0.263838
antigen receptor-mediated signaling pathway	GO:0050851	19	9	0.263878
erythrocyte differentiation	GO:0030218	22	12	0.263903
glycogen metabolic process	GO:0005977	48	31	0.264042
cAMP metabolic process	GO:0046058	32	17	0.264098
calcium ion homeostasis	GO:0055074	161	89	0.264239
nucleotide-sugar metabolic process	GO:0009225	20	10	0.264303
response to abiotic stimulus	GO:0009628	168	80	0.264374
positive regulation of receptor-mediated endocytosis	GO:0048260	10	5	0.264474
membrane fusion	GO:0006944	93	36	0.264505
anterior/posterior pattern formation	GO:0009952	25	9	0.264621
metal ion homeostasis	GO:0055065	179	96	0.265276
glutamate metabolic process	GO:0006536	19	9	0.265369
regulation of response to external stimulus	GO:0032101	28	16	0.265492
RNA elongation from RNA polymerase II promoter	GO:0006368	20	8	0.267535
cholesterol homeostasis	GO:0042632	21	11	0.268245
appendage morphogenesis	GO:0035107	28	9	0.268524
regulation of neuronal synaptic plasticity	GO:0048168	16	5	0.269156
negative regulation of response to stimulus	GO:0048585	13	7	0.269743
double-strand break repair	GO:0006302	47	21	0.270072
regulation of receptor-mediated endocytosis	GO:0048259	15	7	0.270468
glycosaminoglycan biosynthetic process	GO:0006024	51	21	0.270781
acute inflammatory response	GO:0002526	117	63	0.271088
purine ribonucleoside metabolic process	GO:0046128	20	10	0.271503
Golgi organization and biogenesis	GO:0007030	25	12	0.271651
generation of a signal involved in cell-cell signaling	GO:0003001	53	25	0.271711
regulation of cell cycle process	GO:0010564	89	41	0.271879
regulation of cell adhesion	GO:0030155	118	45	0.271957
regulation of protein secretion	GO:0050708	36	18	0.271979
regulation of inflammatory response	GO:0050727	13	8	0.272191
serine family amino acid metabolic process	GO:0009069	73	34	0.272276
embryonic pattern specification	GO:0009880	22	13	0.272372
axon cargo transport	GO:0008088	19	7	0.272397
negative regulation of protein modification process	GO:0031400	18	8	0.2729
regulation of tyrosine phosphorylation of Stat3 protein	GO:0042516	15	7	0.273099
G-protein signaling, coupled to cyclic nucleotide second messenger	GO:0007187	136	76	0.273493
protein heterooligomerization	GO:0051291	19	8	0.273612
cell junction assembly	GO:0034329	34	14	0.27381
sulfur amino acid metabolic process	GO:0000096	40	17	0.274026
glycine catabolic process	GO:0006546	18	9	0.274825
establishment of organelle localization	GO:0051656	54	26	0.278244
biogenic amine biosynthetic process	GO:0042401	59	26	0.27895
transforming growth factor beta receptor signaling pathway	GO:0007179	64	30	0.280028
regulation of defense response	GO:0031347	31	18	0.28025
amine biosynthetic process	GO:0009309	152	81	0.280519
regulation of cyclase activity	GO:0031279	118	52	0.280677
nucleoside metabolic process	GO:0009116	54	31	0.280725
activation of protein kinase C activity	GO:0007205	51	24	0.280774
pigment metabolic process	GO:0042440	72	35	0.280907
regulation of ARF protein signal transduction	GO:0032012	41	16	0.281165
positive regulation of protein secretion	GO:0050714	23	13	0.281186
autophagy	GO:0006914	43	21	0.285454
cell motility	GO:0048870	173	86	0.286064
aminoglycan biosynthetic process	GO:0006023	52	22	0.286159
heterocycle metabolic process	GO:0046483	134	63	0.288658
histone acetylation	GO:0016573	23	7	0.2912
pentose metabolic process	GO:0019321	11	6	0.292433
regulation of Wnt receptor signaling pathway	GO:0030111	47	17	0.292772
ribonucleoside metabolic process	GO:0009119	24	13	0.293344
transcription from RNA polymerase III promoter	GO:0006383	36	17	0.293485
positive regulation of response to stimulus	GO:0048584	128	70	0.294426
peptide biosynthetic process	GO:0043043	11	5	0.294434
leukocyte migration	GO:0050900	33	20	0.294819
female pregnancy	GO:0007565	149	64	0.294835
snRNA metabolic process	GO:0016073	12	5	0.295111
regulation of secretion	GO:0051046	71	33	0.295293
meiotic recombination	GO:0007131	54	21	0.295494
tRNA modification	GO:0006400	9	5	0.295791
leukocyte activation	GO:0045321	219	100	0.295834
positive regulation of hydrolase activity	GO:0051345	138	58	0.296012
cytokine production	GO:0001816	22	13	0.296114
actin filament polymerization	GO:0030041	28	11	0.296187
I-kappaB kinase/NF-kappaB cascade	GO:0007249	80	40	0.296209
B cell activation	GO:0042113	81	30	0.296276
actomyosin structure organization and biogenesis	GO:0031032	30	12	0.296465
microspike biogenesis	GO:0030035	25	8	0.296471
homeostasis of number of cells	GO:0048872	24	14	0.296499
response to virus	GO:0009615	134	79	0.29651
regulation of Cdc42 protein signal transduction	GO:0032489	25	9	0.296619
neutrophil chemotaxis	GO:0030593	18	8	0.296734
vesicle docking	GO:0048278	56	23	0.296801
protein amino acid N-linked glycosylation	GO:0006487	69	39	0.296825
L-glutamate transport	GO:0015813	18	7	0.297027
G2/M transition of mitotic cell cycle	GO:0000086	32	12	0.297153
regulation of calcium ion transport	GO:0051924	16	8	0.297177
response to organic substance	GO:0010033	44	24	0.297498
T cell receptor signaling pathway	GO:0050852	15	7	0.297697
glucan metabolic process	GO:0006073	49	32	0.297736
organic acid transport	GO:0015849	116	58	0.297772
signal complex assembly	GO:0007172	20	8	0.297886
fructose metabolic process	GO:0006000	31	19	0.298095
negative regulation of transport	GO:0051051	44	24	0.298198
posttranscriptional regulation of gene expression	GO:0010608	195	91	0.298368
neurotransmitter catabolic process	GO:0042135	15	7	0.298371
aminoglycan catabolic process	GO:0006026	8	6	0.298701
cell cycle checkpoint	GO:0000075	137	52	0.298872
glycosphingolipid biosynthetic process	GO:0006688	15	11	0.298903
regulation of RNA stability	GO:0043487	19	5	0.29903
UTP metabolic process	GO:0046051	26	14	0.299031
positive regulation of phosphorus metabolic process	GO:0010562	45	18	0.299335
pyrimidine nucleoside triphosphate metabolic process	GO:0009147	34	19	0.299356
negative regulation of cell migration	GO:0030336	31	12	0.299417
DNA damage response, signal transduction	GO:0042770	86	34	0.299561
protein amino acid autophosphorylation	GO:0046777	82	33	0.299628
response to light stimulus	GO:0009416	75	39	0.299714
L-serine metabolic process	GO:0006563	37	15	0.299803
regionalization	GO:0003002	45	18	0.299993
neurotransmitter transport	GO:0006836	118	58	0.30061
copper ion homeostasis	GO:0055070	15	8	0.303249
ossification	GO:0001503	100	44	0.305778
gene silencing	GO:0016458	45	17	0.310421
positive regulation of secretion	GO:0051047	30	17	0.31109
developmental maturation	GO:0021700	41	20	0.311473
iron ion transport	GO:0006826	76	23	0.311674
purine base metabolic process	GO:0006144	17	6	0.311762
G1 phase	GO:0051318	47	21	0.31214
regulation of cytokine biosynthetic process	GO:0042035	74	41	0.31219
protein oligomerization	GO:0051259	87	39	0.312234
chromosome segregation	GO:0007059	101	47	0.31224
nucleobase metabolic process	GO:0009112	36	16	0.312391
positive regulation of protein amino acid phosphorylation	GO:0001934	26	15	0.312679
protein amino acid acylation	GO:0043543	45	18	0.316272
spermatid differentiation	GO:0048515	27	14	0.31654
one-carbon compound metabolic process	GO:0006730	138	74	0.317937
regulation of transforming growth factor beta receptor signaling pathway	GO:0017015	22	8	0.326049
positive regulation of MAP kinase activity	GO:0043406	82	34	0.327031
embryonic limb morphogenesis	GO:0030326	26	8	0.327313
positive regulation of lyase activity	GO:0051349	64	25	0.327338
positive regulation of response to external stimulus	GO:0032103	21	11	0.327413
activation of MAPK activity	GO:0000187	62	30	0.327814
glycolipid metabolic process	GO:0006664	43	24	0.328006
calcium-dependent cell-cell adhesion	GO:0016339	50	30	0.328475
apoptotic program	GO:0008632	169	74	0.328531
protein autoprocessing	GO:0016540	83	34	0.328611
regulation of pH	GO:0006885	46	24	0.328677
cartilage development	GO:0051216	46	22	0.328771
JNK cascade	GO:0007254	93	38	0.329078
sphingomyelin metabolic process	GO:0006684	15	9	0.329183
phenol metabolic process	GO:0018958	42	23	0.32935
regulation of endocytosis	GO:0030100	46	21	0.329449
response to oxidative stress	GO:0006979	95	50	0.329752
phospholipid dephosphorylation	GO:0046839	52	21	0.330129
energy coupled proton transport, down electrochemical gradient	GO:0015985	71	36	0.330159
oxidative phosphorylation	GO:0006119	120	64	0.330316
S phase	GO:0051320	10	5	0.330687
protein secretion	GO:0009306	46	21	0.330813
response to starvation	GO:0042594	26	15	0.330862
virus-host interaction	GO:0019048	17	5	0.331319
mannose metabolic process	GO:0006013	17	10	0.331433
cellular response to nutrient levels	GO:0031669	25	15	0.33155
macroautophagy	GO:0016236	15	9	0.331804
mitotic cell cycle spindle assembly checkpoint	GO:0007094	22	7	0.332023
glucan biosynthetic process	GO:0009250	15	11	0.33204
dicarboxylic acid metabolic process	GO:0043648	26	10	0.332093
inactivation of MAPK activity	GO:0000188	37	17	0.332195
negative regulation of MAP kinase activity	GO:0043407	40	18	0.332371
neurotransmitter secretion	GO:0007269	39	19	0.332426
L-serine biosynthetic process	GO:0006564	22	9	0.332441
regulation of muscle contraction	GO:0006937	66	37	0.332485
microtubule-based movement	GO:0007018	187	96	0.332676
regulation of synaptic plasticity	GO:0048167	29	11	0.332695
regulation of myeloid leukocyte differentiation	GO:0002761	29	10	0.332756
viral genome replication	GO:0019079	43	17	0.33284
ceramide metabolic process	GO:0006672	40	19	0.333068
cytoplasmic sequestering of protein	GO:0051220	24	13	0.333284
glycerol metabolic process	GO:0006071	38	19	0.333712
heme biosynthetic process	GO:0006783	25	13	0.333934
nucleotide catabolic process	GO:0009166	26	13	0.334586
porphyrin biosynthetic process	GO:0006779	27	15	0.335164
membrane lipid catabolic process	GO:0046466	33	15	0.335821
ER-associated protein catabolic process	GO:0030433	20	12	0.335955
lipid oxidation	GO:0034440	42	23	0.336525
hormone-mediated signaling	GO:0009755	18	10	0.339523
stress-activated protein kinase signaling pathway	GO:0031098	96	39	0.342522
positive regulation of cell cycle	GO:0045787	22	11	0.345511
post-Golgi vesicle-mediated transport	GO:0006892	57	18	0.345843
spermatid development	GO:0007286	23	13	0.346311
G1 phase of mitotic cell cycle	GO:0000080	38	18	0.346498
DNA topological change	GO:0006265	16	9	0.348213
cytokine secretion	GO:0050663	7	5	0.348375
regulation of axon extension	GO:0030516	21	6	0.348438
positive regulation of actin filament polymerization	GO:0030838	10	5	0.349018
transcription-coupled nucleotide-excision repair	GO:0006283	10	6	0.349092
myeloid leukocyte differentiation	GO:0002573	20	8	0.349367
regulation of protein complex assembly	GO:0043254	18	7	0.34944
vesicle docking during exocytosis	GO:0006904	52	22	0.349519
protein ubiquitination during ubiquitin-dependent protein catabolic process	GO:0042787	17	5	0.349663
regulation of ion transport	GO:0043269	19	10	0.349996
Rho protein signal transduction	GO:0007266	47	20	0.350168
actin filament-based movement	GO:0030048	37	15	0.350281
glycosphingolipid metabolic process	GO:0006687	35	20	0.35082
regulation of protein polymerization	GO:0032271	33	15	0.350936
lymphocyte activation	GO:0046649	180	80	0.35262
amino acid transport	GO:0006865	78	40	0.353065
mRNA polyadenylation	GO:0006378	24	11	0.353247
regulation of transcription factor activity	GO:0051090	75	36	0.353263
hormone biosynthetic process	GO:0042446	60	33	0.353279
mitotic spindle organization and biogenesis	GO:0007052	27	13	0.353622
polyol metabolic process	GO:0019751	55	26	0.353663
melanin biosynthetic process from tyrosine	GO:0006583	11	6	0.353867
GTP metabolic process	GO:0046039	28	16	0.354416
cellular lipid catabolic process	GO:0044242	109	53	0.355612
DNA damage checkpoint	GO:0000077	63	23	0.356496
G-protein signaling, adenylate cyclase activating pathway	GO:0007189	19	5	0.356547
response to protein stimulus	GO:0051789	113	58	0.360265
regulation of cellular biosynthetic process	GO:0031326	166	85	0.360572
detection of bacterium	GO:0016045	13	10	0.360943
regulation of JNK cascade	GO:0046328	27	10	0.361587
sulfur metabolic process	GO:0006790	139	68	0.363287
ensheathment of neurons	GO:0007272	35	19	0.363952
thyroid hormone generation	GO:0006590	10	5	0.365051
antigen processing and presentation of endogenous antigen	GO:0019883	22	8	0.365064
growth	GO:0040007	133	64	0.365085
catecholamine metabolic process	GO:0006584	41	22	0.36513
sphingoid metabolic process	GO:0046519	43	21	0.365772
hexose transport	GO:0008645	40	16	0.365931
positive regulation of cytokine secretion	GO:0050715	20	11	0.36606
negative regulation of intracellular transport	GO:0032387	28	15	0.366347
mononuclear cell proliferation	GO:0032943	22	11	0.366707
DNA methylation	GO:0006306	28	14	0.36679
synapse organization and biogenesis	GO:0050808	62	27	0.367251
DNA integrity checkpoint	GO:0031570	67	26	0.367883
regulation of chromosome organization and biogenesis	GO:0033044	31	12	0.368308
cofactor biosynthetic process	GO:0051188	157	81	0.368371
fibroblast growth factor receptor signaling pathway	GO:0008543	25	10	0.368379
malate metabolic process	GO:0006108	14	6	0.368425
monovalent inorganic cation homeostasis	GO:0055067	60	28	0.368517
prostaglandin metabolic process	GO:0006693	45	18	0.368736
germ cell development	GO:0007281	30	13	0.368871
regulation of binding	GO:0051098	102	50	0.369258
RNA polyadenylation	GO:0043631	30	13	0.369512
fatty acid biosynthetic process	GO:0006633	122	57	0.370257
transition metal ion transport	GO:0000041	112	45	0.370569
fatty acid transport	GO:0015908	16	5	0.370708
methylation	GO:0032259	70	36	0.370839
cellular macromolecular complex disassembly	GO:0034623	32	17	0.375154
protein prenylation	GO:0018342	21	7	0.375288
sphingolipid biosynthetic process	GO:0030148	27	17	0.375791
coenzyme A metabolic process	GO:0015936	12	7	0.375921
peroxisomal transport	GO:0043574	15	7	0.376556
positive regulation of translation	GO:0045727	13	7	0.377193
regulation of bone mineralization	GO:0030500	19	9	0.377544
cellular response to starvation	GO:0009267	24	14	0.37957
glycolipid biosynthetic process	GO:0009247	16	12	0.379943
histone deacetylation	GO:0016575	24	12	0.380581
serine family amino acid catabolic process	GO:0009071	21	10	0.382434
sensory organ development	GO:0007423	21	10	0.383072
striated muscle cell differentiation	GO:0051146	14	6	0.383697
sulfate transport	GO:0008272	17	10	0.383711
proteasomal ubiquitin-dependent protein catabolic process	GO:0043161	37	22	0.3846
positive regulation of immune response	GO:0050778	97	53	0.385119
peroxisome organization and biogenesis	GO:0007031	33	18	0.385281
aspartate family amino acid metabolic process	GO:0009066	36	18	0.385917
positive regulation of cell adhesion	GO:0045785	12	7	0.386484
leukocyte chemotaxis	GO:0030595	29	18	0.386554
tyrosine metabolic process	GO:0006570	21	11	0.388594
nitric oxide mediated signal transduction	GO:0007263	12	5	0.389079
lymphocyte chemotaxis	GO:0048247	10	6	0.389233
DNA damage response, detection of DNA damage	GO:0042769	6	5	0.389716
superoxide release	GO:0042554	12	9	0.389905
fatty acid beta-oxidation	GO:0006635	33	16	0.391215
regulation of immune response	GO:0050776	110	59	0.39281
regulation of DNA binding	GO:0051101	87	43	0.393153
positive regulation of peptidyl-tyrosine phosphorylation	GO:0050731	25	14	0.393218
negative regulation of gene expression, epigenetic	GO:0045814	28	12	0.393575
oxygen and reactive oxygen species metabolic process	GO:0006800	50	32	0.39945
establishment of vesicle localization	GO:0051650	27	13	0.399894
negative regulation of survival gene product expression	GO:0008634	12	5	0.40006
activation of NF-kappaB-inducing kinase activity	GO:0007250	30	13	0.400538
hormone transport	GO:0009914	15	7	0.40066
positive regulation of mitosis	GO:0045840	14	7	0.401302
lysosome organization and biogenesis	GO:0007040	21	9	0.401485
regulation of intracellular protein transport	GO:0033157	40	22	0.402017
learning or memory	GO:0007611	42	20	0.402659
carboxylic acid biosynthetic process	GO:0046394	137	67	0.405877
regulation of mitotic metaphase/anaphase transition	GO:0030071	22	11	0.406698
regulation of action potential in neuron	GO:0019228	45	23	0.408065
RNA modification	GO:0009451	22	13	0.40813
glucose transport	GO:0015758	38	15	0.408282
glycine metabolic process	GO:0006544	32	16	0.408529
pyridine nucleotide biosynthetic process	GO:0019363	31	13	0.408762
B cell differentiation	GO:0030183	40	14	0.408811
regulation of lipid metabolic process	GO:0019216	37	15	0.408918
mesoderm morphogenesis	GO:0048332	20	8	0.409063
glutamine metabolic process	GO:0006541	36	18	0.409065
protein targeting to peroxisome	GO:0006625	14	6	0.409093
protein import into nucleus, translocation	GO:0000060	35	16	0.409169
detection of chemical stimulus	GO:0009593	32	13	0.409396
lactation	GO:0007595	17	7	0.409505
peptidyl-tyrosine phosphorylation	GO:0018108	22	10	0.409535
protein polyubiquitination	GO:0000209	23	8	0.409706
biopolymer methylation	GO:0043414	62	31	0.409706
activation of immune response	GO:0002253	83	44	0.409723
lymphocyte differentiation	GO:0030098	67	27	0.409991
organelle fusion	GO:0048284	29	8	0.410351
positive regulation of interleukin-1 secretion	GO:0050716	15	8	0.410999
regulation of translation	GO:0006417	123	68	0.416835
positive regulation of protein modification process	GO:0031401	47	21	0.417729
actin cytoskeleton reorganization	GO:0031532	20	8	0.418369
caspase activation via cytochrome c	GO:0008635	13	7	0.418457
icosanoid metabolic process	GO:0006690	79	38	0.418818
fat cell differentiation	GO:0045444	20	8	0.41901
negative regulation of muscle development	GO:0048635	19	7	0.419095
spindle checkpoint	GO:0031577	25	8	0.419653
protein amino acid prenylation	GO:0018346	19	6	0.424183
antigen processing and presentation of endogenous peptide antigen	GO:0002483	18	6	0.424826
peptide transport	GO:0015833	34	15	0.425357
positive regulation of viral reproduction	GO:0048524	12	5	0.425424
positive regulation of JNK cascade	GO:0046330	19	6	0.425471
neuron migration	GO:0001764	11	5	0.426065
Golgi to endosome transport	GO:0006895	21	6	0.426117
regulation of protein catabolic process	GO:0042176	31	11	0.426763
B cell proliferation	GO:0042100	14	7	0.426974
gastrulation	GO:0007369	23	11	0.427399
response to reactive oxygen species	GO:0000302	25	13	0.427456
G-protein signaling, coupled to IP3 second messenger (phospholipase C activating)	GO:0007200	127	59	0.427529
catecholamine biosynthetic process	GO:0042423	13	7	0.427613
amine transport	GO:0015837	94	50	0.4279
purine nucleoside monophosphate metabolic process	GO:0009126	24	13	0.428097
cellular response to extracellular stimulus	GO:0031668	26	16	0.428116
exocytosis	GO:0006887	170	81	0.42859
biogenic amine catabolic process	GO:0042402	12	6	0.42862
regulation of protein import into nucleus	GO:0042306	31	19	0.430044
neuron maturation	GO:0042551	24	10	0.430082
regulation of MAPKKK cascade	GO:0043408	33	14	0.434356
negative regulation of transcription factor import into nucleus	GO:0042992	22	13	0.43438
caspase activation	GO:0006919	64	32	0.434416
regulation of muscle development	GO:0048634	32	12	0.434643
DNA modification	GO:0006304	35	18	0.43465
protein amino acid deacetylation	GO:0006476	28	14	0.434996
myelination	GO:0042552	19	13	0.435003
apoptotic nuclear changes	GO:0030262	27	15	0.435048
regulation of action potential	GO:0001508	48	25	0.435101
detection of stimulus	GO:0051606	97	57	0.435238
microtubule nucleation	GO:0007020	23	8	0.435402
respiratory chain complex IV assembly	GO:0008535	12	6	0.435559
respiratory gaseous exchange	GO:0007585	54	21	0.435587
mitochondrial transport	GO:0006839	75	44	0.435673
leukotriene biosynthetic process	GO:0019370	27	15	0.435675
cyclic nucleotide biosynthetic process	GO:0009190	39	25	0.435739
two-component signal transduction system (phosphorelay)	GO:0000160	23	9	0.436039
detection of biotic stimulus	GO:0009595	24	15	0.436304
heart development	GO:0007507	82	33	0.436383
T cell activation	GO:0042110	72	34	0.436512
regulation of gene-specific transcription	GO:0032583	23	9	0.436674
activation of phospholipase C activity	GO:0007202	46	15	0.436934
positive regulation of caspase activity	GO:0043280	75	37	0.43694
regulation of cytokine production	GO:0001817	9	5	0.438905
regulation of T cell proliferation	GO:0042129	34	17	0.439038
amino acid derivative catabolic process	GO:0042219	19	10	0.440654
regulation of translational initiation	GO:0006446	81	46	0.440666
regulation of tyrosine phosphorylation of STAT protein	GO:0042509	20	10	0.441281
plasma membrane fusion	GO:0045026	19	9	0.446084
regulation of embryonic development	GO:0045995	17	6	0.446839
regulation of DNA replication initiation	GO:0030174	15	8	0.448642
peptidoglycan metabolic process	GO:0000270	37	24	0.449606
regulation of membrane potential	GO:0042391	51	27	0.449945
regulation of chemotaxis	GO:0050920	12	7	0.44999
nuclear organization and biogenesis	GO:0006997	48	24	0.450233
antigen processing and presentation of peptide antigen via MHC class I	GO:0002474	167	55	0.45039
negative regulation of multicellular organismal process	GO:0051241	37	22	0.450552
regulation of interleukin-2 biosynthetic process	GO:0045076	21	10	0.450579
icosanoid biosynthetic process	GO:0046456	53	26	0.450579
ectoderm development	GO:0007398	166	95	0.451057
superoxide metabolic process	GO:0006801	32	21	0.451183
peptidyl-asparagine modification	GO:0018196	16	10	0.451202
neurotransmitter metabolic process	GO:0042133	32	18	0.451277
mitotic cell cycle checkpoint	GO:0007093	73	30	0.451675
positive regulation of cellular biosynthetic process	GO:0031328	50	20	0.451816
regulation of DNA recombination	GO:0000018	25	11	0.451851
protein targeting to membrane	GO:0006612	43	20	0.45245
peptide hormone secretion	GO:0030072	14	6	0.452591
activation of MAPKKK activity	GO:0000185	12	5	0.453024
negative regulation of I-kappaB kinase/NF-kappaB cascade	GO:0043124	18	6	0.453214
G2 phase	GO:0051319	19	5	0.453647
filopodium formation	GO:0046847	15	6	0.45384
actin filament bundle formation	GO:0051017	35	12	0.455052
mast cell activation	GO:0045576	15	7	0.455313
regulation of catabolic process	GO:0009894	47	17	0.458726
antigen processing and presentation of peptide antigen	GO:0048002	173	58	0.45927
heme metabolic process	GO:0042168	32	17	0.459351
positive regulation of lymphocyte proliferation	GO:0050671	32	17	0.459977
cAMP biosynthetic process	GO:0006171	25	14	0.461456
anatomical structure homeostasis	GO:0060249	76	40	0.462884
positive regulation of cell motion	GO:0051272	35	13	0.463272
peptidoglycan catabolic process	GO:0009253	5	5	0.463472
regulation of antigen receptor-mediated signaling pathway	GO:0050854	13	6	0.463834
mRNA 3'-end processing	GO:0031124	26	13	0.463892
glycerophospholipid metabolic process	GO:0006650	113	59	0.463896
phosphatidylinositol biosynthetic process	GO:0006661	8	5	0.464096
ribonucleoside monophosphate metabolic process	GO:0009161	39	21	0.464178
mitochondrion organization and biogenesis	GO:0007005	122	56	0.464278
leukocyte adhesion	GO:0007159	22	10	0.464425
glycerol-3-phosphate metabolic process	GO:0006072	17	6	0.464463
cytokine metabolic process	GO:0042107	16	9	0.464467
steroid catabolic process	GO:0006706	29	13	0.464514
cell volume homeostasis	GO:0006884	11	7	0.464524
negative regulation of small GTPase mediated signal transduction	GO:0051058	14	5	0.464723
activation of adenylate cyclase activity	GO:0007190	45	20	0.464797
regulation of behavior	GO:0050795	15	8	0.465
synaptic transmission, cholinergic	GO:0007271	14	9	0.465081
hydrogen peroxide catabolic process	GO:0042744	13	7	0.465148
negative regulation of immune system process	GO:0002683	35	16	0.46517
positive regulation of immune system process	GO:0002684	149	83	0.465306
RNA-dependent DNA replication	GO:0006278	33	16	0.465786
tube development	GO:0035295	35	23	0.466634
negative regulation of adenylate cyclase activity	GO:0007194	54	27	0.467074
synaptogenesis	GO:0007416	36	23	0.467246
peptidyl-serine phosphorylation	GO:0018105	24	12	0.467294
positive regulation of lymphocyte activation	GO:0051251	58	30	0.467393
peptidyl-tyrosine modification	GO:0018212	24	12	0.467909
positive regulation of cell activation	GO:0050867	59	31	0.467997
peptide or protein amino-terminal blocking	GO:0018409	12	6	0.468147
fibrinolysis	GO:0042730	19	10	0.468163
'de novo' pyrimidine base biosynthetic process	GO:0006207	11	5	0.468263
cellular component disassembly	GO:0022411	54	30	0.468604
cellular monovalent inorganic cation homeostasis	GO:0030004	36	14	0.46877
multicellular organismal water homeostasis	GO:0050891	8	5	0.468871
male meiosis	GO:0007140	5	5	0.469481
negative regulation of immune response	GO:0050777	11	5	0.470092
water-soluble vitamin biosynthetic process	GO:0042364	37	17	0.470662
coenzyme biosynthetic process	GO:0009108	129	65	0.47731
positive regulation of cell migration	GO:0030335	24	9	0.477777
DNA damage response, signal transduction by p53 class mediator	GO:0030330	32	12	0.479926
positive regulation of lipid metabolic process	GO:0045834	19	5	0.480375
ubiquinone metabolic process	GO:0006743	21	12	0.480541
regulation of cellular pH	GO:0030641	22	10	0.480944
regulation of lipid biosynthetic process	GO:0046890	12	5	0.480993
cytoplasmic sequestering of transcription factor	GO:0042994	19	12	0.481158
negative regulation of DNA metabolic process	GO:0051053	14	10	0.481556
glutathione metabolic process	GO:0006749	26	15	0.481869
telomere organization and biogenesis	GO:0032200	43	21	0.482068
positive regulation of defense response	GO:0031349	15	10	0.482171
positive regulation of translational initiation	GO:0045948	9	5	0.484368
plasma membrane organization and biogenesis	GO:0007009	8	5	0.484978
telomere maintenance via telomerase	GO:0007004	30	14	0.485172
defense response to virus	GO:0051607	17	8	0.485186
chloride transport	GO:0006821	86	43	0.485272
organic anion transport	GO:0015711	30	14	0.485784
embryo implantation	GO:0007566	23	9	0.4862
negative regulation of angiogenesis	GO:0016525	24	14	0.486398
detection of calcium ion	GO:0005513	27	9	0.486807
regulation of intracellular pH	GO:0051453	15	6	0.486964
regulation of B cell activation	GO:0050864	19	11	0.487091
neutral lipid metabolic process	GO:0006638	12	9	0.487416
epidermis development	GO:0008544	143	85	0.487455
protein amino acid lipidation	GO:0006497	80	36	0.487542
regulation of endothelial cell proliferation	GO:0001936	11	6	0.487582
striated muscle contraction	GO:0006941	49	24	0.487658
N-acetylglucosamine metabolic process	GO:0006044	31	23	0.488269
vesicle organization and biogenesis	GO:0016050	27	13	0.490569
cell wall catabolic process	GO:0016998	19	13	0.491179
response to bacterium	GO:0009617	94	73	0.49152
detection of external stimulus	GO:0009581	45	30	0.491873
regulation of lymphocyte activation	GO:0051249	88	46	0.491924
adult behavior	GO:0030534	9	5	0.492201
regulation of neuron apoptosis	GO:0043523	17	10	0.492311
eye development	GO:0001654	13	6	0.492383
urogenital system development	GO:0001655	15	8	0.492678
neuropeptide signaling pathway	GO:0007218	131	85	0.492771
response to drug	GO:0042493	57	35	0.492788
organelle fission	GO:0048285	7	5	0.492803
positive regulation of MAPKKK cascade	GO:0043410	25	10	0.492915
regulation of transcription factor import into nucleus	GO:0042990	29	18	0.493115
response to nutrient levels	GO:0031667	66	34	0.493288
vesicle localization	GO:0051648	28	14	0.495294
negative regulation of coagulation	GO:0050819	27	15	0.495859
response to temperature stimulus	GO:0009266	25	14	0.495898
induction of apoptosis via death domain receptors	GO:0008625	26	14	0.496503
spermidine metabolic process	GO:0008216	15	5	0.49738
vitamin biosynthetic process	GO:0009110	41	19	0.497611
cytokine biosynthetic process	GO:0042089	15	8	0.497844
regulation of lipid kinase activity	GO:0043550	8	5	0.497975
positive regulation of NF-kappaB transcription factor activity	GO:0051092	39	19	0.498216
segmentation	GO:0035282	15	7	0.498378
monocarboxylic acid transport	GO:0015718	28	12	0.498563
chromatin silencing	GO:0006342	22	11	0.498852
unsaturated fatty acid metabolic process	GO:0033559	18	7	0.498977
porphyrin metabolic process	GO:0006778	39	20	0.499419
traversing start control point of mitotic cell cycle	GO:0007089	11	6	0.499518
protein retention in ER lumen	GO:0006621	15	7	0.499576
signal peptide processing	GO:0006465	12	9	0.499691
nucleoside monophosphate metabolic process	GO:0009123	42	22	0.500023
establishment of tissue polarity	GO:0007164	9	6	0.500119
vacuole organization and biogenesis	GO:0007033	22	10	0.500517
iron ion homeostasis	GO:0055072	53	22	0.500628
neuron recognition	GO:0008038	25	10	0.501113
negative regulation of cell differentiation	GO:0045596	42	25	0.501203
phosphoinositide metabolic process	GO:0030384	84	42	0.504375
RNA 3'-end processing	GO:0031123	36	16	0.505584
serine family amino acid biosynthetic process	GO:0009070	35	16	0.506183
glycolysis	GO:0006096	93	54	0.506427
neurotransmitter biosynthetic process	GO:0042136	13	7	0.506866
antigen processing and presentation	GO:0019882	212	81	0.507223
mesodermal cell differentiation	GO:0048333	9	5	0.507284
tube morphogenesis	GO:0035239	25	18	0.507293
excretion	GO:0007588	83	40	0.507311
immune effector process	GO:0002252	120	66	0.507375
regulation of ossification	GO:0030278	22	12	0.50744
energy coupled proton transport, against electrochemical gradient	GO:0015988	13	7	0.507454
regulation of blood pressure	GO:0008217	60	31	0.507681
aromatic compound biosynthetic process	GO:0019438	25	15	0.507736
sensory perception of smell	GO:0007608	75	49	0.507823
response to calcium ion	GO:0051592	30	10	0.507859
negative regulation of catabolic process	GO:0009895	13	5	0.50788
leukotriene metabolic process	GO:0006691	34	18	0.507885
regulation of actin filament polymerization	GO:0030833	24	12	0.508026
pyrimidine base biosynthetic process	GO:0019856	14	7	0.508043
protein tetramerization	GO:0051262	36	14	0.508046
phosphoinositide biosynthetic process	GO:0046489	56	30	0.508276
androgen biosynthetic process	GO:0006702	7	5	0.508479
negative regulation of nucleocytoplasmic transport	GO:0046823	23	14	0.508646
steroid biosynthetic process	GO:0006694	151	75	0.508959
regulation of lymphocyte proliferation	GO:0050670	43	21	0.509182
positive regulation of antigen receptor-mediated signaling pathway	GO:0050857	10	5	0.513399
macrophage activation	GO:0042116	9	5	0.513988
elevation of cytosolic calcium ion concentration	GO:0007204	84	47	0.513999
arachidonic acid metabolic process	GO:0019369	13	5	0.514579
regulation of epidermal growth factor receptor activity	GO:0007176	11	5	0.515171
digestive system process	GO:0022600	18	9	0.520107
indolalkylamine metabolic process	GO:0006586	16	8	0.520632
negative regulation of NF-kappaB import into nucleus	GO:0042347	15	7	0.520844
multicellular organism reproduction	GO:0032504	43	25	0.5209
negative regulation of transcription factor activity	GO:0043433	15	8	0.521225
glucosamine metabolic process	GO:0006041	32	24	0.521496
regulation of cell activation	GO:0050865	92	48	0.521556
positive regulation of interleukin-2 biosynthetic process	GO:0045086	19	8	0.521819
hemoglobin metabolic process	GO:0020027	10	5	0.522203
hormone metabolic process	GO:0042445	110	62	0.522351
ATP hydrolysis coupled proton transport	GO:0015991	10	5	0.522788
glutathione biosynthetic process	GO:0006750	21	11	0.52296
fatty acid catabolic process	GO:0009062	48	26	0.522974
aspartate family amino acid catabolic process	GO:0009068	9	6	0.523217
humoral immune response	GO:0006959	122	66	0.523259
regulation of neuron differentiation	GO:0045664	24	12	0.523263
phosphatidylserine metabolic process	GO:0006658	6	5	0.523374
DNA catabolic process	GO:0006308	31	18	0.523746
negative regulation of binding	GO:0051100	22	12	0.523855
inositol metabolic process	GO:0006020	13	5	0.523961
epidermal growth factor receptor signaling pathway	GO:0007173	51	18	0.52434
determination of bilateral symmetry	GO:0009855	7	5	0.52455
calcium-independent cell-cell adhesion	GO:0016338	31	19	0.5265
phosphoinositide-mediated signaling	GO:0048015	153	76	0.527796
anaphase	GO:0051322	19	7	0.530419
T cell differentiation	GO:0030217	27	13	0.530633
regulation of epidermal growth factor receptor signaling pathway	GO:0042058	14	6	0.530919
triacylglycerol metabolic process	GO:0006641	10	7	0.53101
mRNA cleavage	GO:0006379	18	10	0.531064
regulation of peptidase activity	GO:0052547	115	52	0.531282
transcription termination	GO:0006353	12	6	0.531507
copper ion transport	GO:0006825	18	10	0.531648
regulation of oxidoreductase activity	GO:0051341	19	5	0.531659
aromatic amino acid family metabolic process	GO:0009072	36	21	0.532006
tryptophanyl-tRNA aminoacylation	GO:0006436	10	6	0.532097
induction of positive chemotaxis	GO:0050930	9	5	0.532245
DNA damage response, signal transduction by p53 class mediator resulting in induction of apoptosis	GO:0042771	15	5	0.532834
response to extracellular stimulus	GO:0009991	70	37	0.53334
regulation of blood coagulation	GO:0030193	22	12	0.535654
chromosome condensation	GO:0030261	26	15	0.536167
cellular aldehyde metabolic process	GO:0006081	26	14	0.536434
regulation of innate immune response	GO:0045088	15	8	0.536629
circadian rhythm	GO:0007623	32	15	0.536755
negative regulation of secretion	GO:0051048	16	8	0.537216
positive regulation of behavior	GO:0048520	11	6	0.537361
regulation of cyclin-dependent protein kinase activity	GO:0000079	74	41	0.53888
feeding behavior	GO:0007631	35	25	0.540734
positive regulation of interleukin-1 beta secretion	GO:0050718	14	7	0.540763
positive regulation of transcription factor activity	GO:0051091	46	24	0.541322
positive regulation of T cell activation	GO:0050870	51	27	0.542394
water transport	GO:0006833	19	9	0.543361
positive regulation of muscle contraction	GO:0045933	6	5	0.543822
circulatory system process	GO:0003013	165	87	0.547347
thyroid hormone metabolic process	GO:0042403	11	6	0.549954
amino acid biosynthetic process	GO:0008652	89	52	0.55
transcription from RNA polymerase I promoter	GO:0006360	10	6	0.550547
glycerophospholipid biosynthetic process	GO:0046474	70	38	0.550744
autophagosome formation	GO:0000045	13	8	0.551456
DNA replication initiation	GO:0006270	34	20	0.551873
positive regulation of T cell proliferation	GO:0042102	29	14	0.552459
regulation of liquid surface tension	GO:0050828	12	5	0.553369
cellular defense response	GO:0006968	188	95	0.553473
glycogen catabolic process	GO:0005980	8	5	0.553958
cysteine metabolic process	GO:0006534	12	5	0.554549
carboxylic acid catabolic process	GO:0046395	57	31	0.554786
cholesterol transport	GO:0030301	12	5	0.555141
axis specification	GO:0009798	7	5	0.555734
myeloid leukocyte activation	GO:0002274	28	16	0.555854
cellular respiration	GO:0045333	71	37	0.556002
oogenesis	GO:0048477	18	9	0.556707
pyrimidine base metabolic process	GO:0006206	19	10	0.559828
positive regulation of multicellular organismal process	GO:0051240	34	18	0.560478
lipid glycosylation	GO:0030259	8	5	0.560483
single fertilization	GO:0007338	52	39	0.560668
fusion of sperm to egg plasma membrane	GO:0007342	8	6	0.560766
phosphoinositide phosphorylation	GO:0046854	17	8	0.560838
cellular protein localization	GO:0034613	20	5	0.561068
GPI anchor biosynthetic process	GO:0006506	48	25	0.561086
kidney development	GO:0001822	11	6	0.561359
response to pH	GO:0009268	9	5	0.561655
positive regulation of DNA binding	GO:0043388	48	25	0.561676
mitochondrial membrane organization and biogenesis	GO:0007006	22	13	0.561779
phosphatidylinositol metabolic process	GO:0046488	9	6	0.561953
respiratory tube development	GO:0030323	10	5	0.562243
blastoderm segmentation	GO:0007350	14	6	0.562548
positive regulation of tyrosine phosphorylation of STAT protein	GO:0042531	9	5	0.562833
fertilization	GO:0009566	53	40	0.565051
DNA damage response, signal transduction resulting in induction of apoptosis	GO:0008630	26	12	0.565182
deoxyribonucleotide metabolic process	GO:0009262	19	11	0.565634
regulation of interleukin-6 biosynthetic process	GO:0045408	11	6	0.56621
sensory perception of chemical stimulus	GO:0007606	99	65	0.566267
positive regulation of intracellular transport	GO:0032388	9	6	0.566797
spindle organization and biogenesis	GO:0007051	35	21	0.56729
regulation of transcription from RNA polymerase III promoter	GO:0006359	10	6	0.567385
alcohol biosynthetic process	GO:0046165	38	22	0.567879
parturition	GO:0007567	20	8	0.571045
cell wall organization and biogenesis	GO:0007047	21	15	0.571301
response to heat	GO:0009408	11	8	0.571634
negative regulation of cellular biosynthetic process	GO:0031327	26	15	0.571889
response to carbohydrate stimulus	GO:0009743	15	10	0.572224
tetrahydrobiopterin metabolic process	GO:0046146	11	8	0.572225
glutamate signaling pathway	GO:0007215	42	18	0.574553
transforming growth factor beta receptor complex assembly	GO:0007181	11	6	0.575087
oligosaccharide biosynthetic process	GO:0009312	17	6	0.575676
proline biosynthetic process	GO:0006561	10	7	0.575844
positive regulation of B cell activation	GO:0050871	12	7	0.576435
rRNA transcription	GO:0009303	12	7	0.577027
protein-chromophore linkage	GO:0018298	66	23	0.578947
mitochondrial ATP synthesis coupled electron transport	GO:0042775	43	25	0.579538
sex determination	GO:0007530	19	11	0.579774
B cell mediated immunity	GO:0019724	71	35	0.581522
activation of plasma proteins during acute inflammatory response	GO:0002541	64	35	0.582436
proline metabolic process	GO:0006560	13	9	0.583021
G1/S transition checkpoint	GO:0031575	28	9	0.583611
positive regulation of protein transport	GO:0051222	7	5	0.584051
cell redox homeostasis	GO:0045454	20	8	0.584481
immunoglobulin production	GO:0002377	8	5	0.584644
lipoprotein metabolic process	GO:0042157	103	50	0.585463
complement activation, classical pathway	GO:0006958	55	28	0.587345
proteoglycan metabolic process	GO:0006029	60	28	0.587937
positive regulation of nitric oxide biosynthetic process	GO:0045429	25	7	0.587944
aging	GO:0007568	27	15	0.588029
adaptive immune response	GO:0002250	87	45	0.596049
regulation of protein binding	GO:0043393	8	5	0.596201
response to xenobiotic stimulus	GO:0009410	66	38	0.596289
cGMP metabolic process	GO:0046068	14	11	0.596426
developmental growth	GO:0048589	16	9	0.596742
tRNA processing	GO:0008033	88	49	0.597048
sperm motility	GO:0030317	12	9	0.597338
molybdopterin cofactor biosynthetic process	GO:0032324	14	7	0.597959
cytoplasmic sequestering of NF-kappaB	GO:0007253	12	6	0.59798
positive regulation of alpha-beta T cell activation	GO:0046635	12	7	0.598553
oligopeptide transport	GO:0006857	14	6	0.598577
regulation of NF-kappaB import into nucleus	GO:0042345	22	12	0.598659
aerobic respiration	GO:0009060	61	32	0.59899
cell wall metabolic process	GO:0010382	20	14	0.599743
acetyl-CoA catabolic process	GO:0046356	45	24	0.601399
heparan sulfate proteoglycan metabolic process	GO:0030201	30	10	0.601692
defense response to bacterium	GO:0042742	85	69	0.601709
protein targeting to mitochondrion	GO:0006626	41	24	0.601995
smooth muscle contraction	GO:0006939	39	17	0.605292
chondroitin sulfate proteoglycan biosynthetic process	GO:0050650	19	9	0.608214
regulation of immune effector process	GO:0002697	14	6	0.608222
heparan sulfate proteoglycan biosynthetic process	GO:0015012	22	7	0.608256
immunoglobulin mediated immune response	GO:0016064	69	34	0.608714
pigmentation	GO:0043473	13	6	0.608821
regulation of CD4-positive, alpha beta T cell differentiation	GO:0043370	14	7	0.608848
secondary metabolic process	GO:0019748	38	20	0.609066
neutral amino acid transport	GO:0015804	19	11	0.609126
amino sugar metabolic process	GO:0006040	38	28	0.609167
regulation of histone modification	GO:0031056	17	6	0.609422
synaptic vesicle exocytosis	GO:0016079	15	7	0.609441
cell aging	GO:0007569	21	11	0.609723
regulation of survival gene product expression	GO:0045884	16	8	0.609965
tissue homeostasis	GO:0001894	16	11	0.610321
water homeostasis	GO:0030104	16	8	0.610565
C21-steroid hormone biosynthetic process	GO:0006700	26	14	0.610867
regulation of T cell activation	GO:0050863	69	39	0.61091
acrosome reaction	GO:0007340	6	5	0.61115
oligosaccharide metabolic process	GO:0009311	33	14	0.611456
negative regulation of Wnt receptor signaling pathway	GO:0030178	25	10	0.61165
positive regulation of carbohydrate metabolic process	GO:0045913	11	5	0.611743
prostaglandin biosynthetic process	GO:0001516	23	10	0.612241
histidine catabolic process	GO:0006548	6	5	0.612336
glycerol ether metabolic process	GO:0006662	13	10	0.612834
protein lipoylation	GO:0009249	9	5	0.612932
positive regulation of innate immune response	GO:0045089	8	6	0.613292
positive regulation of interleukin-8 biosynthetic process	GO:0045416	8	5	0.620151
nucleosome disassembly	GO:0006337	16	8	0.620231
leukocyte degranulation	GO:0043299	8	5	0.620742
cholesterol biosynthetic process	GO:0006695	51	24	0.620824
phospholipid catabolic process	GO:0009395	17	8	0.620827
reproductive developmental process	GO:0003006	81	47	0.620831
DNA fragmentation during apoptosis	GO:0006309	20	11	0.621198
response to hydrogen peroxide	GO:0042542	14	8	0.621424
DNA ligation	GO:0006266	15	9	0.62143
acyl-CoA metabolic process	GO:0006637	16	9	0.622025
protein homooligomerization	GO:0051260	45	19	0.622314
glutamine family amino acid biosynthetic process	GO:0009084	26	20	0.626395
respiratory electron transport chain	GO:0022904	44	26	0.627122
positive regulation of binding	GO:0051099	49	26	0.627718
innate immune response	GO:0045087	117	70	0.631524
NAD metabolic process	GO:0019674	18	7	0.632184
arginine biosynthetic process	GO:0006526	8	7	0.632781
brain development	GO:0007420	103	51	0.633151
positive regulation of cell growth	GO:0030307	10	7	0.633379
glucocorticoid metabolic process	GO:0008211	7	5	0.633744
rhythmic process	GO:0048511	74	38	0.634069
regulation of exit from mitosis	GO:0007096	14	9	0.634093
G-protein signaling, adenylate cyclase inhibiting pathway	GO:0007193	20	11	0.63579
purine salvage	GO:0043101	11	6	0.637563
response to toxin	GO:0009636	19	13	0.638369
external encapsulating structure organization	GO:0045229	24	17	0.638628
proteoglycan biosynthetic process	GO:0030166	44	19	0.639481
regulation of hormone secretion	GO:0046883	18	10	0.639542
negative regulation of translation	GO:0017148	20	12	0.641316
tryptophan metabolic process	GO:0006568	8	5	0.643223
positive regulation of T-helper 1 cell differentiation	GO:0045627	8	5	0.643823
short-chain fatty acid metabolic process	GO:0046459	8	5	0.644423
negative regulation of hormone secretion	GO:0046888	8	5	0.645025
acetyl-CoA metabolic process	GO:0006084	56	31	0.645622
female gamete generation	GO:0007292	36	20	0.645969
leukocyte mediated immunity	GO:0002443	91	47	0.647691
peptide hormone processing	GO:0016486	9	6	0.649653
protein-cofactor linkage	GO:0018065	12	6	0.650257
L-phenylalanine metabolic process	GO:0006558	16	9	0.650953
sterol biosynthetic process	GO:0016126	58	28	0.651778
positive regulation of growth	GO:0045927	21	11	0.653756
protein sumoylation	GO:0016925	7	5	0.657118
aromatic amino acid family catabolic process	GO:0009074	22	12	0.657626
collagen fibril organization	GO:0030199	14	5	0.657725
hyaluronan metabolic process	GO:0030212	8	5	0.658334
negative regulation of translational initiation	GO:0045947	9	6	0.662504
pyrimidine deoxyribonucleotide metabolic process	GO:0009219	13	7	0.663099
neuron adhesion	GO:0007158	14	6	0.663114
multicellular organismal macromolecule metabolic process	GO:0044259	27	19	0.664261
C21-steroid hormone metabolic process	GO:0008207	35	19	0.664872
regulation of mRNA processing	GO:0050684	18	9	0.666651
anaerobic glycolysis	GO:0019642	6	5	0.667044
cellular metabolic compound salvage	GO:0043094	15	9	0.667262
group transfer coenzyme metabolic process	GO:0006752	42	20	0.667329
acetylcholine receptor signaling, muscarinic pathway	GO:0007213	8	5	0.667654
hexose biosynthetic process	GO:0019319	37	21	0.667941
ovarian follicle development	GO:0001541	17	11	0.670953
aromatic compound catabolic process	GO:0019439	31	18	0.671065
positive regulation of DNA metabolic process	GO:0051054	21	10	0.671288
polyamine biosynthetic process	GO:0006596	20	8	0.672121
nucleoside diphosphate metabolic process	GO:0009132	12	7	0.673849
coenzyme catabolic process	GO:0009109	48	27	0.679245
regulation of viral reproduction	GO:0050792	26	15	0.681467
morphogenesis of an epithelium	GO:0002009	20	14	0.68186
response to nutrient	GO:0007584	36	17	0.68219
ER-nuclear signaling pathway	GO:0006984	30	14	0.682476
regulation of nitric oxide biosynthetic process	GO:0045428	27	9	0.682589
apoptotic mitochondrial changes	GO:0008637	54	17	0.682808
T cell selection	GO:0045058	11	6	0.683377
protein amino acid alkylation	GO:0008213	34	17	0.683426
negative regulation of lymphocyte activation	GO:0051250	21	10	0.684209
chondroitin sulfate biosynthetic process	GO:0030206	16	8	0.68471
calcium ion-dependent exocytosis	GO:0017156	11	7	0.6873
sex differentiation	GO:0007548	74	45	0.689702
synaptic vesicle endocytosis	GO:0048488	15	5	0.692602
deoxyribonucleoside diphosphate metabolic process	GO:0009186	8	5	0.693223
body fluid secretion	GO:0007589	23	13	0.693608
histone methylation	GO:0016571	12	8	0.694719
lymphocyte mediated immunity	GO:0002449	83	42	0.69519
regulation of alpha-beta T cell activation	GO:0046634	15	8	0.695337
mating	GO:0007618	10	6	0.695745
gliogenesis	GO:0042063	13	9	0.696035
N-glycan processing	GO:0006491	17	6	0.696366
'de novo' posttranslational protein folding	GO:0051084	21	9	0.696658
protein homotetramerization	GO:0051289	18	6	0.696989
tissue morphogenesis	GO:0048729	49	29	0.698565
isoprenoid biosynthetic process	GO:0008299	34	17	0.699186
pyruvate metabolic process	GO:0006090	27	17	0.699807
response to redox state	GO:0051775	8	5	0.701157
mitotic recombination	GO:0006312	10	5	0.701778
multicellular organismal catabolic process	GO:0044243	29	20	0.706662
regulation of S phase	GO:0033261	13	6	0.706857
cell structure disassembly during apoptosis	GO:0006921	22	13	0.70992
cell recognition	GO:0008037	59	32	0.710467
ciliary or flagellar motility	GO:0001539	25	13	0.710547
folic acid and derivative biosynthetic process	GO:0009396	21	9	0.710578
detection of abiotic stimulus	GO:0009582	34	23	0.713328
regulated secretory pathway	GO:0045055	12	7	0.713549
chondroitin sulfate proteoglycan metabolic process	GO:0050654	20	10	0.71355
negative regulation of DNA replication initiation	GO:0032297	9	6	0.714709
pyrimidine deoxyribonucleoside metabolic process	GO:0046125	11	5	0.714774
folic acid transport	GO:0015884	13	6	0.715335
regulation of interleukin-8 biosynthetic process	GO:0045414	9	6	0.715963
male gonad development	GO:0008584	15	11	0.718254
positive regulation of T cell differentiation	GO:0045582	17	11	0.718883
positive regulation of nitrogen compound metabolic process	GO:0051173	27	8	0.723148
positive regulation of CD4-positive, alpha beta T cell differentiation	GO:0043372	11	6	0.724734
negative regulation of myeloid leukocyte differentiation	GO:0002762	12	6	0.725363
neutrophil activation	GO:0042119	8	5	0.725414
assembly of spliceosomal tri-snRNP	GO:0000244	9	5	0.726045
regulation of cellular catabolic process	GO:0031329	14	5	0.726677
detection of visible light	GO:0009584	28	19	0.726813
pyrimidine nucleoside metabolic process	GO:0006213	18	10	0.727282
T-helper 1 type immune response	GO:0042088	12	7	0.727399
zinc ion transport	GO:0006829	16	10	0.727916
sensory perception of taste	GO:0050909	24	16	0.73071
regulation of nitrogen compound metabolic process	GO:0051171	30	11	0.732019
localization within membrane	GO:0051668	24	8	0.732392
histidine metabolic process	GO:0006547	14	8	0.733025
male sex differentiation	GO:0046661	19	15	0.733292
rRNA processing	GO:0006364	101	54	0.733483
protein polymerization	GO:0051258	62	35	0.734639
negative regulation of myeloid cell differentiation	GO:0045638	17	9	0.735423
cofactor catabolic process	GO:0051187	60	32	0.735689
sterol catabolic process	GO:0016127	11	6	0.735829
cofactor transport	GO:0051181	18	9	0.736052
tissue remodeling	GO:0048771	11	7	0.736148
regulation of viral genome replication	GO:0045069	18	10	0.736207
regeneration	GO:0031099	7	5	0.736262
microtubule organizing center organization and biogenesis	GO:0031023	25	17	0.736315
xenobiotic metabolic process	GO:0006805	60	34	0.736405
neuronal ion channel clustering	GO:0045161	13	6	0.736463
protein amino acid sulfation	GO:0006477	14	9	0.736682
tetraterpenoid biosynthetic process	GO:0016109	11	5	0.736893
development of primary male sexual characteristics	GO:0046546	17	13	0.738079
positive regulation of cytokine biosynthetic process	GO:0042108	51	28	0.742328
glucan catabolic process	GO:0009251	9	6	0.742793
detection of stimulus involved in sensory perception	GO:0050906	29	20	0.743013
regulation of muscle cell differentiation	GO:0051147	9	6	0.743425
mitochondrial electron transport, NADH to ubiquinone	GO:0006120	33	20	0.743644
centrosome organization and biogenesis	GO:0051297	24	16	0.743712
ribosome biogenesis	GO:0042254	121	67	0.747299
cellular response to unfolded protein	GO:0034620	19	9	0.750878
coenzyme A biosynthetic process	GO:0015937	9	6	0.755798
chaperone cofactor-dependent protein folding	GO:0051085	11	6	0.756437
organic cation transport	GO:0015695	11	5	0.760905
negative regulation of cell adhesion	GO:0007162	51	20	0.761443
regulation of lymphocyte differentiation	GO:0045619	26	16	0.761466
tyrosine catabolic process	GO:0006572	10	5	0.761547
translational elongation	GO:0006414	45	22	0.762082
gluconeogenesis	GO:0006094	25	16	0.762106
phototransduction	GO:0007602	27	18	0.762697
DNA duplex unwinding	GO:0032508	26	14	0.763301
synaptic vesicle transport	GO:0048489	32	14	0.763944
DNA damage response, signal transduction by p53 class mediator resulting in cell cycle arrest	GO:0006977	17	6	0.765919
rRNA metabolic process	GO:0016072	106	57	0.766472
response to mechanical stimulus	GO:0009612	19	8	0.766762
response to osmotic stress	GO:0006970	9	5	0.770753
isoprenoid metabolic process	GO:0006720	48	24	0.773402
ovulation cycle	GO:0042698	19	13	0.77689
bile acid metabolic process	GO:0008206	30	16	0.780955
cotranslational protein targeting to membrane	GO:0006613	24	11	0.781617
regulation of transcriptional preinitiation complex assembly	GO:0045898	19	7	0.781984
protein stabilization	GO:0050821	20	9	0.782177
glial cell development	GO:0021782	10	7	0.782634
regulation of osteoclast differentiation	GO:0045670	9	5	0.782671
response to hexose stimulus	GO:0009746	12	9	0.782826
regulation of exocytosis	GO:0017157	7	5	0.783323
negative regulation of T cell activation	GO:0050868	9	6	0.78673
sulfur compound biosynthetic process	GO:0044272	77	36	0.790509
development of primary sexual characteristics	GO:0045137	43	30	0.791296
regulation of carbohydrate metabolic process	GO:0006109	15	8	0.791873
drug metabolic process	GO:0017144	8	5	0.792014
negative regulation of hydrolase activity	GO:0051346	45	17	0.792092
zymogen activation	GO:0031638	6	5	0.792668
female gonad development	GO:0008585	18	12	0.792799
regulation of interferon-gamma biosynthetic process	GO:0045072	19	13	0.793911
odontogenesis	GO:0042476	17	11	0.79637
sperm-egg recognition	GO:0035036	6	6	0.796488
hemocyte development	GO:0007516	14	9	0.79696
androgen metabolic process	GO:0008209	17	12	0.803435
carbohydrate homeostasis	GO:0033500	7	5	0.804033
hindbrain development	GO:0030902	17	6	0.804131
sequestering of metal ion	GO:0051238	9	7	0.804311
bone resorption	GO:0045453	10	6	0.804787
reproductive structure development	GO:0048608	41	28	0.804793
inner mitochondrial membrane organization and biogenesis	GO:0007007	11	7	0.804969
tetraterpenoid metabolic process	GO:0016108	13	7	0.805629
negative regulation of caspase activity	GO:0043154	40	15	0.806
folic acid and derivative metabolic process	GO:0006760	30	13	0.808011
peripheral nervous system development	GO:0007422	23	13	0.808668
amino sugar catabolic process	GO:0046348	12	9	0.808702
cell-cell recognition	GO:0009988	11	8	0.814841
SMAD protein complex assembly	GO:0007183	7	5	0.815344
mitotic chromosome condensation	GO:0007076	17	10	0.815812
pathogenesis	GO:0009405	18	10	0.816472
regulation of vasoconstriction	GO:0019229	11	6	0.816557
sister chromatid segregation	GO:0000819	41	21	0.816573
centrosome cycle	GO:0007098	19	12	0.817004
polysaccharide catabolic process	GO:0000272	20	14	0.822538
regulation of T cell differentiation	GO:0045580	22	14	0.823202
cardiac cell differentiation	GO:0035051	9	5	0.823952
regulation of interferon-alpha biosynthetic process	GO:0045354	7	5	0.824616
oligodendrocyte development	GO:0014003	8	6	0.825559
bile acid biosynthetic process	GO:0006699	10	7	0.829352
regulation of homeostatic process	GO:0032844	36	12	0.831668
complement activation, alternative pathway	GO:0006957	16	12	0.832336
retinol metabolic process	GO:0042572	14	5	0.835662
tachykinin signaling pathway	GO:0007217	7	5	0.836332
regulation of protein stability	GO:0031647	34	14	0.836947
cytolysis	GO:0019835	19	14	0.837618
peptidyl-histidine phosphorylation	GO:0018106	10	5	0.848494
porphyrin catabolic process	GO:0006787	12	5	0.849171
heterophilic cell adhesion	GO:0007157	15	6	0.849641
vitamin transport	GO:0051180	21	12	0.849641
natural killer cell activation	GO:0030101	38	22	0.854395
peptidyl-histidine modification	GO:0018202	15	7	0.854635
bile acid catabolic process	GO:0030573	9	5	0.859998
ethanol metabolic process	GO:0006067	9	5	0.860682
aspartate family amino acid biosynthetic process	GO:0009067	13	9	0.863915
retinoid metabolic process	GO:0001523	17	8	0.864047
N-acetylglucosamine catabolic process	GO:0006046	11	8	0.864733
Wnt receptor signaling pathway, calcium modulating pathway	GO:0007223	25	18	0.865665
cell killing	GO:0001906	17	10	0.870644
methionine biosynthetic process	GO:0009086	8	5	0.870817
estrogen metabolic process	GO:0008210	16	9	0.876233
ribosome assembly	GO:0042255	14	11	0.882107
protein import into mitochondrion	GO:0043681	13	9	0.889891
epithelial cell differentiation	GO:0030855	12	9	0.890593
terpenoid metabolic process	GO:0006721	25	12	0.891136
oxygen transport	GO:0015671	32	17	0.894307
mechanosensory behavior	GO:0007638	10	5	0.894847
spliceosomal snRNP biogenesis	GO:0000387	14	8	0.895673
metabotropic glutamate receptor signaling pathway	GO:0007216	10	6	0.898134
digestion	GO:0007586	124	79	0.900732
mitotic sister chromatid segregation	GO:0000070	38	20	0.905401
substrate-bound cell migration	GO:0006929	9	8	0.905769
negative regulation of mitotic cell cycle	GO:0045930	14	6	0.906351
establishment of chromosome localization	GO:0051303	11	6	0.907061
fat-soluble vitamin metabolic process	GO:0006775	23	12	0.909165
peptide cross-linking	GO:0018149	26	18	0.909733
leukocyte mediated cytotoxicity	GO:0001909	12	7	0.913145
epidermis morphogenesis	GO:0048730	32	22	0.91691
sulfur amino acid biosynthetic process	GO:0000097	16	9	0.920766
drug transport	GO:0015893	17	12	0.920938
vascular process in circulatory system	GO:0003018	15	12	0.921656
regulation of striated muscle contraction	GO:0006942	15	10	0.922033
vasoconstriction	GO:0042310	6	5	0.922338
positive regulation of interferon-gamma biosynthetic process	GO:0045078	14	10	0.922749
natural killer cell mediated immunity	GO:0002228	11	6	0.928334
release of cytochrome c from mitochondria	GO:0001836	40	12	0.929624
thiamin and derivative metabolic process	GO:0042723	9	5	0.93862
endothelial cell migration	GO:0043542	11	8	0.939112
estrogen biosynthetic process	GO:0006703	8	6	0.942401
dopamine receptor signaling pathway	GO:0007212	14	8	0.945776
epidermal cell differentiation	GO:0009913	29	21	0.94588
receptor guanylyl cyclase signaling pathway	GO:0007168	7	5	0.945886
defense response to fungus	GO:0050832	11	10	0.946453
regulation of mitochondrial depolarization	GO:0051900	32	10	0.947182
regulation of tube size	GO:0035150	12	10	0.947913
response to fungus	GO:0009620	16	12	0.953526
bone mineralization	GO:0030282	9	7	0.967208
antigen processing and presentation of peptide or polysaccharide antigen via MHC class II	GO:0002504	27	14	0.968241
keratinocyte differentiation	GO:0030216	36	21	0.970339
monoamine transport	GO:0015844	9	6	0.978664
keratinization	GO:0031424	24	18	0.982287
protein import into mitochondrial inner membrane	GO:0045039	8	6	0.99447
