# Supplementary material for: Subgingival bacterial colonization profiles correlate with gingival tissue gene expression
Source: BMC Microbiol. 2009 Oct 18;9:221. doi: 10.1186/1471-2180-9-221 (PMC2771036; doi:10.1186/1471-2180-9-221)
Supplement: Additional file 15 — Table S15. List of all statistically significantly regulated GO groups in the gingival tissues according to levels of each of the 11 investigated species in the adjacent pockets. [file 1471-2180-9-221-S15.ZIP › Cr_GO_complete.xls]

## Sheet: Cr_GeneOntology
Group Name	ID	Probes (n)	Genes (n)	p-value
antigen processing and presentation of peptide antigen via MHC class I	GO:0002474	167	55	4.353e-10
antigen processing and presentation of peptide antigen	GO:0048002	173	58	6.53e-10
antigen processing and presentation	GO:0019882	212	81	1.306e-09
MAPKKK cascade	GO:0000165	193	84	2.549e-08
regulation of cell differentiation	GO:0045595	160	74	1.494e-07
fatty acid biosynthetic process	GO:0006633	122	57	1.579e-07
immune system development	GO:0002520	212	86	3.716e-07
hemopoietic or lymphoid organ development	GO:0048534	205	82	3.734e-07
hemopoiesis	GO:0030097	203	81	5.265e-07
regulation of anatomical structure morphogenesis	GO:0022603	133	48	6.407e-07
carboxylic acid biosynthetic process	GO:0046394	137	67	7.153e-07
acute inflammatory response	GO:0002526	117	63	1.009e-06
regulation of MAP kinase activity	GO:0043405	128	55	2.32e-06
regulation of Rho protein signal transduction	GO:0035023	233	85	2.398e-06
vasculature development	GO:0001944	154	62	2.641e-06
hemostasis	GO:0007599	186	88	3.129e-06
positive regulation of immune system process	GO:0002684	149	83	3.422e-06
carbohydrate biosynthetic process	GO:0016051	162	85	3.53e-06
cellular carbohydrate biosynthetic process	GO:0034637	135	73	9.116e-06
negative regulation of signal transduction	GO:0009968	196	78	1.319e-05
blood vessel development	GO:0001568	150	61	1.32e-05
humoral immune response	GO:0006959	122	66	1.34e-05
membrane lipid biosynthetic process	GO:0046467	159	81	1.506e-05
regulation of lymphocyte activation	GO:0051249	88	46	1.516e-05
regulation of cell activation	GO:0050865	92	48	1.605e-05
muscle development	GO:0007517	257	98	1.665e-05
blood coagulation	GO:0007596	170	82	1.751e-05
leukocyte activation	GO:0045321	219	100	2.164e-05
wound healing	GO:0042060	188	92	2.372e-05
lipid transport	GO:0006869	153	69	2.904e-05
immune effector process	GO:0002252	120	66	3.374e-05
positive regulation of kinase activity	GO:0033674	208	87	4.129e-05
positive regulation of transferase activity	GO:0051347	211	89	4.503e-05
angiogenesis	GO:0001525	137	57	6.772e-05
activation of immune response	GO:0002253	83	44	8.715e-05
coenzyme biosynthetic process	GO:0009108	129	65	8.863e-05
phosphate transport	GO:0006817	176	81	8.908e-05
anatomical structure formation	GO:0048646	161	66	9.017e-05
regulation of GTPase activity	GO:0043087	116	46	9.897e-05
cofactor biosynthetic process	GO:0051188	157	81	0.000101
lymphocyte activation	GO:0046649	180	80	0.0001017
positive regulation of transcription from RNA polymerase II promoter	GO:0045944	147	50	0.0001022
innate immune response	GO:0045087	117	70	0.0001122
protein amino acid N-linked glycosylation	GO:0006487	69	39	0.0001124
leukocyte mediated immunity	GO:0002443	91	47	0.0001133
regulation of response to stimulus	GO:0048583	166	90	0.0001605
generation of neurons	GO:0048699	228	94	0.0002156
positive regulation of response to stimulus	GO:0048584	128	70	0.0002158
regulation of immune response	GO:0050776	110	59	0.000218
regulation of cell adhesion	GO:0030155	118	45	0.0002306
positive regulation of immune response	GO:0050778	97	53	0.0003662
phospholipid biosynthetic process	GO:0008654	137	67	0.0004066
adaptive immune response	GO:0002250	87	45	0.0004384
immunoglobulin mediated immune response	GO:0016064	69	34	0.0004589
regulation of cell shape	GO:0008360	90	34	0.0005893
regulation of cell morphogenesis	GO:0022604	95	35	0.000599
lymphocyte mediated immunity	GO:0002449	83	42	0.0006079
icosanoid metabolic process	GO:0006690	79	38	0.0008775
apoptotic mitochondrial changes	GO:0008637	54	17	0.0008854
aminoglycan metabolic process	GO:0006022	101	46	0.0009081
regulation of T cell activation	GO:0050863	69	39	0.0009141
ectoderm development	GO:0007398	166	95	0.0009156
B cell mediated immunity	GO:0019724	71	35	0.0009236
peptidyl-amino acid modification	GO:0018193	131	66	0.0009688
stress-activated protein kinase signaling pathway	GO:0031098	96	39	0.0009692
positive regulation of MAP kinase activity	GO:0043406	82	34	0.001032
regulation of cytokine biosynthetic process	GO:0042035	74	41	0.001131
activation of plasma proteins during acute inflammatory response	GO:0002541	64	35	0.00119
leukocyte differentiation	GO:0002521	87	35	0.001321
apoptotic program	GO:0008632	169	74	0.001332
negative regulation of transferase activity	GO:0051348	89	39	0.001353
negative regulation of catalytic activity	GO:0043086	199	89	0.001453
cell cycle arrest	GO:0007050	189	74	0.001614
protein processing	GO:0016485	147	70	0.001616
regulation of cell migration	GO:0030334	88	34	0.001717
sulfur metabolic process	GO:0006790	139	68	0.001784
JNK cascade	GO:0007254	93	38	0.002445
glycosaminoglycan metabolic process	GO:0030203	100	45	0.002508
chromatin remodeling	GO:0006338	106	46	0.002612
organic acid transport	GO:0015849	116	58	0.003305
cellular polysaccharide metabolic process	GO:0044264	77	51	0.003506
polysaccharide metabolic process	GO:0005976	79	53	0.003691
sphingolipid metabolic process	GO:0006665	97	50	0.004553
sulfur compound biosynthetic process	GO:0044272	77	36	0.004565
cell-substrate adhesion	GO:0031589	163	62	0.005015
ER to Golgi vesicle-mediated transport	GO:0006888	193	78	0.005028
cell projection organization and biogenesis	GO:0030030	194	79	0.005488
cell-matrix adhesion	GO:0007160	161	60	0.005623
negative regulation of transcription from RNA polymerase II promoter	GO:0000122	193	81	0.006155
Ras protein signal transduction	GO:0007265	124	53	0.006457
regulation of cell motion	GO:0051270	112	44	0.006514
epidermis development	GO:0008544	143	85	0.006697
regulation of G-protein coupled receptor protein signaling pathway	GO:0008277	79	34	0.006754
carbohydrate transport	GO:0008643	69	29	0.008892
cellular defense response	GO:0006968	188	95	0.009564
integrin-mediated signaling pathway	GO:0007229	165	61	0.0100362
icosanoid biosynthetic process	GO:0046456	53	26	0.0100979
amino acid transport	GO:0006865	78	40	0.0105281
transition metal ion transport	GO:0000041	112	45	0.0134212
positive regulation of cell differentiation	GO:0045597	70	27	0.0140395
mitochondrion organization and biogenesis	GO:0007005	122	56	0.0141006
nitrogen compound biosynthetic process	GO:0044271	170	91	0.0146827
cell recognition	GO:0008037	59	32	0.0165917
T cell activation	GO:0042110	72	34	0.0178478
biogenic amine metabolic process	GO:0006576	114	56	0.0184109
cytokine and chemokine mediated signaling pathway	GO:0019221	45	25	0.0184811
amino acid derivative metabolic process	GO:0006575	131	65	0.018589
positive regulation of cell activation	GO:0050867	59	31	0.0191063
lipoprotein metabolic process	GO:0042157	103	50	0.0204003
positive regulation of lymphocyte activation	GO:0051251	58	30	0.0204646
growth	GO:0040007	133	64	0.0205998
activation of MAPK activity	GO:0000187	62	30	0.0206489
lipopolysaccharide metabolic process	GO:0008653	10	7	0.0222249
amine transport	GO:0015837	94	50	0.0222844
protein-chromophore linkage	GO:0018298	66	23	0.023441
cellular response to unfolded protein	GO:0034620	19	9	0.0235305
regulation of neurogenesis	GO:0050767	46	16	0.0237351
B cell activation	GO:0042113	81	30	0.0252346
endosome transport	GO:0016197	76	29	0.0275467
regulation of myeloid cell differentiation	GO:0045637	55	19	0.0310175
response to protein stimulus	GO:0051789	113	58	0.0317947
regulation of I-kappaB kinase/NF-kappaB cascade	GO:0043122	228	98	0.0320668
negative regulation of protein metabolic process	GO:0051248	182	71	0.03246
positive regulation of cytokine biosynthetic process	GO:0042108	51	28	0.0330186
polysaccharide biosynthetic process	GO:0000271	31	21	0.0353835
regulation of axonogenesis	GO:0050770	34	11	0.035478
induction of apoptosis by extracellular signals	GO:0008624	98	42	0.0356219
maintenance of location	GO:0051235	91	41	0.0356356
cotranslational protein targeting to membrane	GO:0006613	24	11	0.0357595
extracellular structure organization	GO:0043062	117	49	0.0361844
metal ion homeostasis	GO:0055065	179	96	0.0363151
glycerophospholipid metabolic process	GO:0006650	113	59	0.0364419
release of cytochrome c from mitochondria	GO:0001836	40	12	0.0365178
positive regulation of myeloid cell differentiation	GO:0045639	32	7	0.036657
Notch signaling pathway	GO:0007219	107	40	0.0367601
calcium ion homeostasis	GO:0055074	161	89	0.0380724
regulation of secretion	GO:0051046	71	33	0.0380887
extracellular matrix organization and biogenesis	GO:0030198	57	23	0.0386595
cellular protein complex assembly	GO:0043623	193	89	0.0400582
myeloid cell differentiation	GO:0030099	60	28	0.0402837
acute-phase response	GO:0006953	53	28	0.0405694
positive regulation of cellular protein metabolic process	GO:0032270	90	40	0.0405727
T cell differentiation	GO:0030217	27	13	0.0405956
complement activation, classical pathway	GO:0006958	55	28	0.0416287
phagocytosis	GO:0006909	40	22	0.0427134
mesoderm development	GO:0007498	57	29	0.0428278
unsaturated fatty acid metabolic process	GO:0033559	18	7	0.0434889
regulation of cell size	GO:0008361	175	77	0.0435029
regulation of phosphate metabolic process	GO:0019220	87	37	0.0439385
glycolipid metabolic process	GO:0006664	43	24	0.0441863
lymphocyte differentiation	GO:0030098	67	27	0.0450226
positive regulation of protein metabolic process	GO:0051247	93	42	0.0451214
regulation of gene expression, epigenetic	GO:0040029	105	40	0.0490378
protein amino acid O-linked glycosylation	GO:0006493	51	21	0.0491244
glutathione biosynthetic process	GO:0006750	21	11	0.0510183
elevation of cytosolic calcium ion concentration	GO:0007204	84	47	0.0513135
regulation of homeostatic process	GO:0032844	36	12	0.051325
neurite development	GO:0031175	145	58	0.0513326
leukotriene biosynthetic process	GO:0019370	27	15	0.0517061
inactivation of MAPK activity	GO:0000188	37	17	0.055505
maintenance of protein location	GO:0045185	79	32	0.0556271
oxygen and reactive oxygen species metabolic process	GO:0006800	50	32	0.0556314
neuron morphogenesis during differentiation	GO:0048667	132	53	0.0558083
Wnt receptor signaling pathway	GO:0016055	173	83	0.0559941
activation of protein kinase activity	GO:0032147	124	50	0.0562948
cell motility	GO:0048870	173	86	0.0567218
peptide metabolic process	GO:0006518	40	21	0.0567638
regulation of phosphorylation	GO:0042325	78	33	0.0568902
maintenance of location in cell	GO:0051651	86	37	0.0569414
regulation of lymphocyte differentiation	GO:0045619	26	16	0.0578865
neuron differentiation	GO:0030182	181	76	0.0584682
neuron development	GO:0048666	167	68	0.0623476
glutathione metabolic process	GO:0006749	26	15	0.0669513
negative regulation of cellular component organization	GO:0051129	174	65	0.0671674
negative regulation of microtubule depolymerization	GO:0007026	37	11	0.0672664
regulation of protein modification process	GO:0031399	84	33	0.0673254
regulation of angiogenesis	GO:0045765	64	29	0.0682883
protein amino acid lipidation	GO:0006497	80	36	0.068908
regulation of T cell differentiation	GO:0045580	22	14	0.0693185
covalent chromatin modification	GO:0016569	73	32	0.0695673
actin polymerization or depolymerization	GO:0008154	51	16	0.0696047
cell morphogenesis during differentiation	GO:0000904	134	54	0.0696687
coenzyme A metabolic process	GO:0015936	12	7	0.0700102
nuclear import	GO:0051170	165	65	0.070101
regulation of cytoskeleton organization and biogenesis	GO:0051493	169	63	0.0703587
negative regulation of cellular protein metabolic process	GO:0032269	171	67	0.0704429
leukotriene metabolic process	GO:0006691	34	18	0.0705516
oligosaccharide metabolic process	GO:0009311	33	14	0.0707711
maintenance of protein location in cell	GO:0032507	78	31	0.070788
regulation of mitochondrial depolarization	GO:0051900	32	10	0.0708363
regulation of organelle organization and biogenesis	GO:0033043	200	75	0.070959
cell junction organization	GO:0034330	40	17	0.0711498
muscle cell differentiation	GO:0042692	61	16	0.0729127
exocytosis	GO:0006887	170	81	0.0732526
regulation of mitotic cell cycle	GO:0007346	174	77	0.0733237
positive regulation of T cell activation	GO:0050870	51	27	0.0733959
JAK-STAT cascade	GO:0007259	67	29	0.0736383
protein targeting to membrane	GO:0006612	43	20	0.0741716
signal peptide processing	GO:0006465	12	9	0.0747833
ER-nuclear signaling pathway	GO:0006984	30	14	0.078456
protein amino acid autophosphorylation	GO:0046777	82	33	0.0784668
axonogenesis	GO:0007409	131	52	0.0785903
amine biosynthetic process	GO:0009309	152	81	0.0787496
regulation of protein amino acid phosphorylation	GO:0001932	56	23	0.0787518
steroid hormone receptor signaling pathway	GO:0030518	134	49	0.0796321
cell growth	GO:0016049	90	37	0.0798354
antigen processing and presentation of peptide or polysaccharide antigen via MHC class II	GO:0002504	27	14	0.0799766
positive regulation of neurogenesis	GO:0050769	22	7	0.0799925
ossification	GO:0001503	100	44	0.080031
protein modification by small protein conjugation	GO:0032446	167	63	0.0801352
aminoglycan biosynthetic process	GO:0006023	52	22	0.0826308
cholesterol metabolic process	GO:0008203	151	76	0.0847763
meiosis	GO:0007126	116	56	0.085083
actin filament organization	GO:0007015	76	30	0.0853805
negative regulation of MAP kinase activity	GO:0043407	40	18	0.0865908
positive regulation of T cell differentiation	GO:0045582	17	11	0.0867946
regulation of peptidyl-tyrosine phosphorylation	GO:0050730	53	21	0.0910026
protein secretion	GO:0009306	46	21	0.09142
DNA recombination	GO:0006310	152	70	0.0914834
glycoprotein catabolic process	GO:0006516	39	15	0.0941804
prostaglandin metabolic process	GO:0006693	45	18	0.0950839
glucose transport	GO:0015758	38	15	0.0959295
response to virus	GO:0009615	134	79	0.0960834
T cell receptor signaling pathway	GO:0050852	15	7	0.0962667
positive regulation of hydrolase activity	GO:0051345	138	58	0.0964138
hexose transport	GO:0008645	40	16	0.0966673
negative regulation of caspase activity	GO:0043154	40	15	0.0971158
cell migration	GO:0016477	148	73	0.0977139
protein autoprocessing	GO:0016540	83	34	0.0978083
positive regulation of phosphorus metabolic process	GO:0010562	45	18	0.0989153
regulation of proteolysis	GO:0030162	38	14	0.0989589
cell cycle checkpoint	GO:0000075	137	52	0.0993116
meiotic cell cycle	GO:0051321	117	57	0.0994513
RNA catabolic process	GO:0006401	96	49	0.0997088
negative regulation of cell migration	GO:0030336	31	12	0.100534
striated muscle development	GO:0014706	114	36	0.101257
sterol metabolic process	GO:0016125	159	81	0.101337
protein import into nucleus	GO:0006606	162	64	0.101565
cell-cell junction assembly	GO:0007043	31	13	0.101693
sphingolipid biosynthetic process	GO:0030148	27	17	0.101879
intracellular receptor-mediated signaling pathway	GO:0030522	139	51	0.101977
positive regulation of secretion	GO:0051047	30	17	0.105662
regulation of interleukin-2 biosynthetic process	GO:0045076	21	10	0.105759
regulation of axon extension	GO:0030516	21	6	0.105765
regulation of JNK activity	GO:0043506	41	15	0.105775
neutral lipid metabolic process	GO:0006638	12	9	0.10732
protein amino acid acetylation	GO:0006473	39	15	0.107415
positive regulation of I-kappaB kinase/NF-kappaB cascade	GO:0043123	207	91	0.109715
axon guidance	GO:0007411	83	30	0.109782
protein retention in ER lumen	GO:0006621	15	7	0.110204
histone modification	GO:0016570	69	31	0.110223
regulation of epithelial cell proliferation	GO:0050678	33	10	0.113446
positive regulation of B cell activation	GO:0050871	12	7	0.118418
receptor-mediated endocytosis	GO:0006898	80	34	0.118464
purine nucleoside monophosphate metabolic process	GO:0009126	24	13	0.119256
regulation of microtubule-based process	GO:0032886	43	14	0.1193
negative regulation of cell motion	GO:0051271	38	16	0.119466
microtubule cytoskeleton organization and biogenesis	GO:0000226	138	71	0.119629
positive regulation of interleukin-2 biosynthetic process	GO:0045086	19	8	0.119659
cell-cell junction organization	GO:0045216	37	16	0.119926
antigen receptor-mediated signaling pathway	GO:0050851	19	9	0.11997
ribonucleotide metabolic process	GO:0009259	165	86	0.12025
negative regulation of hydrolase activity	GO:0051346	45	17	0.120321
cellular protein localization	GO:0034613	20	5	0.120706
proteoglycan biosynthetic process	GO:0030166	44	19	0.122665
regulation of microtubule polymerization or depolymerization	GO:0031110	39	12	0.123456
transmembrane receptor protein serine/threonine kinase signaling pathway	GO:0007178	93	39	0.125088
peptide cross-linking	GO:0018149	26	18	0.125097
regulation of synaptic plasticity	GO:0048167	29	11	0.125481
mannose metabolic process	GO:0006013	17	10	0.12554
protein oligomerization	GO:0051259	87	39	0.12593
regulation of interferon-gamma biosynthetic process	GO:0045072	19	13	0.126133
glycosaminoglycan biosynthetic process	GO:0006024	51	21	0.126239
glycerophospholipid biosynthetic process	GO:0046474	70	38	0.126286
GPI anchor biosynthetic process	GO:0006506	48	25	0.127228
circulatory system process	GO:0003013	165	87	0.127711
homeostasis of number of cells	GO:0048872	24	14	0.127805
negative regulation of organelle organization and biogenesis	GO:0010639	136	48	0.128249
negative regulation of survival gene product expression	GO:0008634	12	5	0.128353
DNA damage response, signal transduction	GO:0042770	86	34	0.128709
response to hypoxia	GO:0001666	39	17	0.129131
regulation of CD4-positive, alpha beta T cell differentiation	GO:0043370	14	7	0.129197
transforming growth factor beta receptor signaling pathway	GO:0007179	64	30	0.129216
erythrocyte differentiation	GO:0030218	22	12	0.129465
positive regulation of epithelial cell proliferation	GO:0050679	27	7	0.130418
alcohol biosynthetic process	GO:0046165	38	22	0.130463
negative regulation of immune system process	GO:0002683	35	16	0.130509
myoblast differentiation	GO:0045445	28	5	0.130783
phosphoinositide biosynthetic process	GO:0046489	56	30	0.132498
vasculogenesis	GO:0001570	23	8	0.133786
fucose metabolic process	GO:0006004	40	20	0.134158
regulation of cell cycle process	GO:0010564	89	41	0.136568
cell junction assembly	GO:0034329	34	14	0.136593
phosphoinositide metabolic process	GO:0030384	84	42	0.136819
glucose metabolic process	GO:0006006	171	94	0.13697
hormone metabolic process	GO:0042445	110	62	0.137017
NLS-bearing substrate import into nucleus	GO:0006607	65	19	0.138339
myeloid leukocyte activation	GO:0002274	28	16	0.139475
positive regulation of cellular component organization	GO:0051130	99	40	0.141814
neutral amino acid transport	GO:0015804	19	11	0.142337
positive regulation of protein polymerization	GO:0032273	17	7	0.142582
regulation of Cdc42 protein signal transduction	GO:0032489	25	9	0.142637
regulation of B cell activation	GO:0050864	19	11	0.142796
activation of JNK activity	GO:0007257	38	14	0.142918
coenzyme A biosynthetic process	GO:0015937	9	6	0.14299
platelet activation	GO:0030168	28	14	0.143383
peptidyl-asparagine modification	GO:0018196	16	10	0.1434
regulation of peptidase activity	GO:0052547	115	52	0.14383
protein ubiquitination	GO:0016567	159	57	0.143927
chromosome segregation	GO:0007059	101	47	0.144145
regulation of ARF protein signal transduction	GO:0032012	41	16	0.14435
nitric oxide metabolic process	GO:0046209	18	10	0.144602
negative regulation of growth	GO:0045926	89	39	0.148341
purine ribonucleotide metabolic process	GO:0009150	142	74	0.149103
response to xenobiotic stimulus	GO:0009410	66	38	0.150298
RNA elongation	GO:0006354	36	15	0.152257
superoxide metabolic process	GO:0006801	32	21	0.152736
positive regulation of axonogenesis	GO:0050772	16	5	0.153149
ribonucleoside monophosphate metabolic process	GO:0009161	39	21	0.153218
glycosphingolipid metabolic process	GO:0006687	35	20	0.153703
proteoglycan metabolic process	GO:0006029	60	28	0.154096
isoprenoid metabolic process	GO:0006720	48	24	0.154489
heterocycle metabolic process	GO:0046483	134	63	0.15834
activation of MAPKKK activity	GO:0000185	12	5	0.158473
histone acetylation	GO:0016573	23	7	0.158843
negative regulation of cell differentiation	GO:0045596	42	25	0.159191
digestion	GO:0007586	124	79	0.159742
protein amino acid acylation	GO:0043543	45	18	0.162297
oxidoreduction coenzyme metabolic process	GO:0006733	77	37	0.162469
purine nucleotide metabolic process	GO:0006163	149	79	0.162702
regulation of neuronal synaptic plasticity	GO:0048168	16	5	0.163763
nucleoside monophosphate metabolic process	GO:0009123	42	22	0.165225
xenobiotic metabolic process	GO:0006805	60	34	0.16536
vitamin transport	GO:0051180	21	12	0.165446
regulation of transcription factor activity	GO:0051090	75	36	0.165897
ribonucleotide biosynthetic process	GO:0009260	151	80	0.165997
regulation of mitosis	GO:0007088	77	35	0.166292
dicarboxylic acid transport	GO:0006835	28	9	0.166979
neuropeptide signaling pathway	GO:0007218	131	85	0.167553
ceramide metabolic process	GO:0006672	40	19	0.16784
positive regulation of organelle organization and biogenesis	GO:0010638	35	13	0.168367
positive regulation of protein secretion	GO:0050714	23	13	0.168861
protein homooligomerization	GO:0051260	45	19	0.168876
prostaglandin biosynthetic process	GO:0001516	23	10	0.168945
RNA elongation from RNA polymerase II promoter	GO:0006368	20	8	0.169131
pyridine nucleotide biosynthetic process	GO:0019363	31	13	0.169188
insulin receptor signaling pathway	GO:0008286	58	22	0.169191
regulation of binding	GO:0051098	102	50	0.169211
positive regulation of DNA metabolic process	GO:0051054	21	10	0.169538
ER-associated protein catabolic process	GO:0030433	20	12	0.169591
brain development	GO:0007420	103	51	0.169792
peptidoglycan metabolic process	GO:0000270	37	24	0.169818
regulation of myeloid leukocyte differentiation	GO:0002761	29	10	0.170023
DNA damage checkpoint	GO:0000077	63	23	0.170307
negative regulation of cytoskeleton organization and biogenesis	GO:0051494	126	43	0.170439
NAD metabolic process	GO:0019674	18	7	0.170713
mast cell activation	GO:0045576	15	7	0.171192
calcium-mediated signaling	GO:0019722	61	25	0.172636
iron ion transport	GO:0006826	76	23	0.173118
gland development	GO:0048732	13	9	0.175875
regulation of DNA binding	GO:0051101	87	43	0.179054
polyol metabolic process	GO:0019751	55	26	0.181884
microspike biogenesis	GO:0030035	25	8	0.18239
regulation of intracellular transport	GO:0032386	56	29	0.183091
regulation of RNA stability	GO:0043487	19	5	0.184092
hexose biosynthetic process	GO:0019319	37	21	0.184392
regulation of protein secretion	GO:0050708	36	18	0.185236
actomyosin structure organization and biogenesis	GO:0031032	30	12	0.185247
positive regulation of protein amino acid phosphorylation	GO:0001934	26	15	0.185509
purine ribonucleotide biosynthetic process	GO:0009152	132	70	0.185631
vitamin biosynthetic process	GO:0009110	41	19	0.187816
sphingoid metabolic process	GO:0046519	43	21	0.187969
response to oxidative stress	GO:0006979	95	50	0.188174
response to radiation	GO:0009314	103	46	0.188199
rhythmic process	GO:0048511	74	38	0.188298
skeletal muscle development	GO:0007519	101	31	0.188521
positive regulation of interferon-gamma biosynthetic process	GO:0045078	14	10	0.188849
negative regulation of response to stimulus	GO:0048585	13	7	0.189059
negative regulation of cell adhesion	GO:0007162	51	20	0.19002
purine nucleotide biosynthetic process	GO:0006164	139	75	0.190112
multicellular organismal macromolecule metabolic process	GO:0044259	27	19	0.190487
interaction with host	GO:0051701	45	15	0.19049
regulation of transmission of nerve impulse	GO:0051969	38	14	0.1922
vesicle docking	GO:0048278	56	23	0.19288
response to abiotic stimulus	GO:0009628	168	80	0.193289
viral reproduction	GO:0016032	92	34	0.193305
negative regulation of transcription factor activity	GO:0043433	15	8	0.193315
mitotic cell cycle checkpoint	GO:0007093	73	30	0.194251
positive regulation of protein modification process	GO:0031401	47	21	0.194845
learning or memory	GO:0007611	42	20	0.195346
regulation of transport	GO:0051049	165	79	0.196264
activation of phospholipase C activity	GO:0007202	46	15	0.196864
tryptophan metabolic process	GO:0006568	8	5	0.197183
lysosome organization and biogenesis	GO:0007040	21	9	0.198522
proton transport	GO:0015992	132	66	0.198645
monocarboxylic acid transport	GO:0015718	28	12	0.198975
lymphocyte chemotaxis	GO:0048247	10	6	0.199034
proteasomal ubiquitin-dependent protein catabolic process	GO:0043161	37	22	0.199206
G1/S transition of mitotic cell cycle	GO:0000082	59	24	0.199231
group transfer coenzyme metabolic process	GO:0006752	42	20	0.199706
glycerol ether metabolic process	GO:0006662	13	10	0.199724
antigen processing and presentation of endogenous antigen	GO:0019883	22	8	0.199831
nucleotide-excision repair	GO:0006289	35	22	0.200209
meiosis I	GO:0007127	62	25	0.203234
phenol metabolic process	GO:0018958	42	23	0.203736
parturition	GO:0007567	20	8	0.204191
water-soluble vitamin biosynthetic process	GO:0042364	37	17	0.204192
negative regulation of myeloid cell differentiation	GO:0045638	17	9	0.204307
epidermal growth factor receptor signaling pathway	GO:0007173	51	18	0.204912
cellular carbohydrate catabolic process	GO:0044275	167	98	0.204984
cell maturation	GO:0048469	36	17	0.205159
negative regulation of binding	GO:0051100	22	12	0.205188
glutamine family amino acid metabolic process	GO:0009064	83	44	0.205221
cysteine metabolic process	GO:0006534	12	5	0.205329
chondroitin sulfate proteoglycan biosynthetic process	GO:0050650	19	9	0.205531
macrophage chemotaxis	GO:0048246	9	5	0.205831
regulation of exit from mitosis	GO:0007096	14	9	0.206025
leukocyte migration	GO:0050900	33	20	0.206317
peptidyl-histidine phosphorylation	GO:0018106	10	5	0.206903
amino acid biosynthetic process	GO:0008652	89	52	0.208062
B cell proliferation	GO:0042100	14	7	0.208104
sulfur amino acid metabolic process	GO:0000096	40	17	0.208234
cellular lipid catabolic process	GO:0044242	109	53	0.20828
macrophage activation	GO:0042116	9	5	0.208408
hydrogen transport	GO:0006818	136	67	0.208455
proline metabolic process	GO:0006560	13	9	0.208511
positive regulation of peptidyl-tyrosine phosphorylation	GO:0050731	25	14	0.20859
mononuclear cell proliferation	GO:0032943	22	11	0.208625
interphase	GO:0051325	159	64	0.208775
vitamin metabolic process	GO:0006766	116	56	0.208878
myeloid leukocyte differentiation	GO:0002573	20	8	0.20896
sphingomyelin metabolic process	GO:0006684	15	9	0.209007
anatomical structure homeostasis	GO:0060249	76	40	0.209218
regulation of JNK cascade	GO:0046328	27	10	0.209354
establishment or maintenance of cell polarity	GO:0007163	73	26	0.209711
arachidonic acid metabolic process	GO:0019369	13	5	0.210143
hormone biosynthetic process	GO:0042446	60	33	0.211684
organelle fusion	GO:0048284	29	8	0.213839
regulation of alpha-beta T cell activation	GO:0046634	15	8	0.214327
T cell selection	GO:0045058	11	6	0.214882
phosphatidylserine metabolic process	GO:0006658	6	5	0.215857
positive regulation of tyrosine phosphorylation of STAT protein	GO:0042531	9	5	0.216343
cytokinesis	GO:0000910	73	30	0.216423
regulation of neuron differentiation	GO:0045664	24	12	0.216758
detection of calcium ion	GO:0005513	27	9	0.217082
base-excision repair	GO:0006284	50	28	0.217219
L-fucose metabolic process	GO:0042354	30	14	0.217247
endosome to lysosome transport	GO:0008333	11	5	0.218697
calcium-independent cell-cell adhesion	GO:0016338	31	19	0.219577
response to UV	GO:0009411	31	13	0.220859
interphase of mitotic cell cycle	GO:0051329	150	61	0.220901
cell projection biogenesis	GO:0030031	45	20	0.221847
protein import	GO:0017038	184	77	0.22455
nucleobase, nucleoside, nucleotide and nucleic acid biosynthetic process	GO:0034654	31	13	0.22458
heparan sulfate proteoglycan biosynthetic process	GO:0015012	22	7	0.224629
retinoid metabolic process	GO:0001523	17	8	0.225006
zinc ion transport	GO:0006829	16	10	0.225056
nicotinamide metabolic process	GO:0006769	47	21	0.22567
response to reactive oxygen species	GO:0000302	25	13	0.227633
positive regulation of cytoskeleton organization and biogenesis	GO:0051495	24	10	0.227801
virus-host interaction	GO:0019048	17	5	0.227846
pyridine nucleotide metabolic process	GO:0019362	56	25	0.228066
estrogen receptor signaling pathway	GO:0030520	32	10	0.228295
peptidyl-serine phosphorylation	GO:0018105	24	12	0.228777
nucleobase biosynthetic process	GO:0046112	27	11	0.228803
localization within membrane	GO:0051668	24	8	0.229822
regulation of antigen receptor-mediated signaling pathway	GO:0050854	13	6	0.230141
proline biosynthetic process	GO:0006561	10	7	0.230147
positive regulation of cytokine secretion	GO:0050715	20	11	0.231446
triacylglycerol metabolic process	GO:0006641	10	7	0.232834
indolalkylamine metabolic process	GO:0006586	16	8	0.233038
negative regulation of angiogenesis	GO:0016525	24	14	0.233503
glycerol metabolic process	GO:0006071	38	19	0.233727
multicellular organismal catabolic process	GO:0044243	29	20	0.234143
DNA catabolic process	GO:0006308	31	18	0.234709
transcription initiation	GO:0006352	127	60	0.235668
inositol metabolic process	GO:0006020	13	5	0.236873
regulation of survival gene product expression	GO:0045884	16	8	0.238461
catecholamine metabolic process	GO:0006584	41	22	0.238946
viral reproductive process	GO:0022415	80	28	0.23942
regulation of nucleocytoplasmic transport	GO:0046822	51	28	0.239917
negative regulation of lymphocyte activation	GO:0051250	21	10	0.240129
amino sugar metabolic process	GO:0006040	38	28	0.240415
regulation of fibroblast proliferation	GO:0048145	14	6	0.240463
androgen receptor signaling pathway	GO:0030521	100	37	0.240512
sequestering of metal ion	GO:0051238	9	7	0.241878
positive regulation of alpha-beta T cell activation	GO:0046635	12	7	0.242376
glucocorticoid metabolic process	GO:0008211	7	5	0.243306
water-soluble vitamin metabolic process	GO:0006767	87	41	0.243351
folic acid transport	GO:0015884	13	6	0.243871
nucleotide-sugar metabolic process	GO:0009225	20	10	0.244182
neuron migration	GO:0001764	11	5	0.244888
actin filament polymerization	GO:0030041	28	11	0.244994
heart development	GO:0007507	82	33	0.244996
cofactor transport	GO:0051181	18	9	0.245358
neutrophil chemotaxis	GO:0030593	18	8	0.245383
urea metabolic process	GO:0019627	11	9	0.248468
muscle fiber development	GO:0048747	63	12	0.249045
vesicle docking during exocytosis	GO:0006904	52	22	0.249501
regulation of neurotransmitter levels	GO:0001505	85	44	0.252932
positive regulation of antigen receptor-mediated signaling pathway	GO:0050857	10	5	0.252956
calcium ion transport	GO:0006816	197	91	0.253387
peptide modification	GO:0031179	8	5	0.25346
filopodium formation	GO:0046847	15	6	0.253881
leukocyte chemotaxis	GO:0030595	29	18	0.254113
cartilage development	GO:0051216	46	22	0.255997
hemoglobin metabolic process	GO:0020027	10	5	0.256115
neuron recognition	GO:0008038	25	10	0.256174
L-glutamate transport	GO:0015813	18	7	0.256859
nitric oxide mediated signal transduction	GO:0007263	12	5	0.257021
pyruvate metabolic process	GO:0006090	27	17	0.257146
ciliary or flagellar motility	GO:0001539	25	13	0.257948
G-protein signaling, coupled to IP3 second messenger (phospholipase C activating)	GO:0007200	127	59	0.25797
N-acetylglucosamine metabolic process	GO:0006044	31	23	0.26106
DNA damage response, signal transduction by p53 class mediator	GO:0030330	32	12	0.261403
energy derivation by oxidation of organic compounds	GO:0015980	141	78	0.261496
protein import into nucleus, docking	GO:0000059	55	19	0.263352
galactose metabolic process	GO:0006012	16	7	0.26357
mitotic spindle organization and biogenesis	GO:0007052	27	13	0.264004
positive regulation of cell adhesion	GO:0045785	12	7	0.265242
glycogen metabolic process	GO:0005977	48	31	0.265408
DNA topological change	GO:0006265	16	9	0.265412
regulation of protein catabolic process	GO:0042176	31	11	0.265583
tissue morphogenesis	GO:0048729	49	29	0.265916
cellular component disassembly	GO:0022411	54	30	0.266427
actin filament-based movement	GO:0030048	37	15	0.266563
Rac protein signal transduction	GO:0016601	11	5	0.266881
amyloid precursor protein catabolic process	GO:0042987	19	8	0.267161
amyloid precursor protein metabolic process	GO:0042982	22	10	0.267234
positive regulation of gene expression, epigenetic	GO:0045815	18	5	0.267385
regulation of pH	GO:0006885	46	24	0.26746
steroid biosynthetic process	GO:0006694	151	75	0.267523
N-glycan processing	GO:0006491	17	6	0.268245
regulation of actin cytoskeleton organization and biogenesis	GO:0032956	124	48	0.268695
antigen processing and presentation of endogenous peptide antigen	GO:0002483	18	6	0.269728
glutamine family amino acid biosynthetic process	GO:0009084	26	20	0.269756
entry into host cell	GO:0030260	28	9	0.269798
microtubule-based movement	GO:0007018	187	96	0.269863
amino acid derivative biosynthetic process	GO:0042398	66	29	0.270092
glycolipid biosynthetic process	GO:0009247	16	12	0.27032
glucan metabolic process	GO:0006073	49	32	0.271959
establishment of organelle localization	GO:0051656	54	26	0.272706
detection of chemical stimulus	GO:0009593	32	13	0.272907
polyamine metabolic process	GO:0006595	26	11	0.272949
embryo implantation	GO:0007566	23	9	0.27315
aminoglycan catabolic process	GO:0006026	8	6	0.273178
Rho protein signal transduction	GO:0007266	47	20	0.273235
respiratory tube development	GO:0030323	10	5	0.273252
regulation of viral reproduction	GO:0050792	26	15	0.273483
glucosamine metabolic process	GO:0006041	32	24	0.273984
protein sumoylation	GO:0016925	7	5	0.275528
cortical cytoskeleton organization and biogenesis	GO:0030865	27	9	0.275739
cholesterol homeostasis	GO:0042632	21	11	0.275819
membrane protein proteolysis	GO:0033619	35	13	0.275837
amine catabolic process	GO:0009310	128	63	0.27597
amino acid activation	GO:0043038	100	51	0.277404
regulation of protein import into nucleus	GO:0042306	31	19	0.277519
transcription initiation from RNA polymerase II promoter	GO:0006367	87	37	0.277825
protein ubiquitination during ubiquitin-dependent protein catabolic process	GO:0042787	17	5	0.277877
chromosome condensation	GO:0030261	26	15	0.278017
fucose catabolic process	GO:0019317	22	12	0.281139
leukocyte adhesion	GO:0007159	22	10	0.28115
excretion	GO:0007588	83	40	0.282969
embryonic development	GO:0009790	188	79	0.283396
gene silencing	GO:0016458	45	17	0.283488
terpenoid metabolic process	GO:0006721	25	12	0.283773
regulation of lymphocyte proliferation	GO:0050670	43	21	0.283876
chondroitin sulfate proteoglycan metabolic process	GO:0050654	20	10	0.284089
pattern specification process	GO:0007389	70	36	0.285189
synaptic transmission, cholinergic	GO:0007271	14	9	0.289252
regulation of cell projection organization and biogenesis	GO:0031344	18	7	0.289542
oogenesis	GO:0048477	18	9	0.289753
respiratory gaseous exchange	GO:0007585	54	21	0.289939
negative regulation of cell growth	GO:0030308	78	34	0.290204
membrane lipid catabolic process	GO:0046466	33	15	0.290329
smooth muscle contraction	GO:0006939	39	17	0.29039
female gamete generation	GO:0007292	36	20	0.290443
phospholipid catabolic process	GO:0009395	17	8	0.290694
keratinocyte differentiation	GO:0030216	36	21	0.290949
transmembrane receptor protein tyrosine phosphatase signaling pathway	GO:0007185	34	9	0.2943
peripheral nervous system development	GO:0007422	23	13	0.294413
circadian rhythm	GO:0007623	32	15	0.295971
DNA integrity checkpoint	GO:0031570	67	26	0.296356
developmental maturation	GO:0021700	41	20	0.296438
DNA modification	GO:0006304	35	18	0.296628
peptidyl-histidine modification	GO:0018202	15	7	0.29673
positive regulation of pseudopodium formation	GO:0031274	12	5	0.296848
meiotic recombination	GO:0007131	54	21	0.296943
regulation of MAPKKK cascade	GO:0043408	33	14	0.297126
germ cell development	GO:0007281	30	13	0.299207
regulation of viral genome replication	GO:0045069	18	10	0.299354
regulation of tyrosine phosphorylation of STAT protein	GO:0042509	20	10	0.299861
acyl-CoA metabolic process	GO:0006637	16	9	0.300413
organelle localization	GO:0051640	67	31	0.30094
carboxylic acid catabolic process	GO:0046395	57	31	0.301446
oligosaccharide biosynthetic process	GO:0009312	17	6	0.301574
response to drug	GO:0042493	57	35	0.302258
cell fate determination	GO:0001709	38	17	0.302633
viral infectious cycle	GO:0019058	66	24	0.302717
histone deacetylation	GO:0016575	24	12	0.303133
DNA methylation	GO:0006306	28	14	0.303335
ATP metabolic process	GO:0046034	89	45	0.306126
'de novo' pyrimidine base biosynthetic process	GO:0006207	11	5	0.306587
fructose metabolic process	GO:0006000	31	19	0.306596
gluconeogenesis	GO:0006094	25	16	0.306749
cytoskeletal anchoring at plasma membrane	GO:0007016	37	10	0.30704
positive regulation of actin filament polymerization	GO:0030838	10	5	0.307093
nucleoside triphosphate metabolic process	GO:0009141	125	66	0.307267
vacuole organization and biogenesis	GO:0007033	22	10	0.309982
negative regulation of cytokine biosynthetic process	GO:0042036	15	10	0.310491
cyclic nucleotide metabolic process	GO:0009187	72	35	0.310846
chondroitin sulfate biosynthetic process	GO:0030206	16	8	0.31095
nitrogen compound catabolic process	GO:0044270	130	65	0.311022
negative regulation of small GTPase mediated signal transduction	GO:0051058	14	5	0.31109
regionalization	GO:0003002	45	18	0.311207
transforming growth factor beta receptor complex assembly	GO:0007181	11	6	0.311411
glutamine family amino acid catabolic process	GO:0009065	40	15	0.311682
'de novo' posttranslational protein folding	GO:0051084	21	9	0.311775
regulation of embryonic development	GO:0045995	17	6	0.312685
regulation of intracellular pH	GO:0051453	15	6	0.313188
signal complex assembly	GO:0007172	20	8	0.313493
negative regulation of I-kappaB kinase/NF-kappaB cascade	GO:0043124	18	6	0.313692
positive regulation of CD4-positive, alpha beta T cell differentiation	GO:0043372	11	6	0.314198
cell redox homeostasis	GO:0045454	20	8	0.315853
generation of a signal involved in cell-cell signaling	GO:0003001	53	25	0.316098
regulation of protein polymerization	GO:0032271	33	15	0.316809
positive regulation of T-helper 1 cell differentiation	GO:0045627	8	5	0.317137
snRNA metabolic process	GO:0016073	12	5	0.317644
cell structure disassembly during apoptosis	GO:0006921	22	13	0.319524
secondary metabolic process	GO:0019748	38	20	0.319918
lysosomal transport	GO:0007041	26	11	0.320249
protein amino acid deacetylation	GO:0006476	28	14	0.321572
negative regulation of T cell activation	GO:0050868	9	6	0.322683
activation of NF-kappaB-inducing kinase activity	GO:0007250	30	13	0.324834
heparan sulfate proteoglycan metabolic process	GO:0030201	30	10	0.325171
chromatin silencing	GO:0006342	22	11	0.325469
cholesterol biosynthetic process	GO:0006695	51	24	0.325792
glycosphingolipid biosynthetic process	GO:0006688	15	11	0.325979
positive regulation of interleukin-1 secretion	GO:0050716	15	8	0.326357
energy reserve metabolic process	GO:0006112	66	38	0.32667
T-helper 1 type immune response	GO:0042088	12	7	0.326897
neurotransmitter transport	GO:0006836	118	58	0.328514
mitochondrion localization	GO:0051646	14	7	0.329294
regulation of cytokine production	GO:0001817	9	5	0.329565
aspartate family amino acid biosynthetic process	GO:0009067	13	9	0.329629
regulation of T cell proliferation	GO:0042129	34	17	0.32964
mitotic cell cycle spindle assembly checkpoint	GO:0007094	22	7	0.329806
nuclear organization and biogenesis	GO:0006997	48	24	0.329946
response to calcium ion	GO:0051592	30	10	0.329977
protein prenylation	GO:0018342	21	7	0.330024
leukocyte degranulation	GO:0043299	8	5	0.33007
positive regulation of mitosis	GO:0045840	14	7	0.330318
tissue homeostasis	GO:0001894	16	11	0.330446
spermidine metabolic process	GO:0008216	15	5	0.330576
B cell differentiation	GO:0030183	40	14	0.330673
regulation of DNA repair	GO:0006282	21	11	0.330958
ovarian follicle development	GO:0001541	17	11	0.331886
pigment biosynthetic process	GO:0046148	65	31	0.332026
regulation of DNA recombination	GO:0000018	25	11	0.332388
keratinization	GO:0031424	24	18	0.332597
synaptic vesicle endocytosis	GO:0048488	15	5	0.332782
DNA duplex unwinding	GO:0032508	26	14	0.332802
positive regulation of lymphocyte proliferation	GO:0050671	32	17	0.332824
G1/S transition checkpoint	GO:0031575	28	9	0.332971
peptide transport	GO:0015833	34	15	0.333
nuclear-transcribed mRNA catabolic process	GO:0000956	51	27	0.333246
copper ion transport	GO:0006825	18	10	0.333258
microtubule nucleation	GO:0007020	23	8	0.333352
tissue remodeling	GO:0048771	11	7	0.333448
positive regulation of viral reproduction	GO:0048524	12	5	0.33358
response to mechanical stimulus	GO:0009612	19	8	0.33385
porphyrin catabolic process	GO:0006787	12	5	0.333989
retrograde vesicle-mediated transport, Golgi to ER	GO:0006890	28	14	0.334151
positive regulation of transcription factor activity	GO:0051091	46	24	0.334429
immunoglobulin production	GO:0002377	8	5	0.334485
cellular aldehyde metabolic process	GO:0006081	26	14	0.334646
protein stabilization	GO:0050821	20	9	0.335534
aspartate family amino acid metabolic process	GO:0009066	36	18	0.335953
positive regulation of angiogenesis	GO:0045766	29	10	0.336151
pyrimidine base biosynthetic process	GO:0019856	14	7	0.336492
nucleobase, nucleoside, nucleotide and nucleic acid transport	GO:0015931	140	72	0.337554
urogenital system development	GO:0001655	15	8	0.338807
pyrimidine deoxyribonucleoside metabolic process	GO:0046125	11	5	0.338844
organic cation transport	GO:0015695	11	5	0.33934
regulation of interferon-alpha biosynthetic process	GO:0045354	7	5	0.339838
I-kappaB kinase/NF-kappaB cascade	GO:0007249	80	40	0.342933
G2 phase	GO:0051319	19	5	0.343124
regulation of cellular component size	GO:0032535	113	44	0.34394
neurotransmitter secretion	GO:0007269	39	19	0.344166
complement activation, alternative pathway	GO:0006957	16	12	0.344458
methionine metabolic process	GO:0006555	24	9	0.345243
mRNA polyadenylation	GO:0006378	24	11	0.34526
interspecies interaction between organisms	GO:0044419	56	22	0.345581
retinol metabolic process	GO:0042572	14	5	0.34575
monovalent inorganic cation homeostasis	GO:0055067	60	28	0.347499
amino acid catabolic process	GO:0009063	122	60	0.34875
tRNA metabolic process	GO:0006399	177	96	0.34927
neurotransmitter metabolic process	GO:0042133	32	18	0.349588
cyclic nucleotide biosynthetic process	GO:0009190	39	25	0.349752
negative regulation of phosphorus metabolic process	GO:0010563	16	7	0.349967
glutamine metabolic process	GO:0006541	36	18	0.350086
positive regulation of JNK cascade	GO:0046330	19	6	0.350131
anterior/posterior pattern formation	GO:0009952	25	9	0.350409
neuron adhesion	GO:0007158	14	6	0.350634
regulation of intracellular protein transport	GO:0033157	40	22	0.35124
phosphoinositide-mediated signaling	GO:0048015	153	76	0.352793
pigment metabolic process	GO:0042440	72	35	0.356027
ribonucleoside triphosphate metabolic process	GO:0009199	118	62	0.358247
ovulation cycle	GO:0042698	19	13	0.358374
molybdopterin cofactor biosynthetic process	GO:0032324	14	7	0.358418
mRNA catabolic process	GO:0006402	70	34	0.358878
cortical actin cytoskeleton organization and biogenesis	GO:0030866	24	7	0.358921
positive regulation of endocytosis	GO:0045807	23	11	0.359306
one-carbon compound metabolic process	GO:0006730	138	74	0.359314
porphyrin metabolic process	GO:0006778	39	20	0.359361
regulation of epidermal growth factor receptor activity	GO:0007176	11	5	0.359427
negative regulation of catabolic process	GO:0009895	13	5	0.359614
regulation of cyclin-dependent protein kinase activity	GO:0000079	74	41	0.360098
response to metal ion	GO:0010038	59	25	0.364018
arginine metabolic process	GO:0006525	22	13	0.364091
regulation of action potential in neuron	GO:0019228	45	23	0.364522
positive regulation of DNA binding	GO:0043388	48	25	0.365028
leukocyte mediated cytotoxicity	GO:0001909	12	7	0.365221
cartilage condensation	GO:0001502	20	8	0.365254
regulation of protein complex assembly	GO:0043254	18	7	0.365725
negative regulation of myeloid leukocyte differentiation	GO:0002762	12	6	0.366409
regulation of mRNA processing	GO:0050684	18	9	0.367782
mechanosensory behavior	GO:0007638	10	5	0.36796
estrogen metabolic process	GO:0008210	16	9	0.368285
genetic imprinting	GO:0006349	9	5	0.368458
autophagy	GO:0006914	43	21	0.368533
Notch receptor processing	GO:0007220	22	9	0.368789
gastrulation	GO:0007369	23	11	0.368887
cell fate commitment	GO:0045165	47	20	0.369034
post-Golgi vesicle-mediated transport	GO:0006892	57	18	0.369108
regulation of cellular pH	GO:0030641	22	10	0.369173
regulation of interleukin-6 biosynthetic process	GO:0045408	11	6	0.369174
response to organic substance	GO:0010033	44	24	0.369201
sulfur amino acid biosynthetic process	GO:0000097	16	9	0.369294
drug metabolic process	GO:0017144	8	5	0.369368
S phase	GO:0051320	10	5	0.369393
heme metabolic process	GO:0042168	32	17	0.369474
glucan biosynthetic process	GO:0009250	15	11	0.369521
lipid modification	GO:0030258	119	57	0.369574
regulation of osteoclast differentiation	GO:0045670	9	5	0.369862
striated muscle cell differentiation	GO:0051146	14	6	0.369867
cellular macromolecular complex disassembly	GO:0034623	32	17	0.369977
cytoplasmic sequestering of protein	GO:0051220	24	13	0.37024
ubiquinone metabolic process	GO:0006743	21	12	0.370503
negative regulation of muscle development	GO:0048635	19	7	0.37051
isoprenoid biosynthetic process	GO:0008299	34	17	0.373166
protein polymerization	GO:0051258	62	35	0.373296
biogenic amine catabolic process	GO:0042402	12	6	0.373301
female pregnancy	GO:0007565	149	64	0.373414
nucleosome organization	GO:0034728	149	83	0.373656
nucleoside metabolic process	GO:0009116	54	31	0.374499
purine ribonucleoside triphosphate metabolic process	GO:0009205	117	61	0.37466
positive regulation of lyase activity	GO:0051349	64	25	0.374691
regulation of muscle contraction	GO:0006937	66	37	0.374725
negative regulation of immune response	GO:0050777	11	5	0.375033
regulation of action potential	GO:0001508	48	25	0.375186
focal adhesion formation	GO:0048041	23	9	0.375269
positive regulation of interleukin-1 beta secretion	GO:0050718	14	7	0.375825
hexose catabolic process	GO:0019320	137	76	0.376188
bone resorption	GO:0045453	10	6	0.379551
RNA-dependent DNA replication	GO:0006278	33	16	0.381158
pyrimidine nucleotide metabolic process	GO:0006220	65	33	0.381645
fatty acid beta-oxidation	GO:0006635	33	16	0.381655
negative regulation of transcription factor import into nucleus	GO:0042992	22	13	0.381721
synaptic vesicle transport	GO:0048489	32	14	0.385355
acetyl-CoA metabolic process	GO:0006084	56	31	0.385448
transcription from RNA polymerase III promoter	GO:0006383	36	17	0.385776
amino sugar catabolic process	GO:0046348	12	9	0.385912
sterol biosynthetic process	GO:0016126	58	28	0.38624
digestive system process	GO:0022600	18	9	0.386412
response to osmotic stress	GO:0006970	9	5	0.389789
transcription-coupled nucleotide-excision repair	GO:0006283	10	6	0.389842
induction of apoptosis by intracellular signals	GO:0008629	60	25	0.390726
branched chain family amino acid catabolic process	GO:0009083	17	9	0.390752
pyrimidine deoxyribonucleotide metabolic process	GO:0009219	13	7	0.391112
negative regulation of transport	GO:0051051	44	24	0.391225
aging	GO:0007568	27	15	0.391434
thyroid hormone generation	GO:0006590	10	5	0.391658
plasma membrane organization and biogenesis	GO:0007009	8	5	0.39216
chromatin assembly	GO:0031497	154	86	0.39224
fatty acid catabolic process	GO:0009062	48	26	0.394492
nucleoside transport	GO:0015858	10	5	0.394787
epidermal cell differentiation	GO:0009913	29	21	0.396192
regulation of catabolic process	GO:0009894	47	17	0.397463
energy coupled proton transport, down electrochemical gradient	GO:0015985	71	36	0.397756
regulation of behavior	GO:0050795	15	8	0.39778
apoptotic nuclear changes	GO:0030262	27	15	0.397902
regulation of muscle development	GO:0048634	32	12	0.398043
porphyrin biosynthetic process	GO:0006779	27	15	0.398404
regulation of transcription factor import into nucleus	GO:0042990	29	18	0.398561
two-component signal transduction system (phosphorelay)	GO:0000160	23	9	0.398751
L-serine metabolic process	GO:0006563	37	15	0.398907
regulation of defense response	GO:0031347	31	18	0.399067
telomere organization and biogenesis	GO:0032200	43	21	0.400776
biopolymer methylation	GO:0043414	62	31	0.400901
monosaccharide catabolic process	GO:0046365	138	77	0.401095
bile acid catabolic process	GO:0030573	9	5	0.401144
regulation of DNA metabolic process	GO:0051052	81	41	0.40118
nucleoside triphosphate biosynthetic process	GO:0009142	110	59	0.401411
male meiosis	GO:0007140	5	5	0.401644
negative regulation of intracellular transport	GO:0032387	28	15	0.402802
Golgi to endosome transport	GO:0006895	21	6	0.403177
RNA polyadenylation	GO:0043631	30	13	0.403765
membrane fusion	GO:0006944	93	36	0.403845
neuron maturation	GO:0042551	24	10	0.403923
RNA localization	GO:0006403	128	63	0.404241
positive regulation of transport	GO:0051050	48	24	0.405407
pyrimidine nucleoside triphosphate metabolic process	GO:0009147	34	19	0.406813
epidermis morphogenesis	GO:0048730	32	22	0.407071
biogenic amine biosynthetic process	GO:0042401	59	26	0.407098
response to redox state	GO:0051775	8	5	0.407293
DNA fragmentation during apoptosis	GO:0006309	20	11	0.4074
hydrogen peroxide catabolic process	GO:0042744	13	7	0.407527
positive regulation of cell cycle	GO:0045787	22	11	0.4079
cellular monovalent inorganic cation homeostasis	GO:0030004	36	14	0.408467
positive regulation of anti-apoptosis	GO:0045768	29	7	0.410444
nucleosome disassembly	GO:0006337	16	8	0.411133
protein heterooligomerization	GO:0051291	19	8	0.411136
regulation of oxidoreductase activity	GO:0051341	19	5	0.411461
spindle checkpoint	GO:0031577	25	8	0.411624
body fluid secretion	GO:0007589	23	13	0.412061
tRNA processing	GO:0008033	88	49	0.412291
mRNA 3'-end processing	GO:0031124	26	13	0.412554
deoxyribonucleotide metabolic process	GO:0009262	19	11	0.412593
amino acid derivative catabolic process	GO:0042219	19	10	0.412628
nucleobase metabolic process	GO:0009112	36	16	0.412669
negative regulation of gene expression, epigenetic	GO:0045814	28	12	0.412688
pyrimidine nucleotide biosynthetic process	GO:0006221	47	24	0.412758
double-strand break repair	GO:0006302	47	21	0.412881
chloride transport	GO:0006821	86	43	0.413043
heme biosynthetic process	GO:0006783	25	13	0.413048
natural killer cell mediated immunity	GO:0002228	11	6	0.413115
activation of adenylate cyclase activity	GO:0007190	45	20	0.413378
regulation of membrane potential	GO:0042391	51	27	0.413441
arginine catabolic process	GO:0006527	14	6	0.413636
regulation of transcriptional preinitiation complex assembly	GO:0045898	19	7	0.413712
N-terminal protein amino acid modification	GO:0031365	21	10	0.413794
response to light stimulus	GO:0009416	75	39	0.41417
regulation of blood pressure	GO:0008217	60	31	0.416272
regulation of cyclase activity	GO:0031279	118	52	0.417616
synapse organization and biogenesis	GO:0050808	62	27	0.417682
response to bacterium	GO:0009617	94	73	0.417855
regulation of anti-apoptosis	GO:0045767	40	10	0.417889
defense response to virus	GO:0051607	17	8	0.418073
C21-steroid hormone metabolic process	GO:0008207	35	19	0.41809
response to inorganic substance	GO:0010035	64	27	0.418174
arginine biosynthetic process	GO:0006526	8	7	0.418399
embryonic pattern specification	GO:0009880	22	13	0.418522
positive regulation of binding	GO:0051099	49	26	0.418666
serine family amino acid metabolic process	GO:0009069	73	34	0.420901
actin filament bundle formation	GO:0051017	35	12	0.421897
establishment of vesicle localization	GO:0051650	27	13	0.422324
branched chain family amino acid metabolic process	GO:0009081	33	16	0.422334
DNA damage response, signal transduction resulting in induction of apoptosis	GO:0008630	26	12	0.42239
ATP biosynthetic process	GO:0006754	77	40	0.422409
regulated secretory pathway	GO:0045055	12	7	0.423667
synaptic vesicle exocytosis	GO:0016079	15	7	0.424156
positive regulation of protein transport	GO:0051222	7	5	0.424631
rRNA transcription	GO:0009303	12	7	0.424646
striated muscle contraction	GO:0006941	49	24	0.425062
cAMP biosynthetic process	GO:0006171	25	14	0.425398
lipid oxidation	GO:0034440	42	23	0.425555
epithelial cell differentiation	GO:0030855	12	9	0.425609
alcohol catabolic process	GO:0046164	143	79	0.429025
developmental growth	GO:0048589	16	9	0.429374
regulation of smooth muscle contraction	GO:0006940	22	14	0.429495
ribonucleoside triphosphate biosynthetic process	GO:0009201	106	57	0.429828
DNA ligation	GO:0006266	15	9	0.429865
negative regulation of protein amino acid phosphorylation	GO:0001933	12	5	0.429907
regulation of receptor-mediated endocytosis	GO:0048259	15	7	0.430299
iron ion homeostasis	GO:0055072	53	22	0.43051
purine ribonucleoside triphosphate biosynthetic process	GO:0009206	105	56	0.430999
pyrimidine nucleoside metabolic process	GO:0006213	18	10	0.431292
regulation of actin polymerization or depolymerization	GO:0008064	105	41	0.431522
neutrophil activation	GO:0042119	8	5	0.431843
tube development	GO:0035295	35	23	0.433626
aromatic compound biosynthetic process	GO:0019438	25	15	0.433842
positive regulation of cell migration	GO:0030335	24	9	0.433845
actin cytoskeleton reorganization	GO:0031532	20	8	0.435078
telomere maintenance via telomerase	GO:0007004	30	14	0.435245
induction of apoptosis via death domain receptors	GO:0008625	26	14	0.435737
embryonic development ending in birth or egg hatching	GO:0009792	50	19	0.437906
protein maturation	GO:0051604	25	10	0.437943
oxygen transport	GO:0015671	32	17	0.438223
viral genome replication	GO:0019079	43	17	0.438717
cofactor catabolic process	GO:0051187	60	32	0.439086
female gonad development	GO:0008585	18	12	0.439314
vacuolar transport	GO:0007034	35	16	0.439567
regulation of liquid surface tension	GO:0050828	12	5	0.439585
fat-soluble vitamin metabolic process	GO:0006775	23	12	0.439806
protein import into nucleus, translocation	GO:0000060	35	16	0.44006
pyrimidine nucleotide-sugar transport	GO:0015781	11	5	0.440075
detection of external stimulus	GO:0009581	45	30	0.440251
in utero embryonic development	GO:0001701	41	14	0.441011
regulation of epidermal growth factor receptor signaling pathway	GO:0042058	14	6	0.44121
synaptogenesis	GO:0007416	36	23	0.441282
mRNA export from nucleus	GO:0006406	45	24	0.441772
positive regulation of receptor-mediated endocytosis	GO:0048260	10	5	0.442704
ethanol metabolic process	GO:0006067	9	5	0.443194
RNA modification	GO:0009451	22	13	0.443549
response to starvation	GO:0042594	26	15	0.445186
NADP metabolic process	GO:0006739	29	14	0.446214
regulation of gene-specific transcription	GO:0032583	23	9	0.447345
mRNA transport	GO:0051028	116	59	0.447755
odontogenesis	GO:0042476	17	11	0.449637
response to endogenous stimulus	GO:0009719	47	27	0.450104
DNA damage response, signal transduction by p53 class mediator resulting in cell cycle arrest	GO:0006977	17	6	0.4515
malate metabolic process	GO:0006108	14	6	0.451995
cAMP metabolic process	GO:0046058	32	17	0.452105
mesodermal cell differentiation	GO:0048333	9	5	0.452342
protein tetramerization	GO:0051262	36	14	0.452576
glycine metabolic process	GO:0006544	32	16	0.452618
G-protein signaling, coupled to cAMP nucleotide second messenger	GO:0007188	77	40	0.452988
regulation of calcium ion transport	GO:0051924	16	8	0.453051
positive regulation of caspase activity	GO:0043280	75	37	0.453435
nucleosome assembly	GO:0006334	133	76	0.453583
SMAD protein complex assembly	GO:0007183	7	5	0.453913
cytoplasmic sequestering of transcription factor	GO:0042994	19	12	0.454086
sister chromatid segregation	GO:0000819	41	21	0.455338
mitotic sister chromatid segregation	GO:0000070	38	20	0.455826
protein amino acid sulfation	GO:0006477	14	9	0.456045
nuclear export	GO:0051168	74	38	0.456119
neurotransmitter biosynthetic process	GO:0042136	13	7	0.456132
polysaccharide catabolic process	GO:0000272	20	14	0.456238
folic acid and derivative biosynthetic process	GO:0009396	21	9	0.456536
nucleoside diphosphate metabolic process	GO:0009132	12	7	0.456623
defense response to bacterium	GO:0042742	85	69	0.456699
positive regulation of MAPKKK cascade	GO:0043410	25	10	0.456966
mesoderm morphogenesis	GO:0048332	20	8	0.457399
detection of biotic stimulus	GO:0009595	24	15	0.457414
dicarboxylic acid metabolic process	GO:0043648	26	10	0.45746
pyrimidine ribonucleotide biosynthetic process	GO:0009220	37	19	0.457818
N-acetylglucosamine catabolic process	GO:0006046	11	8	0.457887
regulation of hormone secretion	GO:0046883	18	10	0.457955
microtubule organizing center organization and biogenesis	GO:0031023	25	17	0.458121
positive regulation of interleukin-8 biosynthetic process	GO:0045416	8	5	0.458495
positive regulation of T cell proliferation	GO:0042102	29	14	0.46264
eye development	GO:0001654	13	6	0.462938
pyrimidine ribonucleotide metabolic process	GO:0009218	40	20	0.462995
cGMP metabolic process	GO:0046068	14	11	0.463013
glycine catabolic process	GO:0006546	18	9	0.463265
phosphoinositide phosphorylation	GO:0046854	17	8	0.463361
regulation of tyrosine phosphorylation of Stat3 protein	GO:0042516	15	7	0.463554
appendage morphogenesis	GO:0035107	28	9	0.463754
metabotropic glutamate receptor signaling pathway	GO:0007216	10	6	0.46451
establishment of RNA localization	GO:0051236	121	62	0.465146
positive regulation of cell motion	GO:0051272	35	13	0.465914
negative regulation of hormone secretion	GO:0046888	8	5	0.466727
oligopeptide transport	GO:0006857	14	6	0.467476
regulation of mitotic metaphase/anaphase transition	GO:0030071	22	11	0.467678
peroxisome organization and biogenesis	GO:0007031	33	18	0.467894
axon cargo transport	GO:0008088	19	7	0.467963
peptidyl-tyrosine modification	GO:0018212	24	12	0.467972
methylation	GO:0032259	70	36	0.470974
chaperone cofactor-dependent protein folding	GO:0051085	11	6	0.471193
aerobic respiration	GO:0009060	61	32	0.471368
regulation of Wnt receptor signaling pathway	GO:0030111	47	17	0.471412
cellular respiration	GO:0045333	71	37	0.471542
glycerol-3-phosphate metabolic process	GO:0006072	17	6	0.47185
sex differentiation	GO:0007548	74	45	0.472181
Wnt receptor signaling pathway, calcium modulating pathway	GO:0007223	25	18	0.472296
DNA damage response, signal transduction by p53 class mediator resulting in induction of apoptosis	GO:0042771	15	5	0.472393
regulation of inflammatory response	GO:0050727	13	8	0.472526
steroid catabolic process	GO:0006706	29	13	0.472583
nucleotide catabolic process	GO:0009166	26	13	0.473073
cyclic-nucleotide-mediated signaling	GO:0019935	154	82	0.473281
DNA-dependent DNA replication	GO:0006261	139	76	0.473628
collagen fibril organization	GO:0030199	14	5	0.474812
phospholipid dephosphorylation	GO:0046839	52	21	0.474898
regulation of protein stability	GO:0031647	34	14	0.475246
response to nutrient	GO:0007584	36	17	0.475274
deoxyribonucleoside diphosphate metabolic process	GO:0009186	8	5	0.475298
spermatid development	GO:0007286	23	13	0.475343
negative regulation of nucleocytoplasmic transport	GO:0046823	23	14	0.47573
tRNA modification	GO:0006400	9	5	0.475786
peptide or protein amino-terminal blocking	GO:0018409	12	6	0.47614
tryptophanyl-tRNA aminoacylation	GO:0006436	10	6	0.477419
acetylcholine receptor signaling, muscarinic pathway	GO:0007213	8	5	0.477481
bile acid biosynthetic process	GO:0006699	10	7	0.477725
acetyl-CoA catabolic process	GO:0046356	45	24	0.477894
fructose 2,6-bisphosphate metabolic process	GO:0006003	13	9	0.479962
regulation of ossification	GO:0030278	22	12	0.480431
water transport	GO:0006833	19	9	0.480445
androgen biosynthetic process	GO:0006702	7	5	0.480719
organic anion transport	GO:0015711	30	14	0.480887
DNA replication initiation	GO:0006270	34	20	0.481127
RNA splicing, via transesterification reactions with bulged adenosine as nucleophile	GO:0000377	150	70	0.481301
regulation of heart contraction	GO:0008016	62	27	0.481341
cAMP-mediated signaling	GO:0019933	86	42	0.481623
response to nutrient levels	GO:0031667	66	34	0.481856
positive regulation of NF-kappaB transcription factor activity	GO:0051092	39	19	0.485421
purine base metabolic process	GO:0006144	17	6	0.485705
positive regulation of nitric oxide biosynthetic process	GO:0045429	25	7	0.48596
negative regulation of translation	GO:0017148	20	12	0.486
negative regulation of coagulation	GO:0050819	27	15	0.486135
detection of stimulus	GO:0051606	97	57	0.486169
tetraterpenoid metabolic process	GO:0016108	13	7	0.486446
cellular response to nutrient levels	GO:0031669	25	15	0.486622
cell killing	GO:0001906	17	10	0.489171
hormone transport	GO:0009914	15	7	0.493148
multicellular organismal water homeostasis	GO:0050891	8	5	0.493606
fibrinolysis	GO:0042730	19	10	0.496137
RNA export from nucleus	GO:0006405	53	30	0.497257
posttranscriptional regulation of gene expression	GO:0010608	195	91	0.49728
negative regulation of cellular biosynthetic process	GO:0031327	26	15	0.497556
reproductive developmental process	GO:0003006	81	47	0.497759
cytokine metabolic process	GO:0042107	16	9	0.499893
positive regulation of growth	GO:0045927	21	11	0.501656
spermatid differentiation	GO:0048515	27	14	0.501703
C21-steroid hormone biosynthetic process	GO:0006700	26	14	0.502198
postreplication repair	GO:0006301	17	6	0.502951
bone mineralization	GO:0030282	9	7	0.50383
regulation of chemotaxis	GO:0050920	12	7	0.504325
calcium-dependent cell-cell adhesion	GO:0016339	50	30	0.506642
multicellular organism reproduction	GO:0032504	43	25	0.508019
activation of protein kinase C activity	GO:0007205	51	24	0.508516
serine family amino acid catabolic process	GO:0009071	21	10	0.50854
protein amino acid prenylation	GO:0018346	19	6	0.508694
regulation of blood coagulation	GO:0030193	22	12	0.514002
histidine catabolic process	GO:0006548	6	5	0.514343
regulation of endothelial cell proliferation	GO:0001936	11	6	0.514376
pyrimidine base metabolic process	GO:0006206	19	10	0.514602
regulation of response to external stimulus	GO:0032101	28	16	0.515013
regulation of ion transport	GO:0043269	19	10	0.515105
vesicle localization	GO:0051648	28	14	0.515452
protein export from nucleus	GO:0006611	18	8	0.515876
cellular response to starvation	GO:0009267	24	14	0.515952
aromatic amino acid family metabolic process	GO:0009072	36	21	0.516243
thiamin and derivative metabolic process	GO:0042723	9	5	0.516337
regulation of bone mineralization	GO:0030500	19	9	0.517017
G-protein signaling, coupled to cyclic nucleotide second messenger	GO:0007187	136	76	0.517109
Golgi organization and biogenesis	GO:0007030	25	12	0.519258
regulation of chromatin assembly or disassembly	GO:0001672	12	5	0.521173
kidney development	GO:0001822	11	6	0.526891
mitotic recombination	GO:0006312	10	5	0.527107
regulation of interleukin-8 biosynthetic process	GO:0045414	9	6	0.527398
regulation of nucleobase, nucleoside, nucleotide and nucleic acid transport	GO:0032239	15	6	0.530848
coenzyme catabolic process	GO:0009109	48	27	0.530878
positive regulation of translational initiation	GO:0045948	9	5	0.531257
fatty acid transport	GO:0015908	16	5	0.531766
CTP metabolic process	GO:0046036	27	15	0.53217
estrogen biosynthetic process	GO:0006703	8	6	0.533812
regulation of endocytosis	GO:0030100	46	21	0.534016
androgen metabolic process	GO:0008209	17	12	0.534075
response to hydrogen peroxide	GO:0042542	14	8	0.534469
sensory organ development	GO:0007423	21	10	0.537614
glutamate signaling pathway	GO:0007215	42	18	0.537858
RNA 3'-end processing	GO:0031123	36	16	0.540632
ribonucleoside metabolic process	GO:0009119	24	13	0.54355
detection of visible light	GO:0009584	28	19	0.543855
G1 phase	GO:0051318	47	21	0.543925
segmentation	GO:0035282	15	7	0.545848
protein amino acid ADP-ribosylation	GO:0006471	81	37	0.54591
peptidoglycan catabolic process	GO:0009253	5	5	0.547688
serine family amino acid biosynthetic process	GO:0009070	35	16	0.547892
peptide hormone secretion	GO:0030072	14	6	0.548379
bile acid metabolic process	GO:0008206	30	16	0.548409
regulation of innate immune response	GO:0045088	15	8	0.549024
calcium ion-dependent exocytosis	GO:0017156	11	7	0.549654
response to extracellular stimulus	GO:0009991	70	37	0.550079
sphingolipid catabolic process	GO:0030149	21	9	0.552532
G1 phase of mitotic cell cycle	GO:0000080	38	18	0.552851
polyamine biosynthetic process	GO:0006596	20	8	0.552904
caspase activation	GO:0006919	64	32	0.553018
regulation of lipid biosynthetic process	GO:0046890	12	5	0.553257
cytokine biosynthetic process	GO:0042089	15	8	0.553421
intra-Golgi vesicle-mediated transport	GO:0006891	38	16	0.554246
G-protein signaling, adenylate cyclase activating pathway	GO:0007189	19	5	0.556334
feeding behavior	GO:0007631	35	25	0.557142
negative regulation of protein modification process	GO:0031400	18	8	0.557921
folic acid and derivative metabolic process	GO:0006760	30	13	0.55796
detection of bacterium	GO:0016045	13	10	0.559994
response to carbohydrate stimulus	GO:0009743	15	10	0.560514
glycolysis	GO:0006096	93	54	0.56058
embryonic morphogenesis	GO:0048598	66	27	0.563749
positive regulation of intracellular transport	GO:0032388	9	6	0.563763
regulation of actin filament depolymerization	GO:0030834	78	27	0.564269
establishment of tissue polarity	GO:0007164	9	6	0.564282
response to pH	GO:0009268	9	5	0.564395
negative regulation of adenylate cyclase activity	GO:0007194	54	27	0.564791
regulation of protein binding	GO:0043393	8	5	0.564914
negative regulation of secretion	GO:0051048	16	8	0.564975
neurotransmitter catabolic process	GO:0042135	15	7	0.56528
glucose catabolic process	GO:0006007	116	65	0.565284
translational initiation	GO:0006413	70	29	0.565371
centrosome cycle	GO:0007098	19	12	0.573215
regulation of chromosome organization and biogenesis	GO:0033044	31	12	0.573739
negative regulation of Wnt receptor signaling pathway	GO:0030178	25	10	0.574048
regulation of actin filament polymerization	GO:0030833	24	12	0.574264
cell aging	GO:0007569	21	11	0.574562
beta-tubulin folding	GO:0007025	14	8	0.577241
non-recombinational repair	GO:0000726	18	8	0.577766
regulation of immune effector process	GO:0002697	14	6	0.577822
phosphatidylinositol biosynthetic process	GO:0006661	8	5	0.578272
thyroid hormone metabolic process	GO:0042403	11	6	0.578348
purine ribonucleoside metabolic process	GO:0046128	20	10	0.578682
development of primary sexual characteristics	GO:0045137	43	30	0.578787
regulation of lipid kinase activity	GO:0043550	8	5	0.578796
oxidative phosphorylation	GO:0006119	120	64	0.578808
neuronal ion channel clustering	GO:0045161	13	6	0.578874
G-protein signaling, adenylate cyclase inhibiting pathway	GO:0007193	20	11	0.579582
barbed-end actin filament capping	GO:0051016	74	26	0.580363
spindle organization and biogenesis	GO:0007051	35	21	0.580793
regulation of S phase	GO:0033261	13	6	0.580993
DNA synthesis during DNA repair	GO:0000731	8	5	0.584359
ensheathment of neurons	GO:0007272	35	19	0.585298
cellular response to extracellular stimulus	GO:0031668	26	16	0.585672
lactation	GO:0007595	17	7	0.588175
regulation of exocytosis	GO:0017157	7	5	0.589447
regulation of transforming growth factor beta receptor signaling pathway	GO:0017015	22	8	0.59581
positive regulation of translation	GO:0045727	13	7	0.596321
morphogenesis of an epithelium	GO:0002009	20	14	0.597282
macroautophagy	GO:0016236	15	9	0.597457
centrosome organization and biogenesis	GO:0051297	24	16	0.597694
protein amino acid alkylation	GO:0008213	34	17	0.598008
pigmentation	GO:0043473	13	6	0.60122
cytokine production	GO:0001816	22	13	0.604761
response to toxin	GO:0009636	19	13	0.6053
reproductive structure development	GO:0048608	41	28	0.605582
natural killer cell activation	GO:0030101	38	22	0.611537
response to fungus	GO:0009620	16	12	0.61162
positive regulation of cellular biosynthetic process	GO:0031328	50	20	0.61208
organelle fission	GO:0048285	7	5	0.612353
hemocyte development	GO:0007516	14	9	0.612727
hyaluronan metabolic process	GO:0030212	8	5	0.612895
regulation of nitric oxide biosynthetic process	GO:0045428	27	9	0.61327
negative regulation of translational initiation	GO:0045947	9	6	0.615268
cell wall organization and biogenesis	GO:0007047	21	15	0.615977
regulation of lipid metabolic process	GO:0019216	37	15	0.616521
phototransduction	GO:0007602	27	18	0.616748
cholesterol transport	GO:0030301	12	5	0.617295
ATP hydrolysis coupled proton transport	GO:0015991	10	5	0.617838
G2/M transition of mitotic cell cycle	GO:0000086	32	12	0.618192
melanin biosynthetic process from tyrosine	GO:0006583	11	6	0.618821
regulation of transcription from RNA polymerase III promoter	GO:0006359	10	6	0.619364
UTP metabolic process	GO:0046051	26	14	0.621277
mRNA splice site selection	GO:0006376	36	13	0.621682
establishment of chromosome localization	GO:0051303	11	6	0.62402
regulation of histone modification	GO:0031056	17	6	0.624566
negative regulation of multicellular organismal process	GO:0051241	37	22	0.628032
cytolysis	GO:0019835	19	14	0.630398
positive regulation of nitrogen compound metabolic process	GO:0051173	27	8	0.630458
glycogen catabolic process	GO:0005980	8	5	0.632689
positive regulation of lipid metabolic process	GO:0045834	19	5	0.633239
DNA damage response, detection of DNA damage	GO:0042769	6	5	0.633791
GTP metabolic process	GO:0046039	28	16	0.638607
response to temperature stimulus	GO:0009266	25	14	0.638931
positive regulation of cell growth	GO:0030307	10	7	0.639968
acrosome reaction	GO:0007340	6	5	0.644846
pentose-phosphate shunt	GO:0006098	20	10	0.646849
fat cell differentiation	GO:0045444	20	8	0.651787
peptide biosynthetic process	GO:0043043	11	5	0.652294
tyrosine metabolic process	GO:0006570	21	11	0.652583
energy coupled proton transport, against electrochemical gradient	GO:0015988	13	7	0.653693
positive regulation of defense response	GO:0031349	15	10	0.654452
negative regulation of mitotic cell cycle	GO:0045930	14	6	0.657573
external encapsulating structure organization	GO:0045229	24	17	0.658962
glucan catabolic process	GO:0009251	9	6	0.660302
peroxisomal transport	GO:0043574	15	7	0.660512
mRNA cleavage	GO:0006379	18	10	0.660706
detection of stimulus involved in sensory perception	GO:0050906	29	20	0.660726
glutamate metabolic process	GO:0006536	19	9	0.660774
embryonic limb morphogenesis	GO:0030326	26	8	0.661079
positive regulation of multicellular organismal process	GO:0051240	34	18	0.661988
sensory perception of smell	GO:0007608	75	49	0.664904
cell wall catabolic process	GO:0016998	19	13	0.6652
caspase activation via cytochrome c	GO:0008635	13	7	0.665397
detection of abiotic stimulus	GO:0009582	34	23	0.667797
translational elongation	GO:0006414	45	22	0.669041
regulation of NF-kappaB import into nucleus	GO:0042345	22	12	0.670423
hindbrain development	GO:0030902	17	6	0.67122
defense response to fungus	GO:0050832	11	10	0.671294
respiratory chain complex IV assembly	GO:0008535	12	6	0.67179
regulation of neuron apoptosis	GO:0043523	17	10	0.671864
positive regulation of response to external stimulus	GO:0032103	21	11	0.672175
monoamine transport	GO:0015844	9	6	0.674785
cell-cell recognition	GO:0009988	11	8	0.676855
anaerobic glycolysis	GO:0019642	6	5	0.677249
water homeostasis	GO:0030104	16	8	0.677427
receptor guanylyl cyclase signaling pathway	GO:0007168	7	5	0.677822
tube morphogenesis	GO:0035239	25	18	0.678256
regulation of nitrogen compound metabolic process	GO:0051171	30	11	0.679197
drug transport	GO:0015893	17	12	0.682926
protein polyubiquitination	GO:0000209	23	8	0.683166
lipid glycosylation	GO:0030259	8	5	0.6848
response to magnesium ion	GO:0032026	11	5	0.685376
transcription termination	GO:0006353	12	6	0.690127
heterophilic cell adhesion	GO:0007157	15	6	0.690706
glutamate catabolic process	GO:0006538	12	5	0.691119
pathogenesis	GO:0009405	18	10	0.691655
carbohydrate homeostasis	GO:0033500	7	5	0.696979
peptidyl-tyrosine phosphorylation	GO:0018108	22	10	0.698487
mitotic chromosome condensation	GO:0007076	17	10	0.69907
sperm motility	GO:0030317	12	9	0.702753
dopamine receptor signaling pathway	GO:0007212	14	8	0.702789
fibroblast growth factor receptor signaling pathway	GO:0008543	25	10	0.706754
positive regulation of muscle contraction	GO:0045933	6	5	0.707299
assembly of spliceosomal tri-snRNP	GO:0000244	9	5	0.707888
response to hexose stimulus	GO:0009746	12	9	0.714382
positive regulation of carbohydrate metabolic process	GO:0045913	11	5	0.714617
positive regulation of innate immune response	GO:0045089	8	6	0.718479
adult behavior	GO:0030534	9	5	0.723741
purine salvage	GO:0043101	11	6	0.72396
methionine biosynthetic process	GO:0009086	8	5	0.724339
regulation of muscle cell differentiation	GO:0051147	9	6	0.724559
determination of bilateral symmetry	GO:0009855	7	5	0.724938
protein lipoylation	GO:0009249	9	5	0.727522
cellular metabolic compound salvage	GO:0043094	15	9	0.727805
aspartate family amino acid catabolic process	GO:0009068	9	6	0.727982
short-chain fatty acid metabolic process	GO:0046459	8	5	0.728122
transcription from RNA polymerase I promoter	GO:0006360	10	6	0.728581
single fertilization	GO:0007338	52	39	0.73144
mitochondrial transport	GO:0006839	75	44	0.731459
tetraterpenoid biosynthetic process	GO:0016109	11	5	0.736069
blastoderm segmentation	GO:0007350	14	6	0.747428
tetrahydrobiopterin metabolic process	GO:0046146	11	8	0.747645
anaphase	GO:0051322	19	7	0.749236
cell volume homeostasis	GO:0006884	11	7	0.749849
regeneration	GO:0031099	7	5	0.754391
fertilization	GO:0009566	53	40	0.757693
histidine metabolic process	GO:0006547	14	8	0.758918
negative regulation of NF-kappaB import into nucleus	GO:0042347	15	7	0.760258
vascular process in circulatory system	GO:0003018	15	12	0.760979
cell wall metabolic process	GO:0010382	20	14	0.762124
superoxide release	GO:0042554	12	9	0.762343
induction of positive chemotaxis	GO:0050930	9	5	0.764407
positive regulation of behavior	GO:0048520	11	6	0.76489
traversing start control point of mitotic cell cycle	GO:0007089	11	6	0.765511
L-serine biosynthetic process	GO:0006564	22	9	0.765846
ribonucleoprotein complex assembly	GO:0022618	154	71	0.774533
sperm-egg recognition	GO:0035036	6	6	0.77632
ribosome assembly	GO:0042255	14	11	0.77698
regulation of translation	GO:0006417	123	68	0.781918
asymmetric protein localization	GO:0008105	13	5	0.781965
vasoconstriction	GO:0042310	6	5	0.786344
protein homotetramerization	GO:0051289	18	6	0.787741
hormone-mediated signaling	GO:0009755	18	10	0.789609
aromatic compound catabolic process	GO:0019439	31	18	0.791731
phosphatidylinositol metabolic process	GO:0046488	9	6	0.7923
spliceosome assembly	GO:0000245	62	27	0.795627
regulation of translational initiation	GO:0006446	81	46	0.796249
mating	GO:0007618	10	6	0.797252
tyrosine catabolic process	GO:0006572	10	5	0.80079
zymogen activation	GO:0031638	6	5	0.801432
sulfate transport	GO:0008272	17	10	0.806418
myelination	GO:0042552	19	13	0.808196
rRNA metabolic process	GO:0016072	106	57	0.810769
aromatic amino acid family catabolic process	GO:0009074	22	12	0.816078
regulation of cellular biosynthetic process	GO:0031326	166	85	0.816199
plasma membrane fusion	GO:0045026	19	9	0.817431
peptide hormone processing	GO:0016486	9	6	0.819988
rRNA processing	GO:0006364	101	54	0.825916
sensory perception of chemical stimulus	GO:0007606	99	65	0.827093
cytokine secretion	GO:0050663	7	5	0.827164
mitochondrial ATP synthesis coupled electron transport	GO:0042775	43	25	0.827407
regulation of DNA replication	GO:0006275	33	18	0.827697
protein-cofactor linkage	GO:0018065	12	6	0.828229
copper ion homeostasis	GO:0055070	15	8	0.828783
sterol catabolic process	GO:0016127	11	6	0.828885
catecholamine biosynthetic process	GO:0042423	13	7	0.839964
protein targeting to peroxisome	GO:0006625	14	6	0.840173
mitochondrial membrane organization and biogenesis	GO:0007006	22	13	0.843865
spliceosomal snRNP biogenesis	GO:0000387	14	8	0.848272
regulation of cellular catabolic process	GO:0031329	14	5	0.852286
maintenance of fidelity during DNA-dependent DNA replication	GO:0045005	53	29	0.858618
inner mitochondrial membrane organization and biogenesis	GO:0007007	11	7	0.869696
gliogenesis	GO:0042063	13	9	0.869767
ribosome biogenesis	GO:0042254	121	67	0.869868
respiratory electron transport chain	GO:0022904	44	26	0.871025
sex determination	GO:0007530	19	11	0.871227
mitochondrial electron transport, NADH to ubiquinone	GO:0006120	33	20	0.877405
protein targeting to mitochondrion	GO:0006626	41	24	0.878318
cytoplasmic sequestering of NF-kappaB	GO:0007253	12	6	0.878832
regulation of tube size	GO:0035150	12	10	0.879916
L-phenylalanine metabolic process	GO:0006558	16	9	0.892906
endothelial cell migration	GO:0043542	11	8	0.895446
tachykinin signaling pathway	GO:0007217	7	5	0.896719
regulation of striated muscle contraction	GO:0006942	15	10	0.901074
cardiac cell differentiation	GO:0035051	9	5	0.901603
regulation of carbohydrate metabolic process	GO:0006109	15	8	0.903112
axis specification	GO:0009798	7	5	0.910727
gamma-aminobutyric acid signaling pathway	GO:0007214	24	14	0.911699
histone methylation	GO:0016571	12	8	0.9149
substrate-bound cell migration	GO:0006929	9	8	0.928141
fusion of sperm to egg plasma membrane	GO:0007342	8	6	0.931365
sensory perception of taste	GO:0050909	24	16	0.932136
glial cell development	GO:0021782	10	7	0.93981
autophagosome formation	GO:0000045	13	8	0.941017
male gonad development	GO:0008584	15	11	0.94686
regulation of vasoconstriction	GO:0019229	11	6	0.955476
development of primary male sexual characteristics	GO:0046546	17	13	0.955775
regulation of DNA replication initiation	GO:0030174	15	8	0.965871
pentose metabolic process	GO:0019321	11	6	0.966178
vesicle organization and biogenesis	GO:0016050	27	13	0.9748
protein import into mitochondrion	GO:0043681	13	9	0.975391
response to heat	GO:0009408	11	8	0.975583
male sex differentiation	GO:0046661	19	15	0.976248
negative regulation of DNA replication initiation	GO:0032297	9	6	0.981874
oligodendrocyte development	GO:0014003	8	6	0.982627
negative regulation of DNA metabolic process	GO:0051053	14	10	0.984434
protein import into mitochondrial inner membrane	GO:0045039	8	6	0.98497
