# Supplementary material for: Subgingival bacterial colonization profiles correlate with gingival tissue gene expression
Source: BMC Microbiol. 2009 Oct 18;9:221. doi: 10.1186/1471-2180-9-221 (PMC2771036; doi:10.1186/1471-2180-9-221)
Supplement: Additional file 15 — Table S15. List of all statistically significantly regulated GO groups in the gingival tissues according to levels of each of the 11 investigated species in the adjacent pockets. [file 1471-2180-9-221-S15.ZIP › Ec_GO_complete.xls]

## Sheet: Ec_GeneOntology
Group Name	ID	Probes (n)	Genes (n)	p-value
phosphate transport	GO:0006817	176	81	0.020441
muscle development	GO:0007517	257	98	0.0541544
cell-matrix adhesion	GO:0007160	161	60	0.182842
cell-substrate adhesion	GO:0031589	163	62	0.216747
negative regulation of signal transduction	GO:0009968	196	78	0.226572
regulation of anatomical structure morphogenesis	GO:0022603	133	48	0.230508
purine ribonucleotide metabolic process	GO:0009150	142	74	0.232352
hemopoietic or lymphoid organ development	GO:0048534	205	82	0.232846
cellular carbohydrate biosynthetic process	GO:0034637	135	73	0.237747
protein amino acid O-linked glycosylation	GO:0006493	51	21	0.238596
extracellular matrix organization and biogenesis	GO:0030198	57	23	0.239569
glycolipid metabolic process	GO:0006664	43	24	0.243177
MAPKKK cascade	GO:0000165	193	84	0.243998
meiosis	GO:0007126	116	56	0.247117
membrane lipid biosynthetic process	GO:0046467	159	81	0.248665
hemopoiesis	GO:0030097	203	81	0.24964
hemostasis	GO:0007599	186	88	0.252247
regulation of MAP kinase activity	GO:0043405	128	55	0.253206
antigen processing and presentation	GO:0019882	212	81	0.253248
positive regulation of transcription from RNA polymerase II promoter	GO:0045944	147	50	0.257004
regulation of cell morphogenesis	GO:0022604	95	35	0.257646
regulation of gene expression, epigenetic	GO:0040029	105	40	0.258008
intracellular receptor-mediated signaling pathway	GO:0030522	139	51	0.261155
lipopolysaccharide metabolic process	GO:0008653	10	7	0.26363
meiotic cell cycle	GO:0051321	117	57	0.264509
fatty acid biosynthetic process	GO:0006633	122	57	0.265043
cell projection organization and biogenesis	GO:0030030	194	79	0.266054
carbohydrate biosynthetic process	GO:0016051	162	85	0.26864
blood vessel development	GO:0001568	150	61	0.268927
ribonucleotide biosynthetic process	GO:0009260	151	80	0.269598
negative regulation of transferase activity	GO:0051348	89	39	0.27021
integrin-mediated signaling pathway	GO:0007229	165	61	0.275176
regulation of cell shape	GO:0008360	90	34	0.275462
sensory perception of chemical stimulus	GO:0007606	99	65	0.275607
purine ribonucleotide biosynthetic process	GO:0009152	132	70	0.275635
generation of neurons	GO:0048699	228	94	0.277922
regulation of Rho protein signal transduction	GO:0035023	233	85	0.278781
regulation of GTPase activity	GO:0043087	116	46	0.27906
acute inflammatory response	GO:0002526	117	63	0.279394
vasculature development	GO:0001944	154	62	0.280187
wound healing	GO:0042060	188	92	0.280355
regulation of cell differentiation	GO:0045595	160	74	0.280744
receptor-mediated endocytosis	GO:0006898	80	34	0.282565
ribonucleotide metabolic process	GO:0009259	165	86	0.283458
immune system development	GO:0002520	212	86	0.293286
activation of immune response	GO:0002253	83	44	0.295843
sensory perception of smell	GO:0007608	75	49	0.295936
protein-chromophore linkage	GO:0018298	66	23	0.296411
estrogen receptor signaling pathway	GO:0030520	32	10	0.297617
lipid transport	GO:0006869	153	69	0.29836
hydrogen transport	GO:0006818	136	67	0.300191
carboxylic acid biosynthetic process	GO:0046394	137	67	0.3026
detection of calcium ion	GO:0005513	27	9	0.303101
chromatin remodeling	GO:0006338	106	46	0.303187
protein amino acid N-linked glycosylation	GO:0006487	69	39	0.304138
apoptotic mitochondrial changes	GO:0008637	54	17	0.305403
amino acid derivative metabolic process	GO:0006575	131	65	0.305526
polysaccharide biosynthetic process	GO:0000271	31	21	0.305546
mannose metabolic process	GO:0006013	17	10	0.305568
amine catabolic process	GO:0009310	128	63	0.306051
biogenic amine metabolic process	GO:0006576	114	56	0.306466
glycosphingolipid metabolic process	GO:0006687	35	20	0.307338
carbohydrate transport	GO:0008643	69	29	0.307726
angiogenesis	GO:0001525	137	57	0.307862
antigen receptor-mediated signaling pathway	GO:0050851	19	9	0.308749
cellular polysaccharide metabolic process	GO:0044264	77	51	0.309315
negative regulation of catalytic activity	GO:0043086	199	89	0.309404
DNA recombination	GO:0006310	152	70	0.309525
anatomical structure formation	GO:0048646	161	66	0.309769
sphingolipid metabolic process	GO:0006665	97	50	0.310236
antigen processing and presentation of peptide antigen	GO:0048002	173	58	0.31091
purine nucleotide metabolic process	GO:0006163	149	79	0.312107
inactivation of MAPK activity	GO:0000188	37	17	0.313321
regulation of cytoskeleton organization and biogenesis	GO:0051493	169	63	0.313582
regulation of cell adhesion	GO:0030155	118	45	0.314522
phagocytosis	GO:0006909	40	22	0.317503
neuron morphogenesis during differentiation	GO:0048667	132	53	0.317663
germ cell development	GO:0007281	30	13	0.318813
regulation of cell size	GO:0008361	175	77	0.320088
proton transport	GO:0015992	132	66	0.322505
ER to Golgi vesicle-mediated transport	GO:0006888	193	78	0.323105
T cell receptor signaling pathway	GO:0050852	15	7	0.323235
ribonucleoside triphosphate metabolic process	GO:0009199	118	62	0.323676
polysaccharide metabolic process	GO:0005976	79	53	0.325068
positive regulation of cellular protein metabolic process	GO:0032270	90	40	0.325723
antigen processing and presentation of peptide antigen via MHC class I	GO:0002474	167	55	0.326141
nitrogen compound catabolic process	GO:0044270	130	65	0.326913
purine ribonucleoside triphosphate metabolic process	GO:0009205	117	61	0.328571
steroid hormone receptor signaling pathway	GO:0030518	134	49	0.329287
pyrimidine ribonucleotide biosynthetic process	GO:0009220	37	19	0.332586
nucleoside triphosphate metabolic process	GO:0009141	125	66	0.333964
regulation of homeostatic process	GO:0032844	36	12	0.335358
insulin receptor signaling pathway	GO:0008286	58	22	0.335998
negative regulation of MAP kinase activity	GO:0043407	40	18	0.33626
response to calcium ion	GO:0051592	30	10	0.336672
chromosome segregation	GO:0007059	101	47	0.337212
blood coagulation	GO:0007596	170	82	0.337431
cell morphogenesis during differentiation	GO:0000904	134	54	0.337931
nitric oxide metabolic process	GO:0046209	18	10	0.338254
purine nucleotide biosynthetic process	GO:0006164	139	75	0.338492
phospholipid biosynthetic process	GO:0008654	137	67	0.338701
positive regulation of protein metabolic process	GO:0051247	93	42	0.338792
regulation of G-protein coupled receptor protein signaling pathway	GO:0008277	79	34	0.339356
regulation of cell migration	GO:0030334	88	34	0.339464
induction of apoptosis by extracellular signals	GO:0008624	98	42	0.340049
regulation of organelle organization and biogenesis	GO:0033043	200	75	0.340473
positive regulation of cellular component organization	GO:0051130	99	40	0.340487
actin polymerization or depolymerization	GO:0008154	51	16	0.340527
extracellular structure organization	GO:0043062	117	49	0.340781
regulation of neurogenesis	GO:0050767	46	16	0.34371
nucleotide-excision repair	GO:0006289	35	22	0.343995
ATP metabolic process	GO:0046034	89	45	0.344681
axonogenesis	GO:0007409	131	52	0.345431
regulation of cell motion	GO:0051270	112	44	0.348466
platelet activation	GO:0030168	28	14	0.35024
female pregnancy	GO:0007565	149	64	0.351
positive regulation of myeloid cell differentiation	GO:0045639	32	7	0.351615
meiosis I	GO:0007127	62	25	0.354705
actin filament organization	GO:0007015	76	30	0.361762
leukocyte activation	GO:0045321	219	100	0.365014
neurite development	GO:0031175	145	58	0.368312
regulation of immune response	GO:0050776	110	59	0.371537
pyrimidine ribonucleotide metabolic process	GO:0009218	40	20	0.372981
positive regulation of immune response	GO:0050778	97	53	0.373542
negative regulation of cellular component organization	GO:0051129	174	65	0.37441
pyrimidine nucleotide metabolic process	GO:0006220	65	33	0.374657
negative regulation of microtubule depolymerization	GO:0007026	37	11	0.374822
cholesterol metabolic process	GO:0008203	151	76	0.375103
glutamine family amino acid catabolic process	GO:0009065	40	15	0.376107
histone acetylation	GO:0016573	23	7	0.378026
amino acid catabolic process	GO:0009063	122	60	0.383748
stress-activated protein kinase signaling pathway	GO:0031098	96	39	0.389558
negative regulation of transcription from RNA polymerase II promoter	GO:0000122	193	81	0.39158
aminoglycan metabolic process	GO:0006022	101	46	0.399625
positive regulation of translational initiation	GO:0045948	9	5	0.401303
apoptotic program	GO:0008632	169	74	0.404767
icosanoid biosynthetic process	GO:0046456	53	26	0.420806
negative regulation of cytoskeleton organization and biogenesis	GO:0051494	126	43	0.423203
thyroid hormone generation	GO:0006590	10	5	0.426799
pyrimidine nucleotide biosynthetic process	GO:0006221	47	24	0.434618
coenzyme A metabolic process	GO:0015936	12	7	0.442373
regulation of myeloid leukocyte differentiation	GO:0002761	29	10	0.445006
purine ribonucleoside triphosphate biosynthetic process	GO:0009206	105	56	0.453642
glycosaminoglycan metabolic process	GO:0030203	100	45	0.453965
acyl-CoA metabolic process	GO:0006637	16	9	0.459346
JNK cascade	GO:0007254	93	38	0.461779
nucleoside triphosphate biosynthetic process	GO:0009142	110	59	0.461818
hormone biosynthetic process	GO:0042446	60	33	0.461822
Ras protein signal transduction	GO:0007265	124	53	0.462231
endosome transport	GO:0016197	76	29	0.462333
covalent chromatin modification	GO:0016569	73	32	0.463428
fucose metabolic process	GO:0006004	40	20	0.463502
organic acid transport	GO:0015849	116	58	0.463786
neuron differentiation	GO:0030182	181	76	0.464268
myeloid cell differentiation	GO:0030099	60	28	0.464296
acute-phase response	GO:0006953	53	28	0.464446
neuron development	GO:0048666	167	68	0.464543
histone modification	GO:0016570	69	31	0.465201
axon guidance	GO:0007411	83	30	0.465521
regulation of response to stimulus	GO:0048583	166	90	0.465671
regulation of I-kappaB kinase/NF-kappaB cascade	GO:0043122	228	98	0.466897
ossification	GO:0001503	100	44	0.467376
monovalent inorganic cation homeostasis	GO:0055067	60	28	0.468108
sphingolipid biosynthetic process	GO:0030148	27	17	0.468904
purine nucleoside monophosphate metabolic process	GO:0009126	24	13	0.470234
regulation of JNK activity	GO:0043506	41	15	0.470535
regulation of actin cytoskeleton organization and biogenesis	GO:0032956	124	48	0.471314
RNA elongation	GO:0006354	36	15	0.473255
positive regulation of MAP kinase activity	GO:0043406	82	34	0.473511
glycoprotein catabolic process	GO:0006516	39	15	0.473761
androgen receptor signaling pathway	GO:0030521	100	37	0.473924
lymphocyte activation	GO:0046649	180	80	0.47419
cofactor biosynthetic process	GO:0051188	157	81	0.474486
gland development	GO:0048732	13	9	0.474841
L-glutamate transport	GO:0015813	18	7	0.474939
regulation of microtubule-based process	GO:0032886	43	14	0.474982
regulation of axonogenesis	GO:0050770	34	11	0.475335
regulation of JNK cascade	GO:0046328	27	10	0.475515
negative regulation of organelle organization and biogenesis	GO:0010639	136	48	0.476052
detection of chemical stimulus	GO:0009593	32	13	0.476169
glutathione metabolic process	GO:0006749	26	15	0.47665
ribonucleoside triphosphate biosynthetic process	GO:0009201	106	57	0.476713
glutathione biosynthetic process	GO:0006750	21	11	0.476919
actin filament-based movement	GO:0030048	37	15	0.477006
organic cation transport	GO:0015695	11	5	0.477584
sterol metabolic process	GO:0016125	159	81	0.478115
negative regulation of protein metabolic process	GO:0051248	182	71	0.478747
negative regulation of growth	GO:0045926	89	39	0.478881
protein amino acid acetylation	GO:0006473	39	15	0.479584
positive regulation of transport	GO:0051050	48	24	0.479955
negative regulation of cell growth	GO:0030308	78	34	0.482727
Notch signaling pathway	GO:0007219	107	40	0.484901
positive regulation of immune system process	GO:0002684	149	83	0.4856
chromosome condensation	GO:0030261	26	15	0.487875
cellular protein localization	GO:0034613	20	5	0.487987
dicarboxylic acid transport	GO:0006835	28	9	0.488651
regulation of myeloid cell differentiation	GO:0045637	55	19	0.48897
regulation of pH	GO:0006885	46	24	0.489516
release of cytochrome c from mitochondria	GO:0001836	40	12	0.49017
striated muscle development	GO:0014706	114	36	0.490185
positive regulation of receptor-mediated endocytosis	GO:0048260	10	5	0.490439
vasculogenesis	GO:0001570	23	8	0.490554
peptide metabolic process	GO:0006518	40	21	0.490612
Wnt receptor signaling pathway	GO:0016055	173	83	0.490813
humoral immune response	GO:0006959	122	66	0.49114
oxygen and reactive oxygen species metabolic process	GO:0006800	50	32	0.492111
positive regulation of kinase activity	GO:0033674	208	87	0.49247
oligosaccharide metabolic process	GO:0009311	33	14	0.492795
cell growth	GO:0016049	90	37	0.492947
amino acid transport	GO:0006865	78	40	0.495065
positive regulation of response to stimulus	GO:0048584	128	70	0.495594
calcium ion transport	GO:0006816	197	91	0.496546
activation of MAPK activity	GO:0000187	62	30	0.496646
peptidyl-amino acid modification	GO:0018193	131	66	0.497001
cellular monovalent inorganic cation homeostasis	GO:0030004	36	14	0.497024
negative regulation of cell motion	GO:0051271	38	16	0.497236
cell cycle arrest	GO:0007050	189	74	0.497423
calcium-mediated signaling	GO:0019722	61	25	0.497824
nucleoside transport	GO:0015858	10	5	0.497926
activation of plasma proteins during acute inflammatory response	GO:0002541	64	35	0.498945
regulation of proteolysis	GO:0030162	38	14	0.49913
indolalkylamine metabolic process	GO:0006586	16	8	0.499225
positive regulation of endocytosis	GO:0045807	23	11	0.499424
coenzyme biosynthetic process	GO:0009108	129	65	0.499546
cellular defense response	GO:0006968	188	95	0.499723
regulation of epithelial cell proliferation	GO:0050678	33	10	0.499744
lymphocyte chemotaxis	GO:0048247	10	6	0.500433
base-excision repair	GO:0006284	50	28	0.500829
mesoderm development	GO:0007498	57	29	0.501156
transition metal ion transport	GO:0000041	112	45	0.501173
regulation of transport	GO:0051049	165	79	0.501478
striated muscle contraction	GO:0006941	49	24	0.501575
mitochondrion localization	GO:0051646	14	7	0.501857
regulation of protein catabolic process	GO:0042176	31	11	0.502474
ribonucleoside monophosphate metabolic process	GO:0009161	39	21	0.502542
lysosome organization and biogenesis	GO:0007040	21	9	0.502551
meiotic recombination	GO:0007131	54	21	0.502732
positive regulation of neurogenesis	GO:0050769	22	7	0.502733
galactose metabolic process	GO:0006012	16	7	0.50278
regulation of fibroblast proliferation	GO:0048145	14	6	0.502862
amino acid activation	GO:0043038	100	51	0.502956
cell maturation	GO:0048469	36	17	0.503066
positive regulation of gene expression, epigenetic	GO:0045815	18	5	0.503232
sulfur metabolic process	GO:0006790	139	68	0.50356
negative regulation of cell migration	GO:0030336	31	12	0.503739
positive regulation of epithelial cell proliferation	GO:0050679	27	7	0.504087
nucleobase biosynthetic process	GO:0046112	27	11	0.504111
nucleobase, nucleoside, nucleotide and nucleic acid biosynthetic process	GO:0034654	31	13	0.504127
positive regulation of transferase activity	GO:0051347	211	89	0.504188
focal adhesion formation	GO:0048041	23	9	0.504462
unsaturated fatty acid metabolic process	GO:0033559	18	7	0.505108
glycogen metabolic process	GO:0005977	48	31	0.505289
regulation of neuronal synaptic plasticity	GO:0048168	16	5	0.505411
immunoglobulin mediated immune response	GO:0016064	69	34	0.505849
negative regulation of survival gene product expression	GO:0008634	12	5	0.506931
regulation of microtubule polymerization or depolymerization	GO:0031110	39	12	0.507092
DNA topological change	GO:0006265	16	9	0.50972
positive regulation of translation	GO:0045727	13	7	0.510407
activation of JNK activity	GO:0007257	38	14	0.512555
B cell activation	GO:0042113	81	30	0.512943
microspike biogenesis	GO:0030035	25	8	0.514231
positive regulation of I-kappaB kinase/NF-kappaB cascade	GO:0043123	207	91	0.5225
glycosphingolipid biosynthetic process	GO:0006688	15	11	0.523443
neuropeptide signaling pathway	GO:0007218	131	85	0.525596
spermatid development	GO:0007286	23	13	0.52623
glucose transport	GO:0015758	38	15	0.526564
B cell mediated immunity	GO:0019724	71	35	0.528181
regulation of mitochondrial depolarization	GO:0051900	32	10	0.529297
Rho protein signal transduction	GO:0007266	47	20	0.529307
fertilization	GO:0009566	53	40	0.530134
amine transport	GO:0015837	94	50	0.530174
regulation of angiogenesis	GO:0045765	64	29	0.530418
regulation of receptor-mediated endocytosis	GO:0048259	15	7	0.531123
aminoglycan biosynthetic process	GO:0006023	52	22	0.531225
biogenic amine catabolic process	GO:0042402	12	6	0.531566
regulation of ARF protein signal transduction	GO:0032012	41	16	0.532004
single fertilization	GO:0007338	52	39	0.532429
cellular response to unfolded protein	GO:0034620	19	9	0.532862
regulation of cellular component size	GO:0032535	113	44	0.533137
protein amino acid acylation	GO:0043543	45	18	0.533314
regulation of RNA stability	GO:0043487	19	5	0.535761
negative regulation of cellular protein metabolic process	GO:0032269	171	67	0.537424
immunoglobulin production	GO:0002377	8	5	0.537668
nitrogen compound biosynthetic process	GO:0044271	170	91	0.538835
superoxide metabolic process	GO:0006801	32	21	0.538903
activation of MAPKKK activity	GO:0000185	12	5	0.539111
regulation of actin polymerization or depolymerization	GO:0008064	105	41	0.539832
glycosaminoglycan biosynthetic process	GO:0006024	51	21	0.540642
neurotransmitter biosynthetic process	GO:0042136	13	7	0.540785
glucan metabolic process	GO:0006073	49	32	0.541089
growth	GO:0040007	133	64	0.541411
maintenance of protein location in cell	GO:0032507	78	31	0.541789
sphingolipid catabolic process	GO:0030149	21	9	0.541928
neurotransmitter metabolic process	GO:0042133	32	18	0.542278
energy coupled proton transport, down electrochemical gradient	GO:0015985	71	36	0.542324
hexose transport	GO:0008645	40	16	0.542339
proline biosynthetic process	GO:0006561	10	7	0.542606
arginine catabolic process	GO:0006527	14	6	0.542688
ATP biosynthetic process	GO:0006754	77	40	0.542703
skeletal muscle development	GO:0007519	101	31	0.542814
positive regulation of cell differentiation	GO:0045597	70	27	0.54291
metal ion homeostasis	GO:0055065	179	96	0.542969
coenzyme A biosynthetic process	GO:0015937	9	6	0.543227
ceramide metabolic process	GO:0006672	40	19	0.543323
icosanoid metabolic process	GO:0006690	79	38	0.543423
nitric oxide mediated signal transduction	GO:0007263	12	5	0.5435
protein retention in ER lumen	GO:0006621	15	7	0.543835
protein heterooligomerization	GO:0051291	19	8	0.543993
amyloid precursor protein metabolic process	GO:0042982	22	10	0.544051
positive regulation of organelle organization and biogenesis	GO:0010638	35	13	0.544295
regulation of cell projection organization and biogenesis	GO:0031344	18	7	0.544439
regulation of intracellular transport	GO:0032386	56	29	0.544532
negative regulation of caspase activity	GO:0043154	40	15	0.544815
N-acetylglucosamine metabolic process	GO:0006044	31	23	0.544925
learning or memory	GO:0007611	42	20	0.545119
positive regulation of pseudopodium formation	GO:0031274	12	5	0.545355
regulation of mitotic cell cycle	GO:0007346	174	77	0.545382
amino acid derivative catabolic process	GO:0042219	19	10	0.545661
axon cargo transport	GO:0008088	19	7	0.546145
cytokinesis	GO:0000910	73	30	0.546254
embryo implantation	GO:0007566	23	9	0.546553
nucleoside monophosphate metabolic process	GO:0009123	42	22	0.547018
zinc ion transport	GO:0006829	16	10	0.54728
proline metabolic process	GO:0006560	13	9	0.547698
transcription initiation from RNA polymerase II promoter	GO:0006367	87	37	0.54808
immune effector process	GO:0002252	120	66	0.548258
glucan biosynthetic process	GO:0009250	15	11	0.548812
vesicle docking	GO:0048278	56	23	0.549739
regulation of protein amino acid phosphorylation	GO:0001932	56	23	0.549854
regulation of synaptic plasticity	GO:0048167	29	11	0.550456
DNA modification	GO:0006304	35	18	0.550796
embryonic development	GO:0009790	188	79	0.55142
glucosamine metabolic process	GO:0006041	32	24	0.551562
sphingoid metabolic process	GO:0046519	43	21	0.551709
DNA methylation	GO:0006306	28	14	0.551795
actomyosin structure organization and biogenesis	GO:0031032	30	12	0.551926
regulation of cell cycle process	GO:0010564	89	41	0.552108
regulation of intracellular pH	GO:0051453	15	6	0.552278
gene silencing	GO:0016458	45	17	0.552375
spermatid differentiation	GO:0048515	27	14	0.552449
energy reserve metabolic process	GO:0006112	66	38	0.552458
epidermal growth factor receptor signaling pathway	GO:0007173	51	18	0.55247
tRNA metabolic process	GO:0006399	177	96	0.552858
phenol metabolic process	GO:0018958	42	23	0.55328
regulation of peptidyl-tyrosine phosphorylation	GO:0050730	53	21	0.553295
mast cell activation	GO:0045576	15	7	0.553517
activation of phospholipase C activity	GO:0007202	46	15	0.553689
regulation of cyclase activity	GO:0031279	118	52	0.553791
organic anion transport	GO:0015711	30	14	0.554037
anterior/posterior pattern formation	GO:0009952	25	9	0.554403
cellular lipid catabolic process	GO:0044242	109	53	0.555086
negative regulation of cytokine biosynthetic process	GO:0042036	15	10	0.555276
CTP metabolic process	GO:0046036	27	15	0.555483
muscle cell differentiation	GO:0042692	61	16	0.555718
macrophage chemotaxis	GO:0048246	9	5	0.556135
protein oligomerization	GO:0051259	87	39	0.556191
homeostasis of number of cells	GO:0048872	24	14	0.556509
prostaglandin biosynthetic process	GO:0001516	23	10	0.556886
mitochondrion organization and biogenesis	GO:0007005	122	56	0.557556
regulation of axon extension	GO:0030516	21	6	0.557585
leukocyte mediated immunity	GO:0002443	91	47	0.558417
hydrogen peroxide catabolic process	GO:0042744	13	7	0.558503
RNA catabolic process	GO:0006401	96	49	0.559019
regulation of Wnt receptor signaling pathway	GO:0030111	47	17	0.559511
cell projection biogenesis	GO:0030031	45	20	0.560256
leukotriene biosynthetic process	GO:0019370	27	15	0.561021
microtubule nucleation	GO:0007020	23	8	0.5612
monocarboxylic acid transport	GO:0015718	28	12	0.561671
cytoskeletal anchoring at plasma membrane	GO:0007016	37	10	0.561684
positive regulation of lyase activity	GO:0051349	64	25	0.561793
positive regulation of protein polymerization	GO:0032273	17	7	0.561877
response to reactive oxygen species	GO:0000302	25	13	0.562614
myeloid leukocyte differentiation	GO:0002573	20	8	0.562689
protein ubiquitination	GO:0016567	159	57	0.562766
glycolipid biosynthetic process	GO:0009247	16	12	0.563366
protein amino acid autophosphorylation	GO:0046777	82	33	0.563399
erythrocyte differentiation	GO:0030218	22	12	0.56488
pyrimidine nucleoside triphosphate metabolic process	GO:0009147	34	19	0.565516
S phase	GO:0051320	10	5	0.565804
NAD metabolic process	GO:0019674	18	7	0.565928
regulation of transmission of nerve impulse	GO:0051969	38	14	0.566773
B cell proliferation	GO:0042100	14	7	0.567409
UTP metabolic process	GO:0046051	26	14	0.568265
thyroid hormone metabolic process	GO:0042403	11	6	0.568654
vesicle docking during exocytosis	GO:0006904	52	22	0.568965
response to radiation	GO:0009314	103	46	0.57016
nicotinamide metabolic process	GO:0006769	47	21	0.570402
negative regulation of hydrolase activity	GO:0051346	45	17	0.570447
glycerophospholipid metabolic process	GO:0006650	113	59	0.570749
regulation of cellular pH	GO:0030641	22	10	0.571284
sensory perception of taste	GO:0050909	24	16	0.571334
'de novo' pyrimidine base biosynthetic process	GO:0006207	11	5	0.571692
GTP metabolic process	GO:0046039	28	16	0.57277
histone deacetylation	GO:0016575	24	12	0.572817
mononuclear cell proliferation	GO:0032943	22	11	0.57291
regulation of calcium ion transport	GO:0051924	16	8	0.572953
cell cycle checkpoint	GO:0000075	137	52	0.572998
pyridine nucleotide metabolic process	GO:0019362	56	25	0.573105
cholesterol homeostasis	GO:0042632	21	11	0.573656
regulation of neurotransmitter levels	GO:0001505	85	44	0.574012
glycerol metabolic process	GO:0006071	38	19	0.574238
amyloid precursor protein catabolic process	GO:0042987	19	8	0.574283
induction of apoptosis by intracellular signals	GO:0008629	60	25	0.574589
RNA modification	GO:0009451	22	13	0.574875
chromatin silencing	GO:0006342	22	11	0.575031
regulation of Cdc42 protein signal transduction	GO:0032489	25	9	0.575045
beta-tubulin folding	GO:0007025	14	8	0.576178
DNA duplex unwinding	GO:0032508	26	14	0.577079
pyridine nucleotide biosynthetic process	GO:0019363	31	13	0.577485
regulation of catabolic process	GO:0009894	47	17	0.577549
regulation of nucleobase, nucleoside, nucleotide and nucleic acid transport	GO:0032239	15	6	0.578277
regulation of MAPKKK cascade	GO:0043408	33	14	0.578473
folic acid transport	GO:0015884	13	6	0.578798
fatty acid catabolic process	GO:0009062	48	26	0.578801
membrane lipid catabolic process	GO:0046466	33	15	0.578859
cell junction organization	GO:0034330	40	17	0.578864
regulation of cytokine biosynthetic process	GO:0042035	74	41	0.578938
cytokine and chemokine mediated signaling pathway	GO:0019221	45	25	0.579073
maintenance of protein location	GO:0045185	79	32	0.579079
membrane protein proteolysis	GO:0033619	35	13	0.579098
catecholamine metabolic process	GO:0006584	41	22	0.579577
protein processing	GO:0016485	147	70	0.57959
mitotic cell cycle checkpoint	GO:0007093	73	30	0.579787
tryptophan metabolic process	GO:0006568	8	5	0.579893
arginine metabolic process	GO:0006525	22	13	0.580423
complement activation, classical pathway	GO:0006958	55	28	0.580751
G1/S transition checkpoint	GO:0031575	28	9	0.580892
alcohol biosynthetic process	GO:0046165	38	22	0.580994
response to abiotic stimulus	GO:0009628	168	80	0.581149
respiratory tube development	GO:0030323	10	5	0.581199
glutamine family amino acid metabolic process	GO:0009064	83	44	0.581348
oxidative phosphorylation	GO:0006119	120	64	0.581369
leukocyte differentiation	GO:0002521	87	35	0.581497
pigment biosynthetic process	GO:0046148	65	31	0.581541
nucleotide-sugar metabolic process	GO:0009225	20	10	0.58167
positive regulation of JNK cascade	GO:0046330	19	6	0.58179
response to metal ion	GO:0010038	59	25	0.581863
establishment or maintenance of cell polarity	GO:0007163	73	26	0.582086
prostaglandin metabolic process	GO:0006693	45	18	0.582165
antigen processing and presentation of endogenous antigen	GO:0019883	22	8	0.582251
myoblast differentiation	GO:0045445	28	5	0.582511
inositol metabolic process	GO:0006020	13	5	0.582529
sulfur compound biosynthetic process	GO:0044272	77	36	0.582556
protein autoprocessing	GO:0016540	83	34	0.582685
negative regulation of catabolic process	GO:0009895	13	5	0.582838
positive regulation of angiogenesis	GO:0045766	29	10	0.582946
regulation of embryonic development	GO:0045995	17	6	0.583423
regulation of nucleocytoplasmic transport	GO:0046822	51	28	0.583427
peripheral nervous system development	GO:0007422	23	13	0.583453
N-glycan processing	GO:0006491	17	6	0.583473
regionalization	GO:0003002	45	18	0.583513
cyclic-nucleotide-mediated signaling	GO:0019935	154	82	0.583658
RNA elongation from RNA polymerase II promoter	GO:0006368	20	8	0.58368
fatty acid beta-oxidation	GO:0006635	33	16	0.583771
genetic imprinting	GO:0006349	9	5	0.583829
endosome to lysosome transport	GO:0008333	11	5	0.584125
activation of adenylate cyclase activity	GO:0007190	45	20	0.584182
lymphocyte mediated immunity	GO:0002449	83	42	0.584277
synaptic transmission, cholinergic	GO:0007271	14	9	0.584284
glucose metabolic process	GO:0006006	171	94	0.584362
peptide modification	GO:0031179	8	5	0.584518
cofactor transport	GO:0051181	18	9	0.584779
energy coupled proton transport, against electrochemical gradient	GO:0015988	13	7	0.584875
lysosomal transport	GO:0007041	26	11	0.585159
in utero embryonic development	GO:0001701	41	14	0.585314
sister chromatid segregation	GO:0000819	41	21	0.585422
response to UV	GO:0009411	31	13	0.585432
protein secretion	GO:0009306	46	21	0.58548
ER-nuclear signaling pathway	GO:0006984	30	14	0.585625
oligosaccharide biosynthetic process	GO:0009312	17	6	0.585706
DNA damage response, signal transduction by p53 class mediator	GO:0030330	32	12	0.585955
cortical cytoskeleton organization and biogenesis	GO:0030865	27	9	0.586152
regulation of neuron differentiation	GO:0045664	24	12	0.586461
protein amino acid deacetylation	GO:0006476	28	14	0.586567
negative regulation of cell adhesion	GO:0007162	51	20	0.586662
neutral lipid metabolic process	GO:0006638	12	9	0.587531
transcription initiation	GO:0006352	127	60	0.587637
negative regulation of response to stimulus	GO:0048585	13	7	0.5887
iron ion transport	GO:0006826	76	23	0.591899
elevation of cytosolic calcium ion concentration	GO:0007204	84	47	0.593952
striated muscle cell differentiation	GO:0051146	14	6	0.594844
polyol metabolic process	GO:0019751	55	26	0.594939
calcium ion homeostasis	GO:0055074	161	89	0.595546
amino sugar metabolic process	GO:0006040	38	28	0.596161
NLS-bearing substrate import into nucleus	GO:0006607	65	19	0.59632
DNA-dependent DNA replication	GO:0006261	139	76	0.59634
adaptive immune response	GO:0002250	87	45	0.596475
response to pH	GO:0009268	9	5	0.59651
energy derivation by oxidation of organic compounds	GO:0015980	141	78	0.596602
positive regulation of cytoskeleton organization and biogenesis	GO:0051495	24	10	0.596636
vacuole organization and biogenesis	GO:0007033	22	10	0.596736
aspartate family amino acid catabolic process	GO:0009068	9	6	0.59707
response to inorganic substance	GO:0010035	64	27	0.597388
heparan sulfate proteoglycan metabolic process	GO:0030201	30	10	0.597827
response to oxidative stress	GO:0006979	95	50	0.598133
myeloid leukocyte activation	GO:0002274	28	16	0.598606
ATP hydrolysis coupled proton transport	GO:0015991	10	5	0.598658
peptidyl-serine phosphorylation	GO:0018105	24	12	0.599417
amino sugar catabolic process	GO:0046348	12	9	0.599744
heparan sulfate proteoglycan biosynthetic process	GO:0015012	22	7	0.600654
urea metabolic process	GO:0019627	11	9	0.600958
interaction with host	GO:0051701	45	15	0.602071
regulation of mRNA processing	GO:0050684	18	9	0.602177
snRNA metabolic process	GO:0016073	12	5	0.602364
regulation of protein modification process	GO:0031399	84	33	0.603344
virus-host interaction	GO:0019048	17	5	0.603523
oxidoreduction coenzyme metabolic process	GO:0006733	77	37	0.603663
cyclic nucleotide metabolic process	GO:0009187	72	35	0.603848
actin filament bundle formation	GO:0051017	35	12	0.604241
signal complex assembly	GO:0007172	20	8	0.604275
developmental maturation	GO:0021700	41	20	0.60436
excretion	GO:0007588	83	40	0.604363
DNA synthesis during DNA repair	GO:0000731	8	5	0.604683
regulation of protein binding	GO:0043393	8	5	0.604686
biopolymer methylation	GO:0043414	62	31	0.604724
circulatory system process	GO:0003013	165	87	0.604783
GPI anchor biosynthetic process	GO:0006506	48	25	0.604952
regulation of actin filament depolymerization	GO:0030834	78	27	0.604994
regulation of binding	GO:0051098	102	50	0.605075
activation of protein kinase activity	GO:0032147	124	50	0.605123
regulation of mitosis	GO:0007088	77	35	0.605145
neuron adhesion	GO:0007158	14	6	0.605164
positive regulation of protein modification process	GO:0031401	47	21	0.605531
cyclic nucleotide biosynthetic process	GO:0009190	39	25	0.606106
chondroitin sulfate proteoglycan biosynthetic process	GO:0050650	19	9	0.606229
antigen processing and presentation of endogenous peptide antigen	GO:0002483	18	6	0.606744
cell-cell junction assembly	GO:0007043	31	13	0.608579
L-fucose metabolic process	GO:0042354	30	14	0.608929
positive regulation of anti-apoptosis	GO:0045768	29	7	0.609862
negative regulation of angiogenesis	GO:0016525	24	14	0.61008
negative regulation of phosphorus metabolic process	GO:0010563	16	7	0.611008
triacylglycerol metabolic process	GO:0006641	10	7	0.612139
DNA ligation	GO:0006266	15	9	0.613142
glycerophospholipid biosynthetic process	GO:0046474	70	38	0.613338
proteoglycan metabolic process	GO:0006029	60	28	0.613722
spermidine metabolic process	GO:0008216	15	5	0.613941
protein export from nucleus	GO:0006611	18	8	0.614492
carboxylic acid catabolic process	GO:0046395	57	31	0.614537
regulation of secretion	GO:0051046	71	33	0.614593
regulation of anti-apoptosis	GO:0045767	40	10	0.615191
maintenance of location in cell	GO:0051651	86	37	0.615451
double-strand break repair	GO:0006302	47	21	0.615587
feeding behavior	GO:0007631	35	25	0.615711
cell-cell junction organization	GO:0045216	37	16	0.615748
neurotransmitter catabolic process	GO:0042135	15	7	0.615926
gastrulation	GO:0007369	23	11	0.615989
actin filament polymerization	GO:0030041	28	11	0.616033
protein ubiquitination during ubiquitin-dependent protein catabolic process	GO:0042787	17	5	0.616052
positive regulation of hydrolase activity	GO:0051345	138	58	0.616097
regulation of transcription factor activity	GO:0051090	75	36	0.616395
water-soluble vitamin biosynthetic process	GO:0042364	37	17	0.616397
G1/S transition of mitotic cell cycle	GO:0000082	59	24	0.616835
positive regulation of cell migration	GO:0030335	24	9	0.616991
positive regulation of B cell activation	GO:0050871	12	7	0.617044
transcription-coupled nucleotide-excision repair	GO:0006283	10	6	0.617211
proteoglycan biosynthetic process	GO:0030166	44	19	0.617367
transcription from RNA polymerase III promoter	GO:0006383	36	17	0.617509
regulation of phosphate metabolic process	GO:0019220	87	37	0.618098
embryonic development ending in birth or egg hatching	GO:0009792	50	19	0.618413
vitamin biosynthetic process	GO:0009110	41	19	0.619463
positive regulation of protein transport	GO:0051222	7	5	0.619592
G-protein signaling, coupled to cyclic nucleotide second messenger	GO:0007187	136	76	0.619594
exocytosis	GO:0006887	170	81	0.619626
nucleobase metabolic process	GO:0009112	36	16	0.619649
positive regulation of protein amino acid phosphorylation	GO:0001934	26	15	0.620056
cellular carbohydrate catabolic process	GO:0044275	167	98	0.62012
regulation of B cell activation	GO:0050864	19	11	0.620152
positive regulation of cell motion	GO:0051272	35	13	0.620187
protein modification by small protein conjugation	GO:0032446	167	63	0.620336
dicarboxylic acid metabolic process	GO:0043648	26	10	0.620372
muscle fiber development	GO:0048747	63	12	0.62044
positive regulation of NF-kappaB transcription factor activity	GO:0051092	39	19	0.620517
DNA damage response, signal transduction	GO:0042770	86	34	0.620586
molybdopterin cofactor biosynthetic process	GO:0032324	14	7	0.620594
establishment of organelle localization	GO:0051656	54	26	0.620629
regulation of protein complex assembly	GO:0043254	18	7	0.620709
cotranslational protein targeting to membrane	GO:0006613	24	11	0.620713
maintenance of fidelity during DNA-dependent DNA replication	GO:0045005	53	29	0.620774
neutrophil chemotaxis	GO:0030593	18	8	0.620941
respiratory gaseous exchange	GO:0007585	54	21	0.620946
androgen biosynthetic process	GO:0006702	7	5	0.621081
pattern specification process	GO:0007389	70	36	0.621083
negative regulation of gene expression, epigenetic	GO:0045814	28	12	0.621156
regulation of mitotic metaphase/anaphase transition	GO:0030071	22	11	0.621196
regulation of survival gene product expression	GO:0045884	16	8	0.621216
positive regulation of phosphorus metabolic process	GO:0010562	45	18	0.621284
body fluid secretion	GO:0007589	23	13	0.621295
neurotransmitter transport	GO:0006836	118	58	0.621317
interphase	GO:0051325	159	64	0.621368
aromatic amino acid family metabolic process	GO:0009072	36	21	0.621433
regulation of interferon-gamma biosynthetic process	GO:0045072	19	13	0.6215
leukotriene metabolic process	GO:0006691	34	18	0.62152
barbed-end actin filament capping	GO:0051016	74	26	0.621692
regulation of oxidoreductase activity	GO:0051341	19	5	0.621739
positive regulation of lymphocyte activation	GO:0051251	58	30	0.621808
copper ion transport	GO:0006825	18	10	0.622143
regulation of lipid biosynthetic process	GO:0046890	12	5	0.622168
polyamine metabolic process	GO:0006595	26	11	0.622244
mitotic cell cycle spindle assembly checkpoint	GO:0007094	22	7	0.622345
heterocycle metabolic process	GO:0046483	134	63	0.622366
positive regulation of cellular biosynthetic process	GO:0031328	50	20	0.622445
protein homooligomerization	GO:0051260	45	19	0.622498
brain development	GO:0007420	103	51	0.622597
viral reproductive process	GO:0022415	80	28	0.622758
positive regulation of actin filament polymerization	GO:0030838	10	5	0.622759
phosphoinositide biosynthetic process	GO:0046489	56	30	0.622881
entry into host cell	GO:0030260	28	9	0.623088
lipid oxidation	GO:0034440	42	23	0.623175
regulation of osteoclast differentiation	GO:0045670	9	5	0.623311
mitotic sister chromatid segregation	GO:0000070	38	20	0.623461
NADP metabolic process	GO:0006739	29	14	0.623658
nucleoside metabolic process	GO:0009116	54	31	0.623985
interphase of mitotic cell cycle	GO:0051329	150	61	0.624141
purine base metabolic process	GO:0006144	17	6	0.624142
methionine metabolic process	GO:0006555	24	9	0.624183
regulation of action potential in neuron	GO:0019228	45	23	0.624201
organelle fission	GO:0048285	7	5	0.624314
response to xenobiotic stimulus	GO:0009410	66	38	0.624356
telomere organization and biogenesis	GO:0032200	43	21	0.62436
tissue remodeling	GO:0048771	11	7	0.624361
purine ribonucleoside metabolic process	GO:0046128	20	10	0.624401
response to virus	GO:0009615	134	79	0.624458
positive regulation of cell activation	GO:0050867	59	31	0.624587
positive regulation of peptidyl-tyrosine phosphorylation	GO:0050731	25	14	0.62488
positive regulation of T cell differentiation	GO:0045582	17	11	0.625079
regulation of cell activation	GO:0050865	92	48	0.625208
branched chain family amino acid catabolic process	GO:0009083	17	9	0.625282
neuron migration	GO:0001764	11	5	0.625321
hexose biosynthetic process	GO:0019319	37	21	0.625337
pyrimidine base biosynthetic process	GO:0019856	14	7	0.625345
regulation of lymphocyte activation	GO:0051249	88	46	0.625364
regulation of ion transport	GO:0043269	19	10	0.625366
glutamate catabolic process	GO:0006538	12	5	0.625527
aspartate family amino acid metabolic process	GO:0009066	36	18	0.625748
T cell differentiation	GO:0030217	27	13	0.6258
aromatic compound biosynthetic process	GO:0019438	25	15	0.625934
Notch receptor processing	GO:0007220	22	9	0.626298
Rac protein signal transduction	GO:0016601	11	5	0.6263
negative regulation of small GTPase mediated signal transduction	GO:0051058	14	5	0.626331
glycerol ether metabolic process	GO:0006662	13	10	0.626334
response to endogenous stimulus	GO:0009719	47	27	0.62677
porphyrin biosynthetic process	GO:0006779	27	15	0.62689
protein stabilization	GO:0050821	20	9	0.626951
oogenesis	GO:0048477	18	9	0.627297
positive regulation of axonogenesis	GO:0050772	16	5	0.627345
T cell selection	GO:0045058	11	6	0.627479
nuclear-transcribed mRNA catabolic process	GO:0000956	51	27	0.627733
regulation of lipid metabolic process	GO:0019216	37	15	0.627849
digestive system process	GO:0022600	18	9	0.627924
signal peptide processing	GO:0006465	12	9	0.628299
DNA catabolic process	GO:0006308	31	18	0.628337
protein amino acid lipidation	GO:0006497	80	36	0.628376
positive regulation of intracellular transport	GO:0032388	9	6	0.628457
lipid modification	GO:0030258	119	57	0.628469
localization within membrane	GO:0051668	24	8	0.628968
phosphoinositide metabolic process	GO:0030384	84	42	0.629067
positive regulation of secretion	GO:0051047	30	17	0.631641
regulation of endocytosis	GO:0030100	46	21	0.633678
peptide biosynthetic process	GO:0043043	11	5	0.633943
deoxyribonucleoside diphosphate metabolic process	GO:0009186	8	5	0.634902
cell volume homeostasis	GO:0006884	11	7	0.635451
lipoprotein metabolic process	GO:0042157	103	50	0.63554
positive regulation of protein secretion	GO:0050714	23	13	0.637544
anatomical structure homeostasis	GO:0060249	76	40	0.637679
cAMP metabolic process	GO:0046058	32	17	0.638235
viral reproduction	GO:0016032	92	34	0.63849
ribonucleoside metabolic process	GO:0009119	24	13	0.638504
lipid glycosylation	GO:0030259	8	5	0.638806
regulation of DNA repair	GO:0006282	21	11	0.63892
negative regulation of adenylate cyclase activity	GO:0007194	54	27	0.639108
hormone metabolic process	GO:0042445	110	62	0.639299
phosphoinositide phosphorylation	GO:0046854	17	8	0.63951
adult behavior	GO:0030534	9	5	0.639756
L-phenylalanine metabolic process	GO:0006558	16	9	0.640358
response to hydrogen peroxide	GO:0042542	14	8	0.640469
leukocyte adhesion	GO:0007159	22	10	0.640807
two-component signal transduction system (phosphorelay)	GO:0000160	23	9	0.641312
nucleoside diphosphate metabolic process	GO:0009132	12	7	0.641697
pyrimidine deoxyribonucleoside metabolic process	GO:0046125	11	5	0.644344
retinoid metabolic process	GO:0001523	17	8	0.645201
phosphatidylserine metabolic process	GO:0006658	6	5	0.645286
ethanol metabolic process	GO:0006067	9	5	0.646231
cortical actin cytoskeleton organization and biogenesis	GO:0030866	24	7	0.646566
branched chain family amino acid metabolic process	GO:0009081	33	16	0.646933
neutral amino acid transport	GO:0015804	19	11	0.646987
hexose catabolic process	GO:0019320	137	76	0.647001
pigment metabolic process	GO:0042440	72	35	0.647092
regulation of action potential	GO:0001508	48	25	0.64735
organelle localization	GO:0051640	67	31	0.64769
pentose-phosphate shunt	GO:0006098	20	10	0.647736
regulation of DNA binding	GO:0051101	87	43	0.648049
negative regulation of protein amino acid phosphorylation	GO:0001933	12	5	0.648124
viral infectious cycle	GO:0019058	66	24	0.64829
circadian rhythm	GO:0007623	32	15	0.64865
fatty acid transport	GO:0015908	16	5	0.649058
generation of a signal involved in cell-cell signaling	GO:0003001	53	25	0.649232
cAMP biosynthetic process	GO:0006171	25	14	0.649968
positive regulation of tyrosine phosphorylation of STAT protein	GO:0042531	9	5	0.649994
aromatic amino acid family catabolic process	GO:0009074	22	12	0.650655
regulation of protein secretion	GO:0050708	36	18	0.651082
regulation of lymphocyte differentiation	GO:0045619	26	16	0.651485
DNA damage response, signal transduction resulting in induction of apoptosis	GO:0008630	26	12	0.651572
cell junction assembly	GO:0034329	34	14	0.651753
neutrophil activation	GO:0042119	8	5	0.652092
regulation of protein polymerization	GO:0032271	33	15	0.652211
chondroitin sulfate proteoglycan metabolic process	GO:0050654	20	10	0.652301
maintenance of location	GO:0051235	91	41	0.652642
neurotransmitter secretion	GO:0007269	39	19	0.652716
positive regulation of interleukin-8 biosynthetic process	GO:0045416	8	5	0.652936
male meiosis	GO:0007140	5	5	0.653019
mitotic chromosome condensation	GO:0007076	17	10	0.653233
response to light stimulus	GO:0009416	75	39	0.653291
heme biosynthetic process	GO:0006783	25	13	0.653532
detection of visible light	GO:0009584	28	19	0.653632
bone resorption	GO:0045453	10	6	0.653735
sphingomyelin metabolic process	GO:0006684	15	9	0.653771
leukocyte degranulation	GO:0043299	8	5	0.653846
hyaluronan metabolic process	GO:0030212	8	5	0.654758
G-protein signaling, coupled to IP3 second messenger (phospholipase C activating)	GO:0007200	127	59	0.655547
estrogen metabolic process	GO:0008210	16	9	0.657755
negative regulation of transcription factor activity	GO:0043433	15	8	0.658401
transmembrane receptor protein tyrosine phosphatase signaling pathway	GO:0007185	34	9	0.658668
chondroitin sulfate biosynthetic process	GO:0030206	16	8	0.659278
amino acid derivative biosynthetic process	GO:0042398	66	29	0.659417
calcium-dependent cell-cell adhesion	GO:0016339	50	30	0.660297
positive regulation of cell adhesion	GO:0045785	12	7	0.660615
monosaccharide catabolic process	GO:0046365	138	77	0.660745
regulation of muscle contraction	GO:0006937	66	37	0.660784
complement activation, alternative pathway	GO:0006957	16	12	0.660854
G-protein signaling, coupled to cAMP nucleotide second messenger	GO:0007188	77	40	0.660862
parturition	GO:0007567	20	8	0.661109
transforming growth factor beta receptor signaling pathway	GO:0007179	64	30	0.66118
filopodium formation	GO:0046847	15	6	0.661217
regulation of heart contraction	GO:0008016	62	27	0.661221
tissue homeostasis	GO:0001894	16	11	0.66126
peptidyl-histidine phosphorylation	GO:0018106	10	5	0.661496
regulation of protein import into nucleus	GO:0042306	31	19	0.66153
DNA damage response, detection of DNA damage	GO:0042769	6	5	0.661707
amine biosynthetic process	GO:0009309	152	81	0.661767
actin cytoskeleton reorganization	GO:0031532	20	8	0.662013
transforming growth factor beta receptor complex assembly	GO:0007181	11	6	0.662024
glutamate signaling pathway	GO:0007215	42	18	0.662026
cGMP metabolic process	GO:0046068	14	11	0.662154
hormone-mediated signaling	GO:0009755	18	10	0.662312
natural killer cell activation	GO:0030101	38	22	0.662359
regulation of phosphorylation	GO:0042325	78	33	0.66236
multicellular organismal water homeostasis	GO:0050891	8	5	0.662386
alcohol catabolic process	GO:0046164	143	79	0.662882
N-terminal protein amino acid modification	GO:0031365	21	10	0.663212
protein amino acid sulfation	GO:0006477	14	9	0.663768
regulation of tyrosine phosphorylation of STAT protein	GO:0042509	20	10	0.664055
detection of abiotic stimulus	GO:0009582	34	23	0.664183
tRNA modification	GO:0006400	9	5	0.66432
negative regulation of myeloid cell differentiation	GO:0045638	17	9	0.664939
DNA damage checkpoint	GO:0000077	63	23	0.665089
vacuolar transport	GO:0007034	35	16	0.665093
glycerol-3-phosphate metabolic process	GO:0006072	17	6	0.665201
glutamine family amino acid biosynthetic process	GO:0009084	26	20	0.665671
cell redox homeostasis	GO:0045454	20	8	0.66589
cAMP-mediated signaling	GO:0019933	86	42	0.666008
Golgi to endosome transport	GO:0006895	21	6	0.666264
tRNA processing	GO:0008033	88	49	0.666294
N-acetylglucosamine catabolic process	GO:0006046	11	8	0.66676
tyrosine metabolic process	GO:0006570	21	11	0.667081
methylation	GO:0032259	70	36	0.667522
spindle checkpoint	GO:0031577	25	8	0.667633
C21-steroid hormone biosynthetic process	GO:0006700	26	14	0.667695
G-protein signaling, adenylate cyclase inhibiting pathway	GO:0007193	20	11	0.667959
anaerobic glycolysis	GO:0019642	6	5	0.669389
regulation of epidermal growth factor receptor signaling pathway	GO:0042058	14	6	0.671531
malate metabolic process	GO:0006108	14	6	0.672396
protein maturation	GO:0051604	25	10	0.672725
tryptophanyl-tRNA aminoacylation	GO:0006436	10	6	0.673264
negative regulation of Wnt receptor signaling pathway	GO:0030178	25	10	0.673597
vitamin transport	GO:0051180	21	12	0.673661
regeneration	GO:0031099	7	5	0.674172
positive regulation of DNA metabolic process	GO:0051054	21	10	0.67447
post-Golgi vesicle-mediated transport	GO:0006892	57	18	0.674546
regulation of chromatin assembly or disassembly	GO:0001672	12	5	0.674816
G-protein signaling, adenylate cyclase activating pathway	GO:0007189	19	5	0.675038
nucleobase, nucleoside, nucleotide and nucleic acid transport	GO:0015931	140	72	0.675337
regulation of epidermal growth factor receptor activity	GO:0007176	11	5	0.675662
determination of bilateral symmetry	GO:0009855	7	5	0.676511
positive regulation of MAPKKK cascade	GO:0043410	25	10	0.677226
fucose catabolic process	GO:0019317	22	12	0.677272
regulation of antigen receptor-mediated signaling pathway	GO:0050854	13	6	0.677853
regulation of transforming growth factor beta receptor signaling pathway	GO:0017015	22	8	0.677952
detection of stimulus	GO:0051606	97	57	0.677974
sperm motility	GO:0030317	12	9	0.678458
negative regulation of muscle development	GO:0048635	19	7	0.678689
peptidoglycan metabolic process	GO:0000270	37	24	0.678695
organelle fusion	GO:0048284	29	8	0.678807
embryonic pattern specification	GO:0009880	22	13	0.679307
water transport	GO:0006833	19	9	0.679319
RNA splicing, via transesterification reactions with bulged adenosine as nucleophile	GO:0000377	150	70	0.679392
cartilage condensation	GO:0001502	20	8	0.679664
eye development	GO:0001654	13	6	0.679771
glucose catabolic process	GO:0006007	116	65	0.679879
lymphocyte differentiation	GO:0030098	67	27	0.679931
segmentation	GO:0035282	15	7	0.680134
odontogenesis	GO:0042476	17	11	0.680302
cell migration	GO:0016477	148	73	0.68051
regulation of tyrosine phosphorylation of Stat3 protein	GO:0042516	15	7	0.68098
response to hypoxia	GO:0001666	39	17	0.681189
regulation of blood pressure	GO:0008217	60	31	0.681559
plasma membrane fusion	GO:0045026	19	9	0.681714
sulfur amino acid metabolic process	GO:0000096	40	17	0.682033
appendage morphogenesis	GO:0035107	28	9	0.682564
non-recombinational repair	GO:0000726	18	8	0.684326
tube development	GO:0035295	35	23	0.685008
positive regulation of interferon-gamma biosynthetic process	GO:0045078	14	10	0.685434
chloride transport	GO:0006821	86	43	0.685688
negative regulation of cell differentiation	GO:0045596	42	25	0.685851
T cell activation	GO:0042110	72	34	0.685919
glutamate metabolic process	GO:0006536	19	9	0.686001
regulation of liquid surface tension	GO:0050828	12	5	0.686175
peptidyl-asparagine modification	GO:0018196	16	10	0.686274
positive regulation of transcription factor activity	GO:0051091	46	24	0.686695
negative regulation of I-kappaB kinase/NF-kappaB cascade	GO:0043124	18	6	0.686813
nucleotide catabolic process	GO:0009166	26	13	0.686816
positive regulation of T cell activation	GO:0050870	51	27	0.687381
xenobiotic metabolic process	GO:0006805	60	34	0.688041
regulation of T cell differentiation	GO:0045580	22	14	0.688165
aromatic compound catabolic process	GO:0019439	31	18	0.688685
microtubule-based movement	GO:0007018	187	96	0.689276
hemoglobin metabolic process	GO:0020027	10	5	0.689288
smooth muscle contraction	GO:0006939	39	17	0.689568
ER-associated protein catabolic process	GO:0030433	20	12	0.689857
autophagy	GO:0006914	43	21	0.690179
group transfer coenzyme metabolic process	GO:0006752	42	20	0.691013
positive regulation of cytokine biosynthetic process	GO:0042108	51	28	0.69125
protein amino acid ADP-ribosylation	GO:0006471	81	37	0.691659
L-serine metabolic process	GO:0006563	37	15	0.691664
fat cell differentiation	GO:0045444	20	8	0.691674
G1 phase	GO:0051318	47	21	0.691848
response to mechanical stimulus	GO:0009612	19	8	0.6925
gamma-aminobutyric acid signaling pathway	GO:0007214	24	14	0.692598
pyrimidine deoxyribonucleotide metabolic process	GO:0009219	13	7	0.692631
protein targeting to membrane	GO:0006612	43	20	0.692686
nuclear organization and biogenesis	GO:0006997	48	24	0.693149
heart development	GO:0007507	82	33	0.693272
positive regulation of DNA binding	GO:0043388	48	25	0.693974
plasma membrane organization and biogenesis	GO:0007009	8	5	0.694598
negative regulation of immune system process	GO:0002683	35	16	0.694842
deoxyribonucleotide metabolic process	GO:0009262	19	11	0.695055
G1 phase of mitotic cell cycle	GO:0000080	38	18	0.695718
peptide or protein amino-terminal blocking	GO:0018409	12	6	0.695939
regulation of peptidase activity	GO:0052547	115	52	0.695983
regulation of defense response	GO:0031347	31	18	0.696538
female gamete generation	GO:0007292	36	20	0.697364
positive regulation of lipid metabolic process	GO:0045834	19	5	0.697646
embryonic morphogenesis	GO:0048598	66	27	0.697748
aminoglycan catabolic process	GO:0006026	8	6	0.698422
mechanosensory behavior	GO:0007638	10	5	0.698465
developmental growth	GO:0048589	16	9	0.698702
pigmentation	GO:0043473	13	6	0.698747
steroid catabolic process	GO:0006706	29	13	0.699151
regulation of S phase	GO:0033261	13	6	0.699234
hormone transport	GO:0009914	15	7	0.699274
pyrimidine nucleotide-sugar transport	GO:0015781	11	5	0.699286
translational initiation	GO:0006413	70	29	0.699295
regulation of T cell activation	GO:0050863	69	39	0.699385
DNA damage response, signal transduction by p53 class mediator resulting in cell cycle arrest	GO:0006977	17	6	0.699543
mitotic spindle organization and biogenesis	GO:0007052	27	13	0.699593
response to organic substance	GO:0010033	44	24	0.69989
water-soluble vitamin metabolic process	GO:0006767	87	41	0.700006
chromatin assembly	GO:0031497	154	86	0.700136
macrophage activation	GO:0042116	9	5	0.700322
negative regulation of myeloid leukocyte differentiation	GO:0002762	12	6	0.700341
retrograde vesicle-mediated transport, Golgi to ER	GO:0006890	28	14	0.700358
regulation of hormone secretion	GO:0046883	18	10	0.700429
one-carbon compound metabolic process	GO:0006730	138	74	0.700431
nuclear export	GO:0051168	74	38	0.700614
interspecies interaction between organisms	GO:0044419	56	22	0.700745
G2 phase	GO:0051319	19	5	0.70113
regulation of inflammatory response	GO:0050727	13	8	0.701282
porphyrin metabolic process	GO:0006778	39	20	0.701546
positive regulation of viral reproduction	GO:0048524	12	5	0.701557
regulation of intracellular protein transport	GO:0033157	40	22	0.702349
histidine catabolic process	GO:0006548	6	5	0.702353
heme metabolic process	GO:0042168	32	17	0.702444
regulation of transcription factor import into nucleus	GO:0042990	29	18	0.702656
regulation of transcriptional preinitiation complex assembly	GO:0045898	19	7	0.702839
mRNA export from nucleus	GO:0006406	45	24	0.707353
postreplication repair	GO:0006301	17	6	0.707377
protein tetramerization	GO:0051262	36	14	0.70749
protein prenylation	GO:0018342	21	7	0.707582
regulation of membrane potential	GO:0042391	51	27	0.707692
collagen fibril organization	GO:0030199	14	5	0.708046
regulation of exocytosis	GO:0017157	7	5	0.708843
arachidonic acid metabolic process	GO:0019369	13	5	0.711712
response to osmotic stress	GO:0006970	9	5	0.712503
cartilage development	GO:0051216	46	22	0.712766
positive regulation of cytokine secretion	GO:0050715	20	11	0.71305
tyrosine catabolic process	GO:0006572	10	5	0.713295
multicellular organismal catabolic process	GO:0044243	29	20	0.713566
synaptic vesicle endocytosis	GO:0048488	15	5	0.71409
regulation of CD4-positive, alpha beta T cell differentiation	GO:0043370	14	7	0.714265
pyrimidine base metabolic process	GO:0006206	19	10	0.714547
DNA damage response, signal transduction by p53 class mediator resulting in induction of apoptosis	GO:0042771	15	5	0.714886
mRNA catabolic process	GO:0006402	70	34	0.715044
induction of apoptosis via death domain receptors	GO:0008625	26	14	0.715542
embryonic limb morphogenesis	GO:0030326	26	8	0.715626
vitamin metabolic process	GO:0006766	116	56	0.715883
regulation of cyclin-dependent protein kinase activity	GO:0000079	74	41	0.716204
peroxisome organization and biogenesis	GO:0007031	33	18	0.716222
melanin biosynthetic process from tyrosine	GO:0006583	11	6	0.716393
terpenoid metabolic process	GO:0006721	25	12	0.716926
protein import into nucleus, docking	GO:0000059	55	19	0.717311
proteasomal ubiquitin-dependent protein catabolic process	GO:0043161	37	22	0.717716
fibroblast growth factor receptor signaling pathway	GO:0008543	25	10	0.718114
arginine biosynthetic process	GO:0006526	8	7	0.718429
secondary metabolic process	GO:0019748	38	20	0.7185
neuron maturation	GO:0042551	24	10	0.7189
cytoplasmic sequestering of protein	GO:0051220	24	13	0.71901
mitochondrial ATP synthesis coupled electron transport	GO:0042775	43	25	0.719537
negative regulation of transcription factor import into nucleus	GO:0042992	22	13	0.7198
negative regulation of hormone secretion	GO:0046888	8	5	0.720577
innate immune response	GO:0045087	117	70	0.721155
response to redox state	GO:0051775	8	5	0.723111
regulation of lipid kinase activity	GO:0043550	8	5	0.723895
nuclear import	GO:0051170	165	65	0.723904
protein import into nucleus	GO:0006606	162	64	0.724211
lactation	GO:0007595	17	7	0.724491
phototransduction	GO:0007602	27	18	0.725875
mRNA splice site selection	GO:0006376	36	13	0.728039
positive regulation of interleukin-1 secretion	GO:0050716	15	8	0.72882
regulation of cytokine production	GO:0001817	9	5	0.729235
peptidyl-tyrosine modification	GO:0018212	24	12	0.729377
calcium-independent cell-cell adhesion	GO:0016338	31	19	0.729491
transmembrane receptor protein serine/threonine kinase signaling pathway	GO:0007178	93	39	0.729527
phospholipid catabolic process	GO:0009395	17	8	0.729606
cellular protein complex assembly	GO:0043623	193	89	0.729612
phosphatidylinositol biosynthetic process	GO:0006661	8	5	0.730019
activation of protein kinase C activity	GO:0007205	51	24	0.730333
L-serine biosynthetic process	GO:0006564	22	9	0.731228
cellular metabolic compound salvage	GO:0043094	15	9	0.732007
cell motility	GO:0048870	173	86	0.732076
regulation of interleukin-8 biosynthetic process	GO:0045414	9	6	0.73233
positive regulation of carbohydrate metabolic process	GO:0045913	11	5	0.732516
peptidoglycan catabolic process	GO:0009253	5	5	0.733294
cysteine metabolic process	GO:0006534	12	5	0.734073
amino acid biosynthetic process	GO:0008652	89	52	0.734077
blastoderm segmentation	GO:0007350	14	6	0.739113
antigen processing and presentation of peptide or polysaccharide antigen via MHC class II	GO:0002504	27	14	0.739239
regulation of bone mineralization	GO:0030500	19	9	0.740739
response to magnesium ion	GO:0032026	11	5	0.740752
multicellular organismal macromolecule metabolic process	GO:0044259	27	19	0.740866
synapse organization and biogenesis	GO:0050808	62	27	0.741196
positive regulation of growth	GO:0045927	21	11	0.741316
short-chain fatty acid metabolic process	GO:0046459	8	5	0.741535
glycolysis	GO:0006096	93	54	0.741593
nucleosome organization	GO:0034728	149	83	0.741868
leukocyte migration	GO:0050900	33	20	0.742051
caspase activation via cytochrome c	GO:0008635	13	7	0.742637
cell recognition	GO:0008037	59	32	0.743309
regulated secretory pathway	GO:0045055	12	7	0.743415
JAK-STAT cascade	GO:0007259	67	29	0.743603
negative regulation of binding	GO:0051100	22	12	0.743774
anaphase	GO:0051322	19	7	0.744194
response to drug	GO:0042493	57	35	0.749708
retinol metabolic process	GO:0042572	14	5	0.750312
positive regulation of mitosis	GO:0045840	14	7	0.750612
estrogen biosynthetic process	GO:0006703	8	6	0.750717
B cell differentiation	GO:0030183	40	14	0.75087
positive regulation of interleukin-2 biosynthetic process	GO:0045086	19	8	0.750916
intra-Golgi vesicle-mediated transport	GO:0006891	38	16	0.751045
regulation of transcription from RNA polymerase III promoter	GO:0006359	10	6	0.751483
viral genome replication	GO:0019079	43	17	0.751582
peptide transport	GO:0015833	34	15	0.751684
microtubule cytoskeleton organization and biogenesis	GO:0000226	138	71	0.751728
pyruvate metabolic process	GO:0006090	27	17	0.752263
negative regulation of coagulation	GO:0050819	27	15	0.752452
asymmetric protein localization	GO:0008105	13	5	0.752964
cell structure disassembly during apoptosis	GO:0006921	22	13	0.75303
apoptotic nuclear changes	GO:0030262	27	15	0.753222
biogenic amine biosynthetic process	GO:0042401	59	26	0.753729
water homeostasis	GO:0030104	16	8	0.753826
nucleosome assembly	GO:0006334	133	76	0.753937
negative regulation of intracellular transport	GO:0032387	28	15	0.753994
synaptogenesis	GO:0007416	36	23	0.75403
negative regulation of secretion	GO:0051048	16	8	0.754601
regulation of exit from mitosis	GO:0007096	14	9	0.754719
sensory organ development	GO:0007423	21	10	0.754721
negative regulation of transport	GO:0051051	44	24	0.754807
C21-steroid hormone metabolic process	GO:0008207	35	19	0.755407
establishment of vesicle localization	GO:0051650	27	13	0.757414
regulation of ossification	GO:0030278	22	12	0.757651
isoprenoid metabolic process	GO:0006720	48	24	0.757664
'de novo' posttranslational protein folding	GO:0051084	21	9	0.757671
regulation of interleukin-2 biosynthetic process	GO:0045076	21	10	0.757881
ubiquinone metabolic process	GO:0006743	21	12	0.758417
drug metabolic process	GO:0017144	8	5	0.758504
peptidyl-histidine modification	GO:0018202	15	7	0.758781
mating	GO:0007618	10	6	0.759005
regulation of blood coagulation	GO:0030193	22	12	0.75941
DNA integrity checkpoint	GO:0031570	67	26	0.759423
regulation of actin filament polymerization	GO:0030833	24	12	0.760165
respiratory electron transport chain	GO:0022904	44	26	0.760185
leukocyte chemotaxis	GO:0030595	29	18	0.760433
detection of external stimulus	GO:0009581	45	30	0.760524
porphyrin catabolic process	GO:0006787	12	5	0.760765
positive regulation of binding	GO:0051099	49	26	0.760948
acetyl-CoA metabolic process	GO:0006084	56	31	0.761281
glucocorticoid metabolic process	GO:0008211	7	5	0.761523
tachykinin signaling pathway	GO:0007217	7	5	0.762283
fusion of sperm to egg plasma membrane	GO:0007342	8	6	0.762601
response to bacterium	GO:0009617	94	73	0.763079
peptide hormone secretion	GO:0030072	14	6	0.763364
sterol catabolic process	GO:0016127	11	6	0.764191
metabotropic glutamate receptor signaling pathway	GO:0007216	10	6	0.764947
polysaccharide catabolic process	GO:0000272	20	14	0.76509
acetyl-CoA catabolic process	GO:0046356	45	24	0.766392
response to starvation	GO:0042594	26	15	0.766909
mRNA transport	GO:0051028	116	59	0.766978
tetrahydrobiopterin metabolic process	GO:0046146	11	8	0.76702
RNA-dependent DNA replication	GO:0006278	33	16	0.767106
axis specification	GO:0009798	7	5	0.76716
I-kappaB kinase/NF-kappaB cascade	GO:0007249	80	40	0.767461
digestion	GO:0007586	124	79	0.767582
RNA polyadenylation	GO:0043631	30	13	0.767815
protein import into nucleus, translocation	GO:0000060	35	16	0.767856
regulation of muscle development	GO:0048634	32	12	0.768133
peptidyl-tyrosine phosphorylation	GO:0018108	22	10	0.768271
pyrimidine nucleoside metabolic process	GO:0006213	18	10	0.769026
RNA localization	GO:0006403	128	63	0.769965
mRNA polyadenylation	GO:0006378	24	11	0.770381
negative regulation of multicellular organismal process	GO:0051241	37	22	0.771205
telomere maintenance via telomerase	GO:0007004	30	14	0.771543
RNA export from nucleus	GO:0006405	53	30	0.77169
mitochondrial electron transport, NADH to ubiquinone	GO:0006120	33	20	0.771954
purine salvage	GO:0043101	11	6	0.773185
mesoderm morphogenesis	GO:0048332	20	8	0.777949
serine family amino acid biosynthetic process	GO:0009070	35	16	0.778453
ensheathment of neurons	GO:0007272	35	19	0.784811
aging	GO:0007568	27	15	0.786411
negative regulation of lymphocyte activation	GO:0051250	21	10	0.786978
DNA replication initiation	GO:0006270	34	20	0.787466
establishment of RNA localization	GO:0051236	121	62	0.789446
cytoplasmic sequestering of transcription factor	GO:0042994	19	12	0.789627
cell wall catabolic process	GO:0016998	19	13	0.789792
protein amino acid alkylation	GO:0008213	34	17	0.790531
regulation of immune effector process	GO:0002697	14	6	0.791057
mesodermal cell differentiation	GO:0048333	9	5	0.791234
fibrinolysis	GO:0042730	19	10	0.796435
coenzyme catabolic process	GO:0009109	48	27	0.797239
acetylcholine receptor signaling, muscarinic pathway	GO:0007213	8	5	0.797583
mitotic recombination	GO:0006312	10	5	0.798346
negative regulation of cellular biosynthetic process	GO:0031327	26	15	0.799287
detection of stimulus involved in sensory perception	GO:0050906	29	20	0.800186
positive regulation of cell cycle	GO:0045787	22	11	0.801115
tetraterpenoid metabolic process	GO:0016108	13	7	0.802298
regulation of alpha-beta T cell activation	GO:0046634	15	8	0.802411
response to temperature stimulus	GO:0009266	25	14	0.80277
positive regulation of alpha-beta T cell activation	GO:0046635	12	7	0.803055
negative regulation of translational initiation	GO:0045947	9	6	0.803066
assembly of spliceosomal tri-snRNP	GO:0000244	9	5	0.803116
multicellular organism reproduction	GO:0032504	43	25	0.803159
regulation of smooth muscle contraction	GO:0006940	22	14	0.80353
acrosome reaction	GO:0007340	6	5	0.80353
catecholamine biosynthetic process	GO:0042423	13	7	0.803748
regulation of endothelial cell proliferation	GO:0001936	11	6	0.803828
regulation of gene-specific transcription	GO:0032583	23	9	0.804127
protein lipoylation	GO:0009249	9	5	0.804279
synaptic vesicle exocytosis	GO:0016079	15	7	0.804496
response to protein stimulus	GO:0051789	113	58	0.804574
ectoderm development	GO:0007398	166	95	0.80458
response to nutrient	GO:0007584	36	17	0.805022
tetraterpenoid biosynthetic process	GO:0016109	11	5	0.80503
cellular response to nutrient levels	GO:0031669	25	15	0.805563
cofactor catabolic process	GO:0051187	60	32	0.80562
glutamine metabolic process	GO:0006541	36	18	0.805723
positive regulation of lymphocyte proliferation	GO:0050671	32	17	0.805768
aerobic respiration	GO:0009060	61	32	0.805836
rhythmic process	GO:0048511	74	38	0.806016
receptor guanylyl cyclase signaling pathway	GO:0007168	7	5	0.806042
histidine metabolic process	GO:0006547	14	8	0.806229
regulation of NF-kappaB import into nucleus	GO:0042345	22	12	0.806322
neuronal ion channel clustering	GO:0045161	13	6	0.806334
tube morphogenesis	GO:0035239	25	18	0.806476
defense response to bacterium	GO:0042742	85	69	0.806753
Wnt receptor signaling pathway, calcium modulating pathway	GO:0007223	25	18	0.807232
cell fate commitment	GO:0045165	47	20	0.807658
gluconeogenesis	GO:0006094	25	16	0.807725
ovarian follicle development	GO:0001541	17	11	0.807907
respiratory chain complex IV assembly	GO:0008535	12	6	0.80804
regulation of protein stability	GO:0031647	34	14	0.809373
positive regulation of antigen receptor-mediated signaling pathway	GO:0050857	10	5	0.809428
negative regulation of nucleocytoplasmic transport	GO:0046823	23	14	0.810115
negative regulation of immune response	GO:0050777	11	5	0.810168
regulation of innate immune response	GO:0045088	15	8	0.810227
phosphoinositide-mediated signaling	GO:0048015	153	76	0.810238
membrane fusion	GO:0006944	93	36	0.810689
phospholipid dephosphorylation	GO:0046839	52	21	0.811072
positive regulation of interleukin-1 beta secretion	GO:0050718	14	7	0.811082
transcription from RNA polymerase I promoter	GO:0006360	10	6	0.811333
cellular respiration	GO:0045333	71	37	0.811363
positive regulation of nitric oxide biosynthetic process	GO:0045429	25	7	0.811475
sperm-egg recognition	GO:0035036	6	6	0.811595
neuron recognition	GO:0008038	25	10	0.811716
cell wall organization and biogenesis	GO:0007047	21	15	0.811812
macroautophagy	GO:0016236	15	9	0.81217
ciliary or flagellar motility	GO:0001539	25	13	0.812336
mitochondrial transport	GO:0006839	75	44	0.812582
cytokine metabolic process	GO:0042107	16	9	0.812911
cholesterol biosynthetic process	GO:0006695	51	24	0.814504
aspartate family amino acid biosynthetic process	GO:0009067	13	9	0.814632
urogenital system development	GO:0001655	15	8	0.815099
fat-soluble vitamin metabolic process	GO:0006775	23	12	0.815144
cytolysis	GO:0019835	19	14	0.815301
regulation of interferon-alpha biosynthetic process	GO:0045354	7	5	0.815351
glycine catabolic process	GO:0006546	18	9	0.815361
chaperone cofactor-dependent protein folding	GO:0051085	11	6	0.815545
iron ion homeostasis	GO:0055072	53	22	0.815714
sex differentiation	GO:0007548	74	45	0.815995
response to toxin	GO:0009636	19	13	0.816209
DNA fragmentation during apoptosis	GO:0006309	20	11	0.816314
regulation of neuron apoptosis	GO:0043523	17	10	0.816461
protein import	GO:0017038	184	77	0.816524
regulation of viral genome replication	GO:0045069	18	10	0.817195
negative regulation of translation	GO:0017148	20	12	0.817336
response to nutrient levels	GO:0031667	66	34	0.81767
oligopeptide transport	GO:0006857	14	6	0.818258
vesicle localization	GO:0051648	28	14	0.818708
carbohydrate homeostasis	GO:0033500	7	5	0.819338
peroxisomal transport	GO:0043574	15	7	0.819826
regulation of cellular catabolic process	GO:0031329	14	5	0.820066
microtubule organizing center organization and biogenesis	GO:0031023	25	17	0.821032
reproductive developmental process	GO:0003006	81	47	0.822049
protein polyubiquitination	GO:0000209	23	8	0.822063
protein amino acid prenylation	GO:0018346	19	6	0.822572
steroid biosynthetic process	GO:0006694	151	75	0.822915
heterophilic cell adhesion	GO:0007157	15	6	0.8233
bone mineralization	GO:0030282	9	7	0.823326
synaptic vesicle transport	GO:0048489	32	14	0.823465
regulation of chromosome organization and biogenesis	GO:0033044	31	12	0.823903
positive regulation of cell growth	GO:0030307	10	7	0.82405
G2/M transition of mitotic cell cycle	GO:0000086	32	12	0.82463
establishment of chromosome localization	GO:0051303	11	6	0.826386
positive regulation of caspase activity	GO:0043280	75	37	0.829313
cell fate determination	GO:0001709	38	17	0.829813
defense response to fungus	GO:0050832	11	10	0.829856
positive regulation of T-helper 1 cell differentiation	GO:0045627	8	5	0.830054
protein-cofactor linkage	GO:0018065	12	6	0.830124
mRNA 3'-end processing	GO:0031124	26	13	0.830621
SMAD protein complex assembly	GO:0007183	7	5	0.830782
spliceosome assembly	GO:0000245	62	27	0.83084
cell wall metabolic process	GO:0010382	20	14	0.831038
activation of NF-kappaB-inducing kinase activity	GO:0007250	30	13	0.831346
regulation of behavior	GO:0050795	15	8	0.831848
negative regulation of protein modification process	GO:0031400	18	8	0.839252
androgen metabolic process	GO:0008209	17	12	0.839793
cellular response to starvation	GO:0009267	24	14	0.840256
response to fungus	GO:0009620	16	12	0.840522
regulation of viral reproduction	GO:0050792	26	15	0.840795
sulfur amino acid biosynthetic process	GO:0000097	16	9	0.840997
caspase activation	GO:0006919	64	32	0.841511
female gonad development	GO:0008585	18	12	0.845596
cell-cell recognition	GO:0009988	11	8	0.845753
superoxide release	GO:0042554	12	9	0.845957
positive regulation of muscle contraction	GO:0045933	6	5	0.845958
fructose metabolic process	GO:0006000	31	19	0.846213
ovulation cycle	GO:0042698	19	13	0.846427
translational elongation	GO:0006414	45	22	0.846474
negative regulation of T cell activation	GO:0050868	9	6	0.846589
regulation of response to external stimulus	GO:0032101	28	16	0.847446
regulation of T cell proliferation	GO:0042129	34	17	0.847842
ribonucleoprotein complex assembly	GO:0022618	154	71	0.847967
dopamine receptor signaling pathway	GO:0007212	14	8	0.848655
phosphatidylinositol metabolic process	GO:0046488	9	6	0.8487
glycogen catabolic process	GO:0005980	8	5	0.849229
regulation of carbohydrate metabolic process	GO:0006109	15	8	0.84938
protein targeting to peroxisome	GO:0006625	14	6	0.849422
sulfate transport	GO:0008272	17	10	0.849498
Golgi organization and biogenesis	GO:0007030	25	12	0.850012
sterol biosynthetic process	GO:0016126	58	28	0.850164
negative regulation of NF-kappaB import into nucleus	GO:0042347	15	7	0.851145
cellular aldehyde metabolic process	GO:0006081	26	14	0.851652
serine family amino acid metabolic process	GO:0009069	73	34	0.851808
positive regulation of CD4-positive, alpha beta T cell differentiation	GO:0043372	11	6	0.851975
serine family amino acid catabolic process	GO:0009071	21	10	0.852533
oxygen transport	GO:0015671	32	17	0.852624
posttranscriptional regulation of gene expression	GO:0010608	195	91	0.852654
hemocyte development	GO:0007516	14	9	0.852743
isoprenoid biosynthetic process	GO:0008299	34	17	0.853345
thiamin and derivative metabolic process	GO:0042723	9	5	0.853681
response to extracellular stimulus	GO:0009991	70	37	0.856172
positive regulation of T cell proliferation	GO:0042102	29	14	0.85647
monoamine transport	GO:0015844	9	6	0.85783
cholesterol transport	GO:0030301	12	5	0.859892
negative regulation of mitotic cell cycle	GO:0045930	14	6	0.860557
regulation of nitric oxide biosynthetic process	GO:0045428	27	9	0.860601
glycine metabolic process	GO:0006544	32	16	0.861022
regulation of histone modification	GO:0031056	17	6	0.861277
epithelial cell differentiation	GO:0030855	12	9	0.861324
vascular process in circulatory system	GO:0003018	15	12	0.861533
epidermis development	GO:0008544	143	85	0.861634
regulation of vasoconstriction	GO:0019229	11	6	0.861998
regulation of lymphocyte proliferation	GO:0050670	43	21	0.865582
external encapsulating structure organization	GO:0045229	24	17	0.866342
histone methylation	GO:0016571	12	8	0.866679
regulation of DNA metabolic process	GO:0051052	81	41	0.866748
cellular response to extracellular stimulus	GO:0031668	26	16	0.866889
pentose metabolic process	GO:0019321	11	6	0.866898
positive regulation of multicellular organismal process	GO:0051240	34	18	0.870994
cardiac cell differentiation	GO:0035051	9	5	0.871431
traversing start control point of mitotic cell cycle	GO:0007089	11	6	0.871466
protein homotetramerization	GO:0051289	18	6	0.872188
centrosome organization and biogenesis	GO:0051297	24	16	0.873961
hindbrain development	GO:0030902	17	6	0.876234
cytokine biosynthetic process	GO:0042089	15	8	0.87713
sequestering of metal ion	GO:0051238	9	7	0.877354
regulation of nitrogen compound metabolic process	GO:0051171	30	11	0.877444
myelination	GO:0042552	19	13	0.877668
cellular component disassembly	GO:0022411	54	30	0.880335
response to carbohydrate stimulus	GO:0009743	15	10	0.881314
T-helper 1 type immune response	GO:0042088	12	7	0.884673
kidney development	GO:0001822	11	6	0.885227
calcium ion-dependent exocytosis	GO:0017156	11	7	0.885399
folic acid and derivative metabolic process	GO:0006760	30	13	0.885928
regulation of tube size	GO:0035150	12	10	0.888128
positive regulation of nitrogen compound metabolic process	GO:0051173	27	8	0.888513
cell aging	GO:0007569	21	11	0.892448
bile acid catabolic process	GO:0030573	9	5	0.900527
RNA 3'-end processing	GO:0031123	36	16	0.901177
polyamine biosynthetic process	GO:0006596	20	8	0.907622
peptide hormone processing	GO:0016486	9	6	0.907888
regulation of chemotaxis	GO:0050920	12	7	0.907979
regulation of DNA recombination	GO:0000018	25	11	0.908242
positive regulation of innate immune response	GO:0045089	8	6	0.908626
fructose 2,6-bisphosphate metabolic process	GO:0006003	13	9	0.909356
inner mitochondrial membrane organization and biogenesis	GO:0007007	11	7	0.91009
response to hexose stimulus	GO:0009746	12	9	0.910097
peptide cross-linking	GO:0018149	26	18	0.912523
positive regulation of defense response	GO:0031349	15	10	0.913429
methionine biosynthetic process	GO:0009086	8	5	0.914131
regulation of interleukin-6 biosynthetic process	GO:0045408	11	6	0.9145
transcription termination	GO:0006353	12	6	0.915238
glial cell development	GO:0021782	10	7	0.915556
regulation of DNA replication initiation	GO:0030174	15	8	0.915584
cellular macromolecular complex disassembly	GO:0034623	32	17	0.915615
leukocyte mediated cytotoxicity	GO:0001909	12	7	0.917575
glucan catabolic process	GO:0009251	9	6	0.917672
bile acid metabolic process	GO:0008206	30	16	0.917677
establishment of tissue polarity	GO:0007164	9	6	0.91841
protein sumoylation	GO:0016925	7	5	0.918849
regulation of cellular biosynthetic process	GO:0031326	166	85	0.919008
rRNA processing	GO:0006364	101	54	0.919102
cytokine production	GO:0001816	22	13	0.919579
vasoconstriction	GO:0042310	6	5	0.919585
rRNA metabolic process	GO:0016072	106	57	0.920405
regulation of DNA replication	GO:0006275	33	18	0.921189
nucleosome disassembly	GO:0006337	16	8	0.921542
ribosome assembly	GO:0042255	14	11	0.921841
regulation of muscle cell differentiation	GO:0051147	9	6	0.922469
detection of biotic stimulus	GO:0009595	24	15	0.922499
detection of bacterium	GO:0016045	13	10	0.922683
mRNA cleavage	GO:0006379	18	10	0.923418
response to heat	GO:0009408	11	8	0.923695
defense response to virus	GO:0051607	17	8	0.924427
regulation of striated muscle contraction	GO:0006942	15	10	0.924791
folic acid and derivative biosynthetic process	GO:0009396	21	9	0.924808
protein polymerization	GO:0051258	62	35	0.924951
pathogenesis	GO:0009405	18	10	0.925523
morphogenesis of an epithelium	GO:0002009	20	14	0.925585
tissue morphogenesis	GO:0048729	49	29	0.926043
rRNA transcription	GO:0009303	12	7	0.927275
male gonad development	GO:0008584	15	11	0.927904
positive regulation of response to external stimulus	GO:0032103	21	11	0.928636
cytoplasmic sequestering of NF-kappaB	GO:0007253	12	6	0.929337
mitochondrial membrane organization and biogenesis	GO:0007006	22	13	0.929507
spliceosomal snRNP biogenesis	GO:0000387	14	8	0.929557
cytokine secretion	GO:0050663	7	5	0.929586
zymogen activation	GO:0031638	6	5	0.933411
natural killer cell mediated immunity	GO:0002228	11	6	0.93378
protein targeting to mitochondrion	GO:0006626	41	24	0.933826
regulation of translation	GO:0006417	123	68	0.935284
development of primary sexual characteristics	GO:0045137	43	30	0.937607
bile acid biosynthetic process	GO:0006699	10	7	0.941249
spindle organization and biogenesis	GO:0007051	35	21	0.942095
reproductive structure development	GO:0048608	41	28	0.943315
development of primary male sexual characteristics	GO:0046546	17	13	0.943715
ribosome biogenesis	GO:0042254	121	67	0.945373
regulation of translational initiation	GO:0006446	81	46	0.946435
copper ion homeostasis	GO:0055070	15	8	0.952974
vesicle organization and biogenesis	GO:0016050	27	13	0.9537
oligodendrocyte development	GO:0014003	8	6	0.954285
substrate-bound cell migration	GO:0006929	9	8	0.955908
gliogenesis	GO:0042063	13	9	0.956032
autophagosome formation	GO:0000045	13	8	0.95665
sex determination	GO:0007530	19	11	0.959141
keratinization	GO:0031424	24	18	0.960678
epidermis morphogenesis	GO:0048730	32	22	0.960966
epidermal cell differentiation	GO:0009913	29	21	0.964593
cell killing	GO:0001906	17	10	0.964836
drug transport	GO:0015893	17	12	0.966087
male sex differentiation	GO:0046661	19	15	0.967613
centrosome cycle	GO:0007098	19	12	0.971587
induction of positive chemotaxis	GO:0050930	9	5	0.97295
protein import into mitochondrion	GO:0043681	13	9	0.976898
negative regulation of DNA replication initiation	GO:0032297	9	6	0.978481
protein import into mitochondrial inner membrane	GO:0045039	8	6	0.985092
keratinocyte differentiation	GO:0030216	36	21	0.985669
endothelial cell migration	GO:0043542	11	8	0.992995
negative regulation of DNA metabolic process	GO:0051053	14	10	0.993166
positive regulation of behavior	GO:0048520	11	6	0.993271
