# Supplementary material for: Subgingival bacterial colonization profiles correlate with gingival tissue gene expression
Source: BMC Microbiol. 2009 Oct 18;9:221. doi: 10.1186/1471-2180-9-221 (PMC2771036; doi:10.1186/1471-2180-9-221)
Supplement: Additional file 15 — Table S15. List of all statistically significantly regulated GO groups in the gingival tissues according to levels of each of the 11 investigated species in the adjacent pockets. [file 1471-2180-9-221-S15.ZIP › Fn_GO_complete.xls]

## Sheet: Fn_GeneOntology
Group Name	ID	Probes (n)	Genes (n)	p-value
regulation of lymphocyte activation	GO:0051249	88	46	9.329e-11
regulation of cell activation	GO:0050865	92	48	1.005e-10
immune effector process	GO:0002252	120	66	1.046e-10
antigen processing and presentation of peptide antigen via MHC class I	GO:0002474	167	55	1.088e-10
hemopoiesis	GO:0030097	203	81	1.187e-10
hemopoietic or lymphoid organ development	GO:0048534	205	82	1.306e-10
carboxylic acid biosynthetic process	GO:0046394	137	67	1.451e-10
antigen processing and presentation of peptide antigen	GO:0048002	173	58	1.632e-10
MAPKKK cascade	GO:0000165	193	84	1.866e-10
vasculature development	GO:0001944	154	62	2.177e-10
regulation of cell differentiation	GO:0045595	160	74	2.612e-10
coenzyme biosynthetic process	GO:0009108	129	65	2.767e-10
blood vessel development	GO:0001568	150	61	3.102e-10
leukocyte activation	GO:0045321	219	100	3.265e-10
leukocyte mediated immunity	GO:0002443	91	47	4.173e-10
antigen processing and presentation	GO:0019882	212	81	4.353e-10
lymphocyte activation	GO:0046649	180	80	4.645e-10
fatty acid biosynthetic process	GO:0006633	122	57	6.53e-10
immune system development	GO:0002520	212	86	1.306e-09
regulation of Rho protein signal transduction	GO:0035023	233	85	1.715e-09
negative regulation of signal transduction	GO:0009968	196	78	2.482e-09
innate immune response	GO:0045087	117	70	4.972e-09
cofactor biosynthetic process	GO:0051188	157	81	7.059e-09
angiogenesis	GO:0001525	137	57	7.425e-09
lymphocyte mediated immunity	GO:0002449	83	42	9.781e-09
positive regulation of immune system process	GO:0002684	149	83	1.296e-08
anatomical structure formation	GO:0048646	161	66	1.458e-08
hemostasis	GO:0007599	186	88	2.439e-08
lipid transport	GO:0006869	153	69	2.565e-08
humoral immune response	GO:0006959	122	66	1.101e-07
regulation of T cell activation	GO:0050863	69	39	2.198e-07
adaptive immune response	GO:0002250	87	45	2.221e-07
negative regulation of catalytic activity	GO:0043086	199	89	2.474e-07
acute inflammatory response	GO:0002526	117	63	2.716e-07
regulation of response to stimulus	GO:0048583	166	90	3.039e-07
positive regulation of response to stimulus	GO:0048584	128	70	4.177e-07
blood coagulation	GO:0007596	170	82	4.268e-07
wound healing	GO:0042060	188	92	7.027e-07
immunoglobulin mediated immune response	GO:0016064	69	34	7.808e-07
regulation of MAP kinase activity	GO:0043405	128	55	1.022e-06
positive regulation of kinase activity	GO:0033674	208	87	1.366e-06
positive regulation of transcription from RNA polymerase II promoter	GO:0045944	147	50	1.367e-06
positive regulation of transferase activity	GO:0051347	211	89	1.483e-06
regulation of anatomical structure morphogenesis	GO:0022603	133	48	1.662e-06
ectoderm development	GO:0007398	166	95	1.716e-06
B cell mediated immunity	GO:0019724	71	35	1.718e-06
sulfur metabolic process	GO:0006790	139	68	2.697e-06
membrane lipid biosynthetic process	GO:0046467	159	81	4.159e-06
regulation of cell adhesion	GO:0030155	118	45	5.275e-06
mitochondrion organization and biogenesis	GO:0007005	122	56	6.229e-06
icosanoid metabolic process	GO:0006690	79	38	8.833e-06
regulation of GTPase activity	GO:0043087	116	46	1.043e-05
regulation of cytokine biosynthetic process	GO:0042035	74	41	1.096e-05
epidermis development	GO:0008544	143	85	1.096e-05
apoptotic program	GO:0008632	169	74	1.237e-05
activation of immune response	GO:0002253	83	44	1.252e-05
muscle development	GO:0007517	257	98	1.926e-05
positive regulation of immune response	GO:0050778	97	53	2.089e-05
regulation of immune response	GO:0050776	110	59	2.318e-05
leukocyte differentiation	GO:0002521	87	35	2.506e-05
carbohydrate biosynthetic process	GO:0016051	162	85	2.669e-05
cellular protein complex assembly	GO:0043623	193	89	2.727e-05
organic acid transport	GO:0015849	116	58	2.77e-05
response to protein stimulus	GO:0051789	113	58	2.925e-05
phospholipid biosynthetic process	GO:0008654	137	67	6.055e-05
stress-activated protein kinase signaling pathway	GO:0031098	96	39	6.134e-05
sulfur compound biosynthetic process	GO:0044272	77	36	7.37e-05
regulation of I-kappaB kinase/NF-kappaB cascade	GO:0043122	228	98	8.034e-05
microtubule cytoskeleton organization and biogenesis	GO:0000226	138	71	8.07e-05
cellular defense response	GO:0006968	188	95	9.331e-05
aminoglycan metabolic process	GO:0006022	101	46	0.0001371
activation of plasma proteins during acute inflammatory response	GO:0002541	64	35	0.0001602
cell motility	GO:0048870	173	86	0.0001796
sterol metabolic process	GO:0016125	159	81	0.0001804
T cell activation	GO:0042110	72	34	0.000181
regulation of G-protein coupled receptor protein signaling pathway	GO:0008277	79	34	0.0001818
rRNA metabolic process	GO:0016072	106	57	0.0001819
negative regulation of transferase activity	GO:0051348	89	39	0.0001821
protein amino acid N-linked glycosylation	GO:0006487	69	39	0.0001986
cholesterol metabolic process	GO:0008203	151	76	0.0001998
JNK cascade	GO:0007254	93	38	0.0002266
cellular carbohydrate biosynthetic process	GO:0034637	135	73	0.000233
positive regulation of cell differentiation	GO:0045597	70	27	0.000236
phosphate transport	GO:0006817	176	81	0.0002375
protein-chromophore linkage	GO:0018298	66	23	0.0003073
cell migration	GO:0016477	148	73	0.0003289
glycosaminoglycan metabolic process	GO:0030203	100	45	0.0003748
generation of neurons	GO:0048699	228	94	0.0004072
apoptotic mitochondrial changes	GO:0008637	54	17	0.0004402
rRNA processing	GO:0006364	101	54	0.0005153
peptidyl-amino acid modification	GO:0018193	131	66	0.0005471
amino acid transport	GO:0006865	78	40	0.0006355
lipoprotein metabolic process	GO:0042157	103	50	0.0006391
regulation of mitotic cell cycle	GO:0007346	174	77	0.0007665
cell-matrix adhesion	GO:0007160	161	60	0.0007868
regulation of peptidase activity	GO:0052547	115	52	0.0007886
regulation of phosphate metabolic process	GO:0019220	87	37	0.000791
carbohydrate transport	GO:0008643	69	29	0.0007996
exocytosis	GO:0006887	170	81	0.0008495
Notch signaling pathway	GO:0007219	107	40	0.0008729
cell-substrate adhesion	GO:0031589	163	62	0.0008832
calcium ion homeostasis	GO:0055074	161	89	0.0008875
steroid biosynthetic process	GO:0006694	151	75	0.0009737
cell cycle arrest	GO:0007050	189	74	0.0009744
cytokine and chemokine mediated signaling pathway	GO:0019221	45	25	0.000995
regulation of cell shape	GO:0008360	90	34	0.001003
ribosome biogenesis	GO:0042254	121	67	0.001015
cell recognition	GO:0008037	59	32	0.001023
induction of apoptosis by extracellular signals	GO:0008624	98	42	0.001056
positive regulation of MAP kinase activity	GO:0043406	82	34	0.001063
regulation of phosphorylation	GO:0042325	78	33	0.001121
metal ion homeostasis	GO:0055065	179	96	0.001126
regulation of cell morphogenesis	GO:0022604	95	35	0.001161
sphingolipid metabolic process	GO:0006665	97	50	0.001185
integrin-mediated signaling pathway	GO:0007229	165	61	0.001209
B cell activation	GO:0042113	81	30	0.001407
growth	GO:0040007	133	64	0.001449
oxidoreduction coenzyme metabolic process	GO:0006733	77	37	0.001457
nuclear import	GO:0051170	165	65	0.001457
positive regulation of I-kappaB kinase/NF-kappaB cascade	GO:0043123	207	91	0.001801
amine transport	GO:0015837	94	50	0.001834
icosanoid biosynthetic process	GO:0046456	53	26	0.001835
regulation of protein modification process	GO:0031399	84	33	0.002151
transition metal ion transport	GO:0000041	112	45	0.002286
negative regulation of protein metabolic process	GO:0051248	182	71	0.002298
nucleobase, nucleoside, nucleotide and nucleic acid transport	GO:0015931	140	72	0.002308
Ras protein signal transduction	GO:0007265	124	53	0.002312
regulation of myeloid cell differentiation	GO:0045637	55	19	0.0025
oxygen and reactive oxygen species metabolic process	GO:0006800	50	32	0.002703
positive regulation of cell activation	GO:0050867	59	31	0.002712
regulation of homeostatic process	GO:0032844	36	12	0.002968
protein modification by small protein conjugation	GO:0032446	167	63	0.002986
regulation of organelle organization and biogenesis	GO:0033043	200	75	0.00308
positive regulation of lymphocyte activation	GO:0051251	58	30	0.003119
protein amino acid lipidation	GO:0006497	80	36	0.003185
release of cytochrome c from mitochondria	GO:0001836	40	12	0.003217
regulation of cell migration	GO:0030334	88	34	0.003518
negative regulation of transcription from RNA polymerase II promoter	GO:0000122	193	81	0.003658
regulation of cell motion	GO:0051270	112	44	0.003682
chromatin remodeling	GO:0006338	106	46	0.0038
regulation of angiogenesis	GO:0045765	64	29	0.004075
positive regulation of cytokine biosynthetic process	GO:0042108	51	28	0.00411
positive regulation of protein metabolic process	GO:0051247	93	42	0.00412
positive regulation of cellular protein metabolic process	GO:0032270	90	40	0.004155
regulation of binding	GO:0051098	102	50	0.004181
positive regulation of myeloid cell differentiation	GO:0045639	32	7	0.004652
protein processing	GO:0016485	147	70	0.004764
RNA localization	GO:0006403	128	63	0.004801
regulation of mitochondrial depolarization	GO:0051900	32	10	0.004996
regulation of cytoskeleton organization and biogenesis	GO:0051493	169	63	0.005047
vitamin metabolic process	GO:0006766	116	56	0.005059
regulation of transcription factor activity	GO:0051090	75	36	0.005192
response to virus	GO:0009615	134	79	0.005759
negative regulation of hydrolase activity	GO:0051346	45	17	0.005762
isoprenoid metabolic process	GO:0006720	48	24	0.005767
regulation of secretion	GO:0051046	71	33	0.006183
protein import into nucleus	GO:0006606	162	64	0.006199
negative regulation of cellular component organization	GO:0051129	174	65	0.006305
lymphocyte differentiation	GO:0030098	67	27	0.006325
ER to Golgi vesicle-mediated transport	GO:0006888	193	78	0.006631
protein import	GO:0017038	184	77	0.006918
interphase	GO:0051325	159	64	0.006966
water-soluble vitamin metabolic process	GO:0006767	87	41	0.007076
negative regulation of caspase activity	GO:0043154	40	15	0.007167
purine nucleotide biosynthetic process	GO:0006164	139	75	0.007289
ribonucleotide biosynthetic process	GO:0009260	151	80	0.007921
rhythmic process	GO:0048511	74	38	0.00796
glutathione biosynthetic process	GO:0006750	21	11	0.008124
interphase of mitotic cell cycle	GO:0051329	150	61	0.008134
myeloid cell differentiation	GO:0030099	60	28	0.008182
RNA catabolic process	GO:0006401	96	49	0.008218
cell projection organization and biogenesis	GO:0030030	194	79	0.008244
regulation of DNA binding	GO:0051101	87	43	0.008334
ribonucleotide metabolic process	GO:0009259	165	86	0.008589
establishment of RNA localization	GO:0051236	121	62	0.008778
T cell differentiation	GO:0030217	27	13	0.009164
phagocytosis	GO:0006909	40	22	0.009186
glutathione metabolic process	GO:0006749	26	15	0.009245
mRNA transport	GO:0051028	116	59	0.009476
activation of protein kinase activity	GO:0032147	124	50	0.009874
complement activation, classical pathway	GO:0006958	55	28	0.0104985
regulation of lymphocyte differentiation	GO:0045619	26	16	0.0105485
purine nucleotide metabolic process	GO:0006163	149	79	0.0109676
transmembrane receptor protein serine/threonine kinase signaling pathway	GO:0007178	93	39	0.0110092
I-kappaB kinase/NF-kappaB cascade	GO:0007249	80	40	0.0110103
cholesterol biosynthetic process	GO:0006695	51	24	0.0111291
elevation of cytosolic calcium ion concentration	GO:0007204	84	47	0.0111508
positive regulation of phosphorus metabolic process	GO:0010562	45	18	0.011497
mesoderm development	GO:0007498	57	29	0.0126476
microtubule-based movement	GO:0007018	187	96	0.0126996
regulation of T cell differentiation	GO:0045580	22	14	0.0131626
negative regulation of cellular protein metabolic process	GO:0032269	171	67	0.0137427
cellular carbohydrate catabolic process	GO:0044275	167	98	0.0142405
tRNA metabolic process	GO:0006399	177	96	0.0145175
negative regulation of organelle organization and biogenesis	GO:0010639	136	48	0.0145606
homeostasis of number of cells	GO:0048872	24	14	0.0147591
purine ribonucleotide biosynthetic process	GO:0009152	132	70	0.0148703
cell cycle checkpoint	GO:0000075	137	52	0.0149144
activation of MAPK activity	GO:0000187	62	30	0.0149304
regulation of DNA metabolic process	GO:0051052	81	41	0.0152038
regulation of cell cycle process	GO:0010564	89	41	0.0154653
regulation of cell size	GO:0008361	175	77	0.0158784
negative regulation of microtubule depolymerization	GO:0007026	37	11	0.0159371
unsaturated fatty acid metabolic process	GO:0033559	18	7	0.0160542
sterol biosynthetic process	GO:0016126	58	28	0.0161329
erythrocyte differentiation	GO:0030218	22	12	0.0162146
oligosaccharide metabolic process	GO:0009311	33	14	0.0162616
regulation of mitosis	GO:0007088	77	35	0.0170244
positive regulation of hydrolase activity	GO:0051345	138	58	0.0170445
protein ubiquitination	GO:0016567	159	57	0.0174793
glucose metabolic process	GO:0006006	171	94	0.0175954
JAK-STAT cascade	GO:0007259	67	29	0.0178959
proton transport	GO:0015992	132	66	0.0180952
regulation of interleukin-2 biosynthetic process	GO:0045076	21	10	0.0183084
cellular response to unfolded protein	GO:0034620	19	9	0.0184359
negative regulation of immune system process	GO:0002683	35	16	0.0185368
steroid hormone receptor signaling pathway	GO:0030518	134	49	0.0185562
leukotriene biosynthetic process	GO:0019370	27	15	0.0191706
purine ribonucleotide metabolic process	GO:0009150	142	74	0.019355
regulation of protein amino acid phosphorylation	GO:0001932	56	23	0.0196791
hydrogen transport	GO:0006818	136	67	0.0205213
circulatory system process	GO:0003013	165	87	0.0205518
muscle cell differentiation	GO:0042692	61	16	0.0205901
endosome transport	GO:0016197	76	29	0.0215723
glucose transport	GO:0015758	38	15	0.0219408
maintenance of location	GO:0051235	91	41	0.0228183
tRNA processing	GO:0008033	88	49	0.0228376
cotranslational protein targeting to membrane	GO:0006613	24	11	0.0231128
positive regulation of T cell activation	GO:0050870	51	27	0.0234396
regulation of microtubule-based process	GO:0032886	43	14	0.0241326
positive regulation of B cell activation	GO:0050871	12	7	0.024226
pyridine nucleotide biosynthetic process	GO:0019363	31	13	0.0260074
glycerophospholipid metabolic process	GO:0006650	113	59	0.0264495
response to abiotic stimulus	GO:0009628	168	80	0.0265384
peptide metabolic process	GO:0006518	40	21	0.0266202
intracellular receptor-mediated signaling pathway	GO:0030522	139	51	0.0266268
positive regulation of secretion	GO:0051047	30	17	0.026706
nitrogen compound biosynthetic process	GO:0044271	170	91	0.0267451
hexose transport	GO:0008645	40	16	0.0271582
cellular component disassembly	GO:0022411	54	30	0.0272083
neuropeptide signaling pathway	GO:0007218	131	85	0.0273123
positive regulation of interleukin-2 biosynthetic process	GO:0045086	19	8	0.0273511
response to hypoxia	GO:0001666	39	17	0.0273935
leukotriene metabolic process	GO:0006691	34	18	0.0274367
regulation of peptidyl-tyrosine phosphorylation	GO:0050730	53	21	0.0275269
regulation of microtubule polymerization or depolymerization	GO:0031110	39	12	0.0276005
positive regulation of DNA metabolic process	GO:0051054	21	10	0.0276126
cell growth	GO:0016049	90	37	0.0280882
regulation of neurogenesis	GO:0050767	46	16	0.0282001
regulation of B cell activation	GO:0050864	19	11	0.0285915
NLS-bearing substrate import into nucleus	GO:0006607	65	19	0.0286275
heterocycle metabolic process	GO:0046483	134	63	0.0287897
positive regulation of cytokine secretion	GO:0050715	20	11	0.0291554
positive regulation of T cell differentiation	GO:0045582	17	11	0.0292698
pyridine nucleotide metabolic process	GO:0019362	56	25	0.0293721
regulation of axonogenesis	GO:0050770	34	11	0.029385
inactivation of MAPK activity	GO:0000188	37	17	0.0295106
response to oxidative stress	GO:0006979	95	50	0.0295355
receptor-mediated endocytosis	GO:0006898	80	34	0.0295855
purine nucleoside monophosphate metabolic process	GO:0009126	24	13	0.0296128
prostaglandin metabolic process	GO:0006693	45	18	0.0296264
protein oligomerization	GO:0051259	87	39	0.0298022
nucleoside monophosphate metabolic process	GO:0009123	42	22	0.0301671
coenzyme A metabolic process	GO:0015936	12	7	0.0311906
polysaccharide metabolic process	GO:0005976	79	53	0.0318991
polyol metabolic process	GO:0019751	55	26	0.03196
positive regulation of protein amino acid phosphorylation	GO:0001934	26	15	0.0320117
transforming growth factor beta receptor signaling pathway	GO:0007179	64	30	0.0335239
negative regulation of cytoskeleton organization and biogenesis	GO:0051494	126	43	0.0335589
chromosome segregation	GO:0007059	101	47	0.0336969
cellular polysaccharide metabolic process	GO:0044264	77	51	0.0345216
positive regulation of protein secretion	GO:0050714	23	13	0.0345226
antigen processing and presentation of peptide or polysaccharide antigen via MHC class II	GO:0002504	27	14	0.0345396
lipid modification	GO:0030258	119	57	0.0352333
positive regulation of tyrosine phosphorylation of STAT protein	GO:0042531	9	5	0.035452
water-soluble vitamin biosynthetic process	GO:0042364	37	17	0.0366721
Wnt receptor signaling pathway	GO:0016055	173	83	0.0367072
protein amino acid acetylation	GO:0006473	39	15	0.0383579
glutamine family amino acid metabolic process	GO:0009064	83	44	0.0391735
vitamin biosynthetic process	GO:0009110	41	19	0.0392033
neuron development	GO:0048666	167	68	0.040075
ribonucleoside monophosphate metabolic process	GO:0009161	39	21	0.0403378
actin polymerization or depolymerization	GO:0008154	51	16	0.040726
extracellular structure organization	GO:0043062	117	49	0.040961
neuron differentiation	GO:0030182	181	76	0.0421254
regulation of interferon-gamma biosynthetic process	GO:0045072	19	13	0.0421586
signal peptide processing	GO:0006465	12	9	0.0423543
vasculogenesis	GO:0001570	23	8	0.0423654
neurite development	GO:0031175	145	58	0.0428526
positive regulation of peptidyl-tyrosine phosphorylation	GO:0050731	25	14	0.0428856
glycolipid metabolic process	GO:0006664	43	24	0.0437802
myeloid leukocyte activation	GO:0002274	28	16	0.0440104
cytokinesis	GO:0000910	73	30	0.0448216
protein amino acid acylation	GO:0043543	45	18	0.0448408
isoprenoid biosynthetic process	GO:0008299	34	17	0.0448689
posttranscriptional regulation of gene expression	GO:0010608	195	91	0.0463381
nicotinamide metabolic process	GO:0006769	47	21	0.0466429
acute-phase response	GO:0006953	53	28	0.0467399
G1/S transition of mitotic cell cycle	GO:0000082	59	24	0.0467873
positive regulation of protein modification process	GO:0031401	47	21	0.0467983
protein targeting to membrane	GO:0006612	43	20	0.0469548
B cell proliferation	GO:0042100	14	7	0.0476777
actin filament organization	GO:0007015	76	30	0.0479944
NAD metabolic process	GO:0019674	18	7	0.0486474
negative regulation of lymphocyte activation	GO:0051250	21	10	0.0487729
regulation of CD4-positive, alpha beta T cell differentiation	GO:0043370	14	7	0.0488054
leukocyte migration	GO:0050900	33	20	0.0488175
positive regulation of angiogenesis	GO:0045766	29	10	0.0489323
superoxide metabolic process	GO:0006801	32	21	0.048975
GPI anchor biosynthetic process	GO:0006506	48	25	0.0490285
positive regulation of transcription factor activity	GO:0051091	46	24	0.0491898
lipopolysaccharide metabolic process	GO:0008653	10	7	0.051068
response to radiation	GO:0009314	103	46	0.0513407
negative regulation of MAP kinase activity	GO:0043407	40	18	0.0525519
maintenance of location in cell	GO:0051651	86	37	0.0528721
ER-nuclear signaling pathway	GO:0006984	30	14	0.0529633
platelet activation	GO:0030168	28	14	0.0531314
hexose catabolic process	GO:0019320	137	76	0.0546121
anatomical structure homeostasis	GO:0060249	76	40	0.0553395
DNA damage response, signal transduction	GO:0042770	86	34	0.0558559
glycoprotein catabolic process	GO:0006516	39	15	0.05587
regulation of cyclin-dependent protein kinase activity	GO:0000079	74	41	0.0559765
regulation of epithelial cell proliferation	GO:0050678	33	10	0.0562507
striated muscle development	GO:0014706	114	36	0.0563125
myoblast differentiation	GO:0045445	28	5	0.0566603
androgen receptor signaling pathway	GO:0030521	100	37	0.0577948
regulation of myeloid leukocyte differentiation	GO:0002761	29	10	0.058111
monosaccharide catabolic process	GO:0046365	138	77	0.0586381
negative regulation of cell migration	GO:0030336	31	12	0.0602937
monocarboxylic acid transport	GO:0015718	28	12	0.0604769
ribonucleoprotein complex assembly	GO:0022618	154	71	0.0615486
extracellular matrix organization and biogenesis	GO:0030198	57	23	0.0621812
leukocyte mediated cytotoxicity	GO:0001909	12	7	0.0621924
DNA recombination	GO:0006310	152	70	0.0623652
positive regulation of DNA binding	GO:0043388	48	25	0.0623674
regulation of proteolysis	GO:0030162	38	14	0.0633177
phosphoinositide biosynthetic process	GO:0046489	56	30	0.0634315
coenzyme A biosynthetic process	GO:0015937	9	6	0.0634786
proteoglycan biosynthetic process	GO:0030166	44	19	0.0635226
xenobiotic metabolic process	GO:0006805	60	34	0.063571
group transfer coenzyme metabolic process	GO:0006752	42	20	0.0638255
negative regulation of cell motion	GO:0051271	38	16	0.0662329
vitamin transport	GO:0051180	21	12	0.066312
phosphoinositide metabolic process	GO:0030384	84	42	0.0673394
Rac protein signal transduction	GO:0016601	11	5	0.0683284
negative regulation of T cell activation	GO:0050868	9	6	0.0706976
protein polymerization	GO:0051258	62	35	0.0711893
positive regulation of binding	GO:0051099	49	26	0.0714745
macrophage chemotaxis	GO:0048246	9	5	0.0716424
heart development	GO:0007507	82	33	0.0718774
cellular macromolecular complex disassembly	GO:0034623	32	17	0.0736109
cell junction organization	GO:0034330	40	17	0.0738206
mononuclear cell proliferation	GO:0032943	22	11	0.0740313
regulation of gene expression, epigenetic	GO:0040029	105	40	0.0741122
alcohol catabolic process	GO:0046164	143	79	0.0742147
regulation of protein secretion	GO:0050708	36	18	0.0749222
peptide cross-linking	GO:0018149	26	18	0.0751315
negative regulation of survival gene product expression	GO:0008634	12	5	0.0752601
maintenance of protein location	GO:0045185	79	32	0.0752837
ossification	GO:0001503	100	44	0.0754174
positive regulation of interleukin-1 secretion	GO:0050716	15	8	0.0763522
lysosome organization and biogenesis	GO:0007040	21	9	0.076953
covalent chromatin modification	GO:0016569	73	32	0.077544
respiratory gaseous exchange	GO:0007585	54	21	0.0775907
negative regulation of cell adhesion	GO:0007162	51	20	0.0778039
regulation of DNA recombination	GO:0000018	25	11	0.0779283
negative regulation of cell differentiation	GO:0045596	42	25	0.0788226
activation of MAPKKK activity	GO:0000185	12	5	0.0788923
organelle fusion	GO:0048284	29	8	0.0799173
negative regulation of growth	GO:0045926	89	39	0.0808859
T cell receptor signaling pathway	GO:0050852	15	7	0.0810106
positive regulation of interferon-gamma biosynthetic process	GO:0045078	14	10	0.081091
phospholipid dephosphorylation	GO:0046839	52	21	0.0811984
response to xenobiotic stimulus	GO:0009410	66	38	0.0812047
positive regulation of cell adhesion	GO:0045785	12	7	0.081229
negative regulation of transcription factor activity	GO:0043433	15	8	0.0813471
ceramide metabolic process	GO:0006672	40	19	0.0813672
glycerol metabolic process	GO:0006071	38	19	0.0815819
cell-cell junction assembly	GO:0007043	31	13	0.081651
maintenance of protein location in cell	GO:0032507	78	31	0.0817286
membrane fusion	GO:0006944	93	36	0.0820038
calcium-mediated signaling	GO:0019722	61	25	0.0824412
DNA damage checkpoint	GO:0000077	63	23	0.0826565
glycerophospholipid biosynthetic process	GO:0046474	70	38	0.0826809
nitric oxide mediated signal transduction	GO:0007263	12	5	0.0858035
prostaglandin biosynthetic process	GO:0001516	23	10	0.0860264
transcription initiation	GO:0006352	127	60	0.0876591
response to endogenous stimulus	GO:0009719	47	27	0.0877552
vesicle docking	GO:0048278	56	23	0.0877866
aminoglycan biosynthetic process	GO:0006023	52	22	0.0878445
mast cell activation	GO:0045576	15	7	0.087961
proteoglycan metabolic process	GO:0006029	60	28	0.0879796
protein secretion	GO:0009306	46	21	0.0880709
one-carbon compound metabolic process	GO:0006730	138	74	0.0895827
sphingomyelin metabolic process	GO:0006684	15	9	0.0897958
leukocyte chemotaxis	GO:0030595	29	18	0.0901173
retinoid metabolic process	GO:0001523	17	8	0.0901303
terpenoid metabolic process	GO:0006721	25	12	0.090258
protein amino acid O-linked glycosylation	GO:0006493	51	21	0.0904825
negative regulation of binding	GO:0051100	22	12	0.0904848
mitotic cell cycle checkpoint	GO:0007093	73	30	0.0904964
natural killer cell mediated immunity	GO:0002228	11	6	0.0905976
regulation of ARF protein signal transduction	GO:0032012	41	16	0.0906546
axon guidance	GO:0007411	83	30	0.0907215
iron ion transport	GO:0006826	76	23	0.0908879
circadian rhythm	GO:0007623	32	15	0.0924976
mitotic spindle organization and biogenesis	GO:0007052	27	13	0.0925431
inositol metabolic process	GO:0006020	13	5	0.0935647
cyclic nucleotide metabolic process	GO:0009187	72	35	0.0938363
positive regulation of neurogenesis	GO:0050769	22	7	0.0955451
cholesterol homeostasis	GO:0042632	21	11	0.0956939
regulation of JNK activity	GO:0043506	41	15	0.0959371
antigen processing and presentation of endogenous antigen	GO:0019883	22	8	0.0965112
macrophage activation	GO:0042116	9	5	0.0969272
sulfur amino acid metabolic process	GO:0000096	40	17	0.0969405
meiosis	GO:0007126	116	56	0.0970504
chondroitin sulfate proteoglycan biosynthetic process	GO:0050650	19	9	0.0970867
glucocorticoid metabolic process	GO:0008211	7	5	0.0986357
transcription initiation from RNA polymerase II promoter	GO:0006367	87	37	0.0986952
hormone metabolic process	GO:0042445	110	62	0.099043
aging	GO:0007568	27	15	0.099126
aromatic compound biosynthetic process	GO:0019438	25	15	0.0993615
polysaccharide biosynthetic process	GO:0000271	31	21	0.0994937
peptidoglycan metabolic process	GO:0000270	37	24	0.100137
sphingolipid biosynthetic process	GO:0030148	27	17	0.100234
histone modification	GO:0016570	69	31	0.100378
regulation of tyrosine phosphorylation of STAT protein	GO:0042509	20	10	0.101253
protein import into nucleus, docking	GO:0000059	55	19	0.101535
regulation of alpha-beta T cell activation	GO:0046634	15	8	0.101588
peptide transport	GO:0015833	34	15	0.101959
amine biosynthetic process	GO:0009309	152	81	0.102165
nucleoside triphosphate metabolic process	GO:0009141	125	66	0.103704
cell-cell junction organization	GO:0045216	37	16	0.104736
peptidyl-asparagine modification	GO:0018196	16	10	0.107339
lymphocyte chemotaxis	GO:0048247	10	6	0.108038
positive regulation of interleukin-1 beta secretion	GO:0050718	14	7	0.108329
digestion	GO:0007586	124	79	0.108528
neuron morphogenesis during differentiation	GO:0048667	132	53	0.108642
glutamine metabolic process	GO:0006541	36	18	0.108789
nucleoside metabolic process	GO:0009116	54	31	0.108814
keratinocyte differentiation	GO:0030216	36	21	0.108996
activation of NF-kappaB-inducing kinase activity	GO:0007250	30	13	0.109976
antigen receptor-mediated signaling pathway	GO:0050851	19	9	0.111482
L-fucose metabolic process	GO:0042354	30	14	0.111819
mRNA catabolic process	GO:0006402	70	34	0.112385
meiotic cell cycle	GO:0051321	117	57	0.113075
regulation of synaptic plasticity	GO:0048167	29	11	0.113084
alcohol biosynthetic process	GO:0046165	38	22	0.113506
regulation of lymphocyte proliferation	GO:0050670	43	21	0.113759
sequestering of metal ion	GO:0051238	9	7	0.113838
cell fate determination	GO:0001709	38	17	0.114398
actomyosin structure organization and biogenesis	GO:0031032	30	12	0.11475
tissue morphogenesis	GO:0048729	49	29	0.114888
regulation of intracellular transport	GO:0032386	56	29	0.115142
regulation of viral reproduction	GO:0050792	26	15	0.115836
cellular lipid catabolic process	GO:0044242	109	53	0.115887
muscle fiber development	GO:0048747	63	12	0.119769
viral reproduction	GO:0016032	92	34	0.120264
nuclear export	GO:0051168	74	38	0.120445
cell morphogenesis during differentiation	GO:0000904	134	54	0.121209
male meiosis	GO:0007140	5	5	0.121435
N-acetylglucosamine metabolic process	GO:0006044	31	23	0.123604
regulation of neuronal synaptic plasticity	GO:0048168	16	5	0.123633
positive regulation of epithelial cell proliferation	GO:0050679	27	7	0.124042
brain development	GO:0007420	103	51	0.124071
fucose metabolic process	GO:0006004	40	20	0.12435
glycosaminoglycan biosynthetic process	GO:0006024	51	21	0.124617
hemoglobin metabolic process	GO:0020027	10	5	0.12481
RNA elongation	GO:0006354	36	15	0.125334
regulation of neurotransmitter levels	GO:0001505	85	44	0.125474
response to UV	GO:0009411	31	13	0.126205
cell junction assembly	GO:0034329	34	14	0.128262
regulation of T cell proliferation	GO:0042129	34	17	0.128819
nitric oxide metabolic process	GO:0046209	18	10	0.129076
protein retention in ER lumen	GO:0006621	15	7	0.129077
urea metabolic process	GO:0019627	11	9	0.129082
microtubule organizing center organization and biogenesis	GO:0031023	25	17	0.129086
ER-associated protein catabolic process	GO:0030433	20	12	0.129191
antigen processing and presentation of endogenous peptide antigen	GO:0002483	18	6	0.129267
RNA export from nucleus	GO:0006405	53	30	0.129278
amino acid activation	GO:0043038	100	51	0.12928
cysteine metabolic process	GO:0006534	12	5	0.129283
protein homooligomerization	GO:0051260	45	19	0.12933
proteasomal ubiquitin-dependent protein catabolic process	GO:0043161	37	22	0.129439
regulation of axon extension	GO:0030516	21	6	0.129539
axonogenesis	GO:0007409	131	52	0.129565
transforming growth factor beta receptor complex assembly	GO:0007181	11	6	0.129594
pyrimidine nucleotide metabolic process	GO:0006220	65	33	0.129993
establishment of organelle localization	GO:0051656	54	26	0.130119
cell killing	GO:0001906	17	10	0.130747
calcium-independent cell-cell adhesion	GO:0016338	31	19	0.132409
activation of JNK activity	GO:0007257	38	14	0.132728
regulation of survival gene product expression	GO:0045884	16	8	0.132799
cell structure disassembly during apoptosis	GO:0006921	22	13	0.132816
RNA splicing, via transesterification reactions with bulged adenosine as nucleophile	GO:0000377	150	70	0.132978
female gamete generation	GO:0007292	36	20	0.13308
positive regulation of axonogenesis	GO:0050772	16	5	0.133297
negative regulation of response to stimulus	GO:0048585	13	7	0.133574
regulation of protein catabolic process	GO:0042176	31	11	0.133638
histone acetylation	GO:0016573	23	7	0.133839
nucleobase biosynthetic process	GO:0046112	27	11	0.133904
deoxyribonucleotide metabolic process	GO:0009262	19	11	0.134171
regulation of viral genome replication	GO:0045069	18	10	0.134225
calcium ion transport	GO:0006816	197	91	0.134306
regulation of DNA repair	GO:0006282	21	11	0.13444
positive regulation of JNK cascade	GO:0046330	19	6	0.135108
regulation of transport	GO:0051049	165	79	0.135193
nucleobase, nucleoside, nucleotide and nucleic acid biosynthetic process	GO:0034654	31	13	0.135202
nucleoside triphosphate biosynthetic process	GO:0009142	110	59	0.136414
T cell selection	GO:0045058	11	6	0.137821
sphingoid metabolic process	GO:0046519	43	21	0.138265
negative regulation of myeloid cell differentiation	GO:0045638	17	9	0.13853
insulin receptor signaling pathway	GO:0008286	58	22	0.138536
glucosamine metabolic process	GO:0006041	32	24	0.13869
mRNA export from nucleus	GO:0006406	45	24	0.138959
L-glutamate transport	GO:0015813	18	7	0.139702
positive regulation of mitosis	GO:0045840	14	7	0.139972
molybdopterin cofactor biosynthetic process	GO:0032324	14	7	0.140243
base-excision repair	GO:0006284	50	28	0.141106
pyrimidine nucleoside triphosphate metabolic process	GO:0009147	34	19	0.141404
gland development	GO:0048732	13	9	0.141488
mitotic cell cycle spindle assembly checkpoint	GO:0007094	22	7	0.14208
pattern specification process	GO:0007389	70	36	0.14213
regulation of actin cytoskeleton organization and biogenesis	GO:0032956	124	48	0.142181
vesicle docking during exocytosis	GO:0006904	52	22	0.142324
organelle localization	GO:0051640	67	31	0.142524
spindle organization and biogenesis	GO:0007051	35	21	0.142594
nuclear organization and biogenesis	GO:0006997	48	24	0.14271
regulation of JNK cascade	GO:0046328	27	10	0.14274
regulation of MAPKKK cascade	GO:0043408	33	14	0.142769
skeletal muscle development	GO:0007519	101	31	0.142797
cell fate commitment	GO:0045165	47	20	0.142865
energy derivation by oxidation of organic compounds	GO:0015980	141	78	0.142987
positive regulation of MAPKKK cascade	GO:0043410	25	10	0.143012
ovulation cycle	GO:0042698	19	13	0.143219
response to reactive oxygen species	GO:0000302	25	13	0.143488
membrane lipid catabolic process	GO:0046466	33	15	0.144086
pyrimidine deoxyribonucleotide metabolic process	GO:0009219	13	7	0.144291
regulation of Cdc42 protein signal transduction	GO:0032489	25	9	0.14469
phospholipid catabolic process	GO:0009395	17	8	0.144694
regulation of membrane potential	GO:0042391	51	27	0.144797
phosphoinositide-mediated signaling	GO:0048015	153	76	0.144915
regulation of exit from mitosis	GO:0007096	14	9	0.144956
amino sugar metabolic process	GO:0006040	38	28	0.145065
multicellular organismal macromolecule metabolic process	GO:0044259	27	19	0.145072
B cell differentiation	GO:0030183	40	14	0.145167
Rho protein signal transduction	GO:0007266	47	20	0.145295
positive regulation of organelle organization and biogenesis	GO:0010638	35	13	0.145607
regulation of cytokine production	GO:0001817	9	5	0.14567
protein sumoylation	GO:0016925	7	5	0.145936
oligosaccharide biosynthetic process	GO:0009312	17	6	0.147008
chondroitin sulfate proteoglycan metabolic process	GO:0050654	20	10	0.147168
centrosome cycle	GO:0007098	19	12	0.148194
response to organic substance	GO:0010033	44	24	0.148469
positive regulation of NF-kappaB transcription factor activity	GO:0051092	39	19	0.15019
learning or memory	GO:0007611	42	20	0.15039
vacuole organization and biogenesis	GO:0007033	22	10	0.151327
positive regulation of caspase activity	GO:0043280	75	37	0.151706
arachidonic acid metabolic process	GO:0019369	13	5	0.151744
fucose catabolic process	GO:0019317	22	12	0.152285
response to drug	GO:0042493	57	35	0.152304
DNA integrity checkpoint	GO:0031570	67	26	0.152874
bile acid catabolic process	GO:0030573	9	5	0.154085
respiratory tube development	GO:0030323	10	5	0.154358
neuron migration	GO:0001764	11	5	0.154632
cofactor transport	GO:0051181	18	9	0.156686
dicarboxylic acid transport	GO:0006835	28	9	0.156962
neutral lipid metabolic process	GO:0006638	12	9	0.157239
regulation of antigen receptor-mediated signaling pathway	GO:0050854	13	6	0.157569
bile acid metabolic process	GO:0008206	30	16	0.158138
interaction with host	GO:0051701	45	15	0.158335
ribonucleoside triphosphate biosynthetic process	GO:0009201	106	57	0.158628
protein prenylation	GO:0018342	21	7	0.158878
regulation of RNA stability	GO:0043487	19	5	0.159525
negative regulation of I-kappaB kinase/NF-kappaB cascade	GO:0043124	18	6	0.159696
ovarian follicle development	GO:0001541	17	11	0.159754
tryptophan metabolic process	GO:0006568	8	5	0.159803
regulation of nucleocytoplasmic transport	GO:0046822	51	28	0.159894
mRNA polyadenylation	GO:0006378	24	11	0.16003
leukocyte adhesion	GO:0007159	22	10	0.161193
cartilage development	GO:0051216	46	22	0.161408
zinc ion transport	GO:0006829	16	10	0.161471
regulation of protein import into nucleus	GO:0042306	31	19	0.161573
secondary metabolic process	GO:0019748	38	20	0.161685
neutrophil chemotaxis	GO:0030593	18	8	0.161704
positive regulation of protein polymerization	GO:0032273	17	7	0.161801
hexose biosynthetic process	GO:0019319	37	21	0.161962
positive regulation of cellular component organization	GO:0051130	99	40	0.162159
DNA catabolic process	GO:0006308	31	18	0.163404
response to redox state	GO:0051775	8	5	0.16356
lysosomal transport	GO:0007041	26	11	0.163581
genetic imprinting	GO:0006349	9	5	0.163838
mRNA 3'-end processing	GO:0031124	26	13	0.16469
RNA polyadenylation	GO:0043631	30	13	0.164968
amino acid derivative metabolic process	GO:0006575	131	65	0.16569
aspartate family amino acid biosynthetic process	GO:0009067	13	9	0.165873
apoptotic nuclear changes	GO:0030262	27	15	0.167899
neutral amino acid transport	GO:0015804	19	11	0.168594
regulation of neuron differentiation	GO:0045664	24	12	0.168808
DNA fragmentation during apoptosis	GO:0006309	20	11	0.168875
regulation of action potential	GO:0001508	48	25	0.170528
viral infectious cycle	GO:0019058	66	24	0.170812
DNA-dependent DNA replication	GO:0006261	139	76	0.172598
mitochondrial transport	GO:0006839	75	44	0.172673
signal complex assembly	GO:0007172	20	8	0.172948
ribonucleoside triphosphate metabolic process	GO:0009199	118	62	0.173127
cell projection biogenesis	GO:0030031	45	20	0.17384
sex differentiation	GO:0007548	74	45	0.173854
viral reproductive process	GO:0022415	80	28	0.173953
glycosphingolipid metabolic process	GO:0006687	35	20	0.174126
amino acid biosynthetic process	GO:0008652	89	52	0.174131
nuclear-transcribed mRNA catabolic process	GO:0000956	51	27	0.174236
biogenic amine metabolic process	GO:0006576	114	56	0.17432
positive regulation of alpha-beta T cell activation	GO:0046635	12	7	0.17451
nitrogen compound catabolic process	GO:0044270	130	65	0.174565
cellular protein localization	GO:0034613	20	5	0.174879
pyrimidine nucleotide biosynthetic process	GO:0006221	47	24	0.177758
cell maturation	GO:0048469	36	17	0.177876
cortical cytoskeleton organization and biogenesis	GO:0030865	27	9	0.179855
protein amino acid autophosphorylation	GO:0046777	82	33	0.180098
arginine metabolic process	GO:0006525	22	13	0.180186
energy coupled proton transport, down electrochemical gradient	GO:0015985	71	36	0.180199
ubiquinone metabolic process	GO:0006743	21	12	0.181593
protein ubiquitination during ubiquitin-dependent protein catabolic process	GO:0042787	17	5	0.182024
defense response to virus	GO:0051607	17	8	0.183404
anterior/posterior pattern formation	GO:0009952	25	9	0.183954
methionine metabolic process	GO:0006555	24	9	0.184248
smooth muscle contraction	GO:0006939	39	17	0.184826
pyrimidine deoxyribonucleoside metabolic process	GO:0046125	11	5	0.184923
positive regulation of T-helper 1 cell differentiation	GO:0045627	8	5	0.185217
regulation of translational initiation	GO:0006446	81	46	0.185685
bile acid biosynthetic process	GO:0006699	10	7	0.185758
DNA replication initiation	GO:0006270	34	20	0.187193
ATP metabolic process	GO:0046034	89	45	0.188014
aspartate family amino acid metabolic process	GO:0009066	36	18	0.188157
fatty acid transport	GO:0015908	16	5	0.188189
keratinization	GO:0031424	24	18	0.188453
mannose metabolic process	GO:0006013	17	10	0.190138
myeloid leukocyte differentiation	GO:0002573	20	8	0.190688
regulation of catabolic process	GO:0009894	47	17	0.191173
regulation of cellular biosynthetic process	GO:0031326	166	85	0.191368
ciliary or flagellar motility	GO:0001539	25	13	0.191557
generation of a signal involved in cell-cell signaling	GO:0003001	53	25	0.194377
cellular aldehyde metabolic process	GO:0006081	26	14	0.194469
RNA elongation from RNA polymerase II promoter	GO:0006368	20	8	0.194558
chondroitin sulfate biosynthetic process	GO:0030206	16	8	0.194859
positive regulation of antigen receptor-mediated signaling pathway	GO:0050857	10	5	0.194928
immunoglobulin production	GO:0002377	8	5	0.195231
triacylglycerol metabolic process	GO:0006641	10	7	0.196282
fructose metabolic process	GO:0006000	31	19	0.196634
endosome to lysosome transport	GO:0008333	11	5	0.196795
snRNA metabolic process	GO:0016073	12	5	0.197095
regulation of translation	GO:0006417	123	68	0.197124
oxygen transport	GO:0015671	32	17	0.197198
RNA 3'-end processing	GO:0031123	36	16	0.197366
embryo implantation	GO:0007566	23	9	0.197595
vacuolar transport	GO:0007034	35	16	0.197667
translational initiation	GO:0006413	70	29	0.19781
glucose catabolic process	GO:0006007	116	65	0.198021
aminoglycan catabolic process	GO:0006026	8	6	0.198953
amine catabolic process	GO:0009310	128	63	0.1991
entry into host cell	GO:0030260	28	9	0.20027
organic anion transport	GO:0015711	30	14	0.200273
purine ribonucleoside triphosphate biosynthetic process	GO:0009206	105	56	0.200529
focal adhesion formation	GO:0048041	23	9	0.200571
negative regulation of angiogenesis	GO:0016525	24	14	0.200576
response to metal ion	GO:0010038	59	25	0.200717
regulation of action potential in neuron	GO:0019228	45	23	0.201018
neuron recognition	GO:0008038	25	10	0.20163
oligopeptide transport	GO:0006857	14	6	0.201865
cell redox homeostasis	GO:0045454	20	8	0.202469
cartilage condensation	GO:0001502	20	8	0.202768
amino acid catabolic process	GO:0009063	122	60	0.20293
development of primary sexual characteristics	GO:0045137	43	30	0.202968
positive regulation of protein transport	GO:0051222	7	5	0.203061
nucleosome disassembly	GO:0006337	16	8	0.203068
protein autoprocessing	GO:0016540	83	34	0.203095
oxidative phosphorylation	GO:0006119	120	64	0.203246
ATP biosynthetic process	GO:0006754	77	40	0.20326
regulation of epidermal growth factor receptor activity	GO:0007176	11	5	0.203363
regulation of fibroblast proliferation	GO:0048145	14	6	0.203638
oogenesis	GO:0048477	18	9	0.203885
peptidyl-histidine phosphorylation	GO:0018106	10	5	0.2044
multicellular organismal catabolic process	GO:0044243	29	20	0.20665
microspike biogenesis	GO:0030035	25	8	0.207247
regulation of behavior	GO:0050795	15	8	0.207549
G2 phase	GO:0051319	19	5	0.207815
RNA-dependent DNA replication	GO:0006278	33	16	0.208041
nucleobase metabolic process	GO:0009112	36	16	0.208343
cyclic nucleotide biosynthetic process	GO:0009190	39	25	0.208485
reproductive developmental process	GO:0003006	81	47	0.208777
regulation of transmission of nerve impulse	GO:0051969	38	14	0.20929
embryonic development	GO:0009790	188	79	0.209517
virus-host interaction	GO:0019048	17	5	0.210927
regulation of cellular component size	GO:0032535	113	44	0.211167
positive regulation of cytoskeleton organization and biogenesis	GO:0051495	24	10	0.213689
epidermal cell differentiation	GO:0009913	29	21	0.21505
serine family amino acid metabolic process	GO:0009069	73	34	0.215759
caspase activation	GO:0006919	64	32	0.215935
NADP metabolic process	GO:0006739	29	14	0.216023
nucleotide-sugar metabolic process	GO:0009225	20	10	0.217395
reproductive structure development	GO:0048608	41	28	0.217503
negative regulation of muscle development	GO:0048635	19	7	0.217546
negative regulation of catabolic process	GO:0009895	13	5	0.217561
'de novo' pyrimidine base biosynthetic process	GO:0006207	11	5	0.217871
protein stabilization	GO:0050821	20	9	0.218021
leukocyte degranulation	GO:0043299	8	5	0.218182
amyloid precursor protein catabolic process	GO:0042987	19	8	0.219073
membrane protein proteolysis	GO:0033619	35	13	0.21917
regulation of intracellular pH	GO:0051453	15	6	0.221165
synaptic vesicle endocytosis	GO:0048488	15	5	0.221184
response to temperature stimulus	GO:0009266	25	14	0.221268
iron ion homeostasis	GO:0055072	53	22	0.222533
response to light stimulus	GO:0009416	75	39	0.222916
positive regulation of cell cycle	GO:0045787	22	11	0.223116
glycine catabolic process	GO:0006546	18	9	0.223981
amino acid derivative biosynthetic process	GO:0042398	66	29	0.225903
acetyl-CoA metabolic process	GO:0006084	56	31	0.226219
negative regulation of cell growth	GO:0030308	78	34	0.226642
positive regulation of lymphocyte proliferation	GO:0050671	32	17	0.226789
centrosome organization and biogenesis	GO:0051297	24	16	0.226804
galactose metabolic process	GO:0006012	16	7	0.226815
protein amino acid deacetylation	GO:0006476	28	14	0.227071
regulation of defense response	GO:0031347	31	18	0.227092
DNA damage response, signal transduction by p53 class mediator	GO:0030330	32	12	0.227613
activation of phospholipase C activity	GO:0007202	46	15	0.229557
regulation of intracellular protein transport	GO:0033157	40	22	0.232515
epidermis morphogenesis	GO:0048730	32	22	0.232834
cytoskeletal anchoring at plasma membrane	GO:0007016	37	10	0.235519
induction of apoptosis by intracellular signals	GO:0008629	60	25	0.23629
localization within membrane	GO:0051668	24	8	0.236309
peptidyl-histidine modification	GO:0018202	15	7	0.236312
polyamine metabolic process	GO:0006595	26	11	0.236342
purine ribonucleoside triphosphate metabolic process	GO:0009205	117	61	0.236372
synaptic vesicle transport	GO:0048489	32	14	0.236592
spindle checkpoint	GO:0031577	25	8	0.236632
T-helper 1 type immune response	GO:0042088	12	7	0.236633
negative regulation of cytokine biosynthetic process	GO:0042036	15	10	0.238494
establishment or maintenance of cell polarity	GO:0007163	73	26	0.238619
positive regulation of CD4-positive, alpha beta T cell differentiation	GO:0043372	11	6	0.238659
dicarboxylic acid metabolic process	GO:0043648	26	10	0.238814
glycerol ether metabolic process	GO:0006662	13	10	0.239135
regulation of cyclase activity	GO:0031279	118	52	0.239257
synaptic transmission, cholinergic	GO:0007271	14	9	0.239284
regulation of muscle development	GO:0048634	32	12	0.239463
neurotransmitter transport	GO:0006836	118	58	0.239481
pyrimidine base biosynthetic process	GO:0019856	14	7	0.239509
developmental maturation	GO:0021700	41	20	0.239599
two-component signal transduction system (phosphorelay)	GO:0000160	23	9	0.239607
cortical actin cytoskeleton organization and biogenesis	GO:0030866	24	7	0.239829
cell aging	GO:0007569	21	11	0.240045
regionalization	GO:0003002	45	18	0.241844
female gonad development	GO:0008585	18	12	0.24383
hormone biosynthetic process	GO:0042446	60	33	0.244101
response to extracellular stimulus	GO:0009991	70	37	0.244425
meiosis I	GO:0007127	62	25	0.245791
response to inorganic substance	GO:0010035	64	27	0.246294
regulation of muscle contraction	GO:0006937	66	37	0.246953
mRNA splice site selection	GO:0006376	36	13	0.247176
glycolysis	GO:0006096	93	54	0.24735
tetraterpenoid metabolic process	GO:0016108	13	7	0.248251
regulation of gene-specific transcription	GO:0032583	23	9	0.248388
rRNA transcription	GO:0009303	12	7	0.248578
viral genome replication	GO:0019079	43	17	0.249037
regulation of protein polymerization	GO:0032271	33	15	0.249907
neurotransmitter secretion	GO:0007269	39	19	0.251818
pyrimidine ribonucleotide biosynthetic process	GO:0009220	37	19	0.252147
positive regulation of viral reproduction	GO:0048524	12	5	0.25312
establishment of vesicle localization	GO:0051650	27	13	0.253393
pyrimidine nucleotide-sugar transport	GO:0015781	11	5	0.253449
heparan sulfate proteoglycan biosynthetic process	GO:0015012	22	7	0.253558
arginine catabolic process	GO:0006527	14	6	0.253701
regulation of cellular pH	GO:0030641	22	10	0.255329
actin filament bundle formation	GO:0051017	35	12	0.256574
regulation of response to external stimulus	GO:0032101	28	16	0.256614
histone deacetylation	GO:0016575	24	12	0.256906
estrogen receptor signaling pathway	GO:0030520	32	10	0.260531
protein amino acid prenylation	GO:0018346	19	6	0.26084
response to carbohydrate stimulus	GO:0009743	15	10	0.260865
tissue homeostasis	GO:0001894	16	11	0.260893
developmental growth	GO:0048589	16	9	0.260917
parturition	GO:0007567	20	8	0.261083
porphyrin catabolic process	GO:0006787	12	5	0.261133
regulation of interleukin-6 biosynthetic process	GO:0045408	11	6	0.261175
folic acid and derivative biosynthetic process	GO:0009396	21	9	0.26125
ensheathment of neurons	GO:0007272	35	19	0.261259
complement activation, alternative pathway	GO:0006957	16	12	0.263407
synaptic vesicle exocytosis	GO:0016079	15	7	0.263835
N-glycan processing	GO:0006491	17	6	0.264064
nucleoside transport	GO:0015858	10	5	0.264141
glycine metabolic process	GO:0006544	32	16	0.264258
interspecies interaction between organisms	GO:0044419	56	22	0.264358
peptide modification	GO:0031179	8	5	0.264473
mitotic sister chromatid segregation	GO:0000070	38	20	0.264692
phosphatidylserine metabolic process	GO:0006658	6	5	0.264807
protein targeting to mitochondrion	GO:0006626	41	24	0.264887
sulfur amino acid biosynthetic process	GO:0000097	16	9	0.264915
regulation of inflammatory response	GO:0050727	13	8	0.26522
mitochondrial membrane organization and biogenesis	GO:0007006	22	13	0.265249
nucleosome organization	GO:0034728	149	83	0.265533
SMAD protein complex assembly	GO:0007183	7	5	0.266049
cofactor catabolic process	GO:0051187	60	32	0.266186
G2/M transition of mitotic cell cycle	GO:0000086	32	12	0.266197
epidermal growth factor receptor signaling pathway	GO:0007173	51	18	0.266284
negative regulation of small GTPase mediated signal transduction	GO:0051058	14	5	0.266379
telomere maintenance via telomerase	GO:0007004	30	14	0.266518
purine base metabolic process	GO:0006144	17	6	0.266737
striated muscle cell differentiation	GO:0051146	14	6	0.26707
carboxylic acid catabolic process	GO:0046395	57	31	0.268997
folic acid transport	GO:0015884	13	6	0.269423
peripheral nervous system development	GO:0007422	23	13	0.272166
telomere organization and biogenesis	GO:0032200	43	21	0.272402
regulation of interferon-alpha biosynthetic process	GO:0045354	7	5	0.272461
nucleotide-excision repair	GO:0006289	35	22	0.272738
peptidyl-serine phosphorylation	GO:0018105	24	12	0.272748
regulation of protein stability	GO:0031647	34	14	0.273058
indolalkylamine metabolic process	GO:0006586	16	8	0.273389
positive regulation of lyase activity	GO:0051349	64	25	0.273733
neurotransmitter metabolic process	GO:0042133	32	18	0.274697
retinol metabolic process	GO:0042572	14	5	0.275013
regulation of transcription factor import into nucleus	GO:0042990	29	18	0.275032
proline biosynthetic process	GO:0006561	10	7	0.275247
amyloid precursor protein metabolic process	GO:0042982	22	10	0.275344
response to pH	GO:0009268	9	5	0.275347
response to nutrient levels	GO:0031667	66	34	0.275978
serine family amino acid catabolic process	GO:0009071	21	10	0.279093
cAMP biosynthetic process	GO:0006171	25	14	0.279228
sensory organ development	GO:0007423	21	10	0.279429
actin filament-based movement	GO:0030048	37	15	0.27967
cAMP metabolic process	GO:0046058	32	17	0.279755
N-terminal protein amino acid modification	GO:0031365	21	10	0.279766
detection of biotic stimulus	GO:0009595	24	15	0.280008
CTP metabolic process	GO:0046036	27	15	0.280347
sister chromatid segregation	GO:0000819	41	21	0.280454
meiotic recombination	GO:0007131	54	21	0.28079
filopodium formation	GO:0046847	15	6	0.28111
protein amino acid sulfation	GO:0006477	14	9	0.282428
glycolipid biosynthetic process	GO:0009247	16	12	0.284273
postreplication repair	GO:0006301	17	6	0.284489
tube development	GO:0035295	35	23	0.284622
cellular respiration	GO:0045333	71	37	0.284729
regulation of pH	GO:0006885	46	24	0.284962
microtubule nucleation	GO:0007020	23	8	0.287614
spliceosome assembly	GO:0000245	62	27	0.287823
acetylcholine receptor signaling, muscarinic pathway	GO:0007213	8	5	0.288056
response to bacterium	GO:0009617	94	73	0.289661
regulation of hormone secretion	GO:0046883	18	10	0.292277
peptide biosynthetic process	GO:0043043	11	5	0.292866
S phase	GO:0051320	10	5	0.293211
regulation of actin polymerization or depolymerization	GO:0008064	105	41	0.294869
folic acid and derivative metabolic process	GO:0006760	30	13	0.295193
regulation of blood pressure	GO:0008217	60	31	0.295444
regulated secretory pathway	GO:0045055	12	7	0.296146
response to starvation	GO:0042594	26	15	0.296424
tissue remodeling	GO:0048771	11	7	0.296491
negative regulation of immune response	GO:0050777	11	5	0.296561
excretion	GO:0007588	83	40	0.296613
positive regulation of transport	GO:0051050	48	24	0.296673
regulation of cell projection organization and biogenesis	GO:0031344	18	7	0.296837
proline metabolic process	GO:0006560	13	9	0.296889
actin filament polymerization	GO:0030041	28	11	0.299295
response to nutrient	GO:0007584	36	17	0.29938
mitotic recombination	GO:0006312	10	5	0.301166
steroid catabolic process	GO:0006706	29	13	0.301262
cellular response to extracellular stimulus	GO:0031668	26	16	0.301269
estrogen metabolic process	GO:0008210	16	9	0.301371
positive regulation of actin filament polymerization	GO:0030838	10	5	0.301515
detection of chemical stimulus	GO:0009593	32	13	0.301611
Notch receptor processing	GO:0007220	22	9	0.301718
transmembrane receptor protein tyrosine phosphatase signaling pathway	GO:0007185	34	9	0.302065
chloride transport	GO:0006821	86	43	0.303832
glutamine family amino acid catabolic process	GO:0009065	40	15	0.304591
cellular response to nutrient levels	GO:0031669	25	15	0.304941
heparan sulfate proteoglycan metabolic process	GO:0030201	30	10	0.30901
gene silencing	GO:0016458	45	17	0.309022
eye development	GO:0001654	13	6	0.309198
regulation of Wnt receptor signaling pathway	GO:0030111	47	17	0.309376
pyrimidine ribonucleotide metabolic process	GO:0009218	40	20	0.309434
positive regulation of nitric oxide biosynthetic process	GO:0045429	25	7	0.309459
malate metabolic process	GO:0006108	14	6	0.30955
energy reserve metabolic process	GO:0006112	66	38	0.309694
synapse organization and biogenesis	GO:0050808	62	27	0.309709
DNA duplex unwinding	GO:0032508	26	14	0.310682
negative regulation of coagulation	GO:0050819	27	15	0.314459
fructose 2,6-bisphosphate metabolic process	GO:0006003	13	9	0.315174
pyrimidine nucleoside metabolic process	GO:0006213	18	10	0.316071
beta-tubulin folding	GO:0007025	14	8	0.320854
acetyl-CoA catabolic process	GO:0046356	45	24	0.320857
glutamine family amino acid biosynthetic process	GO:0009084	26	20	0.321169
lipid oxidation	GO:0034440	42	23	0.321215
lipid glycosylation	GO:0030259	8	5	0.321317
negative regulation of transport	GO:0051051	44	24	0.321573
glutamate signaling pathway	GO:0007215	42	18	0.321575
neutrophil activation	GO:0042119	8	5	0.321678
detection of calcium ion	GO:0005513	27	9	0.321882
positive regulation of pseudopodium formation	GO:0031274	12	5	0.322039
collagen fibril organization	GO:0030199	14	5	0.322401
regulation of mitotic metaphase/anaphase transition	GO:0030071	22	11	0.322529
DNA damage response, detection of DNA damage	GO:0042769	6	5	0.325158
detection of stimulus	GO:0051606	97	57	0.325159
negative regulation of phosphorus metabolic process	GO:0010563	16	7	0.32766
cellular monovalent inorganic cation homeostasis	GO:0030004	36	14	0.328467
protein tetramerization	GO:0051262	36	14	0.328831
copper ion transport	GO:0006825	18	10	0.330194
regulation of nitrogen compound metabolic process	GO:0051171	30	11	0.330256
pyruvate metabolic process	GO:0006090	27	17	0.330363
hormone transport	GO:0009914	15	7	0.332239
defense response to bacterium	GO:0042742	85	69	0.33239
porphyrin metabolic process	GO:0006778	39	20	0.332886
double-strand break repair	GO:0006302	47	21	0.333253
regulation of epidermal growth factor receptor signaling pathway	GO:0042058	14	6	0.334112
multicellular organism reproduction	GO:0032504	43	25	0.335016
gliogenesis	GO:0042063	13	9	0.335154
glycogen metabolic process	GO:0005977	48	31	0.335297
female pregnancy	GO:0007565	149	64	0.335488
detection of external stimulus	GO:0009581	45	30	0.335665
protein import into nucleus, translocation	GO:0000060	35	16	0.338029
regulation of NF-kappaB import into nucleus	GO:0042345	22	12	0.338325
positive regulation of intracellular transport	GO:0032388	9	6	0.338571
calcium ion-dependent exocytosis	GO:0017156	11	7	0.338599
fat-soluble vitamin metabolic process	GO:0006775	23	12	0.338693
DNA topological change	GO:0006265	16	9	0.34197
spermidine metabolic process	GO:0008216	15	5	0.342124
G1/S transition checkpoint	GO:0031575	28	9	0.34234
natural killer cell activation	GO:0030101	38	22	0.343215
aerobic respiration	GO:0009060	61	32	0.343368
cyclic-nucleotide-mediated signaling	GO:0019935	154	82	0.343554
establishment of tissue polarity	GO:0007164	9	6	0.34357
tetrahydrobiopterin metabolic process	GO:0046146	11	8	0.343709
positive regulation of nitrogen compound metabolic process	GO:0051173	27	8	0.34408
ribosome assembly	GO:0042255	14	11	0.345669
pigment biosynthetic process	GO:0046148	65	31	0.347959
biopolymer methylation	GO:0043414	62	31	0.348332
mesoderm morphogenesis	GO:0048332	20	8	0.349543
pentose-phosphate shunt	GO:0006098	20	10	0.349773
protein heterooligomerization	GO:0051291	19	8	0.349917
amino sugar catabolic process	GO:0046348	12	9	0.349963
neuron maturation	GO:0042551	24	10	0.350146
cellular response to starvation	GO:0009267	24	14	0.354046
regulation of nitric oxide biosynthetic process	GO:0045428	27	9	0.358314
regulation of mRNA processing	GO:0050684	18	9	0.358693
synaptogenesis	GO:0007416	36	23	0.358881
acyl-CoA metabolic process	GO:0006637	16	9	0.359074
cholesterol transport	GO:0030301	12	5	0.359178
positive regulation of anti-apoptosis	GO:0045768	29	7	0.359219
regulation of embryonic development	GO:0045995	17	6	0.359393
methylation	GO:0032259	70	36	0.360016
urogenital system development	GO:0001655	15	8	0.361999
regulation of transforming growth factor beta receptor signaling pathway	GO:0017015	22	8	0.362381
vesicle localization	GO:0051648	28	14	0.362953
positive regulation of T cell proliferation	GO:0042102	29	14	0.363334
retrograde vesicle-mediated transport, Golgi to ER	GO:0006890	28	14	0.363716
bone mineralization	GO:0030282	9	7	0.364003
bone resorption	GO:0045453	10	6	0.36401
response to hexose stimulus	GO:0009746	12	9	0.364184
heme metabolic process	GO:0042168	32	17	0.36434
cell wall organization and biogenesis	GO:0007047	21	15	0.36455
negative regulation of intracellular transport	GO:0032387	28	15	0.36493
C21-steroid hormone metabolic process	GO:0008207	35	19	0.365116
regulation of heart contraction	GO:0008016	62	27	0.365175
pigment metabolic process	GO:0042440	72	35	0.365266
activation of adenylate cyclase activity	GO:0007190	45	20	0.365782
drug metabolic process	GO:0017144	8	5	0.366628
DNA damage response, signal transduction by p53 class mediator resulting in induction of apoptosis	GO:0042771	15	5	0.367009
G-protein signaling, coupled to cyclic nucleotide second messenger	GO:0007187	136	76	0.370346
positive regulation of endocytosis	GO:0045807	23	11	0.370571
fibrinolysis	GO:0042730	19	10	0.370705
cytokine metabolic process	GO:0042107	16	9	0.370825
glycosphingolipid biosynthetic process	GO:0006688	15	11	0.370954
'de novo' posttranslational protein folding	GO:0051084	21	9	0.371207
cGMP metabolic process	GO:0046068	14	11	0.371338
protein amino acid ADP-ribosylation	GO:0006471	81	37	0.371365
peptide or protein amino-terminal blocking	GO:0018409	12	6	0.371593
Golgi to endosome transport	GO:0006895	21	6	0.371975
negative regulation of transcription factor import into nucleus	GO:0042992	22	13	0.373409
embryonic development ending in birth or egg hatching	GO:0009792	50	19	0.375569
axon cargo transport	GO:0008088	19	7	0.376026
fatty acid beta-oxidation	GO:0006635	33	16	0.376911
biogenic amine biosynthetic process	GO:0042401	59	26	0.377521
coenzyme catabolic process	GO:0009109	48	27	0.377906
regulation of smooth muscle contraction	GO:0006940	22	14	0.380644
negative regulation of myeloid leukocyte differentiation	GO:0002762	12	6	0.383149
regulation of protein complex assembly	GO:0043254	18	7	0.383319
regulation of osteoclast differentiation	GO:0045670	9	5	0.38352
glial cell development	GO:0021782	10	7	0.383709
cell wall catabolic process	GO:0016998	19	13	0.384238
protein amino acid alkylation	GO:0008213	34	17	0.38425
negative regulation of Wnt receptor signaling pathway	GO:0030178	25	10	0.385825
regulation of chromosome organization and biogenesis	GO:0033044	31	12	0.385983
G-protein signaling, coupled to IP3 second messenger (phospholipase C activating)	GO:0007200	127	59	0.386334
neuron adhesion	GO:0007158	14	6	0.387313
sphingolipid catabolic process	GO:0030149	21	9	0.388232
positive regulation of response to external stimulus	GO:0032103	21	11	0.389696
negative regulation of adenylate cyclase activity	GO:0007194	54	27	0.392037
response to osmotic stress	GO:0006970	9	5	0.392684
peptide hormone secretion	GO:0030072	14	6	0.3928
cytoplasmic sequestering of protein	GO:0051220	24	13	0.39285
negative regulation of protein amino acid phosphorylation	GO:0001933	12	5	0.393075
glucan metabolic process	GO:0006073	49	32	0.393128
polyamine biosynthetic process	GO:0006596	20	8	0.393131
autophagy	GO:0006914	43	21	0.393172
peroxisome organization and biogenesis	GO:0007031	33	18	0.393175
response to toxin	GO:0009636	19	13	0.393243
porphyrin biosynthetic process	GO:0006779	27	15	0.393416
G-protein signaling, adenylate cyclase activating pathway	GO:0007189	19	5	0.393467
Wnt receptor signaling pathway, calcium modulating pathway	GO:0007223	25	18	0.39357
regulation of transcriptional preinitiation complex assembly	GO:0045898	19	7	0.395457
gluconeogenesis	GO:0006094	25	16	0.396898
gastrulation	GO:0007369	23	11	0.397586
chromatin assembly	GO:0031497	154	86	0.397601
purine ribonucleoside metabolic process	GO:0046128	20	10	0.399833
regulation of anti-apoptosis	GO:0045767	40	10	0.400229
ribonucleoside metabolic process	GO:0009119	24	13	0.401295
monovalent inorganic cation homeostasis	GO:0055067	60	28	0.402497
chromosome condensation	GO:0030261	26	15	0.402673
inner mitochondrial membrane organization and biogenesis	GO:0007007	11	7	0.403035
regulation of lipid metabolic process	GO:0019216	37	15	0.403069
regulation of chemotaxis	GO:0050920	12	7	0.403432
water transport	GO:0006833	19	9	0.403591
post-Golgi vesicle-mediated transport	GO:0006892	57	18	0.404521
acrosome reaction	GO:0007340	6	5	0.404713
histidine catabolic process	GO:0006548	6	5	0.405109
transcription from RNA polymerase III promoter	GO:0006383	36	17	0.405134
N-acetylglucosamine catabolic process	GO:0006046	11	8	0.405389
DNA damage response, signal transduction by p53 class mediator resulting in cell cycle arrest	GO:0006977	17	6	0.405472
regulation of blood coagulation	GO:0030193	22	12	0.408677
purine salvage	GO:0043101	11	6	0.408902
hemocyte development	GO:0007516	14	9	0.409031
regulation of muscle cell differentiation	GO:0051147	9	6	0.409298
protein import into mitochondrion	GO:0043681	13	9	0.409425
regulation of transcription from RNA polymerase III promoter	GO:0006359	10	6	0.409694
DNA ligation	GO:0006266	15	9	0.409821
transcription from RNA polymerase I promoter	GO:0006360	10	6	0.410092
mitochondrion localization	GO:0051646	14	7	0.410477
pyrimidine base metabolic process	GO:0006206	19	10	0.410651
arginine biosynthetic process	GO:0006526	8	7	0.410876
detection of bacterium	GO:0016045	13	10	0.411045
response to hydrogen peroxide	GO:0042542	14	8	0.411164
regulation of liquid surface tension	GO:0050828	12	5	0.411238
mRNA cleavage	GO:0006379	18	10	0.41144
protein lipoylation	GO:0009249	9	5	0.411638
positive regulation of lipid metabolic process	GO:0045834	19	5	0.412039
polysaccharide catabolic process	GO:0000272	20	14	0.413811
DNA methylation	GO:0006306	28	14	0.414207
regulation of innate immune response	GO:0045088	15	8	0.416564
regulation of bone mineralization	GO:0030500	19	9	0.417179
DNA damage response, signal transduction resulting in induction of apoptosis	GO:0008630	26	12	0.417371
drug transport	GO:0015893	17	12	0.41777
heme biosynthetic process	GO:0006783	25	13	0.418518
assembly of spliceosomal tri-snRNP	GO:0000244	9	5	0.419872
phenol metabolic process	GO:0018958	42	23	0.420223
deoxyribonucleoside diphosphate metabolic process	GO:0009186	8	5	0.42027
odontogenesis	GO:0042476	17	11	0.420457
mitochondrial ATP synthesis coupled electron transport	GO:0042775	43	25	0.420623
G-protein signaling, coupled to cAMP nucleotide second messenger	GO:0007188	77	40	0.42156
nucleosome assembly	GO:0006334	133	76	0.423967
cellular metabolic compound salvage	GO:0043094	15	9	0.424617
protein maturation	GO:0051604	25	10	0.426639
response to calcium ion	GO:0051592	30	10	0.427042
germ cell development	GO:0007281	30	13	0.428182
embryonic pattern specification	GO:0009880	22	13	0.428586
mesodermal cell differentiation	GO:0048333	9	5	0.428694
hydrogen peroxide catabolic process	GO:0042744	13	7	0.429457
negative regulation of protein modification process	GO:0031400	18	8	0.430624
cytokine biosynthetic process	GO:0042089	15	8	0.431029
establishment of chromosome localization	GO:0051303	11	6	0.432469
plasma membrane organization and biogenesis	GO:0007009	8	5	0.433552
aromatic amino acid family metabolic process	GO:0009072	36	21	0.433903
mitochondrial electron transport, NADH to ubiquinone	GO:0006120	33	20	0.434309
Golgi organization and biogenesis	GO:0007030	25	12	0.435205
regulation of DNA replication	GO:0006275	33	18	0.435313
regulation of tyrosine phosphorylation of Stat3 protein	GO:0042516	15	7	0.435646
induction of apoptosis via death domain receptors	GO:0008625	26	14	0.435928
chromatin silencing	GO:0006342	22	11	0.438699
external encapsulating structure organization	GO:0045229	24	17	0.439089
traversing start control point of mitotic cell cycle	GO:0007089	11	6	0.439364
methionine biosynthetic process	GO:0009086	8	5	0.4398
positive regulation of cell motion	GO:0051272	35	13	0.439875
androgen metabolic process	GO:0008209	17	12	0.445964
ATP hydrolysis coupled proton transport	GO:0015991	10	5	0.446928
DNA synthesis during DNA repair	GO:0000731	8	5	0.447341
negative regulation of hormone secretion	GO:0046888	8	5	0.447755
regulation of exocytosis	GO:0017157	7	5	0.44817
regulation of endothelial cell proliferation	GO:0001936	11	6	0.451051
G-protein signaling, adenylate cyclase inhibiting pathway	GO:0007193	20	11	0.451088
metabotropic glutamate receptor signaling pathway	GO:0007216	10	6	0.451466
myelination	GO:0042552	19	13	0.451641
regulation of chromatin assembly or disassembly	GO:0001672	12	5	0.452264
organic cation transport	GO:0015695	11	5	0.452679
thiamin and derivative metabolic process	GO:0042723	9	5	0.453094
cAMP-mediated signaling	GO:0019933	86	42	0.453374
negative regulation of nucleocytoplasmic transport	GO:0046823	23	14	0.457088
regulation of ossification	GO:0030278	22	12	0.457381
negative regulation of cellular biosynthetic process	GO:0031327	26	15	0.45759
anaphase	GO:0051322	19	7	0.458752
peroxisomal transport	GO:0043574	15	7	0.45917
positive regulation of gene expression, epigenetic	GO:0045815	18	5	0.45934
nucleoside diphosphate metabolic process	GO:0009132	12	7	0.459588
induction of positive chemotaxis	GO:0050930	9	5	0.45976
RNA modification	GO:0009451	22	13	0.46154
estrogen biosynthetic process	GO:0006703	8	6	0.461598
regulation of histone modification	GO:0031056	17	6	0.462017
androgen biosynthetic process	GO:0006702	7	5	0.465781
peptidyl-tyrosine modification	GO:0018212	24	12	0.466022
tetraterpenoid biosynthetic process	GO:0016109	11	5	0.466203
UTP metabolic process	GO:0046051	26	14	0.466806
glycerol-3-phosphate metabolic process	GO:0006072	17	6	0.468592
regulation of S phase	GO:0033261	13	6	0.469016
pathogenesis	GO:0009405	18	10	0.469418
nucleotide catabolic process	GO:0009166	26	13	0.472184
response to magnesium ion	GO:0032026	11	5	0.472503
catecholamine metabolic process	GO:0006584	41	22	0.472517
G1 phase	GO:0051318	47	21	0.472943
macroautophagy	GO:0016236	15	9	0.478466
tRNA modification	GO:0006400	9	5	0.481909
positive regulation of defense response	GO:0031349	15	10	0.482324
regulation of nucleobase, nucleoside, nucleotide and nucleic acid transport	GO:0032239	15	6	0.482379
histidine metabolic process	GO:0006547	14	8	0.482614
L-serine metabolic process	GO:0006563	37	15	0.482706
non-recombinational repair	GO:0000726	18	8	0.483045
G1 phase of mitotic cell cycle	GO:0000080	38	18	0.48322
negative regulation of gene expression, epigenetic	GO:0045814	28	12	0.486497
dopamine receptor signaling pathway	GO:0007212	14	8	0.493902
positive regulation of behavior	GO:0048520	11	6	0.496541
chaperone cofactor-dependent protein folding	GO:0051085	11	6	0.496981
serine family amino acid biosynthetic process	GO:0009070	35	16	0.497364
negative regulation of translation	GO:0017148	20	12	0.497725
cytoplasmic sequestering of transcription factor	GO:0042994	19	12	0.498168
DNA modification	GO:0006304	35	18	0.498356
cytokine production	GO:0001816	22	13	0.50014
morphogenesis of an epithelium	GO:0002009	20	14	0.500712
cell wall metabolic process	GO:0010382	20	14	0.501154
in utero embryonic development	GO:0001701	41	14	0.501598
negative regulation of mitotic cell cycle	GO:0045930	14	6	0.502913
tryptophanyl-tRNA aminoacylation	GO:0006436	10	6	0.503357
oligodendrocyte development	GO:0014003	8	6	0.5038
positive regulation of growth	GO:0045927	21	11	0.503963
glucan biosynthetic process	GO:0009250	15	11	0.504407
fatty acid catabolic process	GO:0009062	48	26	0.505088
regulation of actin filament depolymerization	GO:0030834	78	27	0.505531
respiratory electron transport chain	GO:0022904	44	26	0.505975
epithelial cell differentiation	GO:0030855	12	9	0.508945
transcription termination	GO:0006353	12	6	0.509928
actin cytoskeleton reorganization	GO:0031532	20	8	0.51027
anaerobic glycolysis	GO:0019642	6	5	0.51072
detection of visible light	GO:0009584	28	19	0.513208
neurotransmitter biosynthetic process	GO:0042136	13	7	0.513223
negative regulation of NF-kappaB import into nucleus	GO:0042347	15	7	0.513671
negative regulation of secretion	GO:0051048	16	8	0.518854
regulation of protein binding	GO:0043393	8	5	0.519657
branched chain family amino acid metabolic process	GO:0009081	33	16	0.521782
GTP metabolic process	GO:0046039	28	16	0.522235
C21-steroid hormone biosynthetic process	GO:0006700	26	14	0.524954
ethanol metabolic process	GO:0006067	9	5	0.52558
response to mechanical stimulus	GO:0009612	19	8	0.527473
appendage morphogenesis	GO:0035107	28	9	0.527737
regulation of immune effector process	GO:0002697	14	6	0.531961
response to heat	GO:0009408	11	8	0.537083
cytolysis	GO:0019835	19	14	0.537166
cell-cell recognition	GO:0009988	11	8	0.537546
caspase activation via cytochrome c	GO:0008635	13	7	0.539466
positive regulation of multicellular organismal process	GO:0051240	34	18	0.539791
regulation of receptor-mediated endocytosis	GO:0048259	15	7	0.539929
regulation of actin filament polymerization	GO:0030833	24	12	0.540169
glycogen catabolic process	GO:0005980	8	5	0.541649
short-chain fatty acid metabolic process	GO:0046459	8	5	0.542113
barbed-end actin filament capping	GO:0051016	74	26	0.542276
positive regulation of innate immune response	GO:0045089	8	6	0.547928
positive regulation of cellular biosynthetic process	GO:0031328	50	20	0.548235
digestive system process	GO:0022600	18	9	0.548732
protein polyubiquitination	GO:0000209	23	8	0.552992
phototransduction	GO:0007602	27	18	0.554326
protein-cofactor linkage	GO:0018065	12	6	0.555228
regulation of neuron apoptosis	GO:0043523	17	10	0.55955
negative regulation of translational initiation	GO:0045947	9	6	0.564692
detection of stimulus involved in sensory perception	GO:0050906	29	20	0.56505
mechanosensory behavior	GO:0007638	10	5	0.569679
segmentation	GO:0035282	15	7	0.569969
regulation of oxidoreductase activity	GO:0051341	19	5	0.570163
energy coupled proton transport, against electrochemical gradient	GO:0015988	13	7	0.570453
biogenic amine catabolic process	GO:0042402	12	6	0.571527
embryonic morphogenesis	GO:0048598	66	27	0.574458
protein homotetramerization	GO:0051289	18	6	0.578843
zymogen activation	GO:0031638	6	5	0.579083
hormone-mediated signaling	GO:0009755	18	10	0.580062
calcium-dependent cell-cell adhesion	GO:0016339	50	30	0.585426
branched chain family amino acid catabolic process	GO:0009083	17	9	0.585555
protein import into mitochondrial inner membrane	GO:0045039	8	6	0.586667
spermatid development	GO:0007286	23	13	0.588588
regulation of lipid kinase activity	GO:0043550	8	5	0.588715
regulation of cellular catabolic process	GO:0031329	14	5	0.58921
negative regulation of multicellular organismal process	GO:0051241	37	22	0.591126
regulation of endocytosis	GO:0030100	46	21	0.591622
hyaluronan metabolic process	GO:0030212	8	5	0.597495
activation of protein kinase C activity	GO:0007205	51	24	0.598276
positive regulation of cell migration	GO:0030335	24	9	0.598503
endothelial cell migration	GO:0043542	11	8	0.600825
transcription-coupled nucleotide-excision repair	GO:0006283	10	6	0.601141
protein export from nucleus	GO:0006611	18	8	0.601327
positive regulation of cell growth	GO:0030307	10	7	0.601641
neuronal ion channel clustering	GO:0045161	13	6	0.601642
phosphoinositide phosphorylation	GO:0046854	17	8	0.609913
kidney development	GO:0001822	11	6	0.610403
aromatic compound catabolic process	GO:0019439	31	18	0.610802
tube morphogenesis	GO:0035239	25	18	0.61131
amino acid derivative catabolic process	GO:0042219	19	10	0.611703
phosphatidylinositol biosynthetic process	GO:0006661	8	5	0.628173
detection of abiotic stimulus	GO:0009582	34	23	0.64134
sulfate transport	GO:0008272	17	10	0.648874
intra-Golgi vesicle-mediated transport	GO:0006891	38	16	0.652525
fat cell differentiation	GO:0045444	20	8	0.653604
glucan catabolic process	GO:0009251	9	6	0.658319
aspartate family amino acid catabolic process	GO:0009068	9	6	0.658862
fibroblast growth factor receptor signaling pathway	GO:0008543	25	10	0.674247
spliceosomal snRNP biogenesis	GO:0000387	14	8	0.674251
positive regulation of muscle contraction	GO:0045933	6	5	0.674788
asymmetric protein localization	GO:0008105	13	5	0.675343
protein targeting to peroxisome	GO:0006625	14	6	0.675412
positive regulation of receptor-mediated endocytosis	GO:0048260	10	5	0.675898
sex determination	GO:0007530	19	11	0.676066
aromatic amino acid family catabolic process	GO:0009074	22	12	0.67624
mitotic chromosome condensation	GO:0007076	17	10	0.683614
multicellular organismal water homeostasis	GO:0050891	8	5	0.686467
sperm-egg recognition	GO:0035036	6	6	0.690678
neurotransmitter catabolic process	GO:0042135	15	7	0.691137
pentose metabolic process	GO:0019321	11	6	0.691242
respiratory chain complex IV assembly	GO:0008535	12	6	0.691807
regulation of calcium ion transport	GO:0051924	16	8	0.69419
heterophilic cell adhesion	GO:0007157	15	6	0.700118
spermatid differentiation	GO:0048515	27	14	0.701789
positive regulation of carbohydrate metabolic process	GO:0045913	11	5	0.708089
positive regulation of interleukin-8 biosynthetic process	GO:0045416	8	5	0.708664
L-phenylalanine metabolic process	GO:0006558	16	9	0.708847
lactation	GO:0007595	17	7	0.717358
feeding behavior	GO:0007631	35	25	0.720864
cytoplasmic sequestering of NF-kappaB	GO:0007253	12	6	0.729675
translational elongation	GO:0006414	45	22	0.731049
positive regulation of translation	GO:0045727	13	7	0.73126
sterol catabolic process	GO:0016127	11	6	0.737048
blastoderm segmentation	GO:0007350	14	6	0.737642
superoxide release	GO:0042554	12	9	0.737816
cell volume homeostasis	GO:0006884	11	7	0.742375
response to fungus	GO:0009620	16	12	0.742854
water homeostasis	GO:0030104	16	8	0.749722
thyroid hormone generation	GO:0006590	10	5	0.750243
peptidoglycan catabolic process	GO:0009253	5	5	0.750845
tyrosine metabolic process	GO:0006570	21	11	0.752343
peptidyl-tyrosine phosphorylation	GO:0018108	22	10	0.757187
regulation of striated muscle contraction	GO:0006942	15	10	0.757794
tyrosine catabolic process	GO:0006572	10	5	0.759042
catecholamine biosynthetic process	GO:0042423	13	7	0.765059
regulation of ion transport	GO:0043269	19	10	0.768115
copper ion homeostasis	GO:0055070	15	8	0.769956
regulation of lipid biosynthetic process	GO:0046890	12	5	0.770405
melanin biosynthetic process from tyrosine	GO:0006583	11	6	0.773407
L-serine biosynthetic process	GO:0006564	22	9	0.775983
single fertilization	GO:0007338	52	39	0.779749
organelle fission	GO:0048285	7	5	0.779984
positive regulation of translational initiation	GO:0045948	9	5	0.788688
regulation of interleukin-8 biosynthetic process	GO:0045414	9	6	0.792724
hindbrain development	GO:0030902	17	6	0.793354
glutamate metabolic process	GO:0006536	19	9	0.799933
regeneration	GO:0031099	7	5	0.800034
fertilization	GO:0009566	53	40	0.800359
monoamine transport	GO:0015844	9	6	0.800821
mating	GO:0007618	10	6	0.801454
sperm motility	GO:0030317	12	9	0.810447
negative regulation of DNA metabolic process	GO:0051053	14	10	0.816698
phosphatidylinositol metabolic process	GO:0046488	9	6	0.820922
plasma membrane fusion	GO:0045026	19	9	0.823289
maintenance of fidelity during DNA-dependent DNA replication	GO:0045005	53	29	0.824866
defense response to fungus	GO:0050832	11	10	0.840527
substrate-bound cell migration	GO:0006929	9	8	0.845363
male gonad development	GO:0008584	15	11	0.84555
carbohydrate homeostasis	GO:0033500	7	5	0.851666
striated muscle contraction	GO:0006941	49	24	0.869708
glutamate catabolic process	GO:0006538	12	5	0.870687
receptor guanylyl cyclase signaling pathway	GO:0007168	7	5	0.871369
vesicle organization and biogenesis	GO:0016050	27	13	0.871758
peptide hormone processing	GO:0016486	9	6	0.872413
thyroid hormone metabolic process	GO:0042403	11	6	0.879085
embryonic limb morphogenesis	GO:0030326	26	8	0.879455
body fluid secretion	GO:0007589	23	13	0.879906
adult behavior	GO:0030534	9	5	0.880017
cytokine secretion	GO:0050663	7	5	0.880704
regulation of carbohydrate metabolic process	GO:0006109	15	8	0.888796
development of primary male sexual characteristics	GO:0046546	17	13	0.891951
male sex differentiation	GO:0046661	19	15	0.894002
vascular process in circulatory system	GO:0003018	15	12	0.895547
regulation of DNA replication initiation	GO:0030174	15	8	0.911307
autophagosome formation	GO:0000045	13	8	0.912013
cardiac cell differentiation	GO:0035051	9	5	0.913296
vasoconstriction	GO:0042310	6	5	0.914003
pigmentation	GO:0043473	13	6	0.920513
tachykinin signaling pathway	GO:0007217	7	5	0.930845
gamma-aminobutyric acid signaling pathway	GO:0007214	24	14	0.953859
axis specification	GO:0009798	7	5	0.955389
negative regulation of DNA replication initiation	GO:0032297	9	6	0.95546
regulation of vasoconstriction	GO:0019229	11	6	0.956195
histone methylation	GO:0016571	12	8	0.956876
regulation of tube size	GO:0035150	12	10	0.959458
sensory perception of smell	GO:0007608	75	49	0.965678
fusion of sperm to egg plasma membrane	GO:0007342	8	6	0.968505
determination of bilateral symmetry	GO:0009855	7	5	0.969775
sensory perception of chemical stimulus	GO:0007606	99	65	0.993128
sensory perception of taste	GO:0050909	24	16	0.997735
