# Supplementary material for: Subgingival bacterial colonization profiles correlate with gingival tissue gene expression
Source: BMC Microbiol. 2009 Oct 18;9:221. doi: 10.1186/1471-2180-9-221 (PMC2771036; doi:10.1186/1471-2180-9-221)
Supplement: Additional file 15 — Table S15. List of all statistically significantly regulated GO groups in the gingival tissues according to levels of each of the 11 investigated species in the adjacent pockets. [file 1471-2180-9-221-S15.ZIP › Pg_GO_complete.xls]

## Sheet: Pg_GeneOntology
Group Name	ID	Probes (n)	Genes (n)	p-value
antigen processing and presentation of peptide antigen via MHC class I	GO:0002474	167	55	3.265e-10
antigen processing and presentation of peptide antigen	GO:0048002	173	58	4.353e-10
MAPKKK cascade	GO:0000165	193	84	6.09e-10
regulation of cell differentiation	GO:0045595	160	74	6.53e-10
antigen processing and presentation	GO:0019882	212	81	1.306e-09
regulation of Rho protein signal transduction	GO:0035023	233	85	1.761e-09
regulation of anatomical structure morphogenesis	GO:0022603	133	48	5.054e-09
vasculature development	GO:0001944	154	62	1.443e-08
hemopoietic or lymphoid organ development	GO:0048534	205	82	1.53e-08
immune system development	GO:0002520	212	86	1.602e-08
hemopoiesis	GO:0030097	203	81	2.062e-08
hemostasis	GO:0007599	186	88	4.521e-08
regulation of lymphocyte activation	GO:0051249	88	46	1.192e-07
blood vessel development	GO:0001568	150	61	1.244e-07
positive regulation of transferase activity	GO:0051347	211	89	1.721e-07
regulation of cell activation	GO:0050865	92	48	1.731e-07
positive regulation of kinase activity	GO:0033674	208	87	1.787e-07
negative regulation of signal transduction	GO:0009968	196	78	1.801e-07
ectoderm development	GO:0007398	166	95	1.811e-07
leukocyte activation	GO:0045321	219	100	1.811e-07
regulation of MAP kinase activity	GO:0043405	128	55	1.875e-07
fatty acid biosynthetic process	GO:0006633	122	57	1.923e-07
acute inflammatory response	GO:0002526	117	63	3.17e-07
positive regulation of immune system process	GO:0002684	149	83	3.198e-07
membrane lipid biosynthetic process	GO:0046467	159	81	3.373e-07
carboxylic acid biosynthetic process	GO:0046394	137	67	4.098e-07
innate immune response	GO:0045087	117	70	4.365e-07
lipid transport	GO:0006869	153	69	4.964e-07
anatomical structure formation	GO:0048646	161	66	6.226e-07
blood coagulation	GO:0007596	170	82	6.536e-07
wound healing	GO:0042060	188	92	6.548e-07
angiogenesis	GO:0001525	137	57	7.094e-07
lymphocyte activation	GO:0046649	180	80	1.232e-06
carbohydrate biosynthetic process	GO:0016051	162	85	1.663e-06
coenzyme biosynthetic process	GO:0009108	129	65	1.836e-06
immune effector process	GO:0002252	120	66	1.955e-06
humoral immune response	GO:0006959	122	66	2.714e-06
muscle development	GO:0007517	257	98	2.731e-06
positive regulation of transcription from RNA polymerase II promoter	GO:0045944	147	50	4.263e-06
cellular carbohydrate biosynthetic process	GO:0034637	135	73	4.336e-06
epidermis development	GO:0008544	143	85	4.732e-06
generation of neurons	GO:0048699	228	94	4.804e-06
cofactor biosynthetic process	GO:0051188	157	81	6.323e-06
regulation of GTPase activity	GO:0043087	116	46	6.775e-06
positive regulation of response to stimulus	GO:0048584	128	70	9.447e-06
phospholipid biosynthetic process	GO:0008654	137	67	1.34e-05
regulation of T cell activation	GO:0050863	69	39	1.886e-05
regulation of response to stimulus	GO:0048583	166	90	1.972e-05
leukocyte mediated immunity	GO:0002443	91	47	2.004e-05
protein amino acid N-linked glycosylation	GO:0006487	69	39	3.018e-05
regulation of cell adhesion	GO:0030155	118	45	5.072e-05
sulfur metabolic process	GO:0006790	139	68	5.664e-05
adaptive immune response	GO:0002250	87	45	7.509e-05
regulation of immune response	GO:0050776	110	59	7.615e-05
peptidyl-amino acid modification	GO:0018193	131	66	8.749e-05
phosphate transport	GO:0006817	176	81	9.294e-05
lymphocyte mediated immunity	GO:0002449	83	42	0.0001096
regulation of cell morphogenesis	GO:0022604	95	35	0.0001172
regulation of cell shape	GO:0008360	90	34	0.0001188
cell cycle arrest	GO:0007050	189	74	0.0001192
organic acid transport	GO:0015849	116	58	0.0001204
activation of immune response	GO:0002253	83	44	0.0001452
positive regulation of MAP kinase activity	GO:0043406	82	34	0.000151
regulation of cytokine biosynthetic process	GO:0042035	74	41	0.0001694
leukocyte differentiation	GO:0002521	87	35	0.0001704
positive regulation of immune response	GO:0050778	97	53	0.0001722
negative regulation of catalytic activity	GO:0043086	199	89	0.0001777
apoptotic program	GO:0008632	169	74	0.0002054
aminoglycan metabolic process	GO:0006022	101	46	0.0002633
immunoglobulin mediated immune response	GO:0016064	69	34	0.0003087
protein processing	GO:0016485	147	70	0.0003324
regulation of cell migration	GO:0030334	88	34	0.0004001
stress-activated protein kinase signaling pathway	GO:0031098	96	39	0.0004438
icosanoid metabolic process	GO:0006690	79	38	0.0005023
cellular protein complex assembly	GO:0043623	193	89	0.0005678
B cell mediated immunity	GO:0019724	71	35	0.0005966
mitochondrion organization and biogenesis	GO:0007005	122	56	0.0006334
Ras protein signal transduction	GO:0007265	124	53	0.000636
cell projection organization and biogenesis	GO:0030030	194	79	0.0006677
growth	GO:0040007	133	64	0.0007631
negative regulation of transferase activity	GO:0051348	89	39	0.0007747
regulation of cell motion	GO:0051270	112	44	0.0007783
glycosaminoglycan metabolic process	GO:0030203	100	45	0.0007807
cell recognition	GO:0008037	59	32	0.0008231
response to protein stimulus	GO:0051789	113	58	0.0008537
activation of plasma proteins during acute inflammatory response	GO:0002541	64	35	0.0008863
lipoprotein metabolic process	GO:0042157	103	50	0.0008964
sphingolipid metabolic process	GO:0006665	97	50	0.0009848
cell-matrix adhesion	GO:0007160	161	60	0.001016
cell-substrate adhesion	GO:0031589	163	62	0.001023
sulfur compound biosynthetic process	GO:0044272	77	36	0.001111
JNK cascade	GO:0007254	93	38	0.001137
ER to Golgi vesicle-mediated transport	GO:0006888	193	78	0.001227
amino acid transport	GO:0006865	78	40	0.001338
apoptotic mitochondrial changes	GO:0008637	54	17	0.00136
integrin-mediated signaling pathway	GO:0007229	165	61	0.001371
carbohydrate transport	GO:0008643	69	29	0.001732
amine transport	GO:0015837	94	50	0.001736
Notch signaling pathway	GO:0007219	107	40	0.001857
cell motility	GO:0048870	173	86	0.001946
negative regulation of transcription from RNA polymerase II promoter	GO:0000122	193	81	0.001984
polysaccharide metabolic process	GO:0005976	79	53	0.002038
regulation of cell size	GO:0008361	175	77	0.00256
positive regulation of cell differentiation	GO:0045597	70	27	0.002736
cellular defense response	GO:0006968	188	95	0.002761
cellular polysaccharide metabolic process	GO:0044264	77	51	0.003088
regulation of G-protein coupled receptor protein signaling pathway	GO:0008277	79	34	0.003111
activation of protein kinase activity	GO:0032147	124	50	0.003393
calcium ion homeostasis	GO:0055074	161	89	0.0036
exocytosis	GO:0006887	170	81	0.003728
cell migration	GO:0016477	148	73	0.00397
regulation of secretion	GO:0051046	71	33	0.004046
regulation of I-kappaB kinase/NF-kappaB cascade	GO:0043122	228	98	0.004071
T cell activation	GO:0042110	72	34	0.004102
metal ion homeostasis	GO:0055065	179	96	0.004263
transition metal ion transport	GO:0000041	112	45	0.004432
maintenance of location	GO:0051235	91	41	0.004504
induction of apoptosis by extracellular signals	GO:0008624	98	42	0.004682
protein amino acid lipidation	GO:0006497	80	36	0.005746
B cell activation	GO:0042113	81	30	0.006748
positive regulation of cell activation	GO:0050867	59	31	0.007061
chromatin remodeling	GO:0006338	106	46	0.007073
cytokine and chemokine mediated signaling pathway	GO:0019221	45	25	0.007109
mesoderm development	GO:0007498	57	29	0.007119
regulation of myeloid cell differentiation	GO:0045637	55	19	0.007836
cellular response to unfolded protein	GO:0034620	19	9	0.00881
positive regulation of lymphocyte activation	GO:0051251	58	30	0.008947
neuron differentiation	GO:0030182	181	76	0.0100665
neurite development	GO:0031175	145	58	0.0100996
neuron development	GO:0048666	167	68	0.0100998
regulation of axonogenesis	GO:0050770	34	11	0.0101747
negative regulation of protein metabolic process	GO:0051248	182	71	0.0105615
cell growth	GO:0016049	90	37	0.0107073
positive regulation of cytokine biosynthetic process	GO:0042108	51	28	0.0107382
glycerophospholipid metabolic process	GO:0006650	113	59	0.0107584
activation of MAPK activity	GO:0000187	62	30	0.0108015
regulation of neurogenesis	GO:0050767	46	16	0.0110581
sterol metabolic process	GO:0016125	159	81	0.0111541
icosanoid biosynthetic process	GO:0046456	53	26	0.0114627
elevation of cytosolic calcium ion concentration	GO:0007204	84	47	0.0116788
cotranslational protein targeting to membrane	GO:0006613	24	11	0.0118559
regulation of phosphate metabolic process	GO:0019220	87	37	0.0119552
Wnt receptor signaling pathway	GO:0016055	173	83	0.0122022
cholesterol metabolic process	GO:0008203	151	76	0.0132346
microtubule cytoskeleton organization and biogenesis	GO:0000226	138	71	0.0136542
nitrogen compound biosynthetic process	GO:0044271	170	91	0.0136697
nuclear import	GO:0051170	165	65	0.0140484
transmembrane receptor protein serine/threonine kinase signaling pathway	GO:0007178	93	39	0.0143458
lymphocyte differentiation	GO:0030098	67	27	0.0150321
regulation of phosphorylation	GO:0042325	78	33	0.0156397
maintenance of location in cell	GO:0051651	86	37	0.0177525
positive regulation of hydrolase activity	GO:0051345	138	58	0.0179026
protein-chromophore linkage	GO:0018298	66	23	0.0179145
neuron morphogenesis during differentiation	GO:0048667	132	53	0.0184958
endosome transport	GO:0016197	76	29	0.0186632
positive regulation of protein metabolic process	GO:0051247	93	42	0.0191948
protein modification by small protein conjugation	GO:0032446	167	63	0.0193483
positive regulation of cellular protein metabolic process	GO:0032270	90	40	0.019784
protein targeting to membrane	GO:0006612	43	20	0.0200828
regulation of angiogenesis	GO:0045765	64	29	0.0202838
positive regulation of myeloid cell differentiation	GO:0045639	32	7	0.0204417
response to virus	GO:0009615	134	79	0.0216417
JAK-STAT cascade	GO:0007259	67	29	0.0221139
regulation of peptidase activity	GO:0052547	115	52	0.0221475
regulation of protein modification process	GO:0031399	84	33	0.022153
steroid biosynthetic process	GO:0006694	151	75	0.0230621
circulatory system process	GO:0003013	165	87	0.0231381
cell morphogenesis during differentiation	GO:0000904	134	54	0.0252759
phagocytosis	GO:0006909	40	22	0.0261586
extracellular structure organization	GO:0043062	117	49	0.0262986
ER-nuclear signaling pathway	GO:0006984	30	14	0.0271129
axonogenesis	GO:0007409	131	52	0.027415
protein import into nucleus	GO:0006606	162	64	0.0274647
positive regulation of I-kappaB kinase/NF-kappaB cascade	GO:0043123	207	91	0.0274766
oxygen and reactive oxygen species metabolic process	GO:0006800	50	32	0.0300524
release of cytochrome c from mitochondria	GO:0001836	40	12	0.0301873
lipopolysaccharide metabolic process	GO:0008653	10	7	0.0303627
cell junction organization	GO:0034330	40	17	0.031665
regulation of lymphocyte differentiation	GO:0045619	26	16	0.0316962
negative regulation of cellular component organization	GO:0051129	174	65	0.0320674
leukotriene biosynthetic process	GO:0019370	27	15	0.0332633
steroid hormone receptor signaling pathway	GO:0030518	134	49	0.0333207
regulation of T cell differentiation	GO:0045580	22	14	0.0338989
acute-phase response	GO:0006953	53	28	0.0339631
peptide cross-linking	GO:0018149	26	18	0.0342737
muscle cell differentiation	GO:0042692	61	16	0.0346511
complement activation, classical pathway	GO:0006958	55	28	0.0351991
glycolipid metabolic process	GO:0006664	43	24	0.0357066
maintenance of protein location	GO:0045185	79	32	0.0361207
vitamin metabolic process	GO:0006766	116	56	0.0361988
positive regulation of neurogenesis	GO:0050769	22	7	0.0371287
glutathione biosynthetic process	GO:0006750	21	11	0.0389079
regulation of homeostatic process	GO:0032844	36	12	0.0395522
positive regulation of T cell activation	GO:0050870	51	27	0.0396176
regulation of organelle organization and biogenesis	GO:0033043	200	75	0.0399374
isoprenoid metabolic process	GO:0006720	48	24	0.0409458
unsaturated fatty acid metabolic process	GO:0033559	18	7	0.0411025
myeloid cell differentiation	GO:0030099	60	28	0.0414226
T cell differentiation	GO:0030217	27	13	0.0419036
negative regulation of cellular protein metabolic process	GO:0032269	171	67	0.0425173
intracellular receptor-mediated signaling pathway	GO:0030522	139	51	0.042689
actin polymerization or depolymerization	GO:0008154	51	16	0.0442946
hormone metabolic process	GO:0042445	110	62	0.0444425
peptide metabolic process	GO:0006518	40	21	0.0450378
regulation of mitotic cell cycle	GO:0007346	174	77	0.0455045
glucose transport	GO:0015758	38	15	0.0459002
glutathione metabolic process	GO:0006749	26	15	0.0477312
leukotriene metabolic process	GO:0006691	34	18	0.0477721
positive regulation of secretion	GO:0051047	30	17	0.0478145
signal peptide processing	GO:0006465	12	9	0.0478867
regulation of cytoskeleton organization and biogenesis	GO:0051493	169	63	0.0479857
positive regulation of axonogenesis	GO:0050772	16	5	0.0480201
hexose transport	GO:0008645	40	16	0.0488064
protein oligomerization	GO:0051259	87	39	0.0493709
regulation of interleukin-2 biosynthetic process	GO:0045076	21	10	0.0505088
polysaccharide biosynthetic process	GO:0000271	31	21	0.0512726
transforming growth factor beta receptor signaling pathway	GO:0007179	64	30	0.0519692
cell cycle checkpoint	GO:0000075	137	52	0.0547183
maintenance of protein location in cell	GO:0032507	78	31	0.0551785
positive regulation of phosphorus metabolic process	GO:0010562	45	18	0.0552814
protein secretion	GO:0009306	46	21	0.0556227
cell-cell junction assembly	GO:0007043	31	13	0.0557266
negative regulation of cell migration	GO:0030336	31	12	0.0561053
RNA catabolic process	GO:0006401	96	49	0.056187
negative regulation of cell motion	GO:0051271	38	16	0.0563902
regulation of mitochondrial depolarization	GO:0051900	32	10	0.0577149
negative regulation of growth	GO:0045926	89	39	0.0579466
regulation of protein amino acid phosphorylation	GO:0001932	56	23	0.0581947
phosphoinositide metabolic process	GO:0030384	84	42	0.0583096
negative regulation of caspase activity	GO:0043154	40	15	0.0585156
glycoprotein catabolic process	GO:0006516	39	15	0.05877
negative regulation of microtubule depolymerization	GO:0007026	37	11	0.05877
axon guidance	GO:0007411	83	30	0.0597188
negative regulation of immune system process	GO:0002683	35	16	0.059835
response to oxidative stress	GO:0006979	95	50	0.0603124
peptidyl-asparagine modification	GO:0018196	16	10	0.0604855
glycerophospholipid biosynthetic process	GO:0046474	70	38	0.0604878
positive regulation of T cell differentiation	GO:0045582	17	11	0.0606006
water-soluble vitamin metabolic process	GO:0006767	87	41	0.0606427
GPI anchor biosynthetic process	GO:0006506	48	25	0.0611371
glucose metabolic process	GO:0006006	171	94	0.0616432
DNA damage response, signal transduction	GO:0042770	86	34	0.0626307
biogenic amine metabolic process	GO:0006576	114	56	0.0627555
oxidoreduction coenzyme metabolic process	GO:0006733	77	37	0.063288
neuropeptide signaling pathway	GO:0007218	131	85	0.0637947
negative regulation of cell differentiation	GO:0045596	42	25	0.0642648
amino acid derivative metabolic process	GO:0006575	131	65	0.0646806
cell-cell junction organization	GO:0045216	37	16	0.0648506
inactivation of MAPK activity	GO:0000188	37	17	0.0657983
amine biosynthetic process	GO:0009309	152	81	0.0658087
positive regulation of interleukin-2 biosynthetic process	GO:0045086	19	8	0.0663146
oligosaccharide metabolic process	GO:0009311	33	14	0.066492
rhythmic process	GO:0048511	74	38	0.0665925
polyol metabolic process	GO:0019751	55	26	0.0673567
tissue morphogenesis	GO:0048729	49	29	0.069807
extracellular matrix organization and biogenesis	GO:0030198	57	23	0.0708607
response to hypoxia	GO:0001666	39	17	0.0711213
anatomical structure homeostasis	GO:0060249	76	40	0.071242
negative regulation of hydrolase activity	GO:0051346	45	17	0.0713981
positive regulation of protein secretion	GO:0050714	23	13	0.0717547
microtubule-based movement	GO:0007018	187	96	0.0726387
protein import	GO:0017038	184	77	0.0728082
phosphoinositide biosynthetic process	GO:0046489	56	30	0.072997
protein amino acid acetylation	GO:0006473	39	15	0.0731114
NLS-bearing substrate import into nucleus	GO:0006607	65	19	0.0732008
cell junction assembly	GO:0034329	34	14	0.0740885
protein ubiquitination	GO:0016567	159	57	0.0745445
regulation of peptidyl-tyrosine phosphorylation	GO:0050730	53	21	0.0747648
brain development	GO:0007420	103	51	0.0751134
regulation of proteolysis	GO:0030162	38	14	0.0751311
antigen processing and presentation of peptide or polysaccharide antigen via MHC class II	GO:0002504	27	14	0.0754094
positive regulation of cellular component organization	GO:0051130	99	40	0.0762259
heterocycle metabolic process	GO:0046483	134	63	0.0763774
vitamin biosynthetic process	GO:0009110	41	19	0.0768347
regulation of microtubule-based process	GO:0032886	43	14	0.078455
proteoglycan biosynthetic process	GO:0030166	44	19	0.0785493
digestion	GO:0007586	124	79	0.0801521
chromosome segregation	GO:0007059	101	47	0.0805698
multicellular organismal macromolecule metabolic process	GO:0044259	27	19	0.0806537
regulation of CD4-positive, alpha beta T cell differentiation	GO:0043370	14	7	0.0811486
negative regulation of organelle organization and biogenesis	GO:0010639	136	48	0.0814029
pyridine nucleotide biosynthetic process	GO:0019363	31	13	0.0819029
regulation of interferon-gamma biosynthetic process	GO:0045072	19	13	0.0848669
regulation of epithelial cell proliferation	GO:0050678	33	10	0.0853958
protein amino acid O-linked glycosylation	GO:0006493	51	21	0.0856382
sphingolipid biosynthetic process	GO:0030148	27	17	0.0858523
protein retention in ER lumen	GO:0006621	15	7	0.0859139
striated muscle development	GO:0014706	114	36	0.0859857
positive regulation of B cell activation	GO:0050871	12	7	0.0882901
lysosome organization and biogenesis	GO:0007040	21	9	0.0884148
interphase	GO:0051325	159	64	0.088679
positive regulation of cytokine secretion	GO:0050715	20	11	0.0889153
peptidoglycan metabolic process	GO:0000270	37	24	0.0892211
aminoglycan biosynthetic process	GO:0006023	52	22	0.0892359
ribonucleotide metabolic process	GO:0009259	165	86	0.0912878
sequestering of metal ion	GO:0051238	9	7	0.0953468
myoblast differentiation	GO:0045445	28	5	0.0968067
cellular carbohydrate catabolic process	GO:0044275	167	98	0.0968103
regulation of microtubule polymerization or depolymerization	GO:0031110	39	12	0.0969891
regulation of protein secretion	GO:0050708	36	18	0.097325
protein amino acid acylation	GO:0043543	45	18	0.0976473
regulation of JNK activity	GO:0043506	41	15	0.0977331
regulation of synaptic plasticity	GO:0048167	29	11	0.0977759
regulation of axon extension	GO:0030516	21	6	0.0979285
nucleobase, nucleoside, nucleotide and nucleic acid transport	GO:0015931	140	72	0.0992927
interphase of mitotic cell cycle	GO:0051329	150	61	0.0995314
coenzyme A metabolic process	GO:0015936	12	7	0.0998431
actin filament organization	GO:0007015	76	30	0.0998793
vasculogenesis	GO:0001570	23	8	0.0999576
protein polymerization	GO:0051258	62	35	0.101087
regulation of Cdc42 protein signal transduction	GO:0032489	25	9	0.102149
inositol metabolic process	GO:0006020	13	5	0.102785
negative regulation of MAP kinase activity	GO:0043407	40	18	0.102842
ossification	GO:0001503	100	44	0.102852
water-soluble vitamin biosynthetic process	GO:0042364	37	17	0.103128
RNA elongation	GO:0006354	36	15	0.10405
alcohol biosynthetic process	GO:0046165	38	22	0.104172
NAD metabolic process	GO:0019674	18	7	0.104212
covalent chromatin modification	GO:0016569	73	32	0.104245
myeloid leukocyte activation	GO:0002274	28	16	0.105888
purine nucleoside monophosphate metabolic process	GO:0009126	24	13	0.107389
ER-associated protein catabolic process	GO:0030433	20	12	0.108313
ribonucleotide biosynthetic process	GO:0009260	151	80	0.108677
neutral lipid metabolic process	GO:0006638	12	9	0.109463
cellular component disassembly	GO:0022411	54	30	0.109488
neuron recognition	GO:0008038	25	10	0.109517
purine nucleotide biosynthetic process	GO:0006164	139	75	0.10972
positive regulation of epithelial cell proliferation	GO:0050679	27	7	0.109812
ceramide metabolic process	GO:0006672	40	19	0.109882
proteoglycan metabolic process	GO:0006029	60	28	0.109938
proteasomal ubiquitin-dependent protein catabolic process	GO:0043161	37	22	0.111049
regulation of cell cycle process	GO:0010564	89	41	0.111249
heart development	GO:0007507	82	33	0.111293
keratinocyte differentiation	GO:0030216	36	21	0.111383
DNA damage checkpoint	GO:0000077	63	23	0.1116
regulation of transcription factor activity	GO:0051090	75	36	0.112756
sulfur amino acid metabolic process	GO:0000096	40	17	0.113006
positive regulation of protein polymerization	GO:0032273	17	7	0.114623
regulation of binding	GO:0051098	102	50	0.114837
purine nucleotide metabolic process	GO:0006163	149	79	0.114961
glutamine family amino acid metabolic process	GO:0009064	83	44	0.115012
viral reproduction	GO:0016032	92	34	0.115152
neutral amino acid transport	GO:0015804	19	11	0.116017
erythrocyte differentiation	GO:0030218	22	12	0.116724
regulation of B cell activation	GO:0050864	19	11	0.11681
cellular protein localization	GO:0034613	20	5	0.117052
negative regulation of myeloid cell differentiation	GO:0045638	17	9	0.117143
cholesterol biosynthetic process	GO:0006695	51	24	0.117277
glycosphingolipid metabolic process	GO:0006687	35	20	0.117372
positive regulation of organelle organization and biogenesis	GO:0010638	35	13	0.117522
purine ribonucleotide metabolic process	GO:0009150	142	74	0.117538
response to abiotic stimulus	GO:0009628	168	80	0.117588
platelet activation	GO:0030168	28	14	0.1178
protein amino acid autophosphorylation	GO:0046777	82	33	0.117887
regulation of mitosis	GO:0007088	77	35	0.118126
G1/S transition of mitotic cell cycle	GO:0000082	59	24	0.119131
negative regulation of cell adhesion	GO:0007162	51	20	0.119411
androgen receptor signaling pathway	GO:0030521	100	37	0.120099
negative regulation of survival gene product expression	GO:0008634	12	5	0.120523
regulation of gene expression, epigenetic	GO:0040029	105	40	0.121961
group transfer coenzyme metabolic process	GO:0006752	42	20	0.122014
regulation of ARF protein signal transduction	GO:0032012	41	16	0.122111
homeostasis of number of cells	GO:0048872	24	14	0.122235
leukocyte migration	GO:0050900	33	20	0.122352
response to radiation	GO:0009314	103	46	0.12247
purine ribonucleotide biosynthetic process	GO:0009152	132	70	0.122638
glycosaminoglycan biosynthetic process	GO:0006024	51	21	0.123431
I-kappaB kinase/NF-kappaB cascade	GO:0007249	80	40	0.123759
prostaglandin metabolic process	GO:0006693	45	18	0.125601
positive regulation of interferon-gamma biosynthetic process	GO:0045078	14	10	0.125694
iron ion transport	GO:0006826	76	23	0.125751
positive regulation of protein amino acid phosphorylation	GO:0001934	26	15	0.125782
multicellular organismal catabolic process	GO:0044243	29	20	0.125785
lipid modification	GO:0030258	119	57	0.125823
actomyosin structure organization and biogenesis	GO:0031032	30	12	0.126001
T cell receptor signaling pathway	GO:0050852	15	7	0.126105
superoxide metabolic process	GO:0006801	32	21	0.126119
regulation of DNA binding	GO:0051101	87	43	0.126224
negative regulation of cytoskeleton organization and biogenesis	GO:0051494	126	43	0.1281
mannose metabolic process	GO:0006013	17	10	0.128111
sphingoid metabolic process	GO:0046519	43	21	0.128401
regulation of myeloid leukocyte differentiation	GO:0002761	29	10	0.128446
activation of NF-kappaB-inducing kinase activity	GO:0007250	30	13	0.12867
monocarboxylic acid transport	GO:0015718	28	12	0.128715
ribonucleoside monophosphate metabolic process	GO:0009161	39	21	0.128734
histone modification	GO:0016570	69	31	0.128916
receptor-mediated endocytosis	GO:0006898	80	34	0.129035
activation of JNK activity	GO:0007257	38	14	0.129573
neuron migration	GO:0001764	11	5	0.131423
cytokinesis	GO:0000910	73	30	0.131566
protein homooligomerization	GO:0051260	45	19	0.131611
nucleoside monophosphate metabolic process	GO:0009123	42	22	0.131652
regulation of neuronal synaptic plasticity	GO:0048168	16	5	0.131763
protein autoprocessing	GO:0016540	83	34	0.131855
terpenoid metabolic process	GO:0006721	25	12	0.132799
cell fate determination	GO:0001709	38	17	0.132925
interaction with host	GO:0051701	45	15	0.134679
positive regulation of protein modification process	GO:0031401	47	21	0.135063
dicarboxylic acid transport	GO:0006835	28	9	0.136148
regulation of neurotransmitter levels	GO:0001505	85	44	0.136993
organelle fusion	GO:0048284	29	8	0.13713
sterol biosynthetic process	GO:0016126	58	28	0.137309
positive regulation of DNA metabolic process	GO:0051054	21	10	0.137422
pyridine nucleotide metabolic process	GO:0019362	56	25	0.137922
B cell differentiation	GO:0030183	40	14	0.139565
macrophage activation	GO:0042116	9	5	0.139623
peptide transport	GO:0015833	34	15	0.141173
regulation of neuron differentiation	GO:0045664	24	12	0.141339
N-acetylglucosamine metabolic process	GO:0006044	31	23	0.141808
learning or memory	GO:0007611	42	20	0.142931
retinoid metabolic process	GO:0001523	17	8	0.143118
hexose biosynthetic process	GO:0019319	37	21	0.143279
proton transport	GO:0015992	132	66	0.143795
regulation of alpha-beta T cell activation	GO:0046634	15	8	0.144417
sphingomyelin metabolic process	GO:0006684	15	9	0.144944
calcium-mediated signaling	GO:0019722	61	25	0.144985
negative regulation of lymphocyte activation	GO:0051250	21	10	0.14516
B cell proliferation	GO:0042100	14	7	0.145245
mast cell activation	GO:0045576	15	7	0.145595
vitamin transport	GO:0051180	21	12	0.146863
regulation of viral reproduction	GO:0050792	26	15	0.147884
keratinization	GO:0031424	24	18	0.148158
cyclic nucleotide metabolic process	GO:0009187	72	35	0.148322
vesicle docking	GO:0048278	56	23	0.148401
regulation of lymphocyte proliferation	GO:0050670	43	21	0.148481
cysteine metabolic process	GO:0006534	12	5	0.148546
activation of MAPKKK activity	GO:0000185	12	5	0.148896
DNA recombination	GO:0006310	152	70	0.148987
membrane fusion	GO:0006944	93	36	0.151778
hydrogen transport	GO:0006818	136	67	0.152503
glucosamine metabolic process	GO:0006041	32	24	0.154865
positive regulation of peptidyl-tyrosine phosphorylation	GO:0050731	25	14	0.15508
regulation of protein catabolic process	GO:0042176	31	11	0.155159
RNA localization	GO:0006403	128	63	0.155205
coenzyme A biosynthetic process	GO:0015937	9	6	0.155262
positive regulation of alpha-beta T cell activation	GO:0046635	12	7	0.155399
amino sugar metabolic process	GO:0006040	38	28	0.155518
nitric oxide metabolic process	GO:0046209	18	10	0.155587
macrophage chemotaxis	GO:0048246	9	5	0.155838
virus-host interaction	GO:0019048	17	5	0.156196
cellular aldehyde metabolic process	GO:0006081	26	14	0.156824
regulation of JNK cascade	GO:0046328	27	10	0.160561
vacuole organization and biogenesis	GO:0007033	22	10	0.161988
regulation of intracellular transport	GO:0032386	56	29	0.162093
pattern specification process	GO:0007389	70	36	0.162175
regulation of viral genome replication	GO:0045069	18	10	0.162353
leukocyte chemotaxis	GO:0030595	29	18	0.163674
epidermal cell differentiation	GO:0009913	29	21	0.16384
negative regulation of response to stimulus	GO:0048585	13	7	0.164066
calcium ion transport	GO:0006816	197	91	0.164145
nicotinamide metabolic process	GO:0006769	47	21	0.164201
antigen receptor-mediated signaling pathway	GO:0050851	19	9	0.164521
regulation of RNA stability	GO:0043487	19	5	0.164611
cell maturation	GO:0048469	36	17	0.164893
glucocorticoid metabolic process	GO:0008211	7	5	0.164977
phosphoinositide-mediated signaling	GO:0048015	153	76	0.165217
positive regulation of cytoskeleton organization and biogenesis	GO:0051495	24	10	0.166679
mononuclear cell proliferation	GO:0032943	22	11	0.166829
protein import into nucleus, docking	GO:0000059	55	19	0.167376
cell projection biogenesis	GO:0030031	45	20	0.167495
response to UV	GO:0009411	31	13	0.16758
xenobiotic metabolic process	GO:0006805	60	34	0.167783
secondary metabolic process	GO:0019748	38	20	0.167858
insulin receptor signaling pathway	GO:0008286	58	22	0.168222
positive regulation of cell adhesion	GO:0045785	12	7	0.168628
amino acid biosynthetic process	GO:0008652	89	52	0.168825
positive regulation of interleukin-1 secretion	GO:0050716	15	8	0.168997
RNA elongation from RNA polymerase II promoter	GO:0006368	20	8	0.16936
arachidonic acid metabolic process	GO:0019369	13	5	0.170601
fucose metabolic process	GO:0006004	40	20	0.171003
gland development	GO:0048732	13	9	0.172026
regulation of transmission of nerve impulse	GO:0051969	38	14	0.172306
regulation of MAPKKK cascade	GO:0043408	33	14	0.172671
protein sumoylation	GO:0016925	7	5	0.173582
epidermis morphogenesis	GO:0048730	32	22	0.174977
Rac protein signal transduction	GO:0016601	11	5	0.17535
response to xenobiotic stimulus	GO:0009410	66	38	0.176089
circadian rhythm	GO:0007623	32	15	0.177221
G-protein signaling, coupled to IP3 second messenger (phospholipase C activating)	GO:0007200	127	59	0.177239
isoprenoid biosynthetic process	GO:0008299	34	17	0.177471
localization within membrane	GO:0051668	24	8	0.178185
lymphocyte chemotaxis	GO:0048247	10	6	0.178338
glycerol metabolic process	GO:0006071	38	19	0.178428
Rho protein signal transduction	GO:0007266	47	20	0.178654
one-carbon compound metabolic process	GO:0006730	138	74	0.179177
cellular lipid catabolic process	GO:0044242	109	53	0.179609
microspike biogenesis	GO:0030035	25	8	0.180172
cortical cytoskeleton organization and biogenesis	GO:0030865	27	9	0.182306
establishment or maintenance of cell polarity	GO:0007163	73	26	0.182385
L-fucose metabolic process	GO:0042354	30	14	0.183
positive regulation of tyrosine phosphorylation of STAT protein	GO:0042531	9	5	0.183352
negative regulation of angiogenesis	GO:0016525	24	14	0.183373
cell fate commitment	GO:0045165	47	20	0.183557
chondroitin sulfate proteoglycan biosynthetic process	GO:0050650	19	9	0.183567
positive regulation of interleukin-1 beta secretion	GO:0050718	14	7	0.183577
meiosis	GO:0007126	116	56	0.183639
regulation of DNA recombination	GO:0000018	25	11	0.183803
endosome to lysosome transport	GO:0008333	11	5	0.183827
embryonic development	GO:0009790	188	79	0.184027
DNA integrity checkpoint	GO:0031570	67	26	0.184055
skeletal muscle development	GO:0007519	101	31	0.184115
mitotic cell cycle checkpoint	GO:0007093	73	30	0.184482
leukocyte adhesion	GO:0007159	22	10	0.184605
activation of phospholipase C activity	GO:0007202	46	15	0.184636
cellular macromolecular complex disassembly	GO:0034623	32	17	0.184662
regulation of antigen receptor-mediated signaling pathway	GO:0050854	13	6	0.184706
actin filament polymerization	GO:0030041	28	11	0.184781
negative regulation of transcription factor activity	GO:0043433	15	8	0.184851
transcription initiation	GO:0006352	127	60	0.184932
cartilage development	GO:0051216	46	22	0.184944
phospholipid catabolic process	GO:0009395	17	8	0.185222
excretion	GO:0007588	83	40	0.185716
hormone biosynthetic process	GO:0042446	60	33	0.18602
peptidyl-histidine phosphorylation	GO:0018106	10	5	0.18634
zinc ion transport	GO:0006829	16	10	0.186664
regulation of exit from mitosis	GO:0007096	14	9	0.186776
posttranscriptional regulation of gene expression	GO:0010608	195	91	0.187687
respiratory gaseous exchange	GO:0007585	54	21	0.188044
regulation of cyclin-dependent protein kinase activity	GO:0000079	74	41	0.18826
muscle fiber development	GO:0048747	63	12	0.188604
protein ubiquitination during ubiquitin-dependent protein catabolic process	GO:0042787	17	5	0.189768
developmental maturation	GO:0021700	41	20	0.190043
regulation of T cell proliferation	GO:0042129	34	17	0.190175
regulation of gene-specific transcription	GO:0032583	23	9	0.190256
DNA catabolic process	GO:0006308	31	18	0.190398
glycerol ether metabolic process	GO:0006662	13	10	0.190537
transmembrane receptor protein tyrosine phosphatase signaling pathway	GO:0007185	34	9	0.190621
establishment of organelle localization	GO:0051656	54	26	0.191851
positive regulation of antigen receptor-mediated signaling pathway	GO:0050857	10	5	0.19193
negative regulation of binding	GO:0051100	22	12	0.193497
regulation of survival gene product expression	GO:0045884	16	8	0.195101
positive regulation of transcription factor activity	GO:0051091	46	24	0.195226
fructose metabolic process	GO:0006000	31	19	0.195286
histone acetylation	GO:0016573	23	7	0.197147
response to reactive oxygen species	GO:0000302	25	13	0.197218
glutamine metabolic process	GO:0006541	36	18	0.197411
base-excision repair	GO:0006284	50	28	0.198311
tryptophan metabolic process	GO:0006568	8	5	0.198344
negative regulation of T cell activation	GO:0050868	9	6	0.198449
response to nutrient levels	GO:0031667	66	34	0.20041
meiotic cell cycle	GO:0051321	117	57	0.200789
urogenital system development	GO:0001655	15	8	0.201655
neutrophil chemotaxis	GO:0030593	18	8	0.202024
respiratory tube development	GO:0030323	10	5	0.202062
organelle localization	GO:0051640	67	31	0.202394
antigen processing and presentation of endogenous antigen	GO:0019883	22	8	0.202394
phosphatidylserine metabolic process	GO:0006658	6	5	0.20243
heparan sulfate proteoglycan biosynthetic process	GO:0015012	22	7	0.202586
regulation of action potential	GO:0001508	48	25	0.202646
generation of a signal involved in cell-cell signaling	GO:0003001	53	25	0.203019
regulation of membrane potential	GO:0042391	51	27	0.20448
neurotransmitter transport	GO:0006836	118	58	0.204517
regulation of DNA metabolic process	GO:0051052	81	41	0.204574
negative regulation of small GTPase mediated signal transduction	GO:0051058	14	5	0.204579
aspartate family amino acid metabolic process	GO:0009066	36	18	0.205096
drug metabolic process	GO:0017144	8	5	0.205135
negative regulation of muscle development	GO:0048635	19	7	0.205285
negative regulation of cell growth	GO:0030308	78	34	0.205286
epidermal growth factor receptor signaling pathway	GO:0007173	51	18	0.205466
positive regulation of T-helper 1 cell differentiation	GO:0045627	8	5	0.205502
vesicle docking during exocytosis	GO:0006904	52	22	0.206376
entry into host cell	GO:0030260	28	9	0.206485
methionine metabolic process	GO:0006555	24	9	0.207422
nitric oxide mediated signal transduction	GO:0007263	12	5	0.207624
T-helper 1 type immune response	GO:0042088	12	7	0.207638
leukocyte mediated cytotoxicity	GO:0001909	12	7	0.207777
cell structure disassembly during apoptosis	GO:0006921	22	13	0.207805
viral reproductive process	GO:0022415	80	28	0.20785
regulation of protein import into nucleus	GO:0042306	31	19	0.207876
ciliary or flagellar motility	GO:0001539	25	13	0.20817
regulation of nucleocytoplasmic transport	GO:0046822	51	28	0.208219
nucleotide-sugar metabolic process	GO:0009225	20	10	0.208467
regulation of transport	GO:0051049	165	79	0.208541
phospholipid dephosphorylation	GO:0046839	52	21	0.208653
mRNA transport	GO:0051028	116	59	0.20878
response to organic substance	GO:0010033	44	24	0.210223
anterior/posterior pattern formation	GO:0009952	25	9	0.210383
aspartate family amino acid biosynthetic process	GO:0009067	13	9	0.210748
parturition	GO:0007567	20	8	0.210831
protein prenylation	GO:0018342	21	7	0.212236
amino acid activation	GO:0043038	100	51	0.212409
regulation of protein polymerization	GO:0032271	33	15	0.214584
establishment of RNA localization	GO:0051236	121	62	0.21463
T cell selection	GO:0045058	11	6	0.214675
membrane lipid catabolic process	GO:0046466	33	15	0.214952
myeloid leukocyte differentiation	GO:0002573	20	8	0.215679
lysosomal transport	GO:0007041	26	11	0.21579
positive regulation of angiogenesis	GO:0045766	29	10	0.216656
tRNA metabolic process	GO:0006399	177	96	0.216775
proline metabolic process	GO:0006560	13	9	0.216829
positive regulation of caspase activity	GO:0043280	75	37	0.219516
mitotic spindle organization and biogenesis	GO:0007052	27	13	0.219722
filopodium formation	GO:0046847	15	6	0.22028
embryo implantation	GO:0007566	23	9	0.22047
calcium-independent cell-cell adhesion	GO:0016338	31	19	0.22157
regulation of action potential in neuron	GO:0019228	45	23	0.222782
positive regulation of DNA binding	GO:0043388	48	25	0.223154
glycolipid biosynthetic process	GO:0009247	16	12	0.223215
cofactor transport	GO:0051181	18	9	0.223461
regulation of cell projection organization and biogenesis	GO:0031344	18	7	0.223628
smooth muscle contraction	GO:0006939	39	17	0.223674
positive regulation of mitosis	GO:0045840	14	7	0.224944
estrogen receptor signaling pathway	GO:0030520	32	10	0.225036
regulation of interferon-alpha biosynthetic process	GO:0045354	7	5	0.225166
oogenesis	GO:0048477	18	9	0.226132
cholesterol homeostasis	GO:0042632	21	11	0.226136
positive regulation of lymphocyte proliferation	GO:0050671	32	17	0.226151
nitrogen compound catabolic process	GO:0044270	130	65	0.227157
female gamete generation	GO:0007292	36	20	0.227186
positive regulation of CD4-positive, alpha beta T cell differentiation	GO:0043372	11	6	0.228978
triacylglycerol metabolic process	GO:0006641	10	7	0.229213
nuclear organization and biogenesis	GO:0006997	48	24	0.229306
RNA-dependent DNA replication	GO:0006278	33	16	0.229393
membrane protein proteolysis	GO:0033619	35	13	0.230392
regulation of fibroblast proliferation	GO:0048145	14	6	0.230528
pyruvate metabolic process	GO:0006090	27	17	0.230748
regulation of muscle development	GO:0048634	32	12	0.230755
nucleobase biosynthetic process	GO:0046112	27	11	0.231498
urea metabolic process	GO:0019627	11	9	0.232283
prostaglandin biosynthetic process	GO:0001516	23	10	0.232426
response to extracellular stimulus	GO:0009991	70	37	0.232493
regulation of interleukin-6 biosynthetic process	GO:0045408	11	6	0.23403
amino acid derivative biosynthetic process	GO:0042398	66	29	0.234661
mRNA polyadenylation	GO:0006378	24	11	0.235331
hemoglobin metabolic process	GO:0020027	10	5	0.23579
folic acid and derivative biosynthetic process	GO:0009396	21	9	0.236373
signal complex assembly	GO:0007172	20	8	0.236609
proline biosynthetic process	GO:0006561	10	7	0.236621
DNA damage response, signal transduction by p53 class mediator	GO:0030330	32	12	0.239233
retinol metabolic process	GO:0042572	14	5	0.241239
regionalization	GO:0003002	45	18	0.241392
regulation of cytokine production	GO:0001817	9	5	0.24162
positive regulation of JNK cascade	GO:0046330	19	6	0.241969
porphyrin catabolic process	GO:0006787	12	5	0.241987
regulation of osteoclast differentiation	GO:0045670	9	5	0.242003
regulation of catabolic process	GO:0009894	47	17	0.24234
aminoglycan catabolic process	GO:0006026	8	6	0.242349
tissue homeostasis	GO:0001894	16	11	0.242362
G2 phase	GO:0051319	19	5	0.242365
L-glutamate transport	GO:0015813	18	7	0.242519
response to starvation	GO:0042594	26	15	0.242871
tissue remodeling	GO:0048771	11	7	0.2429
'de novo' posttranslational protein folding	GO:0051084	21	9	0.243972
regulation of intracellular pH	GO:0051453	15	6	0.243974
cyclic nucleotide biosynthetic process	GO:0009190	39	25	0.243978
DNA fragmentation during apoptosis	GO:0006309	20	11	0.244026
neurotransmitter secretion	GO:0007269	39	19	0.244192
mitotic cell cycle spindle assembly checkpoint	GO:0007094	22	7	0.244242
synaptic vesicle endocytosis	GO:0048488	15	5	0.244271
nucleobase, nucleoside, nucleotide and nucleic acid biosynthetic process	GO:0034654	31	13	0.244469
nucleoside triphosphate metabolic process	GO:0009141	125	66	0.245266
cell redox homeostasis	GO:0045454	20	8	0.245612
amine catabolic process	GO:0009310	128	63	0.245909
autophagy	GO:0006914	43	21	0.24603
peptidyl-histidine modification	GO:0018202	15	7	0.246776
fucose catabolic process	GO:0019317	22	12	0.247073
meiosis I	GO:0007127	62	25	0.250515
hexose catabolic process	GO:0019320	137	76	0.251012
response to drug	GO:0042493	57	35	0.251217
apoptotic nuclear changes	GO:0030262	27	15	0.251534
amyloid precursor protein catabolic process	GO:0042987	19	8	0.251819
response to redox state	GO:0051775	8	5	0.251934
regulation of blood pressure	GO:0008217	60	31	0.252572
transforming growth factor beta receptor complex assembly	GO:0007181	11	6	0.253303
regulation of actin cytoskeleton organization and biogenesis	GO:0032956	124	48	0.253571
polyamine metabolic process	GO:0006595	26	11	0.254641
two-component signal transduction system (phosphorelay)	GO:0000160	23	9	0.25468
positive regulation of MAPKKK cascade	GO:0043410	25	10	0.254945
response to metal ion	GO:0010038	59	25	0.256371
peptidyl-serine phosphorylation	GO:0018105	24	12	0.256632
regulation of pH	GO:0006885	46	24	0.256753
interspecies interaction between organisms	GO:0044419	56	22	0.25699
chondroitin sulfate proteoglycan metabolic process	GO:0050654	20	10	0.258231
transcription initiation from RNA polymerase II promoter	GO:0006367	87	37	0.260435
peripheral nervous system development	GO:0007422	23	13	0.261703
positive regulation of pseudopodium formation	GO:0031274	12	5	0.262176
regulation of DNA repair	GO:0006282	21	11	0.262907
natural killer cell mediated immunity	GO:0002228	11	6	0.263454
viral infectious cycle	GO:0019058	66	24	0.263883
cellular response to nutrient levels	GO:0031669	25	15	0.264263
cartilage condensation	GO:0001502	20	8	0.264651
vacuolar transport	GO:0007034	35	16	0.2648
amino acid catabolic process	GO:0009063	122	60	0.264861
regulation of epidermal growth factor receptor activity	GO:0007176	11	5	0.265265
mRNA 3'-end processing	GO:0031124	26	13	0.265611
positive regulation of actin filament polymerization	GO:0030838	10	5	0.265652
ovarian follicle development	GO:0001541	17	11	0.265778
glycosphingolipid biosynthetic process	GO:0006688	15	11	0.266164
protein stabilization	GO:0050821	20	9	0.266369
negative regulation of I-kappaB kinase/NF-kappaB cascade	GO:0043124	18	6	0.26638
defense response to virus	GO:0051607	17	8	0.266386
aging	GO:0007568	27	15	0.268333
negative regulation of catabolic process	GO:0009895	13	5	0.26834
RNA polyadenylation	GO:0043631	30	13	0.268451
tube development	GO:0035295	35	23	0.268624
regulation of intracellular protein transport	GO:0033157	40	22	0.268698
aromatic compound biosynthetic process	GO:0019438	25	15	0.268721
pyrimidine nucleoside triphosphate metabolic process	GO:0009147	34	19	0.269008
monosaccharide catabolic process	GO:0046365	138	77	0.269069
folic acid transport	GO:0015884	13	6	0.269152
'de novo' pyrimidine base biosynthetic process	GO:0006207	11	5	0.270108
rRNA transcription	GO:0009303	12	7	0.270282
negative regulation of immune response	GO:0050777	11	5	0.270493
antigen processing and presentation of endogenous peptide antigen	GO:0002483	18	6	0.27132
glycogen metabolic process	GO:0005977	48	31	0.27179
gluconeogenesis	GO:0006094	25	16	0.271849
nucleosome organization	GO:0034728	149	83	0.272146
ovulation cycle	GO:0042698	19	13	0.272936
synaptogenesis	GO:0007416	36	23	0.273007
positive regulation of binding	GO:0051099	49	26	0.273089
glutamine family amino acid biosynthetic process	GO:0009084	26	20	0.273327
amyloid precursor protein metabolic process	GO:0042982	22	10	0.273491
N-terminal protein amino acid modification	GO:0031365	21	10	0.273875
heparan sulfate proteoglycan metabolic process	GO:0030201	30	10	0.27426
sulfur amino acid biosynthetic process	GO:0000097	16	9	0.275181
epithelial cell differentiation	GO:0030855	12	9	0.275566
cortical actin cytoskeleton organization and biogenesis	GO:0030866	24	7	0.27569
induction of apoptosis by intracellular signals	GO:0008629	60	25	0.278469
synapse organization and biogenesis	GO:0050808	62	27	0.278472
detection of calcium ion	GO:0005513	27	9	0.278523
carboxylic acid catabolic process	GO:0046395	57	31	0.278707
serine family amino acid metabolic process	GO:0009069	73	34	0.278723
N-glycan processing	GO:0006491	17	6	0.278771
negative regulation of transport	GO:0051051	44	24	0.278855
estrogen metabolic process	GO:0008210	16	9	0.27891
peptide modification	GO:0031179	8	5	0.278937
indolalkylamine metabolic process	GO:0006586	16	8	0.278944
glycine metabolic process	GO:0006544	32	16	0.278952
response to nutrient	GO:0007584	36	17	0.279115
glucan metabolic process	GO:0006073	49	32	0.279148
regulation of embryonic development	GO:0045995	17	6	0.279218
oligopeptide transport	GO:0006857	14	6	0.2796
detection of biotic stimulus	GO:0009595	24	15	0.279883
oligosaccharide biosynthetic process	GO:0009312	17	6	0.279984
positive regulation of viral reproduction	GO:0048524	12	5	0.280586
regulation of tyrosine phosphorylation of STAT protein	GO:0042509	20	10	0.281535
neuron adhesion	GO:0007158	14	6	0.28196
negative regulation of myeloid leukocyte differentiation	GO:0002762	12	6	0.284382
iron ion homeostasis	GO:0055072	53	22	0.284572
neurotransmitter metabolic process	GO:0042133	32	18	0.285326
tetraterpenoid metabolic process	GO:0016108	13	7	0.285496
developmental growth	GO:0048589	16	9	0.285878
nucleosome disassembly	GO:0006337	16	8	0.285949
focal adhesion formation	GO:0048041	23	9	0.286261
folic acid and derivative metabolic process	GO:0006760	30	13	0.286265
rRNA metabolic process	GO:0016072	106	57	0.286334
cellular response to starvation	GO:0009267	24	14	0.286442
cAMP biosynthetic process	GO:0006171	25	14	0.286828
regulation of cellular pH	GO:0030641	22	10	0.287091
synaptic vesicle transport	GO:0048489	32	14	0.28924
response to osmotic stress	GO:0006970	9	5	0.289554
nuclear-transcribed mRNA catabolic process	GO:0000956	51	27	0.289721
lipid oxidation	GO:0034440	42	23	0.289809
phenol metabolic process	GO:0018958	42	23	0.290194
ribonucleoside triphosphate metabolic process	GO:0009199	118	62	0.290207
regulation of behavior	GO:0050795	15	8	0.290428
cytoplasmic sequestering of protein	GO:0051220	24	13	0.290869
positive regulation of cell cycle	GO:0045787	22	11	0.290942
chondroitin sulfate biosynthetic process	GO:0030206	16	8	0.291219
male meiosis	GO:0007140	5	5	0.292076
ubiquinone metabolic process	GO:0006743	21	12	0.2921
histone deacetylation	GO:0016575	24	12	0.292484
amino sugar catabolic process	GO:0046348	12	9	0.292652
mRNA catabolic process	GO:0006402	70	34	0.293653
telomere maintenance via telomerase	GO:0007004	30	14	0.293756
positive regulation of lyase activity	GO:0051349	64	25	0.29385
nuclear export	GO:0051168	74	38	0.294054
cAMP metabolic process	GO:0046058	32	17	0.294079
alcohol catabolic process	GO:0046164	143	79	0.294157
cytoskeletal anchoring at plasma membrane	GO:0007016	37	10	0.294163
mRNA export from nucleus	GO:0006406	45	24	0.294234
pyrimidine base biosynthetic process	GO:0019856	14	7	0.294764
bone resorption	GO:0045453	10	6	0.295328
response to bacterium	GO:0009617	94	73	0.29597
protein amino acid deacetylation	GO:0006476	28	14	0.296159
nucleoside triphosphate biosynthetic process	GO:0009142	110	59	0.296757
negative regulation of intracellular transport	GO:0032387	28	15	0.29727
neuron maturation	GO:0042551	24	10	0.297308
complement activation, alternative pathway	GO:0006957	16	12	0.298444
negative regulation of transcription factor import into nucleus	GO:0042992	22	13	0.298597
nucleotide-excision repair	GO:0006289	35	22	0.298641
regulation of cyclase activity	GO:0031279	118	52	0.299308
gastrulation	GO:0007369	23	11	0.299645
response to endogenous stimulus	GO:0009719	47	27	0.301496
tRNA processing	GO:0008033	88	49	0.302344
glutamine family amino acid catabolic process	GO:0009065	40	15	0.303118
acyl-CoA metabolic process	GO:0006637	16	9	0.303205
galactose metabolic process	GO:0006012	16	7	0.303877
nucleoside transport	GO:0015858	10	5	0.303884
striated muscle cell differentiation	GO:0051146	14	6	0.303939
pigment biosynthetic process	GO:0046148	65	31	0.304219
RNA export from nucleus	GO:0006405	53	30	0.304604
energy derivation by oxidation of organic compounds	GO:0015980	141	78	0.308849
regulation of hormone secretion	GO:0046883	18	10	0.308923
ribonucleoside triphosphate biosynthetic process	GO:0009201	106	57	0.309179
cyclic-nucleotide-mediated signaling	GO:0019935	154	82	0.309255
regulation of protein complex assembly	GO:0043254	18	7	0.309282
arginine metabolic process	GO:0006525	22	13	0.309295
actin filament-based movement	GO:0030048	37	15	0.309325
porphyrin metabolic process	GO:0006778	39	20	0.309618
fat-soluble vitamin metabolic process	GO:0006775	23	12	0.309946
immunoglobulin production	GO:0002377	8	5	0.309971
gene silencing	GO:0016458	45	17	0.310261
mesoderm morphogenesis	GO:0048332	20	8	0.310285
nucleoside metabolic process	GO:0009116	54	31	0.310977
induction of apoptosis via death domain receptors	GO:0008625	26	14	0.311217
establishment of vesicle localization	GO:0051650	27	13	0.311379
bile acid catabolic process	GO:0030573	9	5	0.311518
regulation of transcription factor import into nucleus	GO:0042990	29	18	0.311705
embryonic pattern specification	GO:0009880	22	13	0.311763
Wnt receptor signaling pathway, calcium modulating pathway	GO:0007223	25	18	0.31209
chromatin assembly	GO:0031497	154	86	0.312446
ensheathment of neurons	GO:0007272	35	19	0.312451
ATP metabolic process	GO:0046034	89	45	0.31261
cell killing	GO:0001906	17	10	0.312897
rRNA processing	GO:0006364	101	54	0.313032
fatty acid beta-oxidation	GO:0006635	33	16	0.313063
pigment metabolic process	GO:0042440	72	35	0.313228
regulation of muscle contraction	GO:0006937	66	37	0.31335
regulation of protein stability	GO:0031647	34	14	0.313679
microtubule organizing center organization and biogenesis	GO:0031023	25	17	0.313925
molybdopterin cofactor biosynthetic process	GO:0032324	14	7	0.314251
detection of chemical stimulus	GO:0009593	32	13	0.315055
leukocyte degranulation	GO:0043299	8	5	0.315088
spermidine metabolic process	GO:0008216	15	5	0.315471
copper ion transport	GO:0006825	18	10	0.316096
pyrimidine nucleotide biosynthetic process	GO:0006221	47	24	0.317791
glycine catabolic process	GO:0006546	18	9	0.318276
energy reserve metabolic process	GO:0006112	66	38	0.318567
regulation of defense response	GO:0031347	31	18	0.320584
caspase activation	GO:0006919	64	32	0.320917
synaptic transmission, cholinergic	GO:0007271	14	9	0.324844
cellular response to extracellular stimulus	GO:0031668	26	16	0.325497
heme metabolic process	GO:0042168	32	17	0.326359
pyrimidine nucleotide metabolic process	GO:0006220	65	33	0.326462
kidney development	GO:0001822	11	6	0.326547
response to inorganic substance	GO:0010035	64	27	0.327162
protein amino acid prenylation	GO:0018346	19	6	0.327259
fatty acid transport	GO:0015908	16	5	0.327475
Golgi to endosome transport	GO:0006895	21	6	0.327648
microtubule nucleation	GO:0007020	23	8	0.32768
protein amino acid sulfation	GO:0006477	14	9	0.327885
catecholamine metabolic process	GO:0006584	41	22	0.328008
meiotic recombination	GO:0007131	54	21	0.328399
pyrimidine deoxyribonucleoside metabolic process	GO:0046125	11	5	0.330318
G-protein signaling, coupled to cyclic nucleotide second messenger	GO:0007187	136	76	0.331967
plasma membrane organization and biogenesis	GO:0007009	8	5	0.332307
polysaccharide catabolic process	GO:0000272	20	14	0.332422
retrograde vesicle-mediated transport, Golgi to ER	GO:0006890	28	14	0.332814
purine ribonucleoside triphosphate metabolic process	GO:0009205	117	61	0.332923
genetic imprinting	GO:0006349	9	5	0.340228
purine ribonucleoside triphosphate biosynthetic process	GO:0009206	105	56	0.340478
actin filament bundle formation	GO:0051017	35	12	0.341856
mitochondrion localization	GO:0051646	14	7	0.341961
biogenic amine biosynthetic process	GO:0042401	59	26	0.342014
DNA damage response, signal transduction resulting in induction of apoptosis	GO:0008630	26	12	0.342256
synaptic vesicle exocytosis	GO:0016079	15	7	0.342362
telomere organization and biogenesis	GO:0032200	43	21	0.342753
regulation of response to external stimulus	GO:0032101	28	16	0.342901
acetylcholine receptor signaling, muscarinic pathway	GO:0007213	8	5	0.343099
cellular monovalent inorganic cation homeostasis	GO:0030004	36	14	0.344482
chromatin silencing	GO:0006342	22	11	0.344805
negative regulation of cytokine biosynthetic process	GO:0042036	15	10	0.345069
regulation of anti-apoptosis	GO:0045767	40	10	0.345469
regulation of chemotaxis	GO:0050920	12	7	0.345673
chromosome condensation	GO:0030261	26	15	0.345803
positive regulation of growth	GO:0045927	21	11	0.351597
regulation of smooth muscle contraction	GO:0006940	22	14	0.351613
CTP metabolic process	GO:0046036	27	15	0.351854
monovalent inorganic cation homeostasis	GO:0055067	60	28	0.351878
positive regulation of response to external stimulus	GO:0032103	21	11	0.352002
Notch receptor processing	GO:0007220	22	9	0.352081
eye development	GO:0001654	13	6	0.352298
RNA 3'-end processing	GO:0031123	36	16	0.353926
N-acetylglucosamine catabolic process	GO:0006046	11	8	0.354003
bile acid metabolic process	GO:0008206	30	16	0.354329
spindle checkpoint	GO:0031577	25	8	0.354407
snRNA metabolic process	GO:0016073	12	5	0.35453
response to light stimulus	GO:0009416	75	39	0.354636
serine family amino acid catabolic process	GO:0009071	21	10	0.354822
defense response to bacterium	GO:0042742	85	69	0.354889
sensory organ development	GO:0007423	21	10	0.355228
protein tetramerization	GO:0051262	36	14	0.356107
DNA topological change	GO:0006265	16	9	0.356288
activation of adenylate cyclase activity	GO:0007190	45	20	0.356375
calcium ion-dependent exocytosis	GO:0017156	11	7	0.3566
regulation of oxidoreductase activity	GO:0051341	19	5	0.356888
ribosome biogenesis	GO:0042254	121	67	0.356989
ethanol metabolic process	GO:0006067	9	5	0.35729
regulation of heart contraction	GO:0008016	62	27	0.357866
post-Golgi vesicle-mediated transport	GO:0006892	57	18	0.35838
peptide or protein amino-terminal blocking	GO:0018409	12	6	0.35945
regulation of transcriptional preinitiation complex assembly	GO:0045898	19	7	0.359831
response to mechanical stimulus	GO:0009612	19	8	0.363116
regulation of ossification	GO:0030278	22	12	0.363192
negative regulation of phosphorus metabolic process	GO:0010563	16	7	0.363833
bile acid biosynthetic process	GO:0006699	10	7	0.364239
morphogenesis of an epithelium	GO:0002009	20	14	0.364319
pyrimidine ribonucleotide biosynthetic process	GO:0009220	37	19	0.36439
macroautophagy	GO:0016236	15	9	0.364396
response to carbohydrate stimulus	GO:0009743	15	10	0.364542
positive regulation of anti-apoptosis	GO:0045768	29	7	0.364645
thiamin and derivative metabolic process	GO:0042723	9	5	0.364651
C21-steroid hormone metabolic process	GO:0008207	35	19	0.364793
G1/S transition checkpoint	GO:0031575	28	9	0.364801
energy coupled proton transport, down electrochemical gradient	GO:0015985	71	36	0.36493
G-protein signaling, coupled to cAMP nucleotide second messenger	GO:0007188	77	40	0.365087
positive regulation of NF-kappaB transcription factor activity	GO:0051092	39	19	0.365196
hormone transport	GO:0009914	15	7	0.366025
branched chain family amino acid catabolic process	GO:0009083	17	9	0.366367
centrosome cycle	GO:0007098	19	12	0.366403
nucleosome assembly	GO:0006334	133	76	0.366648
cytoplasmic sequestering of transcription factor	GO:0042994	19	12	0.366805
positive regulation of T cell proliferation	GO:0042102	29	14	0.368166
detection of external stimulus	GO:0009581	45	30	0.369448
water transport	GO:0006833	19	9	0.372231
regulation of cellular component size	GO:0032535	113	44	0.372631
DNA replication initiation	GO:0006270	34	20	0.37317
negative regulation of coagulation	GO:0050819	27	15	0.373638
viral genome replication	GO:0019079	43	17	0.374705
positive regulation of protein transport	GO:0051222	7	5	0.374785
negative regulation of nucleocytoplasmic transport	GO:0046823	23	14	0.375113
positive regulation of gene expression, epigenetic	GO:0045815	18	5	0.375192
mechanosensory behavior	GO:0007638	10	5	0.375599
protein import into nucleus, translocation	GO:0000060	35	16	0.37562
chloride transport	GO:0006821	86	43	0.376413
pyrimidine nucleotide-sugar transport	GO:0015781	11	5	0.378395
female gonad development	GO:0008585	18	12	0.378592
activation of protein kinase C activity	GO:0007205	51	24	0.380385
protein heterooligomerization	GO:0051291	19	8	0.382188
pyrimidine deoxyribonucleotide metabolic process	GO:0009219	13	7	0.383378
neutrophil activation	GO:0042119	8	5	0.383446
L-serine metabolic process	GO:0006563	37	15	0.386646
S phase	GO:0051320	10	5	0.38685
fructose 2,6-bisphosphate metabolic process	GO:0006003	13	9	0.386985
ATP biosynthetic process	GO:0006754	77	40	0.387801
organic anion transport	GO:0015711	30	14	0.387876
fatty acid catabolic process	GO:0009062	48	26	0.390482
deoxyribonucleotide metabolic process	GO:0009262	19	11	0.390491
detection of stimulus	GO:0051606	97	57	0.390662
postreplication repair	GO:0006301	17	6	0.390699
response to calcium ion	GO:0051592	30	10	0.390765
establishment of tissue polarity	GO:0007164	9	6	0.391114
cAMP-mediated signaling	GO:0019933	86	42	0.391275
female pregnancy	GO:0007565	149	64	0.392309
DNA duplex unwinding	GO:0032508	26	14	0.393132
pyrimidine ribonucleotide metabolic process	GO:0009218	40	20	0.396006
heme biosynthetic process	GO:0006783	25	13	0.398296
sex differentiation	GO:0007548	74	45	0.400333
porphyrin biosynthetic process	GO:0006779	27	15	0.402414
negative regulation of cellular biosynthetic process	GO:0031327	26	15	0.402837
positive regulation of cell growth	GO:0030307	10	7	0.402992
glycolysis	GO:0006096	93	54	0.403248
nucleobase metabolic process	GO:0009112	36	16	0.403573
DNA-dependent DNA replication	GO:0006261	139	76	0.404379
arginine catabolic process	GO:0006527	14	6	0.404547
negative regulation of protein amino acid phosphorylation	GO:0001933	12	5	0.404704
regulation of endothelial cell proliferation	GO:0001936	11	6	0.404969
mRNA splice site selection	GO:0006376	36	13	0.404989
protein amino acid ADP-ribosylation	GO:0006471	81	37	0.405018
positive regulation of nitric oxide biosynthetic process	GO:0045429	25	7	0.405037
regulation of epidermal growth factor receptor signaling pathway	GO:0042058	14	6	0.405392
regulation of transcription from RNA polymerase III promoter	GO:0006359	10	6	0.405816
regulation of Wnt receptor signaling pathway	GO:0030111	47	17	0.40618
transcription from RNA polymerase III promoter	GO:0006383	36	17	0.406601
actin cytoskeleton reorganization	GO:0031532	20	8	0.406805
regulation of innate immune response	GO:0045088	15	8	0.407226
translational initiation	GO:0006413	70	29	0.40889
development of primary sexual characteristics	GO:0045137	43	30	0.409312
cell aging	GO:0007569	21	11	0.410304
organic cation transport	GO:0015695	11	5	0.410558
collagen fibril organization	GO:0030199	14	5	0.41098
regulation of bone mineralization	GO:0030500	19	9	0.411067
oxygen transport	GO:0015671	32	17	0.41133
peroxisome organization and biogenesis	GO:0007031	33	18	0.411444
arginine biosynthetic process	GO:0006526	8	7	0.411611
malate metabolic process	GO:0006108	14	6	0.411731
branched chain family amino acid metabolic process	GO:0009081	33	16	0.412939
SMAD protein complex assembly	GO:0007183	7	5	0.413858
cytokine metabolic process	GO:0042107	16	9	0.414558
estrogen biosynthetic process	GO:0006703	8	6	0.414795
glucan biosynthetic process	GO:0009250	15	11	0.416428
acetyl-CoA metabolic process	GO:0006084	56	31	0.416725
RNA splicing, via transesterification reactions with bulged adenosine as nucleophile	GO:0000377	150	70	0.41687
germ cell development	GO:0007281	30	13	0.417016
regulation of liquid surface tension	GO:0050828	12	5	0.417649
DNA damage response, signal transduction by p53 class mediator resulting in induction of apoptosis	GO:0042771	15	5	0.418072
negative regulation of gene expression, epigenetic	GO:0045814	28	12	0.419841
polyamine biosynthetic process	GO:0006596	20	8	0.419857
vesicle localization	GO:0051648	28	14	0.420099
NADP metabolic process	GO:0006739	29	14	0.420523
DNA methylation	GO:0006306	28	14	0.420948
multicellular organism reproduction	GO:0032504	43	25	0.421142
odontogenesis	GO:0042476	17	11	0.42194
reproductive developmental process	GO:0003006	81	47	0.423091
peptide hormone secretion	GO:0030072	14	6	0.423137
regulation of mRNA processing	GO:0050684	18	9	0.423546
hydrogen peroxide catabolic process	GO:0042744	13	7	0.424339
glucose catabolic process	GO:0006007	116	65	0.42477
reproductive structure development	GO:0048608	41	28	0.42543
metabotropic glutamate receptor signaling pathway	GO:0007216	10	6	0.427294
positive regulation of multicellular organismal process	GO:0051240	34	18	0.428519
glutamate signaling pathway	GO:0007215	42	18	0.428947
thyroid hormone generation	GO:0006590	10	5	0.430681
mitotic recombination	GO:0006312	10	5	0.43111
spindle organization and biogenesis	GO:0007051	35	21	0.431953
negative regulation of translation	GO:0017148	20	12	0.432317
neurotransmitter catabolic process	GO:0042135	15	7	0.432546
regulated secretory pathway	GO:0045055	12	7	0.432975
embryonic development ending in birth or egg hatching	GO:0009792	50	19	0.434019
cGMP metabolic process	GO:0046068	14	11	0.4343
G2/M transition of mitotic cell cycle	GO:0000086	32	12	0.436814
chaperone cofactor-dependent protein folding	GO:0051085	11	6	0.436923
axon cargo transport	GO:0008088	19	7	0.437208
ribonucleoprotein complex assembly	GO:0022618	154	71	0.437245
regulation of translation	GO:0006417	123	68	0.437375
fibrinolysis	GO:0042730	19	10	0.437722
DNA ligation	GO:0006266	15	9	0.441609
mesodermal cell differentiation	GO:0048333	9	5	0.443733
detection of bacterium	GO:0016045	13	10	0.443745
tryptophanyl-tRNA aminoacylation	GO:0006436	10	6	0.44411
centrosome organization and biogenesis	GO:0051297	24	16	0.447158
DNA damage response, signal transduction by p53 class mediator resulting in cell cycle arrest	GO:0006977	17	6	0.449275
response to toxin	GO:0009636	19	13	0.44953
negative regulation of hormone secretion	GO:0046888	8	5	0.45308
positive regulation of behavior	GO:0048520	11	6	0.454703
peptidyl-tyrosine modification	GO:0018212	24	12	0.454968
negative regulation of Wnt receptor signaling pathway	GO:0030178	25	10	0.455342
dicarboxylic acid metabolic process	GO:0043648	26	10	0.455785
regulation of cellular biosynthetic process	GO:0031326	166	85	0.45851
tetrahydrobiopterin metabolic process	GO:0046146	11	8	0.458804
regulation of transforming growth factor beta receptor signaling pathway	GO:0017015	22	8	0.459249
mitotic sister chromatid segregation	GO:0000070	38	20	0.459534
protein maturation	GO:0051604	25	10	0.462067
regulation of actin polymerization or depolymerization	GO:0008064	105	41	0.462446
pyrimidine nucleoside metabolic process	GO:0006213	18	10	0.462513
cytokine biosynthetic process	GO:0042089	15	8	0.463082
negative regulation of adenylate cyclase activity	GO:0007194	54	27	0.465291
positive regulation of endocytosis	GO:0045807	23	11	0.467601
response to hexose stimulus	GO:0009746	12	9	0.467721
G-protein signaling, adenylate cyclase activating pathway	GO:0007189	19	5	0.467799
cytokine production	GO:0001816	22	13	0.47145
segmentation	GO:0035282	15	7	0.471846
cofactor catabolic process	GO:0051187	60	32	0.472009
positive regulation of defense response	GO:0031349	15	10	0.472105
digestive system process	GO:0022600	18	9	0.472158
regulation of inflammatory response	GO:0050727	13	8	0.473752
positive regulation of transport	GO:0051050	48	24	0.474578
external encapsulating structure organization	GO:0045229	24	17	0.479385
regulation of mitotic metaphase/anaphase transition	GO:0030071	22	11	0.479663
Golgi organization and biogenesis	GO:0007030	25	12	0.481712
regulation of blood coagulation	GO:0030193	22	12	0.48217
bone mineralization	GO:0030282	9	7	0.483028
mRNA cleavage	GO:0006379	18	10	0.483053
cell wall organization and biogenesis	GO:0007047	21	15	0.483567
mitochondrial transport	GO:0006839	75	44	0.485826
neuronal ion channel clustering	GO:0045161	13	6	0.486176
androgen metabolic process	GO:0008209	17	12	0.486309
sister chromatid segregation	GO:0000819	41	21	0.486408
DNA modification	GO:0006304	35	18	0.489072
DNA damage response, detection of DNA damage	GO:0042769	6	5	0.490014
regulation of nitric oxide biosynthetic process	GO:0045428	27	9	0.490199
purine base metabolic process	GO:0006144	17	6	0.490273
acrosome reaction	GO:0007340	6	5	0.49963
positive regulation of cell motion	GO:0051272	35	13	0.500085
peptide biosynthetic process	GO:0043043	11	5	0.500098
UTP metabolic process	GO:0046051	26	14	0.500288
tetraterpenoid biosynthetic process	GO:0016109	11	5	0.500566
calcium-dependent cell-cell adhesion	GO:0016339	50	30	0.500697
negative regulation of protein modification process	GO:0031400	18	8	0.500735
biogenic amine catabolic process	GO:0042402	12	6	0.500922
aromatic amino acid family metabolic process	GO:0009072	36	21	0.504137
translational elongation	GO:0006414	45	22	0.504607
protein targeting to mitochondrion	GO:0006626	41	24	0.505595
RNA modification	GO:0009451	22	13	0.507788
tRNA modification	GO:0006400	9	5	0.508066
regulation of muscle cell differentiation	GO:0051147	9	6	0.508125
double-strand break repair	GO:0006302	47	21	0.513877
GTP metabolic process	GO:0046039	28	16	0.514708
negative regulation of translational initiation	GO:0045947	9	6	0.518268
glycerol-3-phosphate metabolic process	GO:0006072	17	6	0.518748
positive regulation of cell migration	GO:0030335	24	9	0.519733
histidine catabolic process	GO:0006548	6	5	0.520139
cholesterol transport	GO:0030301	12	5	0.520619
natural killer cell activation	GO:0030101	38	22	0.521002
pyrimidine base metabolic process	GO:0006206	19	10	0.521151
cell-cell recognition	GO:0009988	11	8	0.521465
G-protein signaling, adenylate cyclase inhibiting pathway	GO:0007193	20	11	0.52222
regulation of chromosome organization and biogenesis	GO:0033044	31	12	0.523653
steroid catabolic process	GO:0006706	29	13	0.523669
tube morphogenesis	GO:0035239	25	18	0.52391
lipid glycosylation	GO:0030259	8	5	0.52608
protein lipoylation	GO:0009249	9	5	0.526562
oxidative phosphorylation	GO:0006119	120	64	0.528619
regulation of actin filament polymerization	GO:0030833	24	12	0.529055
mitochondrial membrane organization and biogenesis	GO:0007006	22	13	0.530035
myelination	GO:0042552	19	13	0.530518
response to magnesium ion	GO:0032026	11	5	0.530644
androgen biosynthetic process	GO:0006702	7	5	0.531129
gliogenesis	GO:0042063	13	9	0.532171
positive regulation of nitrogen compound metabolic process	GO:0051173	27	8	0.536409
negative regulation of multicellular organismal process	GO:0051241	37	22	0.544037
positive regulation of innate immune response	GO:0045089	8	6	0.544263
transcription-coupled nucleotide-excision repair	GO:0006283	10	6	0.544757
anaerobic glycolysis	GO:0019642	6	5	0.545576
C21-steroid hormone biosynthetic process	GO:0006700	26	14	0.545645
negative regulation of mitotic cell cycle	GO:0045930	14	6	0.545669
spliceosome assembly	GO:0000245	62	27	0.545736
pathogenesis	GO:0009405	18	10	0.546045
in utero embryonic development	GO:0001701	41	14	0.546138
establishment of chromosome localization	GO:0051303	11	6	0.546161
regulation of tyrosine phosphorylation of Stat3 protein	GO:0042516	15	7	0.546729
regulation of chromatin assembly or disassembly	GO:0001672	12	5	0.5492
multicellular organismal water homeostasis	GO:0050891	8	5	0.549693
regulation of neuron apoptosis	GO:0043523	17	10	0.550552
lactation	GO:0007595	17	7	0.552803
response to hydrogen peroxide	GO:0042542	14	8	0.553173
serine family amino acid biosynthetic process	GO:0009070	35	16	0.553889
G1 phase	GO:0051318	47	21	0.554343
cytolysis	GO:0019835	19	14	0.556939
heterophilic cell adhesion	GO:0007157	15	6	0.559316
peroxisomal transport	GO:0043574	15	7	0.559594
regulation of translational initiation	GO:0006446	81	46	0.56017
regulation of lipid metabolic process	GO:0019216	37	15	0.561377
phosphoinositide phosphorylation	GO:0046854	17	8	0.561863
positive regulation of intracellular transport	GO:0032388	9	6	0.56199
regulation of histone modification	GO:0031056	17	6	0.562488
regulation of nitrogen compound metabolic process	GO:0051171	30	11	0.562524
regulation of NF-kappaB import into nucleus	GO:0042345	22	12	0.562657
body fluid secretion	GO:0007589	23	13	0.562873
nucleotide catabolic process	GO:0009166	26	13	0.563374
embryonic morphogenesis	GO:0048598	66	27	0.563847
response to temperature stimulus	GO:0009266	25	14	0.564444
cellular respiration	GO:0045333	71	37	0.565837
regulation of nucleobase, nucleoside, nucleotide and nucleic acid transport	GO:0032239	15	6	0.566125
biopolymer methylation	GO:0043414	62	31	0.568662
hemocyte development	GO:0007516	14	9	0.569315
G1 phase of mitotic cell cycle	GO:0000080	38	18	0.569477
non-recombinational repair	GO:0000726	18	8	0.572841
protein export from nucleus	GO:0006611	18	8	0.573344
peptide hormone processing	GO:0016486	9	6	0.573595
positive regulation of muscle contraction	GO:0045933	6	5	0.573816
regulation of receptor-mediated endocytosis	GO:0048259	15	7	0.573905
appendage morphogenesis	GO:0035107	28	9	0.573991
melanin biosynthetic process from tyrosine	GO:0006583	11	6	0.574097
nucleoside diphosphate metabolic process	GO:0009132	12	7	0.574406
amino acid derivative catabolic process	GO:0042219	19	10	0.574471
acetyl-CoA catabolic process	GO:0046356	45	24	0.574577
methionine biosynthetic process	GO:0009086	8	5	0.57481
drug transport	GO:0015893	17	12	0.574834
induction of positive chemotaxis	GO:0050930	9	5	0.575308
fat cell differentiation	GO:0045444	20	8	0.575674
hyaluronan metabolic process	GO:0030212	8	5	0.575807
detection of visible light	GO:0009584	28	19	0.57581
regulation of protein binding	GO:0043393	8	5	0.576307
regulation of exocytosis	GO:0017157	7	5	0.576807
regulation of immune effector process	GO:0002697	14	6	0.579438
positive regulation of interleukin-8 biosynthetic process	GO:0045416	8	5	0.579576
purine salvage	GO:0043101	11	6	0.579937
glycogen catabolic process	GO:0005980	8	5	0.580076
cell wall catabolic process	GO:0016998	19	13	0.580187
purine ribonucleoside metabolic process	GO:0046128	20	10	0.580278
ribonucleoside metabolic process	GO:0009119	24	13	0.580687
anaphase	GO:0051322	19	7	0.581681
response to pH	GO:0009268	9	5	0.582572
regulation of endocytosis	GO:0030100	46	21	0.582896
ATP hydrolysis coupled proton transport	GO:0015991	10	5	0.583071
vasoconstriction	GO:0042310	6	5	0.58357
methylation	GO:0032259	70	36	0.583665
DNA synthesis during DNA repair	GO:0000731	8	5	0.588346
glucan catabolic process	GO:0009251	9	6	0.588465
deoxyribonucleoside diphosphate metabolic process	GO:0009186	8	5	0.588848
aerobic respiration	GO:0009060	61	32	0.589243
intra-Golgi vesicle-mediated transport	GO:0006891	38	16	0.589997
neurotransmitter biosynthetic process	GO:0042136	13	7	0.594136
inner mitochondrial membrane organization and biogenesis	GO:0007007	11	7	0.594641
spermatid development	GO:0007286	23	13	0.596333
beta-tubulin folding	GO:0007025	14	8	0.597808
negative regulation of secretion	GO:0051048	16	8	0.598315
cellular metabolic compound salvage	GO:0043094	15	9	0.60584
phototransduction	GO:0007602	27	18	0.606626
ribosome assembly	GO:0042255	14	11	0.60883
regulation of interleukin-8 biosynthetic process	GO:0045414	9	6	0.608997
vascular process in circulatory system	GO:0003018	15	12	0.609022
traversing start control point of mitotic cell cycle	GO:0007089	11	6	0.611775
superoxide release	GO:0042554	12	9	0.612186
zymogen activation	GO:0031638	6	5	0.612372
phosphatidylinositol biosynthetic process	GO:0006661	8	5	0.612889
transcription termination	GO:0006353	12	6	0.618532
water homeostasis	GO:0030104	16	8	0.621797
hormone-mediated signaling	GO:0009755	18	10	0.622304
positive regulation of cellular biosynthetic process	GO:0031328	50	20	0.62236
barbed-end actin filament capping	GO:0051016	74	26	0.622481
aspartate family amino acid catabolic process	GO:0009068	9	6	0.622594
regulation of actin filament depolymerization	GO:0030834	78	27	0.623001
asymmetric protein localization	GO:0008105	13	5	0.623088
coenzyme catabolic process	GO:0009109	48	27	0.623522
regulation of lipid biosynthetic process	GO:0046890	12	5	0.62361
tyrosine metabolic process	GO:0006570	21	11	0.623727
thyroid hormone metabolic process	GO:0042403	11	6	0.623936
negative regulation of NF-kappaB import into nucleus	GO:0042347	15	7	0.624586
sphingolipid catabolic process	GO:0030149	21	9	0.62594
assembly of spliceosomal tri-snRNP	GO:0000244	9	5	0.626473
detection of stimulus involved in sensory perception	GO:0050906	29	20	0.630503
striated muscle contraction	GO:0006941	49	24	0.634022
positive regulation of lipid metabolic process	GO:0045834	19	5	0.634396
respiratory chain complex IV assembly	GO:0008535	12	6	0.637565
fibroblast growth factor receptor signaling pathway	GO:0008543	25	10	0.638151
peptidoglycan catabolic process	GO:0009253	5	5	0.64674
regulation of calcium ion transport	GO:0051924	16	8	0.646949
regulation of lipid kinase activity	GO:0043550	8	5	0.647274
dopamine receptor signaling pathway	GO:0007212	14	8	0.647482
pentose-phosphate shunt	GO:0006098	20	10	0.647691
feeding behavior	GO:0007631	35	25	0.647919
monoamine transport	GO:0015844	9	6	0.648109
regulation of DNA replication	GO:0006275	33	18	0.653929
spermatid differentiation	GO:0048515	27	14	0.655667
sex determination	GO:0007530	19	11	0.658018
detection of abiotic stimulus	GO:0009582	34	23	0.659428
energy coupled proton transport, against electrochemical gradient	GO:0015988	13	7	0.667525
glutamate metabolic process	GO:0006536	19	9	0.667826
organelle fission	GO:0048285	7	5	0.67212
blastoderm segmentation	GO:0007350	14	6	0.676835
regulation of ion transport	GO:0043269	19	10	0.677414
sulfate transport	GO:0008272	17	10	0.677968
transcription from RNA polymerase I promoter	GO:0006360	10	6	0.682593
hindbrain development	GO:0030902	17	6	0.688649
protein-cofactor linkage	GO:0018065	12	6	0.68921
endothelial cell migration	GO:0043542	11	8	0.689603
peptidyl-tyrosine phosphorylation	GO:0018108	22	10	0.701691
cell wall metabolic process	GO:0010382	20	14	0.70172
protein amino acid alkylation	GO:0008213	34	17	0.706215
response to fungus	GO:0009620	16	12	0.713083
positive regulation of receptor-mediated endocytosis	GO:0048260	10	5	0.713178
positive regulation of translation	GO:0045727	13	7	0.715143
histidine metabolic process	GO:0006547	14	8	0.717481
sperm-egg recognition	GO:0035036	6	6	0.717583
protein homotetramerization	GO:0051289	18	6	0.718163
regulation of tube size	GO:0035150	12	10	0.724503
tachykinin signaling pathway	GO:0007217	7	5	0.725504
regulation of S phase	GO:0033261	13	6	0.728724
receptor guanylyl cyclase signaling pathway	GO:0007168	7	5	0.731302
autophagosome formation	GO:0000045	13	8	0.731607
aromatic compound catabolic process	GO:0019439	31	18	0.737014
regeneration	GO:0031099	7	5	0.737391
positive regulation of carbohydrate metabolic process	GO:0045913	11	5	0.743719
adult behavior	GO:0030534	9	5	0.744315
single fertilization	GO:0007338	52	39	0.744501
copper ion homeostasis	GO:0055070	15	8	0.750313
positive regulation of translational initiation	GO:0045948	9	5	0.750699
cytokine secretion	GO:0050663	7	5	0.7513
regulation of striated muscle contraction	GO:0006942	15	10	0.752515
mitochondrial ATP synthesis coupled electron transport	GO:0042775	43	25	0.756782
protein polyubiquitination	GO:0000209	23	8	0.757313
fertilization	GO:0009566	53	40	0.760271
carbohydrate homeostasis	GO:0033500	7	5	0.76062
sperm motility	GO:0030317	12	9	0.760922
short-chain fatty acid metabolic process	GO:0046459	8	5	0.761226
caspase activation via cytochrome c	GO:0008635	13	7	0.770276
cell volume homeostasis	GO:0006884	11	7	0.770888
pigmentation	GO:0043473	13	6	0.77311
cytoplasmic sequestering of NF-kappaB	GO:0007253	12	6	0.773722
mitotic chromosome condensation	GO:0007076	17	10	0.774035
glial cell development	GO:0021782	10	7	0.776874
glutamate catabolic process	GO:0006538	12	5	0.777946
regulation of cellular catabolic process	GO:0031329	14	5	0.778561
mitochondrial electron transport, NADH to ubiquinone	GO:0006120	33	20	0.778593
protein import into mitochondrion	GO:0043681	13	9	0.781499
aromatic amino acid family catabolic process	GO:0009074	22	12	0.789615
vesicle organization and biogenesis	GO:0016050	27	13	0.792881
phosphatidylinositol metabolic process	GO:0046488	9	6	0.81345
protein import into mitochondrial inner membrane	GO:0045039	8	6	0.818601
respiratory electron transport chain	GO:0022904	44	26	0.819948
spliceosomal snRNP biogenesis	GO:0000387	14	8	0.820673
defense response to fungus	GO:0050832	11	10	0.823051
sterol catabolic process	GO:0016127	11	6	0.827469
protein targeting to peroxisome	GO:0006625	14	6	0.828118
mating	GO:0007618	10	6	0.851521
plasma membrane fusion	GO:0045026	19	9	0.858149
tyrosine catabolic process	GO:0006572	10	5	0.858228
embryonic limb morphogenesis	GO:0030326	26	8	0.862663
male gonad development	GO:0008584	15	11	0.865159
catecholamine biosynthetic process	GO:0042423	13	7	0.865833
maintenance of fidelity during DNA-dependent DNA replication	GO:0045005	53	29	0.86848
cardiac cell differentiation	GO:0035051	9	5	0.884548
axis specification	GO:0009798	7	5	0.889839
L-serine biosynthetic process	GO:0006564	22	9	0.89048
L-phenylalanine metabolic process	GO:0006558	16	9	0.891172
substrate-bound cell migration	GO:0006929	9	8	0.894048
oligodendrocyte development	GO:0014003	8	6	0.896984
regulation of carbohydrate metabolic process	GO:0006109	15	8	0.903881
determination of bilateral symmetry	GO:0009855	7	5	0.905468
pentose metabolic process	GO:0019321	11	6	0.905896
development of primary male sexual characteristics	GO:0046546	17	13	0.906551
male sex differentiation	GO:0046661	19	15	0.90717
sensory perception of smell	GO:0007608	75	49	0.92629
negative regulation of DNA metabolic process	GO:0051053	14	10	0.926409
response to heat	GO:0009408	11	8	0.927793
regulation of vasoconstriction	GO:0019229	11	6	0.928435
regulation of DNA replication initiation	GO:0030174	15	8	0.928508
negative regulation of DNA replication initiation	GO:0032297	9	6	0.944305
histone methylation	GO:0016571	12	8	0.967298
sensory perception of chemical stimulus	GO:0007606	99	65	0.984427
fusion of sperm to egg plasma membrane	GO:0007342	8	6	0.991458
gamma-aminobutyric acid signaling pathway	GO:0007214	24	14	0.99203
sensory perception of taste	GO:0050909	24	16	0.994805
