# Supplementary material for: Subgingival bacterial colonization profiles correlate with gingival tissue gene expression
Source: BMC Microbiol. 2009 Oct 18;9:221. doi: 10.1186/1471-2180-9-221 (PMC2771036; doi:10.1186/1471-2180-9-221)
Supplement: Additional file 15 — Table S15. List of all statistically significantly regulated GO groups in the gingival tissues according to levels of each of the 11 investigated species in the adjacent pockets. [file 1471-2180-9-221-S15.ZIP › Pi_GO_complete.xls]

## Sheet: Pi_GeneOntology
Group Name	ID	Probes (n)	Genes (n)	p-value
MAPKKK cascade	GO:0000165	193	84	2.936e-10
antigen processing and presentation of peptide antigen via MHC class I	GO:0002474	167	55	3.265e-10
antigen processing and presentation of peptide antigen	GO:0048002	173	58	4.353e-10
regulation of cell differentiation	GO:0045595	160	74	6.53e-10
antigen processing and presentation	GO:0019882	212	81	1.306e-09
vasculature development	GO:0001944	154	62	1.309e-09
blood vessel development	GO:0001568	150	61	1.393e-08
immune system development	GO:0002520	212	86	1.396e-08
hemopoietic or lymphoid organ development	GO:0048534	205	82	1.826e-08
hemopoiesis	GO:0030097	203	81	2.659e-08
regulation of Rho protein signal transduction	GO:0035023	233	85	3.752e-08
fatty acid biosynthetic process	GO:0006633	122	57	4.219e-08
leukocyte activation	GO:0045321	219	100	4.858e-08
regulation of anatomical structure morphogenesis	GO:0022603	133	48	4.988e-08
carboxylic acid biosynthetic process	GO:0046394	137	67	5.089e-08
regulation of lymphocyte activation	GO:0051249	88	46	7.574e-08
anatomical structure formation	GO:0048646	161	66	7.901e-08
acute inflammatory response	GO:0002526	117	63	8.318e-08
angiogenesis	GO:0001525	137	57	9.109e-08
regulation of cell activation	GO:0050865	92	48	1.062e-07
positive regulation of immune system process	GO:0002684	149	83	1.572e-07
negative regulation of signal transduction	GO:0009968	196	78	1.584e-07
regulation of MAP kinase activity	GO:0043405	128	55	2.952e-07
immune effector process	GO:0002252	120	66	3.55e-07
membrane lipid biosynthetic process	GO:0046467	159	81	4.528e-07
innate immune response	GO:0045087	117	70	4.92e-07
positive regulation of transferase activity	GO:0051347	211	89	6.387e-07
hemostasis	GO:0007599	186	88	6.5e-07
lymphocyte activation	GO:0046649	180	80	6.707e-07
lipid transport	GO:0006869	153	69	7.238e-07
positive regulation of kinase activity	GO:0033674	208	87	7.423e-07
humoral immune response	GO:0006959	122	66	8.599e-07
coenzyme biosynthetic process	GO:0009108	129	65	8.929e-07
ectoderm development	GO:0007398	166	95	2.825e-06
leukocyte mediated immunity	GO:0002443	91	47	4.084e-06
cofactor biosynthetic process	GO:0051188	157	81	4.525e-06
positive regulation of transcription from RNA polymerase II promoter	GO:0045944	147	50	5.542e-06
positive regulation of response to stimulus	GO:0048584	128	70	6.7e-06
blood coagulation	GO:0007596	170	82	8.844e-06
wound healing	GO:0042060	188	92	8.849e-06
phospholipid biosynthetic process	GO:0008654	137	67	1.526e-05
regulation of GTPase activity	GO:0043087	116	46	1.693e-05
regulation of T cell activation	GO:0050863	69	39	1.775e-05
carbohydrate biosynthetic process	GO:0016051	162	85	2.011e-05
regulation of response to stimulus	GO:0048583	166	90	2.15e-05
lymphocyte mediated immunity	GO:0002449	83	42	2.168e-05
muscle development	GO:0007517	257	98	2.175e-05
regulation of cell adhesion	GO:0030155	118	45	2.218e-05
adaptive immune response	GO:0002250	87	45	2.752e-05
activation of immune response	GO:0002253	83	44	3.818e-05
epidermis development	GO:0008544	143	85	5.136e-05
cellular carbohydrate biosynthetic process	GO:0034637	135	73	5.49e-05
generation of neurons	GO:0048699	228	94	6.332e-05
immunoglobulin mediated immune response	GO:0016064	69	34	6.337e-05
regulation of immune response	GO:0050776	110	59	7.492e-05
positive regulation of immune response	GO:0050778	97	53	7.566e-05
peptidyl-amino acid modification	GO:0018193	131	66	7.846e-05
sulfur metabolic process	GO:0006790	139	68	8.042e-05
stress-activated protein kinase signaling pathway	GO:0031098	96	39	9.809e-05
regulation of cytokine biosynthetic process	GO:0042035	74	41	0.0001264
B cell mediated immunity	GO:0019724	71	35	0.0001343
positive regulation of MAP kinase activity	GO:0043406	82	34	0.0001546
leukocyte differentiation	GO:0002521	87	35	0.0001769
regulation of cell shape	GO:0008360	90	34	0.0001829
regulation of cell morphogenesis	GO:0022604	95	35	0.0001925
cell cycle arrest	GO:0007050	189	74	0.0001975
icosanoid metabolic process	GO:0006690	79	38	0.0002248
regulation of cell migration	GO:0030334	88	34	0.00028
negative regulation of catalytic activity	GO:0043086	199	89	0.0002807
organic acid transport	GO:0015849	116	58	0.0002851
JNK cascade	GO:0007254	93	38	0.0003118
activation of plasma proteins during acute inflammatory response	GO:0002541	64	35	0.0003135
protein amino acid N-linked glycosylation	GO:0006487	69	39	0.0003426
cellular protein complex assembly	GO:0043623	193	89	0.0003858
negative regulation of transferase activity	GO:0051348	89	39	0.0004024
aminoglycan metabolic process	GO:0006022	101	46	0.000404
phosphate transport	GO:0006817	176	81	0.0005246
regulation of cell motion	GO:0051270	112	44	0.0005597
lipoprotein metabolic process	GO:0042157	103	50	0.0006085
cellular defense response	GO:0006968	188	95	0.0006534
carbohydrate transport	GO:0008643	69	29	0.0009674
cell-matrix adhesion	GO:0007160	161	60	0.001009
cell-substrate adhesion	GO:0031589	163	62	0.00101
apoptotic program	GO:0008632	169	74	0.00113
sphingolipid metabolic process	GO:0006665	97	50	0.00118
sulfur compound biosynthetic process	GO:0044272	77	36	0.001282
glycosaminoglycan metabolic process	GO:0030203	100	45	0.001339
chromatin remodeling	GO:0006338	106	46	0.001653
mitochondrion organization and biogenesis	GO:0007005	122	56	0.001761
T cell activation	GO:0042110	72	34	0.001855
protein processing	GO:0016485	147	70	0.001896
negative regulation of transcription from RNA polymerase II promoter	GO:0000122	193	81	0.00194
cell motility	GO:0048870	173	86	0.002121
apoptotic mitochondrial changes	GO:0008637	54	17	0.002501
positive regulation of cell differentiation	GO:0045597	70	27	0.002543
cell projection organization and biogenesis	GO:0030030	194	79	0.002562
Ras protein signal transduction	GO:0007265	124	53	0.002593
regulation of I-kappaB kinase/NF-kappaB cascade	GO:0043122	228	98	0.002696
nuclear import	GO:0051170	165	65	0.002779
cytokine and chemokine mediated signaling pathway	GO:0019221	45	25	0.002808
induction of apoptosis by extracellular signals	GO:0008624	98	42	0.003082
amino acid transport	GO:0006865	78	40	0.003267
integrin-mediated signaling pathway	GO:0007229	165	61	0.003341
response to protein stimulus	GO:0051789	113	58	0.003366
cell recognition	GO:0008037	59	32	0.003427
protein amino acid lipidation	GO:0006497	80	36	0.003474
Notch signaling pathway	GO:0007219	107	40	0.004624
growth	GO:0040007	133	64	0.004769
cell migration	GO:0016477	148	73	0.005321
polysaccharide metabolic process	GO:0005976	79	53	0.005354
regulation of G-protein coupled receptor protein signaling pathway	GO:0008277	79	34	0.005365
transmembrane receptor protein serine/threonine kinase signaling pathway	GO:0007178	93	39	0.005374
glycerophospholipid metabolic process	GO:0006650	113	59	0.005389
exocytosis	GO:0006887	170	81	0.005581
regulation of phosphate metabolic process	GO:0019220	87	37	0.005892
protein import into nucleus	GO:0006606	162	64	0.006517
regulation of phosphorylation	GO:0042325	78	33	0.00672
icosanoid biosynthetic process	GO:0046456	53	26	0.006751
cellular polysaccharide metabolic process	GO:0044264	77	51	0.006767
amine transport	GO:0015837	94	50	0.006967
regulation of myeloid cell differentiation	GO:0045637	55	19	0.007447
positive regulation of cell activation	GO:0050867	59	31	0.007868
endosome transport	GO:0016197	76	29	0.008396
cholesterol metabolic process	GO:0008203	151	76	0.008436
transition metal ion transport	GO:0000041	112	45	0.008463
microtubule cytoskeleton organization and biogenesis	GO:0000226	138	71	0.008472
sterol metabolic process	GO:0016125	159	81	0.008917
positive regulation of lymphocyte activation	GO:0051251	58	30	0.009387
activation of protein kinase activity	GO:0032147	124	50	0.009729
activation of MAPK activity	GO:0000187	62	30	0.009795
regulation of protein modification process	GO:0031399	84	33	0.0106336
calcium ion homeostasis	GO:0055074	161	89	0.010993
positive regulation of cytokine biosynthetic process	GO:0042108	51	28	0.0113416
B cell activation	GO:0042113	81	30	0.0114638
ER to Golgi vesicle-mediated transport	GO:0006888	193	78	0.0115339
negative regulation of protein metabolic process	GO:0051248	182	71	0.0116912
protein modification by small protein conjugation	GO:0032446	167	63	0.0117756
regulation of secretion	GO:0051046	71	33	0.0129099
metal ion homeostasis	GO:0055065	179	96	0.0133806
regulation of axonogenesis	GO:0050770	34	11	0.0150656
mesoderm development	GO:0007498	57	29	0.0156072
regulation of cell size	GO:0008361	175	77	0.0167305
regulation of neurogenesis	GO:0050767	46	16	0.0168309
maintenance of location	GO:0051235	91	41	0.0170604
Wnt receptor signaling pathway	GO:0016055	173	83	0.0177395
response to virus	GO:0009615	134	79	0.0178594
lymphocyte differentiation	GO:0030098	67	27	0.0190125
positive regulation of cellular protein metabolic process	GO:0032270	90	40	0.0192108
oxygen and reactive oxygen species metabolic process	GO:0006800	50	32	0.0193673
positive regulation of protein metabolic process	GO:0051247	93	42	0.0198199
positive regulation of myeloid cell differentiation	GO:0045639	32	7	0.0204981
unsaturated fatty acid metabolic process	GO:0033559	18	7	0.0215959
protein import	GO:0017038	184	77	0.0216856
transforming growth factor beta receptor signaling pathway	GO:0007179	64	30	0.0228126
steroid hormone receptor signaling pathway	GO:0030518	134	49	0.0231384
regulation of angiogenesis	GO:0045765	64	29	0.0236922
positive regulation of I-kappaB kinase/NF-kappaB cascade	GO:0043123	207	91	0.0239475
protein-chromophore linkage	GO:0018298	66	23	0.0251281
T cell differentiation	GO:0030217	27	13	0.0257504
complement activation, classical pathway	GO:0006958	55	28	0.0258378
neurite development	GO:0031175	145	58	0.0259468
glutathione biosynthetic process	GO:0006750	21	11	0.0260384
regulation of mitotic cell cycle	GO:0007346	174	77	0.0266686
neuron differentiation	GO:0030182	181	76	0.0270738
phagocytosis	GO:0006909	40	22	0.0271951
neuron development	GO:0048666	167	68	0.0276575
regulation of organelle organization and biogenesis	GO:0033043	200	75	0.0277429
acute-phase response	GO:0006953	53	28	0.0280519
nitrogen compound biosynthetic process	GO:0044271	170	91	0.0281044
RNA catabolic process	GO:0006401	96	49	0.0281224
JAK-STAT cascade	GO:0007259	67	29	0.0291974
steroid biosynthetic process	GO:0006694	151	75	0.0292258
regulation of lymphocyte differentiation	GO:0045619	26	16	0.0293277
isoprenoid metabolic process	GO:0006720	48	24	0.0293284
regulation of cytoskeleton organization and biogenesis	GO:0051493	169	63	0.0293849
leukotriene biosynthetic process	GO:0019370	27	15	0.0304981
muscle cell differentiation	GO:0042692	61	16	0.0318429
elevation of cytosolic calcium ion concentration	GO:0007204	84	47	0.0319298
nucleobase, nucleoside, nucleotide and nucleic acid transport	GO:0015931	140	72	0.0335418
negative regulation of cellular component organization	GO:0051129	174	65	0.0341945
intracellular receptor-mediated signaling pathway	GO:0030522	139	51	0.0342447
regulation of T cell differentiation	GO:0045580	22	14	0.0344341
phosphoinositide metabolic process	GO:0030384	84	42	0.0345943
cell growth	GO:0016049	90	37	0.0349435
glutathione metabolic process	GO:0006749	26	15	0.0350149
myeloid cell differentiation	GO:0030099	60	28	0.0351075
maintenance of location in cell	GO:0051651	86	37	0.0361324
positive regulation of hydrolase activity	GO:0051345	138	58	0.0374399
release of cytochrome c from mitochondria	GO:0001836	40	12	0.0379707
vitamin metabolic process	GO:0006766	116	56	0.0381782
glucose metabolic process	GO:0006006	171	94	0.0389906
cellular response to unfolded protein	GO:0034620	19	9	0.0405601
positive regulation of phosphorus metabolic process	GO:0010562	45	18	0.040601
regulation of homeostatic process	GO:0032844	36	12	0.0406084
glucose transport	GO:0015758	38	15	0.0409548
negative regulation of cellular protein metabolic process	GO:0032269	171	67	0.0418282
regulation of protein amino acid phosphorylation	GO:0001932	56	23	0.0419453
cell junction organization	GO:0034330	40	17	0.0419644
positive regulation of T cell activation	GO:0050870	51	27	0.0434786
cotranslational protein targeting to membrane	GO:0006613	24	11	0.0442734
actin polymerization or depolymerization	GO:0008154	51	16	0.0445314
glycolipid metabolic process	GO:0006664	43	24	0.0446755
microtubule-based movement	GO:0007018	187	96	0.0447111
hexose transport	GO:0008645	40	16	0.0447497
regulation of interleukin-2 biosynthetic process	GO:0045076	21	10	0.0448653
lipopolysaccharide metabolic process	GO:0008653	10	7	0.0461201
oxidoreduction coenzyme metabolic process	GO:0006733	77	37	0.046316
leukotriene metabolic process	GO:0006691	34	18	0.0479076
oligosaccharide metabolic process	GO:0009311	33	14	0.0492406
positive regulation of T cell differentiation	GO:0045582	17	11	0.0496591
neuron morphogenesis during differentiation	GO:0048667	132	53	0.0521254
glycerophospholipid biosynthetic process	GO:0046474	70	38	0.0526994
peptide cross-linking	GO:0018149	26	18	0.0527106
NLS-bearing substrate import into nucleus	GO:0006607	65	19	0.0527516
negative regulation of microtubule depolymerization	GO:0007026	37	11	0.0528014
inactivation of MAPK activity	GO:0000188	37	17	0.0528091
glycoprotein catabolic process	GO:0006516	39	15	0.0528503
extracellular structure organization	GO:0043062	117	49	0.0528549
protein oligomerization	GO:0051259	87	39	0.0528602
regulation of transcription factor activity	GO:0051090	75	36	0.0529096
protein ubiquitination	GO:0016567	159	57	0.0530343
regulation of binding	GO:0051098	102	50	0.0531476
maintenance of protein location	GO:0045185	79	32	0.0537622
positive regulation of neurogenesis	GO:0050769	22	7	0.0552003
striated muscle development	GO:0014706	114	36	0.0552126
positive regulation of interleukin-2 biosynthetic process	GO:0045086	19	8	0.0576193
water-soluble vitamin metabolic process	GO:0006767	87	41	0.057696
regulation of peptidyl-tyrosine phosphorylation	GO:0050730	53	21	0.0582545
positive regulation of secretion	GO:0051047	30	17	0.0584041
negative regulation of cell differentiation	GO:0045596	42	25	0.0586004
rhythmic process	GO:0048511	74	38	0.0586883
regulation of mitochondrial depolarization	GO:0051900	32	10	0.05877
cell-cell junction assembly	GO:0007043	31	13	0.0588555
cell cycle checkpoint	GO:0000075	137	52	0.0589587
negative regulation of cell migration	GO:0030336	31	12	0.0589653
negative regulation of immune system process	GO:0002683	35	16	0.059159
cellular carbohydrate catabolic process	GO:0044275	167	98	0.0593564
GPI anchor biosynthetic process	GO:0006506	48	25	0.0601967
cell morphogenesis during differentiation	GO:0000904	134	54	0.060208
negative regulation of cell motion	GO:0051271	38	16	0.0602665
regulation of peptidase activity	GO:0052547	115	52	0.0603172
circulatory system process	GO:0003013	165	87	0.0603254
interphase	GO:0051325	159	64	0.0605231
protein targeting to membrane	GO:0006612	43	20	0.0615533
DNA damage response, signal transduction	GO:0042770	86	34	0.0619654
antigen processing and presentation of peptide or polysaccharide antigen via MHC class II	GO:0002504	27	14	0.0636808
response to hypoxia	GO:0001666	39	17	0.0637402
response to abiotic stimulus	GO:0009628	168	80	0.0642112
axonogenesis	GO:0007409	131	52	0.0643128
regulation of DNA binding	GO:0051101	87	43	0.0675206
polysaccharide biosynthetic process	GO:0000271	31	21	0.0677778
peptide metabolic process	GO:0006518	40	21	0.0680468
cell-cell junction organization	GO:0045216	37	16	0.0681357
RNA localization	GO:0006403	128	63	0.068983
heterocycle metabolic process	GO:0046483	134	63	0.0691847
amino acid derivative metabolic process	GO:0006575	131	65	0.0692069
protein amino acid acetylation	GO:0006473	39	15	0.0693813
I-kappaB kinase/NF-kappaB cascade	GO:0007249	80	40	0.0695272
maintenance of protein location in cell	GO:0032507	78	31	0.0699285
axon guidance	GO:0007411	83	30	0.0701975
phosphoinositide biosynthetic process	GO:0046489	56	30	0.0704685
myoblast differentiation	GO:0045445	28	5	0.0706922
androgen receptor signaling pathway	GO:0030521	100	37	0.07075
vasculogenesis	GO:0001570	23	8	0.0707624
regulation of epithelial cell proliferation	GO:0050678	33	10	0.074097
regulation of JNK activity	GO:0043506	41	15	0.0743585
biogenic amine metabolic process	GO:0006576	114	56	0.0747364
interphase of mitotic cell cycle	GO:0051329	150	61	0.075368
coenzyme A metabolic process	GO:0015936	12	7	0.0754094
sphingolipid biosynthetic process	GO:0030148	27	17	0.0755823
lipid modification	GO:0030258	119	57	0.0755907
regulation of CD4-positive, alpha beta T cell differentiation	GO:0043370	14	7	0.0756897
positive regulation of B cell activation	GO:0050871	12	7	0.0765421
covalent chromatin modification	GO:0016569	73	32	0.0768963
rRNA metabolic process	GO:0016072	106	57	0.0804707
protein amino acid autophosphorylation	GO:0046777	82	33	0.0817149
regulation of mitosis	GO:0007088	77	35	0.082573
extracellular matrix organization and biogenesis	GO:0030198	57	23	0.0832458
regulation of microtubule-based process	GO:0032886	43	14	0.0844577
homeostasis of number of cells	GO:0048872	24	14	0.084753
regulation of gene expression, epigenetic	GO:0040029	105	40	0.0848073
ER-nuclear signaling pathway	GO:0006984	30	14	0.0848679
signal peptide processing	GO:0006465	12	9	0.08489
erythrocyte differentiation	GO:0030218	22	12	0.084934
pyridine nucleotide biosynthetic process	GO:0019363	31	13	0.084959
negative regulation of organelle organization and biogenesis	GO:0010639	136	48	0.0849755
hormone metabolic process	GO:0042445	110	62	0.085045
regulation of cell cycle process	GO:0010564	89	41	0.085088
positive regulation of axonogenesis	GO:0050772	16	5	0.0851335
regulation of interferon-gamma biosynthetic process	GO:0045072	19	13	0.0852592
anatomical structure homeostasis	GO:0060249	76	40	0.0853593
purine nucleoside monophosphate metabolic process	GO:0009126	24	13	0.0853837
neuropeptide signaling pathway	GO:0007218	131	85	0.085423
response to oxidative stress	GO:0006979	95	50	0.0854247
negative regulation of MAP kinase activity	GO:0043407	40	18	0.085498
leukocyte migration	GO:0050900	33	20	0.0854995
negative regulation of caspase activity	GO:0043154	40	15	0.0855162
positive regulation of protein secretion	GO:0050714	23	13	0.0855615
regulation of microtubule polymerization or depolymerization	GO:0031110	39	12	0.085671
protein amino acid acylation	GO:0043543	45	18	0.0857938
prostaglandin metabolic process	GO:0006693	45	18	0.0860917
actin filament organization	GO:0007015	76	30	0.0867063
cell junction assembly	GO:0034329	34	14	0.0878641
ossification	GO:0001503	100	44	0.0894926
negative regulation of growth	GO:0045926	89	39	0.0898414
lysosome organization and biogenesis	GO:0007040	21	9	0.0899476
negative regulation of survival gene product expression	GO:0008634	12	5	0.0901479
protein secretion	GO:0009306	46	21	0.0903352
establishment of RNA localization	GO:0051236	121	62	0.0903497
negative regulation of hydrolase activity	GO:0051346	45	17	0.0911251
positive regulation of cytokine secretion	GO:0050715	20	11	0.0913783
purine nucleotide biosynthetic process	GO:0006164	139	75	0.0914367
mRNA transport	GO:0051028	116	59	0.0915944
protein autoprocessing	GO:0016540	83	34	0.0916559
ribonucleotide metabolic process	GO:0009259	165	86	0.0920164
polyol metabolic process	GO:0019751	55	26	0.0921248
proteoglycan biosynthetic process	GO:0030166	44	19	0.0927384
myeloid leukocyte activation	GO:0002274	28	16	0.0930217
superoxide metabolic process	GO:0006801	32	21	0.0944307
amine biosynthetic process	GO:0009309	152	81	0.0945721
nucleoside monophosphate metabolic process	GO:0009123	42	22	0.0947258
vitamin biosynthetic process	GO:0009110	41	19	0.0954353
ribonucleotide biosynthetic process	GO:0009260	151	80	0.0956444
rRNA processing	GO:0006364	101	54	0.095667
regulation of B cell activation	GO:0050864	19	11	0.0957469
regulation of proteolysis	GO:0030162	38	14	0.0957599
NAD metabolic process	GO:0019674	18	7	0.0958067
aminoglycan biosynthetic process	GO:0006023	52	22	0.0959591
ribonucleoside monophosphate metabolic process	GO:0009161	39	21	0.0962526
regulation of axon extension	GO:0030516	21	6	0.0969804
chromosome segregation	GO:0007059	101	47	0.0969805
cholesterol biosynthetic process	GO:0006695	51	24	0.0979892
protein amino acid O-linked glycosylation	GO:0006493	51	21	0.0980478
DNA damage checkpoint	GO:0000077	63	23	0.0982844
positive regulation of cellular component organization	GO:0051130	99	40	0.0983793
activation of JNK activity	GO:0007257	38	14	0.0994853
T cell receptor signaling pathway	GO:0050852	15	7	0.10012
peptidoglycan metabolic process	GO:0000270	37	24	0.101426
platelet activation	GO:0030168	28	14	0.101563
G1/S transition of mitotic cell cycle	GO:0000082	59	24	0.101725
purine nucleotide metabolic process	GO:0006163	149	79	0.10242
response to radiation	GO:0009314	103	46	0.102705
organelle fusion	GO:0048284	29	8	0.102748
negative regulation of cell adhesion	GO:0007162	51	20	0.104936
membrane fusion	GO:0006944	93	36	0.105205
water-soluble vitamin biosynthetic process	GO:0042364	37	17	0.105722
neutral lipid metabolic process	GO:0006638	12	9	0.105952
positive regulation of protein amino acid phosphorylation	GO:0001934	26	15	0.106169
negative regulation of myeloid cell differentiation	GO:0045638	17	9	0.107698
regulation of Cdc42 protein signal transduction	GO:0032489	25	9	0.109909
negative regulation of cytoskeleton organization and biogenesis	GO:0051494	126	43	0.112182
negative regulation of lymphocyte activation	GO:0051250	21	10	0.114082
positive regulation of protein polymerization	GO:0032273	17	7	0.114136
monocarboxylic acid transport	GO:0015718	28	12	0.114349
positive regulation of epithelial cell proliferation	GO:0050679	27	7	0.114461
positive regulation of DNA metabolic process	GO:0051054	21	10	0.117486
pyridine nucleotide metabolic process	GO:0019362	56	25	0.117613
tissue morphogenesis	GO:0048729	49	29	0.117775
DNA recombination	GO:0006310	152	70	0.117878
receptor-mediated endocytosis	GO:0006898	80	34	0.11789
cellular component disassembly	GO:0022411	54	30	0.118101
histone modification	GO:0016570	69	31	0.118429
alcohol biosynthetic process	GO:0046165	38	22	0.118613
sulfur amino acid metabolic process	GO:0000096	40	17	0.118631
proteoglycan metabolic process	GO:0006029	60	28	0.1187
cyclic nucleotide metabolic process	GO:0009187	72	35	0.118839
protein polymerization	GO:0051258	62	35	0.118981
fucose metabolic process	GO:0006004	40	20	0.120106
positive regulation of protein modification process	GO:0031401	47	21	0.120432
regulation of protein secretion	GO:0050708	36	18	0.120752
transcription initiation	GO:0006352	127	60	0.120873
ceramide metabolic process	GO:0006672	40	19	0.120936
regulation of myeloid leukocyte differentiation	GO:0002761	29	10	0.121113
regulation of ARF protein signal transduction	GO:0032012	41	16	0.12201
sphingomyelin metabolic process	GO:0006684	15	9	0.122033
proton transport	GO:0015992	132	66	0.122776
group transfer coenzyme metabolic process	GO:0006752	42	20	0.122906
positive regulation of interferon-gamma biosynthetic process	GO:0045078	14	10	0.125304
inositol metabolic process	GO:0006020	13	5	0.125345
protein import into nucleus, docking	GO:0000059	55	19	0.125513
protein retention in ER lumen	GO:0006621	15	7	0.125642
calcium-mediated signaling	GO:0019722	61	25	0.126355
coenzyme A biosynthetic process	GO:0015937	9	6	0.126395
purine ribonucleotide biosynthetic process	GO:0009152	132	70	0.127156
mononuclear cell proliferation	GO:0032943	22	11	0.127335
purine ribonucleotide metabolic process	GO:0009150	142	74	0.129126
RNA elongation	GO:0006354	36	15	0.129179
keratinocyte differentiation	GO:0030216	36	21	0.13018
positive regulation of organelle organization and biogenesis	GO:0010638	35	13	0.130181
B cell proliferation	GO:0042100	14	7	0.130234
cellular protein localization	GO:0034613	20	5	0.130335
hydrogen transport	GO:0006818	136	67	0.130392
sterol biosynthetic process	GO:0016126	58	28	0.130415
brain development	GO:0007420	103	51	0.130417
negative regulation of transcription factor activity	GO:0043433	15	8	0.130567
mannose metabolic process	GO:0006013	17	10	0.130682
isoprenoid biosynthetic process	GO:0008299	34	17	0.130831
peptidyl-asparagine modification	GO:0018196	16	10	0.131011
regulation of synaptic plasticity	GO:0048167	29	11	0.131498
glutamine family amino acid metabolic process	GO:0009064	83	44	0.131591
positive regulation of peptidyl-tyrosine phosphorylation	GO:0050731	25	14	0.131593
mast cell activation	GO:0045576	15	7	0.132184
activation of MAPKKK activity	GO:0000185	12	5	0.132204
skeletal muscle development	GO:0007519	101	31	0.132354
leukocyte chemotaxis	GO:0030595	29	18	0.134147
regulation of alpha-beta T cell activation	GO:0046634	15	8	0.135433
ribosome biogenesis	GO:0042254	121	67	0.135448
terpenoid metabolic process	GO:0006721	25	12	0.13559
retinoid metabolic process	GO:0001523	17	8	0.135824
heart development	GO:0007507	82	33	0.135846
actomyosin structure organization and biogenesis	GO:0031032	30	12	0.135924
L-fucose metabolic process	GO:0042354	30	14	0.135994
regulation of intracellular transport	GO:0032386	56	29	0.136324
nicotinamide metabolic process	GO:0006769	47	21	0.136401
cell fate determination	GO:0001709	38	17	0.136733
protein homooligomerization	GO:0051260	45	19	0.136863
antigen receptor-mediated signaling pathway	GO:0050851	19	9	0.137944
sphingoid metabolic process	GO:0046519	43	21	0.13982
glycosaminoglycan biosynthetic process	GO:0006024	51	21	0.140153
glycosphingolipid metabolic process	GO:0006687	35	20	0.140489
neuron recognition	GO:0008038	25	10	0.141457
posttranscriptional regulation of gene expression	GO:0010608	195	91	0.141778
positive regulation of tyrosine phosphorylation of STAT protein	GO:0042531	9	5	0.143753
arachidonic acid metabolic process	GO:0019369	13	5	0.144672
negative regulation of binding	GO:0051100	22	12	0.144784
multicellular organismal macromolecule metabolic process	GO:0044259	27	19	0.144975
regulation of neuronal synaptic plasticity	GO:0048168	16	5	0.145012
proteasomal ubiquitin-dependent protein catabolic process	GO:0043161	37	22	0.148283
sequestering of metal ion	GO:0051238	9	7	0.14882
response to UV	GO:0009411	31	13	0.149142
neutral amino acid transport	GO:0015804	19	11	0.149872
vesicle docking	GO:0048278	56	23	0.150931
regulation of RNA stability	GO:0043487	19	5	0.151698
positive regulation of cell adhesion	GO:0045785	12	7	0.151725
regulation of cyclin-dependent protein kinase activity	GO:0000079	74	41	0.151987
vitamin transport	GO:0051180	21	12	0.152094
Rac protein signal transduction	GO:0016601	11	5	0.152232
tRNA metabolic process	GO:0006399	177	96	0.152558
macrophage activation	GO:0042116	9	5	0.152581
regulation of DNA metabolic process	GO:0051052	81	41	0.152624
cytokinesis	GO:0000910	73	30	0.153951
regulation of viral reproduction	GO:0050792	26	15	0.15489
cysteine metabolic process	GO:0006534	12	5	0.1549
glucocorticoid metabolic process	GO:0008211	7	5	0.155249
activation of NF-kappaB-inducing kinase activity	GO:0007250	30	13	0.155257
macrophage chemotaxis	GO:0048246	9	5	0.1556
positive regulation of alpha-beta T cell activation	GO:0046635	12	7	0.156501
regulation of survival gene product expression	GO:0045884	16	8	0.156822
dicarboxylic acid transport	GO:0006835	28	9	0.157694
regulation of DNA recombination	GO:0000018	25	11	0.157736
cellular lipid catabolic process	GO:0044242	109	53	0.158569
peptidyl-serine phosphorylation	GO:0018105	24	12	0.160028
T cell selection	GO:0045058	11	6	0.162126
nitric oxide metabolic process	GO:0046209	18	10	0.162703
negative regulation of T cell activation	GO:0050868	9	6	0.163322
lymphocyte chemotaxis	GO:0048247	10	6	0.163681
muscle fiber development	GO:0048747	63	12	0.163707
phosphatidylserine metabolic process	GO:0006658	6	5	0.163997
cartilage development	GO:0051216	46	22	0.164225
regulation of lymphocyte proliferation	GO:0050670	43	21	0.164581
phospholipid dephosphorylation	GO:0046839	52	21	0.164939
vacuole organization and biogenesis	GO:0007033	22	10	0.165103
iron ion transport	GO:0006826	76	23	0.165171
gland development	GO:0048732	13	9	0.166452
zinc ion transport	GO:0006829	16	10	0.166712
RNA elongation from RNA polymerase II promoter	GO:0006368	20	8	0.168689
mRNA catabolic process	GO:0006402	70	34	0.16875
mitotic spindle organization and biogenesis	GO:0007052	27	13	0.168997
antigen processing and presentation of endogenous antigen	GO:0019883	22	8	0.169047
digestion	GO:0007586	124	79	0.169064
positive regulation of angiogenesis	GO:0045766	29	10	0.169322
nucleobase, nucleoside, nucleotide and nucleic acid biosynthetic process	GO:0034654	31	13	0.16936
hexose biosynthetic process	GO:0019319	37	21	0.169501
protein sumoylation	GO:0016925	7	5	0.169572
mitotic cell cycle checkpoint	GO:0007093	73	30	0.169905
cell projection biogenesis	GO:0030031	45	20	0.172471
cell fate commitment	GO:0045165	47	20	0.172833
hexose catabolic process	GO:0019320	137	76	0.172989
positive regulation of transcription factor activity	GO:0051091	46	24	0.173127
positive regulation of interleukin-1 secretion	GO:0050716	15	8	0.173535
mRNA polyadenylation	GO:0006378	24	11	0.174124
base-excision repair	GO:0006284	50	28	0.177193
regulation of viral genome replication	GO:0045069	18	10	0.177349
regulation of protein catabolic process	GO:0042176	31	11	0.177369
calcium ion transport	GO:0006816	197	91	0.177663
prostaglandin biosynthetic process	GO:0001516	23	10	0.177716
phospholipid catabolic process	GO:0009395	17	8	0.177719
nucleobase biosynthetic process	GO:0046112	27	11	0.177734
regulation of transport	GO:0051049	165	79	0.177753
N-acetylglucosamine metabolic process	GO:0006044	31	23	0.177872
neuron migration	GO:0001764	11	5	0.178119
ciliary or flagellar motility	GO:0001539	25	13	0.178792
regulation of exit from mitosis	GO:0007096	14	9	0.179158
circadian rhythm	GO:0007623	32	15	0.17924
insulin receptor signaling pathway	GO:0008286	58	22	0.179285
viral reproduction	GO:0016032	92	34	0.179439
cholesterol homeostasis	GO:0042632	21	11	0.179542
regulation of JNK cascade	GO:0046328	27	10	0.180903
nitric oxide mediated signal transduction	GO:0007263	12	5	0.181233
pattern specification process	GO:0007389	70	36	0.181407
regulation of membrane potential	GO:0042391	51	27	0.181485
meiosis	GO:0007126	116	56	0.181541
interaction with host	GO:0051701	45	15	0.181591
response to xenobiotic stimulus	GO:0009410	66	38	0.181675
chondroitin sulfate proteoglycan biosynthetic process	GO:0050650	19	9	0.181823
establishment or maintenance of cell polarity	GO:0007163	73	26	0.181844
one-carbon compound metabolic process	GO:0006730	138	74	0.181931
regulation of actin cytoskeleton organization and biogenesis	GO:0032956	124	48	0.182018
cortical cytoskeleton organization and biogenesis	GO:0030865	27	9	0.182187
DNA integrity checkpoint	GO:0031570	67	26	0.182205
cellular macromolecular complex disassembly	GO:0034623	32	17	0.182253
microspike biogenesis	GO:0030035	25	8	0.182343
regulation of action potential	GO:0001508	48	25	0.182591
fucose catabolic process	GO:0019317	22	12	0.184339
monosaccharide catabolic process	GO:0046365	138	77	0.184435
membrane lipid catabolic process	GO:0046466	33	15	0.18478
protein ubiquitination during ubiquitin-dependent protein catabolic process	GO:0042787	17	5	0.184836
transcription initiation from RNA polymerase II promoter	GO:0006367	87	37	0.185085
regulation of antigen receptor-mediated signaling pathway	GO:0050854	13	6	0.185671
positive regulation of cytoskeleton organization and biogenesis	GO:0051495	24	10	0.185748
glycerol ether metabolic process	GO:0006662	13	10	0.186105
response to reactive oxygen species	GO:0000302	25	13	0.186143
ER-associated protein catabolic process	GO:0030433	20	12	0.186242
transforming growth factor beta receptor complex assembly	GO:0007181	11	6	0.186311
cell maturation	GO:0048469	36	17	0.186335
regulation of neurotransmitter levels	GO:0001505	85	44	0.186644
embryonic development	GO:0009790	188	79	0.186947
aromatic compound biosynthetic process	GO:0019438	25	15	0.187366
regulation of cell projection organization and biogenesis	GO:0031344	18	7	0.188646
DNA catabolic process	GO:0006308	31	18	0.188777
mRNA 3'-end processing	GO:0031124	26	13	0.188829
regulation of action potential in neuron	GO:0019228	45	23	0.188865
B cell differentiation	GO:0030183	40	14	0.189297
cellular aldehyde metabolic process	GO:0006081	26	14	0.189652
peptide transport	GO:0015833	34	15	0.191688
urea metabolic process	GO:0019627	11	9	0.191802
fructose metabolic process	GO:0006000	31	19	0.19184
localization within membrane	GO:0051668	24	8	0.191908
response to drug	GO:0042493	57	35	0.191912
tRNA processing	GO:0008033	88	49	0.191995
methionine metabolic process	GO:0006555	24	9	0.19216
nucleoside metabolic process	GO:0009116	54	31	0.192181
calcium-independent cell-cell adhesion	GO:0016338	31	19	0.192189
multicellular organismal catabolic process	GO:0044243	29	20	0.192413
negative regulation of response to stimulus	GO:0048585	13	7	0.19247
glucosamine metabolic process	GO:0006041	32	24	0.192677
secondary metabolic process	GO:0019748	38	20	0.192767
regulation of nucleocytoplasmic transport	GO:0046822	51	28	0.192998
positive regulation of DNA binding	GO:0043388	48	25	0.193033
hemoglobin metabolic process	GO:0020027	10	5	0.193377
activation of phospholipase C activity	GO:0007202	46	15	0.193423
regulation of neuron differentiation	GO:0045664	24	12	0.195806
histone acetylation	GO:0016573	23	7	0.195876
actin filament-based movement	GO:0030048	37	15	0.196136
protein prenylation	GO:0018342	21	7	0.19619
amino sugar metabolic process	GO:0006040	38	28	0.196308
negative regulation of small GTPase mediated signal transduction	GO:0051058	14	5	0.196344
regulation of protein polymerization	GO:0032271	33	15	0.19649
positive regulation of interleukin-1 beta secretion	GO:0050718	14	7	0.196539
learning or memory	GO:0007611	42	20	0.196586
respiratory gaseous exchange	GO:0007585	54	21	0.196674
xenobiotic metabolic process	GO:0006805	60	34	0.196693
RNA polyadenylation	GO:0043631	30	13	0.196721
meiotic cell cycle	GO:0051321	117	57	0.196765
Rho protein signal transduction	GO:0007266	47	20	0.197023
peptidyl-histidine phosphorylation	GO:0018106	10	5	0.197215
negative regulation of angiogenesis	GO:0016525	24	14	0.198272
leukocyte mediated cytotoxicity	GO:0001909	12	7	0.198717
tryptophan metabolic process	GO:0006568	8	5	0.19893
glycerol metabolic process	GO:0006071	38	19	0.201032
triacylglycerol metabolic process	GO:0006641	10	7	0.202178
leukocyte adhesion	GO:0007159	22	10	0.203686
myeloid leukocyte differentiation	GO:0002573	20	8	0.204242
positive regulation of T-helper 1 cell differentiation	GO:0045627	8	5	0.20466
regulation of T cell proliferation	GO:0042129	34	17	0.204985
alcohol catabolic process	GO:0046164	143	79	0.20597
heparan sulfate proteoglycan biosynthetic process	GO:0015012	22	7	0.206644
regulation of fibroblast proliferation	GO:0048145	14	6	0.206652
endosome to lysosome transport	GO:0008333	11	5	0.206912
regulation of protein import into nucleus	GO:0042306	31	19	0.206986
embryo implantation	GO:0007566	23	9	0.207499
response to organic substance	GO:0010033	44	24	0.208466
parturition	GO:0007567	20	8	0.208915
neutrophil chemotaxis	GO:0030593	18	8	0.209274
positive regulation of antigen receptor-mediated signaling pathway	GO:0050857	10	5	0.209974
respiratory tube development	GO:0030323	10	5	0.210333
keratinization	GO:0031424	24	18	0.212765
signal complex assembly	GO:0007172	20	8	0.216412
vesicle docking during exocytosis	GO:0006904	52	22	0.216931
aspartate family amino acid metabolic process	GO:0009066	36	18	0.218462
lysosomal transport	GO:0007041	26	11	0.21865
regulation of tyrosine phosphorylation of STAT protein	GO:0042509	20	10	0.218744
epidermal growth factor receptor signaling pathway	GO:0007173	51	18	0.218832
cartilage condensation	GO:0001502	20	8	0.218954
hormone biosynthetic process	GO:0042446	60	33	0.21911
amino acid activation	GO:0043038	100	51	0.219285
nuclear-transcribed mRNA catabolic process	GO:0000956	51	27	0.219328
negative regulation of cell growth	GO:0030308	78	34	0.219566
positive regulation of CD4-positive, alpha beta T cell differentiation	GO:0043372	11	6	0.219628
positive regulation of binding	GO:0051099	49	26	0.219692
nuclear organization and biogenesis	GO:0006997	48	24	0.219749
positive regulation of mitosis	GO:0045840	14	7	0.21984
RNA-dependent DNA replication	GO:0006278	33	16	0.220051
cyclic nucleotide biosynthetic process	GO:0009190	39	25	0.220115
phosphoinositide-mediated signaling	GO:0048015	153	76	0.22023
glutamine metabolic process	GO:0006541	36	18	0.220251
aging	GO:0007568	27	15	0.220292
regulation of MAPKKK cascade	GO:0043408	33	14	0.22033
L-glutamate transport	GO:0015813	18	7	0.221689
synaptic vesicle endocytosis	GO:0048488	15	5	0.22173
ribonucleoprotein complex assembly	GO:0022618	154	71	0.221797
regulation of cytokine production	GO:0001817	9	5	0.222634
regulation of transmission of nerve impulse	GO:0051969	38	14	0.222884
virus-host interaction	GO:0019048	17	5	0.222995
regulation of interferon-alpha biosynthetic process	GO:0045354	7	5	0.223358
response to metal ion	GO:0010038	59	25	0.2237
antigen processing and presentation of endogenous peptide antigen	GO:0002483	18	6	0.223756
female gamete generation	GO:0007292	36	20	0.224102
energy derivation by oxidation of organic compounds	GO:0015980	141	78	0.224198
RNA splicing, via transesterification reactions with bulged adenosine as nucleophile	GO:0000377	150	70	0.224236
DNA damage response, signal transduction by p53 class mediator	GO:0030330	32	12	0.224527
regulation of epidermal growth factor receptor activity	GO:0007176	11	5	0.225421
anterior/posterior pattern formation	GO:0009952	25	9	0.225919
positive regulation of pseudopodium formation	GO:0031274	12	5	0.22765
glycolipid biosynthetic process	GO:0009247	16	12	0.229459
negative regulation of muscle development	GO:0048635	19	7	0.229645
cell structure disassembly during apoptosis	GO:0006921	22	13	0.230304
actin filament polymerization	GO:0030041	28	11	0.230312
amino acid biosynthetic process	GO:0008652	89	52	0.230438
nuclear export	GO:0051168	74	38	0.230523
generation of a signal involved in cell-cell signaling	GO:0003001	53	25	0.23151
N-terminal protein amino acid modification	GO:0031365	21	10	0.231639
response to endogenous stimulus	GO:0009719	47	27	0.231779
amino acid derivative biosynthetic process	GO:0042398	66	29	0.232982
pyrimidine nucleoside triphosphate metabolic process	GO:0009147	34	19	0.233236
glucan metabolic process	GO:0006073	49	32	0.233533
positive regulation of actin filament polymerization	GO:0030838	10	5	0.234526
ovulation cycle	GO:0042698	19	13	0.235725
smooth muscle contraction	GO:0006939	39	17	0.236532
two-component signal transduction system (phosphorelay)	GO:0000160	23	9	0.23672
pyruvate metabolic process	GO:0006090	27	17	0.236901
oligosaccharide biosynthetic process	GO:0009312	17	6	0.23693
regulation of gene-specific transcription	GO:0032583	23	9	0.23709
epidermal cell differentiation	GO:0009913	29	21	0.238472
nucleotide-excision repair	GO:0006289	35	22	0.238842
glycogen metabolic process	GO:0005977	48	31	0.241105
peptidyl-histidine modification	GO:0018202	15	7	0.243192
tetraterpenoid metabolic process	GO:0016108	13	7	0.243568
'de novo' pyrimidine base biosynthetic process	GO:0006207	11	5	0.244387
focal adhesion formation	GO:0048041	23	9	0.244624
estrogen receptor signaling pathway	GO:0030520	32	10	0.245306
chondroitin sulfate proteoglycan metabolic process	GO:0050654	20	10	0.245682
developmental maturation	GO:0021700	41	20	0.24597
RNA export from nucleus	GO:0006405	53	30	0.24648
T-helper 1 type immune response	GO:0042088	12	7	0.246512
snRNA metabolic process	GO:0016073	12	5	0.246525
N-glycan processing	GO:0006491	17	6	0.246545
ovarian follicle development	GO:0001541	17	11	0.246746
oogenesis	GO:0048477	18	9	0.24686
drug metabolic process	GO:0017144	8	5	0.248476
filopodium formation	GO:0046847	15	6	0.249286
neurotransmitter transport	GO:0006836	118	58	0.249298
regulation of muscle development	GO:0048634	32	12	0.249412
cofactor transport	GO:0051181	18	9	0.250333
protein amino acid deacetylation	GO:0006476	28	14	0.250728
galactose metabolic process	GO:0006012	16	7	0.250871
epidermis morphogenesis	GO:0048730	32	22	0.250889
bile acid catabolic process	GO:0030573	9	5	0.252138
translational initiation	GO:0006413	70	29	0.25262
regionalization	GO:0003002	45	18	0.25312
oxygen transport	GO:0015671	32	17	0.253156
detection of calcium ion	GO:0005513	27	9	0.253323
positive regulation of lymphocyte proliferation	GO:0050671	32	17	0.253533
natural killer cell mediated immunity	GO:0002228	11	6	0.253638
nucleotide-sugar metabolic process	GO:0009225	20	10	0.253828
peptide modification	GO:0031179	8	5	0.253907
mRNA export from nucleus	GO:0006406	45	24	0.255999
regulation of intracellular protein transport	GO:0033157	40	22	0.256069
G2 phase	GO:0051319	19	5	0.257671
entry into host cell	GO:0030260	28	9	0.257762
tissue homeostasis	GO:0001894	16	11	0.257916
response to nutrient levels	GO:0031667	66	34	0.258241
regulation of DNA repair	GO:0006282	21	11	0.258295
regulation of intracellular pH	GO:0051453	15	6	0.258489
transmembrane receptor protein tyrosine phosphatase signaling pathway	GO:0007185	34	9	0.258496
viral reproductive process	GO:0022415	80	28	0.258525
positive regulation of JNK cascade	GO:0046330	19	6	0.25886
negative regulation of I-kappaB kinase/NF-kappaB cascade	GO:0043124	18	6	0.258867
polyamine metabolic process	GO:0006595	26	11	0.258895
genetic imprinting	GO:0006349	9	5	0.258928
defense response to virus	GO:0051607	17	8	0.259226
regulation of interleukin-6 biosynthetic process	GO:0045408	11	6	0.259234
aminoglycan catabolic process	GO:0006026	8	6	0.25961
complement activation, alternative pathway	GO:0006957	16	12	0.259712
heparan sulfate proteoglycan metabolic process	GO:0030201	30	10	0.259979
meiosis I	GO:0007127	62	25	0.260352
proline biosynthetic process	GO:0006561	10	7	0.260454
molybdopterin cofactor biosynthetic process	GO:0032324	14	7	0.260826
urogenital system development	GO:0001655	15	8	0.260844
aspartate family amino acid biosynthetic process	GO:0009067	13	9	0.260975
cortical actin cytoskeleton organization and biogenesis	GO:0030866	24	7	0.2612
establishment of organelle localization	GO:0051656	54	26	0.261544
response to extracellular stimulus	GO:0009991	70	37	0.262984
RNA 3'-end processing	GO:0031123	36	16	0.263389
immunoglobulin production	GO:0002377	8	5	0.263738
proline metabolic process	GO:0006560	13	9	0.265464
histone deacetylation	GO:0016575	24	12	0.265646
nucleoside triphosphate metabolic process	GO:0009141	125	66	0.266007
response to redox state	GO:0051775	8	5	0.266498
response to starvation	GO:0042594	26	15	0.266532
vacuolar transport	GO:0007034	35	16	0.266674
regulation of pH	GO:0006885	46	24	0.266712
organelle localization	GO:0051640	67	31	0.266745
tissue remodeling	GO:0048771	11	7	0.266897
amyloid precursor protein catabolic process	GO:0042987	19	8	0.267209
regulation of catabolic process	GO:0009894	47	17	0.267439
pyrimidine deoxyribonucleoside metabolic process	GO:0046125	11	5	0.267757
neurotransmitter secretion	GO:0007269	39	19	0.269861
negative regulation of cytokine biosynthetic process	GO:0042036	15	10	0.269885
G-protein signaling, coupled to IP3 second messenger (phospholipase C activating)	GO:0007200	127	59	0.270119
regulation of cellular component size	GO:0032535	113	44	0.272685
excretion	GO:0007588	83	40	0.272699
positive regulation of viral reproduction	GO:0048524	12	5	0.273303
cytoskeletal anchoring at plasma membrane	GO:0007016	37	10	0.273728
positive regulation of caspase activity	GO:0043280	75	37	0.273999
cAMP biosynthetic process	GO:0006171	25	14	0.274143
deoxyribonucleotide metabolic process	GO:0009262	19	11	0.274492
telomere maintenance via telomerase	GO:0007004	30	14	0.274521
indolalkylamine metabolic process	GO:0006586	16	8	0.274529
DNA fragmentation during apoptosis	GO:0006309	20	11	0.274868
DNA topological change	GO:0006265	16	9	0.274938
pyrimidine nucleotide metabolic process	GO:0006220	65	33	0.274992
apoptotic nuclear changes	GO:0030262	27	15	0.275908
gene silencing	GO:0016458	45	17	0.276902
pyrimidine base biosynthetic process	GO:0019856	14	7	0.277004
energy reserve metabolic process	GO:0006112	66	38	0.277031
microtubule organizing center organization and biogenesis	GO:0031023	25	17	0.277277
viral infectious cycle	GO:0019058	66	24	0.277374
cAMP metabolic process	GO:0046058	32	17	0.277653
negative regulation of transport	GO:0051051	44	24	0.277752
glycosphingolipid biosynthetic process	GO:0006688	15	11	0.278569
gluconeogenesis	GO:0006094	25	16	0.279892
pyrimidine deoxyribonucleotide metabolic process	GO:0009219	13	7	0.280004
mitotic cell cycle spindle assembly checkpoint	GO:0007094	22	7	0.280379
cell killing	GO:0001906	17	10	0.280571
negative regulation of catabolic process	GO:0009895	13	5	0.280624
carboxylic acid catabolic process	GO:0046395	57	31	0.280781
membrane protein proteolysis	GO:0033619	35	13	0.280843
male meiosis	GO:0007140	5	5	0.281
detection of chemical stimulus	GO:0009593	32	13	0.281221
amine catabolic process	GO:0009310	128	63	0.284569
ubiquinone metabolic process	GO:0006743	21	12	0.284739
pyrimidine nucleotide biosynthetic process	GO:0006221	47	24	0.284871
arginine metabolic process	GO:0006525	22	13	0.285106
phenol metabolic process	GO:0018958	42	23	0.285251
positive regulation of cell cycle	GO:0045787	22	11	0.286059
nitrogen compound catabolic process	GO:0044270	130	65	0.286728
ensheathment of neurons	GO:0007272	35	19	0.287518
microtubule nucleation	GO:0007020	23	8	0.288342
regulation of osteoclast differentiation	GO:0045670	9	5	0.288358
chondroitin sulfate biosynthetic process	GO:0030206	16	8	0.288722
rRNA transcription	GO:0009303	12	7	0.290328
synaptic vesicle transport	GO:0048489	32	14	0.290992
response to bacterium	GO:0009617	94	73	0.292077
amyloid precursor protein metabolic process	GO:0042982	22	10	0.292102
leukocyte degranulation	GO:0043299	8	5	0.292397
cellular response to nutrient levels	GO:0031669	25	15	0.292522
post-Golgi vesicle-mediated transport	GO:0006892	57	18	0.29362
protein stabilization	GO:0050821	20	9	0.2943
nucleosome disassembly	GO:0006337	16	8	0.295495
folic acid transport	GO:0015884	13	6	0.296402
retinol metabolic process	GO:0042572	14	5	0.296649
regulation of cellular pH	GO:0030641	22	10	0.296967
nucleoside transport	GO:0015858	10	5	0.297031
response to inorganic substance	GO:0010035	64	27	0.297161
nucleobase metabolic process	GO:0009112	36	16	0.297385
response to osmotic stress	GO:0006970	9	5	0.297414
chromatin silencing	GO:0006342	22	11	0.297479
protein import into nucleus, translocation	GO:0000060	35	16	0.29777
glutamine family amino acid biosynthetic process	GO:0009084	26	20	0.300564
cytoplasmic sequestering of protein	GO:0051220	24	13	0.300721
gastrulation	GO:0007369	23	11	0.300748
induction of apoptosis by intracellular signals	GO:0008629	60	25	0.300864
regulation of cellular biosynthetic process	GO:0031326	166	85	0.300966
regulation of protein complex assembly	GO:0043254	18	7	0.301094
regulation of behavior	GO:0050795	15	8	0.301226
developmental growth	GO:0048589	16	9	0.301374
bile acid biosynthetic process	GO:0006699	10	7	0.301478
synapse organization and biogenesis	GO:0050808	62	27	0.303484
autophagy	GO:0006914	43	21	0.303954
pyrimidine nucleotide-sugar transport	GO:0015781	11	5	0.303994
protein amino acid sulfation	GO:0006477	14	9	0.304067
peptide or protein amino-terminal blocking	GO:0018409	12	6	0.304097
negative regulation of intracellular transport	GO:0032387	28	15	0.304235
fat-soluble vitamin metabolic process	GO:0006775	23	12	0.304267
telomere organization and biogenesis	GO:0032200	43	21	0.304338
'de novo' posttranslational protein folding	GO:0051084	21	9	0.304449
detection of biotic stimulus	GO:0009595	24	15	0.30462
DNA-dependent DNA replication	GO:0006261	139	76	0.305185
Golgi to endosome transport	GO:0006895	21	6	0.306469
negative regulation of phosphorus metabolic process	GO:0010563	16	7	0.306543
regulation of defense response	GO:0031347	31	18	0.308286
synaptic transmission, cholinergic	GO:0007271	14	9	0.308545
negative regulation of myeloid leukocyte differentiation	GO:0002762	12	6	0.30864
positive regulation of MAPKKK cascade	GO:0043410	25	10	0.308768
DNA duplex unwinding	GO:0032508	26	14	0.308927
pigment biosynthetic process	GO:0046148	65	31	0.311506
amino acid catabolic process	GO:0009063	122	60	0.31274
amino sugar catabolic process	GO:0046348	12	9	0.313036
positive regulation of nitric oxide biosynthetic process	GO:0045429	25	7	0.313376
positive regulation of lyase activity	GO:0051349	64	25	0.314696
mesoderm morphogenesis	GO:0048332	20	8	0.31504
response to light stimulus	GO:0009416	75	39	0.315881
positive regulation of anti-apoptosis	GO:0045768	29	7	0.316326
negative regulation of transcription factor import into nucleus	GO:0042992	22	13	0.316609
regulation of translation	GO:0006417	123	68	0.316981
regulation of anti-apoptosis	GO:0045767	40	10	0.317078
protein amino acid prenylation	GO:0018346	19	6	0.317158
glycine metabolic process	GO:0006544	32	16	0.317321
regulation of transcription factor import into nucleus	GO:0042990	29	18	0.317337
bone resorption	GO:0045453	10	6	0.317547
folic acid and derivative biosynthetic process	GO:0009396	21	9	0.3177
synaptogenesis	GO:0007416	36	23	0.318732
fatty acid transport	GO:0015908	16	5	0.321448
neurotransmitter metabolic process	GO:0042133	32	18	0.32168
regulation of blood pressure	GO:0008217	60	31	0.321912
porphyrin catabolic process	GO:0006787	12	5	0.324092
interspecies interaction between organisms	GO:0044419	56	22	0.325698
cellular response to starvation	GO:0009267	24	14	0.325767
catecholamine metabolic process	GO:0006584	41	22	0.32609
pyrimidine ribonucleotide biosynthetic process	GO:0009220	37	19	0.326414
response to nutrient	GO:0007584	36	17	0.326626
regulation of embryonic development	GO:0045995	17	6	0.327149
striated muscle cell differentiation	GO:0051146	14	6	0.327541
SMAD protein complex assembly	GO:0007183	7	5	0.327927
nucleoside triphosphate biosynthetic process	GO:0009142	110	59	0.327963
peripheral nervous system development	GO:0007422	23	13	0.328014
cellular response to extracellular stimulus	GO:0031668	26	16	0.330014
serine family amino acid metabolic process	GO:0009069	73	34	0.330276
glycine catabolic process	GO:0006546	18	9	0.330558
S phase	GO:0051320	10	5	0.330584
regulation of muscle contraction	GO:0006937	66	37	0.331164
pigment metabolic process	GO:0042440	72	35	0.332575
spindle organization and biogenesis	GO:0007051	35	21	0.333278
heme metabolic process	GO:0042168	32	17	0.333988
neuron maturation	GO:0042551	24	10	0.334813
spermidine metabolic process	GO:0008216	15	5	0.337645
sulfur amino acid biosynthetic process	GO:0000097	16	9	0.337935
regulation of response to external stimulus	GO:0032101	28	16	0.338073
G1/S transition checkpoint	GO:0031575	28	9	0.338334
positive regulation of NF-kappaB transcription factor activity	GO:0051092	39	19	0.338442
bile acid metabolic process	GO:0008206	30	16	0.33847
centrosome cycle	GO:0007098	19	12	0.338523
copper ion transport	GO:0006825	18	10	0.338903
regulation of hormone secretion	GO:0046883	18	10	0.3393
mitochondrion localization	GO:0051646	14	7	0.339385
response to mechanical stimulus	GO:0009612	19	8	0.339735
defense response to bacterium	GO:0042742	85	69	0.339802
regulation of mRNA processing	GO:0050684	18	9	0.33985
sensory organ development	GO:0007423	21	10	0.343015
negative regulation of immune response	GO:0050777	11	5	0.343158
ribonucleoside triphosphate metabolic process	GO:0009199	118	62	0.343352
folic acid and derivative metabolic process	GO:0006760	30	13	0.343828
tube development	GO:0035295	35	23	0.343833
porphyrin metabolic process	GO:0006778	39	20	0.344114
lipid oxidation	GO:0034440	42	23	0.344231
purine base metabolic process	GO:0006144	17	6	0.34518
C21-steroid hormone metabolic process	GO:0008207	35	19	0.345412
protein tetramerization	GO:0051262	36	14	0.345522
polysaccharide catabolic process	GO:0000272	20	14	0.345918
neutrophil activation	GO:0042119	8	5	0.346301
induction of apoptosis via death domain receptors	GO:0008625	26	14	0.346315
acetyl-CoA metabolic process	GO:0006084	56	31	0.346709
DNA methylation	GO:0006306	28	14	0.346712
regulation of ossification	GO:0030278	22	12	0.346998
DNA replication initiation	GO:0006270	34	20	0.347034
protein heterooligomerization	GO:0051291	19	8	0.347202
iron ion homeostasis	GO:0055072	53	22	0.347427
nucleosome organization	GO:0034728	149	83	0.347454
postreplication repair	GO:0006301	17	6	0.347502
regulation of transcriptional preinitiation complex assembly	GO:0045898	19	7	0.34768
ribonucleoside triphosphate biosynthetic process	GO:0009201	106	57	0.347717
acyl-CoA metabolic process	GO:0006637	16	9	0.347773
positive regulation of protein transport	GO:0051222	7	5	0.347838
energy coupled proton transport, down electrochemical gradient	GO:0015985	71	36	0.347861
oligopeptide transport	GO:0006857	14	6	0.347896
female gonad development	GO:0008585	18	12	0.347992
negative regulation of protein amino acid phosphorylation	GO:0001933	12	5	0.348234
regulation of actin polymerization or depolymerization	GO:0008064	105	41	0.348237
glutamine family amino acid catabolic process	GO:0009065	40	15	0.348342
biogenic amine biosynthetic process	GO:0042401	59	26	0.348894
positive regulation of gene expression, epigenetic	GO:0045815	18	5	0.349102
actin cytoskeleton reorganization	GO:0031532	20	8	0.35058
response to calcium ion	GO:0051592	30	10	0.351481
chloride transport	GO:0006821	86	43	0.351961
regulation of oxidoreductase activity	GO:0051341	19	5	0.352212
acetylcholine receptor signaling, muscarinic pathway	GO:0007213	8	5	0.352605
regulation of epidermal growth factor receptor signaling pathway	GO:0042058	14	6	0.352933
transcription from RNA polymerase III promoter	GO:0006383	36	17	0.354254
CTP metabolic process	GO:0046036	27	15	0.354441
cellular monovalent inorganic cation homeostasis	GO:0030004	36	14	0.355632
NADP metabolic process	GO:0006739	29	14	0.356026
eye development	GO:0001654	13	6	0.356467
peroxisome organization and biogenesis	GO:0007031	33	18	0.35777
plasma membrane organization and biogenesis	GO:0007009	8	5	0.358877
regulation of cyclase activity	GO:0031279	118	52	0.359088
fructose 2,6-bisphosphate metabolic process	GO:0006003	13	9	0.359107
calcium ion-dependent exocytosis	GO:0017156	11	7	0.359222
ATP metabolic process	GO:0046034	89	45	0.359263
glucose catabolic process	GO:0006007	116	65	0.359286
cell redox homeostasis	GO:0045454	20	8	0.359336
actin filament bundle formation	GO:0051017	35	12	0.359431
regulation of nitric oxide biosynthetic process	GO:0045428	27	9	0.359501
detection of stimulus	GO:0051606	97	57	0.359504
regulation of Wnt receptor signaling pathway	GO:0030111	47	17	0.359585
organic anion transport	GO:0015711	30	14	0.359638
arginine biosynthetic process	GO:0006526	8	7	0.361263
regulation of heart contraction	GO:0008016	62	27	0.361464
meiotic recombination	GO:0007131	54	21	0.361471
Wnt receptor signaling pathway, calcium modulating pathway	GO:0007223	25	18	0.361697
monovalent inorganic cation homeostasis	GO:0055067	60	28	0.361857
glycolysis	GO:0006096	93	54	0.362451
porphyrin biosynthetic process	GO:0006779	27	15	0.363501
response to temperature stimulus	GO:0009266	25	14	0.364641
cell aging	GO:0007569	21	11	0.366344
embryonic pattern specification	GO:0009880	22	13	0.367915
caspase activation	GO:0006919	64	32	0.368206
pyrimidine nucleoside metabolic process	GO:0006213	18	10	0.36955
pyrimidine ribonucleotide metabolic process	GO:0009218	40	20	0.370488
glucan biosynthetic process	GO:0009250	15	11	0.371658
establishment of tissue polarity	GO:0007164	9	6	0.371909
tetrahydrobiopterin metabolic process	GO:0046146	11	8	0.37191
chromatin assembly	GO:0031497	154	86	0.372221
phosphoinositide phosphorylation	GO:0046854	17	8	0.372308
negative regulation of gene expression, epigenetic	GO:0045814	28	12	0.372406
detection of external stimulus	GO:0009581	45	30	0.372509
sex differentiation	GO:0007548	74	45	0.372532
regulation of smooth muscle contraction	GO:0006940	22	14	0.372533
mRNA splice site selection	GO:0006376	36	13	0.372835
regulation of protein stability	GO:0031647	34	14	0.372933
viral genome replication	GO:0019079	43	17	0.373354
fatty acid beta-oxidation	GO:0006635	33	16	0.373563
regulation of translational initiation	GO:0006446	81	46	0.376348
positive regulation of response to external stimulus	GO:0032103	21	11	0.376757
activation of adenylate cyclase activity	GO:0007190	45	20	0.37708
chromosome condensation	GO:0030261	26	15	0.377974
N-acetylglucosamine catabolic process	GO:0006046	11	8	0.379998
bone mineralization	GO:0030282	9	7	0.380206
regulated secretory pathway	GO:0045055	12	7	0.380607
synaptic vesicle exocytosis	GO:0016079	15	7	0.381009
regulation of nitrogen compound metabolic process	GO:0051171	30	11	0.381136
regulation of bone mineralization	GO:0030500	19	9	0.383219
positive regulation of nitrogen compound metabolic process	GO:0051173	27	8	0.383381
regulation of chemotaxis	GO:0050920	12	7	0.383417
regulation of inflammatory response	GO:0050727	13	8	0.383783
heme biosynthetic process	GO:0006783	25	13	0.387777
regulation of endothelial cell proliferation	GO:0001936	11	6	0.388695
Notch receptor processing	GO:0007220	22	9	0.388835
axon cargo transport	GO:0008088	19	7	0.388886
purine ribonucleoside triphosphate biosynthetic process	GO:0009206	105	56	0.388969
peptidyl-tyrosine modification	GO:0018212	24	12	0.389082
cyclic-nucleotide-mediated signaling	GO:0019935	154	82	0.392459
serine family amino acid catabolic process	GO:0009071	21	10	0.393448
cGMP metabolic process	GO:0046068	14	11	0.39514
negative regulation of nucleocytoplasmic transport	GO:0046823	23	14	0.396701
arginine catabolic process	GO:0006527	14	6	0.397004
purine ribonucleoside triphosphate metabolic process	GO:0009205	117	61	0.398094
biopolymer methylation	GO:0043414	62	31	0.39866
thiamin and derivative metabolic process	GO:0042723	9	5	0.398828
hormone transport	GO:0009914	15	7	0.398935
branched chain family amino acid catabolic process	GO:0009083	17	9	0.39895
estrogen metabolic process	GO:0008210	16	9	0.399362
odontogenesis	GO:0042476	17	11	0.402672
establishment of vesicle localization	GO:0051650	27	13	0.403251
cytoplasmic sequestering of transcription factor	GO:0042994	19	12	0.403474
DNA ligation	GO:0006266	15	9	0.404653
multicellular organism reproduction	GO:0032504	43	25	0.407682
DNA modification	GO:0006304	35	18	0.407808
mechanosensory behavior	GO:0007638	10	5	0.408015
methylation	GO:0032259	70	36	0.408034
positive regulation of transport	GO:0051050	48	24	0.408098
development of primary sexual characteristics	GO:0045137	43	30	0.409518
spliceosome assembly	GO:0000245	62	27	0.409632
macroautophagy	GO:0016236	15	9	0.409675
spindle checkpoint	GO:0031577	25	8	0.409787
water transport	GO:0006833	19	9	0.410091
neuron adhesion	GO:0007158	14	6	0.410188
positive regulation of T cell proliferation	GO:0042102	29	14	0.410412
ATP biosynthetic process	GO:0006754	77	40	0.410498
epithelial cell differentiation	GO:0030855	12	9	0.410507
embryonic development ending in birth or egg hatching	GO:0009792	50	19	0.413578
female pregnancy	GO:0007565	149	64	0.414886
beta-tubulin folding	GO:0007025	14	8	0.414934
steroid catabolic process	GO:0006706	29	13	0.417212
negative regulation of cellular biosynthetic process	GO:0031327	26	15	0.417448
reproductive developmental process	GO:0003006	81	47	0.417605
germ cell development	GO:0007281	30	13	0.417631
collagen fibril organization	GO:0030199	14	5	0.417763
centrosome organization and biogenesis	GO:0051297	24	16	0.418221
DNA damage response, signal transduction resulting in induction of apoptosis	GO:0008630	26	12	0.418826
mitochondrial transport	GO:0006839	75	44	0.419231
response to carbohydrate stimulus	GO:0009743	15	10	0.419231
malate metabolic process	GO:0006108	14	6	0.421572
DNA damage response, signal transduction by p53 class mediator resulting in induction of apoptosis	GO:0042771	15	5	0.421959
natural killer cell activation	GO:0030101	38	22	0.425443
mitotic sister chromatid segregation	GO:0000070	38	20	0.425866
kidney development	GO:0001822	11	6	0.426084
response to pH	GO:0009268	9	5	0.427948
regulation of mitotic metaphase/anaphase transition	GO:0030071	22	11	0.428358
G-protein signaling, coupled to cyclic nucleotide second messenger	GO:0007187	136	76	0.428664
regulation of tyrosine phosphorylation of Stat3 protein	GO:0042516	15	7	0.428948
mesodermal cell differentiation	GO:0048333	9	5	0.430954
ethanol metabolic process	GO:0006067	9	5	0.431379
ribonucleoside metabolic process	GO:0009119	24	13	0.431406
G-protein signaling, coupled to cAMP nucleotide second messenger	GO:0007188	77	40	0.431594
dicarboxylic acid metabolic process	GO:0043648	26	10	0.431812
reproductive structure development	GO:0048608	41	28	0.432765
cofactor catabolic process	GO:0051187	60	32	0.433356
regulation of innate immune response	GO:0045088	15	8	0.433518
cytokine metabolic process	GO:0042107	16	9	0.433559
sister chromatid segregation	GO:0000819	41	21	0.433602
positive regulation of growth	GO:0045927	21	11	0.433769
protein amino acid ADP-ribosylation	GO:0006471	81	37	0.434017
regulation of liquid surface tension	GO:0050828	12	5	0.434137
DNA damage response, signal transduction by p53 class mediator resulting in cell cycle arrest	GO:0006977	17	6	0.434309
negative regulation of coagulation	GO:0050819	27	15	0.434607
retrograde vesicle-mediated transport, Golgi to ER	GO:0006890	28	14	0.4347
chaperone cofactor-dependent protein folding	GO:0051085	11	6	0.434732
regulation of actin filament polymerization	GO:0030833	24	12	0.435849
negative regulation of protein modification process	GO:0031400	18	8	0.435866
hydrogen peroxide catabolic process	GO:0042744	13	7	0.436066
positive regulation of cell migration	GO:0030335	24	9	0.439775
cellular respiration	GO:0045333	71	37	0.439889
negative regulation of Wnt receptor signaling pathway	GO:0030178	25	10	0.440295
positive regulation of cell motion	GO:0051272	35	13	0.440424
activation of protein kinase C activity	GO:0007205	51	24	0.442426
negative regulation of translation	GO:0017148	20	12	0.443612
positive regulation of endocytosis	GO:0045807	23	11	0.444248
branched chain family amino acid metabolic process	GO:0009081	33	16	0.444498
mRNA cleavage	GO:0006379	18	10	0.444599
organic cation transport	GO:0015695	11	5	0.444748
positive regulation of defense response	GO:0031349	15	10	0.445027
fatty acid catabolic process	GO:0009062	48	26	0.44697
lipid glycosylation	GO:0030259	8	5	0.450009
G2/M transition of mitotic cell cycle	GO:0000086	32	12	0.450057
peptide hormone secretion	GO:0030072	14	6	0.450095
tRNA modification	GO:0006400	9	5	0.450439
cAMP-mediated signaling	GO:0019933	86	42	0.455189
G-protein signaling, adenylate cyclase activating pathway	GO:0007189	19	5	0.45575
DNA damage response, detection of DNA damage	GO:0042769	6	5	0.456185
nucleosome assembly	GO:0006334	133	76	0.459351
regulation of transcription from RNA polymerase III promoter	GO:0006359	10	6	0.459368
peroxisomal transport	GO:0043574	15	7	0.460802
double-strand break repair	GO:0006302	47	21	0.462081
RNA modification	GO:0009451	22	13	0.462832
tryptophanyl-tRNA aminoacylation	GO:0006436	10	6	0.462887
purine ribonucleoside metabolic process	GO:0046128	20	10	0.464532
positive regulation of multicellular organismal process	GO:0051240	34	18	0.465059
acrosome reaction	GO:0007340	6	5	0.465338
peptide biosynthetic process	GO:0043043	11	5	0.465778
transcription-coupled nucleotide-excision repair	GO:0006283	10	6	0.466264
Golgi organization and biogenesis	GO:0007030	25	12	0.468256
androgen metabolic process	GO:0008209	17	12	0.468697
detection of bacterium	GO:0016045	13	10	0.471276
cholesterol transport	GO:0030301	12	5	0.471385
fibrinolysis	GO:0042730	19	10	0.471719
oxidative phosphorylation	GO:0006119	120	64	0.472553
glutamate signaling pathway	GO:0007215	42	18	0.474776
regulation of transforming growth factor beta receptor signaling pathway	GO:0017015	22	8	0.474925
androgen biosynthetic process	GO:0006702	7	5	0.475667
protein lipoylation	GO:0009249	9	5	0.476111
mitotic recombination	GO:0006312	10	5	0.476556
nucleotide catabolic process	GO:0009166	26	13	0.478946
cytokine biosynthetic process	GO:0042089	15	8	0.479216
pyrimidine base metabolic process	GO:0006206	19	10	0.484453
in utero embryonic development	GO:0001701	41	14	0.487488
G1 phase	GO:0051318	47	21	0.487747
acetyl-CoA catabolic process	GO:0046356	45	24	0.488872
tetraterpenoid biosynthetic process	GO:0016109	11	5	0.489484
response to magnesium ion	GO:0032026	11	5	0.493504
positive regulation of cellular biosynthetic process	GO:0031328	50	20	0.493824
negative regulation of hormone secretion	GO:0046888	8	5	0.49396
biogenic amine catabolic process	GO:0042402	12	6	0.49425
calcium-dependent cell-cell adhesion	GO:0016339	50	30	0.494406
metabotropic glutamate receptor signaling pathway	GO:0007216	10	6	0.494706
cell wall organization and biogenesis	GO:0007047	21	15	0.494748
L-serine metabolic process	GO:0006563	37	15	0.495204
response to hydrogen peroxide	GO:0042542	14	8	0.49625
histidine catabolic process	GO:0006548	6	5	0.498151
polyamine biosynthetic process	GO:0006596	20	8	0.504194
estrogen biosynthetic process	GO:0006703	8	6	0.505184
cytokine production	GO:0001816	22	13	0.505605
regulation of muscle cell differentiation	GO:0051147	9	6	0.505647
regulation of NF-kappaB import into nucleus	GO:0042345	22	12	0.505917
myelination	GO:0042552	19	13	0.506066
C21-steroid hormone biosynthetic process	GO:0006700	26	14	0.506209
regulation of receptor-mediated endocytosis	GO:0048259	15	7	0.506284
response to toxin	GO:0009636	19	13	0.506528
protein maturation	GO:0051604	25	10	0.507945
thyroid hormone generation	GO:0006590	10	5	0.507985
sphingolipid catabolic process	GO:0030149	21	9	0.509275
aerobic respiration	GO:0009060	61	32	0.514584
purine salvage	GO:0043101	11	6	0.514916
vesicle localization	GO:0051648	28	14	0.517128
detection of visible light	GO:0009584	28	19	0.51726
regulation of lipid kinase activity	GO:0043550	8	5	0.517378
UTP metabolic process	GO:0046051	26	14	0.517594
G-protein signaling, adenylate cyclase inhibiting pathway	GO:0007193	20	11	0.517614
positive regulation of intracellular transport	GO:0032388	9	6	0.517931
appendage morphogenesis	GO:0035107	28	9	0.518051
protein targeting to mitochondrion	GO:0006626	41	24	0.518109
anaphase	GO:0051322	19	7	0.518171
regulation of calcium ion transport	GO:0051924	16	8	0.518291
glycerol-3-phosphate metabolic process	GO:0006072	17	6	0.518398
deoxyribonucleoside diphosphate metabolic process	GO:0009186	8	5	0.51926
embryonic morphogenesis	GO:0048598	66	27	0.519391
regulation of lipid metabolic process	GO:0019216	37	15	0.519696
morphogenesis of an epithelium	GO:0002009	20	14	0.519802
regulation of blood coagulation	GO:0030193	22	12	0.519851
negative regulation of adenylate cyclase activity	GO:0007194	54	27	0.519853
positive regulation of behavior	GO:0048520	11	6	0.52006
mitochondrial membrane organization and biogenesis	GO:0007006	22	13	0.520307
coenzyme catabolic process	GO:0009109	48	27	0.520316
positive regulation of innate immune response	GO:0045089	8	6	0.520526
G1 phase of mitotic cell cycle	GO:0000080	38	18	0.520629
neuronal ion channel clustering	GO:0045161	13	6	0.520772
cell wall catabolic process	GO:0016998	19	13	0.520772
amino acid derivative catabolic process	GO:0042219	19	10	0.522371
regulation of chromosome organization and biogenesis	GO:0033044	31	12	0.523586
regulation of chromatin assembly or disassembly	GO:0001672	12	5	0.525659
digestive system process	GO:0022600	18	9	0.527215
glycogen catabolic process	GO:0005980	8	5	0.532132
segmentation	GO:0035282	15	7	0.532184
regulation of nucleobase, nucleoside, nucleotide and nucleic acid transport	GO:0032239	15	6	0.532198
external encapsulating structure organization	GO:0045229	24	17	0.532656
hemocyte development	GO:0007516	14	9	0.532801
protein amino acid alkylation	GO:0008213	34	17	0.533126
assembly of spliceosomal tri-snRNP	GO:0000244	9	5	0.537256
regulation of endocytosis	GO:0030100	46	21	0.540827
gliogenesis	GO:0042063	13	9	0.540988
detection of stimulus involved in sensory perception	GO:0050906	29	20	0.541302
regulation of histone modification	GO:0031056	17	6	0.543648
nucleoside diphosphate metabolic process	GO:0009132	12	7	0.544561
cellular metabolic compound salvage	GO:0043094	15	9	0.548143
negative regulation of mitotic cell cycle	GO:0045930	14	6	0.54836
glucan catabolic process	GO:0009251	9	6	0.548839
phototransduction	GO:0007602	27	18	0.549408
transcription from RNA polymerase I promoter	GO:0006360	10	6	0.552598
neurotransmitter biosynthetic process	GO:0042136	13	7	0.55678
barbed-end actin filament capping	GO:0051016	74	26	0.556969
anaerobic glycolysis	GO:0019642	6	5	0.557225
regulation of actin filament depolymerization	GO:0030834	78	27	0.557454
multicellular organismal water homeostasis	GO:0050891	8	5	0.557708
drug transport	GO:0015893	17	12	0.558762
GTP metabolic process	GO:0046039	28	16	0.559315
ribosome assembly	GO:0042255	14	11	0.559533
positive regulation of muscle contraction	GO:0045933	6	5	0.561209
neurotransmitter catabolic process	GO:0042135	15	7	0.561501
phosphatidylinositol biosynthetic process	GO:0006661	8	5	0.561693
response to hexose stimulus	GO:0009746	12	9	0.561823
positive regulation of cell growth	GO:0030307	10	7	0.561986
hyaluronan metabolic process	GO:0030212	8	5	0.567925
pathogenesis	GO:0009405	18	10	0.569918
cytolysis	GO:0019835	19	14	0.570505
aromatic amino acid family metabolic process	GO:0009072	36	21	0.572073
protein export from nucleus	GO:0006611	18	8	0.573604
negative regulation of NF-kappaB import into nucleus	GO:0042347	15	7	0.574724
regulation of ion transport	GO:0043269	19	10	0.576574
lactation	GO:0007595	17	7	0.581555
aspartate family amino acid catabolic process	GO:0009068	9	6	0.583052
pentose-phosphate shunt	GO:0006098	20	10	0.583167
transcription termination	GO:0006353	12	6	0.583549
regulation of protein binding	GO:0043393	8	5	0.583886
translational elongation	GO:0006414	45	22	0.584295
positive regulation of lipid metabolic process	GO:0045834	19	5	0.58729
ATP hydrolysis coupled proton transport	GO:0015991	10	5	0.587789
induction of positive chemotaxis	GO:0050930	9	5	0.588288
serine family amino acid biosynthetic process	GO:0009070	35	16	0.588411
regulation of DNA replication	GO:0006275	33	18	0.588536
DNA synthesis during DNA repair	GO:0000731	8	5	0.588788
regulation of neuron apoptosis	GO:0043523	17	10	0.590138
positive regulation of interleukin-8 biosynthetic process	GO:0045416	8	5	0.591749
negative regulation of translational initiation	GO:0045947	9	6	0.593805
regulation of lipid biosynthetic process	GO:0046890	12	5	0.598719
fat cell differentiation	GO:0045444	20	8	0.601492
non-recombinational repair	GO:0000726	18	8	0.601999
negative regulation of secretion	GO:0051048	16	8	0.602507
spermatid development	GO:0007286	23	13	0.606608
protein polyubiquitination	GO:0000209	23	8	0.609685
establishment of chromosome localization	GO:0051303	11	6	0.621881
regulation of exocytosis	GO:0017157	7	5	0.622422
water homeostasis	GO:0030104	16	8	0.625247
protein-cofactor linkage	GO:0018065	12	6	0.626946
regulation of S phase	GO:0033261	13	6	0.627471
inner mitochondrial membrane organization and biogenesis	GO:0007007	11	7	0.632787
positive regulation of receptor-mediated endocytosis	GO:0048260	10	5	0.635681
negative regulation of multicellular organismal process	GO:0051241	37	22	0.636558
detection of abiotic stimulus	GO:0009582	34	23	0.63801
regulation of immune effector process	GO:0002697	14	6	0.639379
methionine biosynthetic process	GO:0009086	8	5	0.640598
organelle fission	GO:0048285	7	5	0.641132
fibroblast growth factor receptor signaling pathway	GO:0008543	25	10	0.64685
protein homotetramerization	GO:0051289	18	6	0.651568
cell wall metabolic process	GO:0010382	20	14	0.652056
peptidyl-tyrosine phosphorylation	GO:0018108	22	10	0.653737
asymmetric protein localization	GO:0008105	13	5	0.653784
carbohydrate homeostasis	GO:0033500	7	5	0.654327
regulation of interleukin-8 biosynthetic process	GO:0045414	9	6	0.657406
tube morphogenesis	GO:0035239	25	18	0.659303
histidine metabolic process	GO:0006547	14	8	0.659314
positive regulation of translation	GO:0045727	13	7	0.659401
hormone-mediated signaling	GO:0009755	18	10	0.659417
traversing start control point of mitotic cell cycle	GO:0007089	11	6	0.661784
heterophilic cell adhesion	GO:0007157	15	6	0.662329
cell-cell recognition	GO:0009988	11	8	0.66312
peptidoglycan catabolic process	GO:0009253	5	5	0.665179
energy coupled proton transport, against electrochemical gradient	GO:0015988	13	7	0.666307
peptide hormone processing	GO:0016486	9	6	0.667368
superoxide release	GO:0042554	12	9	0.668819
short-chain fatty acid metabolic process	GO:0046459	8	5	0.671723
dopamine receptor signaling pathway	GO:0007212	14	8	0.677098
mitochondrial ATP synthesis coupled electron transport	GO:0042775	43	25	0.678137
intra-Golgi vesicle-mediated transport	GO:0006891	38	16	0.678276
positive regulation of carbohydrate metabolic process	GO:0045913	11	5	0.678677
zymogen activation	GO:0031638	6	5	0.686231
body fluid secretion	GO:0007589	23	13	0.688132
feeding behavior	GO:0007631	35	25	0.693266
melanin biosynthetic process from tyrosine	GO:0006583	11	6	0.694316
blastoderm segmentation	GO:0007350	14	6	0.694881
spermatid differentiation	GO:0048515	27	14	0.697983
mitochondrial electron transport, NADH to ubiquinone	GO:0006120	33	20	0.704301
glutamate metabolic process	GO:0006536	19	9	0.705134
thyroid hormone metabolic process	GO:0042403	11	6	0.711521
sterol catabolic process	GO:0016127	11	6	0.712098
respiratory chain complex IV assembly	GO:0008535	12	6	0.71665
protein targeting to peroxisome	GO:0006625	14	6	0.721792
caspase activation via cytochrome c	GO:0008635	13	7	0.722005
positive regulation of translational initiation	GO:0045948	9	5	0.722148
glutamate catabolic process	GO:0006538	12	5	0.722733
hindbrain development	GO:0030902	17	6	0.726162
glial cell development	GO:0021782	10	7	0.729936
endothelial cell migration	GO:0043542	11	8	0.729966
response to fungus	GO:0009620	16	12	0.730251
adult behavior	GO:0030534	9	5	0.736663
regulation of cellular catabolic process	GO:0031329	14	5	0.737255
cytoplasmic sequestering of NF-kappaB	GO:0007253	12	6	0.738163
sex determination	GO:0007530	19	11	0.747897
regeneration	GO:0031099	7	5	0.749852
vasoconstriction	GO:0042310	6	5	0.750453
receptor guanylyl cyclase signaling pathway	GO:0007168	7	5	0.756947
aromatic compound catabolic process	GO:0019439	31	18	0.760314
copper ion homeostasis	GO:0055070	15	8	0.765353
mitotic chromosome condensation	GO:0007076	17	10	0.765464
phosphatidylinositol metabolic process	GO:0046488	9	6	0.765716
respiratory electron transport chain	GO:0022904	44	26	0.770431
sulfate transport	GO:0008272	17	10	0.771668
monoamine transport	GO:0015844	9	6	0.774176
tyrosine metabolic process	GO:0006570	21	11	0.774535
sperm motility	GO:0030317	12	9	0.774537
spliceosomal snRNP biogenesis	GO:0000387	14	8	0.777003
cell volume homeostasis	GO:0006884	11	7	0.777355
protein import into mitochondrion	GO:0043681	13	9	0.783465
cytokine secretion	GO:0050663	7	5	0.785865
embryonic limb morphogenesis	GO:0030326	26	8	0.791225
vascular process in circulatory system	GO:0003018	15	12	0.797207
single fertilization	GO:0007338	52	39	0.798419
striated muscle contraction	GO:0006941	49	24	0.80033
defense response to fungus	GO:0050832	11	10	0.811208
plasma membrane fusion	GO:0045026	19	9	0.816281
fertilization	GO:0009566	53	40	0.817027
oligodendrocyte development	GO:0014003	8	6	0.817097
autophagosome formation	GO:0000045	13	8	0.817101
regulation of striated muscle contraction	GO:0006942	15	10	0.817483
catecholamine biosynthetic process	GO:0042423	13	7	0.817602
vesicle organization and biogenesis	GO:0016050	27	13	0.826923
maintenance of fidelity during DNA-dependent DNA replication	GO:0045005	53	29	0.836536
sperm-egg recognition	GO:0035036	6	6	0.840718
response to heat	GO:0009408	11	8	0.844761
mating	GO:0007618	10	6	0.853481
aromatic amino acid family catabolic process	GO:0009074	22	12	0.853878
pentose metabolic process	GO:0019321	11	6	0.858963
regulation of carbohydrate metabolic process	GO:0006109	15	8	0.859169
pigmentation	GO:0043473	13	6	0.863217
cardiac cell differentiation	GO:0035051	9	5	0.889351
tachykinin signaling pathway	GO:0007217	7	5	0.895758
protein import into mitochondrial inner membrane	GO:0045039	8	6	0.896863
substrate-bound cell migration	GO:0006929	9	8	0.896971
regulation of tube size	GO:0035150	12	10	0.901135
male gonad development	GO:0008584	15	11	0.907624
tyrosine catabolic process	GO:0006572	10	5	0.911808
determination of bilateral symmetry	GO:0009855	7	5	0.912514
L-serine biosynthetic process	GO:0006564	22	9	0.918875
axis specification	GO:0009798	7	5	0.927982
L-phenylalanine metabolic process	GO:0006558	16	9	0.929798
negative regulation of DNA metabolic process	GO:0051053	14	10	0.938434
development of primary male sexual characteristics	GO:0046546	17	13	0.940073
male sex differentiation	GO:0046661	19	15	0.947449
regulation of DNA replication initiation	GO:0030174	15	8	0.948007
sensory perception of smell	GO:0007608	75	49	0.95692
histone methylation	GO:0016571	12	8	0.959096
regulation of vasoconstriction	GO:0019229	11	6	0.976388
fusion of sperm to egg plasma membrane	GO:0007342	8	6	0.980578
negative regulation of DNA replication initiation	GO:0032297	9	6	0.982006
gamma-aminobutyric acid signaling pathway	GO:0007214	24	14	0.982314
sensory perception of chemical stimulus	GO:0007606	99	65	0.990778
sensory perception of taste	GO:0050909	24	16	0.996345
