# Supplementary material for: Subgingival bacterial colonization profiles correlate with gingival tissue gene expression
Source: BMC Microbiol. 2009 Oct 18;9:221. doi: 10.1186/1471-2180-9-221 (PMC2771036; doi:10.1186/1471-2180-9-221)
Supplement: Additional file 15 — Table S15. List of all statistically significantly regulated GO groups in the gingival tissues according to levels of each of the 11 investigated species in the adjacent pockets. [file 1471-2180-9-221-S15.ZIP › Pm_GO_complete.xls]

## Sheet: Pm_GeneOntology
Group Name	ID	Probes (n)	Genes (n)	p-value
blood vessel development	GO:0001568	150	61	9.757e-11
antigen processing and presentation of peptide antigen via MHC class I	GO:0002474	167	55	1.005e-10
hemopoiesis	GO:0030097	203	81	1.088e-10
regulation of Rho protein signal transduction	GO:0035023	233	85	1.187e-10
hemopoietic or lymphoid organ development	GO:0048534	205	82	1.306e-10
regulation of lymphocyte activation	GO:0051249	88	46	1.423e-10
carboxylic acid biosynthetic process	GO:0046394	137	67	1.451e-10
antigen processing and presentation of peptide antigen	GO:0048002	173	58	1.632e-10
MAPKKK cascade	GO:0000165	193	84	1.866e-10
regulation of cell activation	GO:0050865	92	48	2.088e-10
vasculature development	GO:0001944	154	62	2.177e-10
regulation of cell differentiation	GO:0045595	160	74	2.612e-10
leukocyte activation	GO:0045321	219	100	3.265e-10
antigen processing and presentation	GO:0019882	212	81	4.353e-10
fatty acid biosynthetic process	GO:0006633	122	57	6.53e-10
coenzyme biosynthetic process	GO:0009108	129	65	7.091e-10
hemostasis	GO:0007599	186	88	7.234e-10
angiogenesis	GO:0001525	137	57	1.224e-09
immune system development	GO:0002520	212	86	1.306e-09
immune effector process	GO:0002252	120	66	1.432e-09
negative regulation of signal transduction	GO:0009968	196	78	1.455e-09
regulation of anatomical structure morphogenesis	GO:0022603	133	48	1.503e-09
anatomical structure formation	GO:0048646	161	66	3.585e-09
innate immune response	GO:0045087	117	70	3.64e-09
lymphocyte activation	GO:0046649	180	80	3.879e-09
positive regulation of immune system process	GO:0002684	149	83	4.296e-09
cofactor biosynthetic process	GO:0051188	157	81	5.366e-09
humoral immune response	GO:0006959	122	66	5.561e-09
positive regulation of transferase activity	GO:0051347	211	89	8.634e-09
positive regulation of kinase activity	GO:0033674	208	87	8.736e-09
acute inflammatory response	GO:0002526	117	63	1.251e-08
leukocyte mediated immunity	GO:0002443	91	47	1.392e-08
regulation of MAP kinase activity	GO:0043405	128	55	1.486e-08
carbohydrate biosynthetic process	GO:0016051	162	85	1.998e-08
blood coagulation	GO:0007596	170	82	2.037e-08
lipid transport	GO:0006869	153	69	2.082e-08
wound healing	GO:0042060	188	92	5.597e-08
ectoderm development	GO:0007398	166	95	9.807e-08
lymphocyte mediated immunity	GO:0002449	83	42	1.168e-07
regulation of cell adhesion	GO:0030155	118	45	1.396e-07
positive regulation of transcription from RNA polymerase II promoter	GO:0045944	147	50	1.728e-07
regulation of T cell activation	GO:0050863	69	39	2.661e-07
adaptive immune response	GO:0002250	87	45	3.717e-07
cellular carbohydrate biosynthetic process	GO:0034637	135	73	5.681e-07
membrane lipid biosynthetic process	GO:0046467	159	81	6.766e-07
sulfur metabolic process	GO:0006790	139	68	7.168e-07
negative regulation of catalytic activity	GO:0043086	199	89	7.208e-07
phosphate transport	GO:0006817	176	81	7.357e-07
regulation of response to stimulus	GO:0048583	166	90	7.779e-07
protein amino acid N-linked glycosylation	GO:0006487	69	39	1.274e-06
regulation of cytokine biosynthetic process	GO:0042035	74	41	1.501e-06
positive regulation of response to stimulus	GO:0048584	128	70	1.582e-06
immunoglobulin mediated immune response	GO:0016064	69	34	1.978e-06
regulation of GTPase activity	GO:0043087	116	46	2.328e-06
epidermis development	GO:0008544	143	85	2.699e-06
muscle development	GO:0007517	257	98	2.747e-06
activation of immune response	GO:0002253	83	44	3.418e-06
B cell mediated immunity	GO:0019724	71	35	5.907e-06
regulation of immune response	GO:0050776	110	59	1.123e-05
negative regulation of transferase activity	GO:0051348	89	39	1.548e-05
positive regulation of immune response	GO:0050778	97	53	1.579e-05
sulfur compound biosynthetic process	GO:0044272	77	36	1.594e-05
aminoglycan metabolic process	GO:0006022	101	46	2.076e-05
cell-matrix adhesion	GO:0007160	161	60	2.081e-05
apoptotic program	GO:0008632	169	74	2.17e-05
cell-substrate adhesion	GO:0031589	163	62	2.339e-05
regulation of cell shape	GO:0008360	90	34	2.372e-05
leukocyte differentiation	GO:0002521	87	35	2.665e-05
regulation of cell morphogenesis	GO:0022604	95	35	2.712e-05
icosanoid metabolic process	GO:0006690	79	38	2.747e-05
stress-activated protein kinase signaling pathway	GO:0031098	96	39	3.046e-05
cellular protein complex assembly	GO:0043623	193	89	3.737e-05
generation of neurons	GO:0048699	228	94	4.131e-05
phospholipid biosynthetic process	GO:0008654	137	67	4.222e-05
organic acid transport	GO:0015849	116	58	4.697e-05
peptidyl-amino acid modification	GO:0018193	131	66	4.913e-05
response to protein stimulus	GO:0051789	113	58	6.996e-05
cellular defense response	GO:0006968	188	95	7.137e-05
glycosaminoglycan metabolic process	GO:0030203	100	45	7.799e-05
protein processing	GO:0016485	147	70	8.52e-05
mitochondrion organization and biogenesis	GO:0007005	122	56	0.0001064
positive regulation of MAP kinase activity	GO:0043406	82	34	0.0001079
JNK cascade	GO:0007254	93	38	0.0001307
activation of plasma proteins during acute inflammatory response	GO:0002541	64	35	0.0001334
regulation of G-protein coupled receptor protein signaling pathway	GO:0008277	79	34	0.0001869
negative regulation of transcription from RNA polymerase II promoter	GO:0000122	193	81	0.0001873
integrin-mediated signaling pathway	GO:0007229	165	61	0.0001949
cell cycle arrest	GO:0007050	189	74	0.0002194
cell motility	GO:0048870	173	86	0.0002371
cell recognition	GO:0008037	59	32	0.0003276
Notch signaling pathway	GO:0007219	107	40	0.0003519
Ras protein signal transduction	GO:0007265	124	53	0.0003545
cholesterol metabolic process	GO:0008203	151	76	0.0004151
growth	GO:0040007	133	64	0.0004462
T cell activation	GO:0042110	72	34	0.0004476
regulation of cell migration	GO:0030334	88	34	0.0004609
sterol metabolic process	GO:0016125	159	81	0.0005101
cell migration	GO:0016477	148	73	0.0005362
sphingolipid metabolic process	GO:0006665	97	50	0.0006041
carbohydrate transport	GO:0008643	69	29	0.0006465
exocytosis	GO:0006887	170	81	0.0006484
ER to Golgi vesicle-mediated transport	GO:0006888	193	78	0.0006507
regulation of I-kappaB kinase/NF-kappaB cascade	GO:0043122	228	98	0.0006732
amino acid transport	GO:0006865	78	40	0.0007229
regulation of cell motion	GO:0051270	112	44	0.000724
apoptotic mitochondrial changes	GO:0008637	54	17	0.0007392
positive regulation of cell differentiation	GO:0045597	70	27	0.0007934
induction of apoptosis by extracellular signals	GO:0008624	98	42	0.0009459
oxygen and reactive oxygen species metabolic process	GO:0006800	50	32	0.001089
transition metal ion transport	GO:0000041	112	45	0.001247
calcium ion homeostasis	GO:0055074	161	89	0.001409
activation of protein kinase activity	GO:0032147	124	50	0.001447
cell projection organization and biogenesis	GO:0030030	194	79	0.001569
positive regulation of protein metabolic process	GO:0051247	93	42	0.001597
metal ion homeostasis	GO:0055065	179	96	0.001738
cytokine and chemokine mediated signaling pathway	GO:0019221	45	25	0.001745
positive regulation of cellular protein metabolic process	GO:0032270	90	40	0.00175
negative regulation of protein metabolic process	GO:0051248	182	71	0.001755
polysaccharide metabolic process	GO:0005976	79	53	0.001832
nuclear import	GO:0051170	165	65	0.001994
lipoprotein metabolic process	GO:0042157	103	50	0.002117
response to virus	GO:0009615	134	79	0.002228
positive regulation of cell activation	GO:0050867	59	31	0.00223
amine transport	GO:0015837	94	50	0.002275
microtubule cytoskeleton organization and biogenesis	GO:0000226	138	71	0.002325
regulation of cell size	GO:0008361	175	77	0.00234
positive regulation of lymphocyte activation	GO:0051251	58	30	0.002347
icosanoid biosynthetic process	GO:0046456	53	26	0.002351
protein-chromophore linkage	GO:0018298	66	23	0.00243
regulation of protein modification process	GO:0031399	84	33	0.002487
B cell activation	GO:0042113	81	30	0.002692
regulation of phosphate metabolic process	GO:0019220	87	37	0.002729
cellular polysaccharide metabolic process	GO:0044264	77	51	0.002887
regulation of secretion	GO:0051046	71	33	0.00313
regulation of phosphorylation	GO:0042325	78	33	0.003171
chromatin remodeling	GO:0006338	106	46	0.003511
positive regulation of cytokine biosynthetic process	GO:0042108	51	28	0.003575
vitamin metabolic process	GO:0006766	116	56	0.003984
regulation of organelle organization and biogenesis	GO:0033043	200	75	0.004118
oxidoreduction coenzyme metabolic process	GO:0006733	77	37	0.004235
nitrogen compound biosynthetic process	GO:0044271	170	91	0.004253
regulation of peptidase activity	GO:0052547	115	52	0.004276
water-soluble vitamin metabolic process	GO:0006767	87	41	0.00454
regulation of myeloid cell differentiation	GO:0045637	55	19	0.004625
regulation of mitotic cell cycle	GO:0007346	174	77	0.005453
steroid biosynthetic process	GO:0006694	151	75	0.005693
protein import into nucleus	GO:0006606	162	64	0.005842
regulation of cytoskeleton organization and biogenesis	GO:0051493	169	63	0.005912
transmembrane receptor protein serine/threonine kinase signaling pathway	GO:0007178	93	39	0.005936
glucose metabolic process	GO:0006006	171	94	0.006642
maintenance of location	GO:0051235	91	41	0.006694
oligosaccharide metabolic process	GO:0009311	33	14	0.007604
elevation of cytosolic calcium ion concentration	GO:0007204	84	47	0.007659
cellular carbohydrate catabolic process	GO:0044275	167	98	0.007698
regulation of homeostatic process	GO:0032844	36	12	0.008539
positive regulation of myeloid cell differentiation	GO:0045639	32	7	0.008552
mesoderm development	GO:0007498	57	29	0.00872
activation of MAPK activity	GO:0000187	62	30	0.008776
RNA catabolic process	GO:0006401	96	49	0.009086
negative regulation of cellular component organization	GO:0051129	174	65	0.009087
Wnt receptor signaling pathway	GO:0016055	173	83	0.009272
JAK-STAT cascade	GO:0007259	67	29	0.009437
endosome transport	GO:0016197	76	29	0.009495
cell growth	GO:0016049	90	37	0.009515
release of cytochrome c from mitochondria	GO:0001836	40	12	0.00952
positive regulation of hydrolase activity	GO:0051345	138	58	0.009571
protein amino acid lipidation	GO:0006497	80	36	0.009651
cellular response to unfolded protein	GO:0034620	19	9	0.009717
regulation of angiogenesis	GO:0045765	64	29	0.009814
cotranslational protein targeting to membrane	GO:0006613	24	11	0.009872
myeloid cell differentiation	GO:0030099	60	28	0.0104404
T cell differentiation	GO:0030217	27	13	0.0104555
lymphocyte differentiation	GO:0030098	67	27	0.0105015
positive regulation of I-kappaB kinase/NF-kappaB cascade	GO:0043123	207	91	0.0105072
glutathione biosynthetic process	GO:0006750	21	11	0.0113809
complement activation, classical pathway	GO:0006958	55	28	0.0118727
regulation of neurogenesis	GO:0050767	46	16	0.0121008
unsaturated fatty acid metabolic process	GO:0033559	18	7	0.012363
peptide metabolic process	GO:0006518	40	21	0.0127317
negative regulation of cellular protein metabolic process	GO:0032269	171	67	0.0132944
circulatory system process	GO:0003013	165	87	0.0134388
regulation of axonogenesis	GO:0050770	34	11	0.0134568
isoprenoid metabolic process	GO:0006720	48	24	0.0137023
protein import	GO:0017038	184	77	0.0137305
phagocytosis	GO:0006909	40	22	0.0141542
receptor-mediated endocytosis	GO:0006898	80	34	0.0141778
protein oligomerization	GO:0051259	87	39	0.0152873
regulation of mitochondrial depolarization	GO:0051900	32	10	0.0154219
protein modification by small protein conjugation	GO:0032446	167	63	0.0164793
leukotriene biosynthetic process	GO:0019370	27	15	0.0169436
lipopolysaccharide metabolic process	GO:0008653	10	7	0.0183934
protein targeting to membrane	GO:0006612	43	20	0.0185357
glutathione metabolic process	GO:0006749	26	15	0.0190178
ossification	GO:0001503	100	44	0.0190361
regulation of lymphocyte differentiation	GO:0045619	26	16	0.0190928
glucose transport	GO:0015758	38	15	0.0191163
muscle cell differentiation	GO:0042692	61	16	0.0191902
regulation of protein amino acid phosphorylation	GO:0001932	56	23	0.0197879
ribonucleotide metabolic process	GO:0009259	165	86	0.0197976
ribonucleotide biosynthetic process	GO:0009260	151	80	0.0202476
negative regulation of caspase activity	GO:0043154	40	15	0.0206621
regulation of transcription factor activity	GO:0051090	75	36	0.0208094
negative regulation of hydrolase activity	GO:0051346	45	17	0.0209089
nucleobase, nucleoside, nucleotide and nucleic acid transport	GO:0015931	140	72	0.021214
positive regulation of T cell activation	GO:0050870	51	27	0.0213419
neuropeptide signaling pathway	GO:0007218	131	85	0.0215138
maintenance of location in cell	GO:0051651	86	37	0.0216552
regulation of binding	GO:0051098	102	50	0.02212
acute-phase response	GO:0006953	53	28	0.0221398
positive regulation of phosphorus metabolic process	GO:0010562	45	18	0.022152
regulation of T cell differentiation	GO:0045580	22	14	0.0222585
glycerophospholipid metabolic process	GO:0006650	113	59	0.0222776
neuron development	GO:0048666	167	68	0.0225228
hexose transport	GO:0008645	40	16	0.0225499
positive regulation of B cell activation	GO:0050871	12	7	0.0226576
purine nucleotide biosynthetic process	GO:0006164	139	75	0.0230405
neurite development	GO:0031175	145	58	0.0230746
negative regulation of microtubule depolymerization	GO:0007026	37	11	0.0231573
neuron differentiation	GO:0030182	181	76	0.0239956
transforming growth factor beta receptor signaling pathway	GO:0007179	64	30	0.0243984
glycolipid metabolic process	GO:0006664	43	24	0.0247144
cholesterol biosynthetic process	GO:0006695	51	24	0.0248258
actin polymerization or depolymerization	GO:0008154	51	16	0.024879
cell cycle checkpoint	GO:0000075	137	52	0.0251915
regulation of DNA binding	GO:0051101	87	43	0.0253566
signal peptide processing	GO:0006465	12	9	0.0265823
regulation of interleukin-2 biosynthetic process	GO:0045076	21	10	0.026609
steroid hormone receptor signaling pathway	GO:0030518	134	49	0.026624
ER-nuclear signaling pathway	GO:0006984	30	14	0.0267215
DNA damage response, signal transduction	GO:0042770	86	34	0.0270958
maintenance of protein location	GO:0045185	79	32	0.0274087
regulation of peptidyl-tyrosine phosphorylation	GO:0050730	53	21	0.0274203
proton transport	GO:0015992	132	66	0.0274716
interphase	GO:0051325	159	64	0.0275132
amino acid derivative metabolic process	GO:0006575	131	65	0.0279167
purine nucleotide metabolic process	GO:0006163	149	79	0.028151
inactivation of MAPK activity	GO:0000188	37	17	0.0292335
hydrogen transport	GO:0006818	136	67	0.0294681
rhythmic process	GO:0048511	74	38	0.0298025
interphase of mitotic cell cycle	GO:0051329	150	61	0.0301041
regulation of B cell activation	GO:0050864	19	11	0.0303834
coenzyme A metabolic process	GO:0015936	12	7	0.0304824
myeloid leukocyte activation	GO:0002274	28	16	0.0312962
negative regulation of immune system process	GO:0002683	35	16	0.031424
extracellular structure organization	GO:0043062	117	49	0.0314788
leukotriene metabolic process	GO:0006691	34	18	0.031602
I-kappaB kinase/NF-kappaB cascade	GO:0007249	80	40	0.031662
purine ribonucleotide biosynthetic process	GO:0009152	132	70	0.0321437
positive regulation of secretion	GO:0051047	30	17	0.0328598
microtubule-based movement	GO:0007018	187	96	0.0330678
NLS-bearing substrate import into nucleus	GO:0006607	65	19	0.0339147
biogenic amine metabolic process	GO:0006576	114	56	0.0339769
vitamin biosynthetic process	GO:0009110	41	19	0.0340493
erythrocyte differentiation	GO:0030218	22	12	0.0343657
polysaccharide biosynthetic process	GO:0000271	31	21	0.0344496
homeostasis of number of cells	GO:0048872	24	14	0.0346651
heterocycle metabolic process	GO:0046483	134	63	0.0350111
pyridine nucleotide biosynthetic process	GO:0019363	31	13	0.0351146
peptide cross-linking	GO:0018149	26	18	0.035146
positive regulation of T cell differentiation	GO:0045582	17	11	0.0369283
water-soluble vitamin biosynthetic process	GO:0042364	37	17	0.0369454
amine biosynthetic process	GO:0009309	152	81	0.0369622
covalent chromatin modification	GO:0016569	73	32	0.0370246
superoxide metabolic process	GO:0006801	32	21	0.0370523
positive regulation of interleukin-2 biosynthetic process	GO:0045086	19	8	0.0370528
protein secretion	GO:0009306	46	21	0.0371915
regulation of proteolysis	GO:0030162	38	14	0.037258
purine ribonucleotide metabolic process	GO:0009150	142	74	0.0376438
response to hypoxia	GO:0001666	39	17	0.0378498
actin filament organization	GO:0007015	76	30	0.0378934
intracellular receptor-mediated signaling pathway	GO:0030522	139	51	0.0384427
sterol biosynthetic process	GO:0016126	58	28	0.0393481
hexose catabolic process	GO:0019320	137	76	0.0395535
response to abiotic stimulus	GO:0009628	168	80	0.0401805
leukocyte migration	GO:0050900	33	20	0.0404622
maintenance of protein location in cell	GO:0032507	78	31	0.0409545
pyridine nucleotide metabolic process	GO:0019362	56	25	0.0410659
proteoglycan biosynthetic process	GO:0030166	44	19	0.0421903
negative regulation of organelle organization and biogenesis	GO:0010639	136	48	0.0422432
glutamine family amino acid metabolic process	GO:0009064	83	44	0.0422653
regulation of microtubule-based process	GO:0032886	43	14	0.0422939
negative regulation of cell migration	GO:0030336	31	12	0.042351
regulation of microtubule polymerization or depolymerization	GO:0031110	39	12	0.0436564
regulation of epithelial cell proliferation	GO:0050678	33	10	0.0438016
response to oxidative stress	GO:0006979	95	50	0.0448589
prostaglandin metabolic process	GO:0006693	45	18	0.044874
striated muscle development	GO:0014706	114	36	0.044922
monosaccharide catabolic process	GO:0046365	138	77	0.0449632
membrane fusion	GO:0006944	93	36	0.044983
regulation of interferon-gamma biosynthetic process	GO:0045072	19	13	0.0450729
positive regulation of protein secretion	GO:0050714	23	13	0.0462672
neuron morphogenesis during differentiation	GO:0048667	132	53	0.046297
polyol metabolic process	GO:0019751	55	26	0.0463832
extracellular matrix organization and biogenesis	GO:0030198	57	23	0.0472203
purine nucleoside monophosphate metabolic process	GO:0009126	24	13	0.0474849
anatomical structure homeostasis	GO:0060249	76	40	0.0475576
nucleoside monophosphate metabolic process	GO:0009123	42	22	0.0475789
regulation of transport	GO:0051049	165	79	0.0476746
negative regulation of cell motion	GO:0051271	38	16	0.0483089
positive regulation of cytokine secretion	GO:0050715	20	11	0.048975
negative regulation of cell adhesion	GO:0007162	51	20	0.0495804
B cell proliferation	GO:0042100	14	7	0.0497401
ribonucleoside monophosphate metabolic process	GO:0009161	39	21	0.0497452
positive regulation of protein amino acid phosphorylation	GO:0001934	26	15	0.0500061
negative regulation of MAP kinase activity	GO:0043407	40	18	0.0501632
regulation of cell cycle process	GO:0010564	89	41	0.0507589
NAD metabolic process	GO:0019674	18	7	0.0517555
glycoprotein catabolic process	GO:0006516	39	15	0.0518173
chromosome segregation	GO:0007059	101	47	0.0518283
negative regulation of growth	GO:0045926	89	39	0.051883
RNA localization	GO:0006403	128	63	0.0519769
cyclic nucleotide metabolic process	GO:0009187	72	35	0.0520526
cell junction organization	GO:0034330	40	17	0.0521981
protein ubiquitination	GO:0016567	159	57	0.0529134
cell morphogenesis during differentiation	GO:0000904	134	54	0.0555882
T cell receptor signaling pathway	GO:0050852	15	7	0.0557323
myoblast differentiation	GO:0045445	28	5	0.0558056
alcohol biosynthetic process	GO:0046165	38	22	0.055813
regulation of gene expression, epigenetic	GO:0040029	105	40	0.0561227
regulation of intracellular transport	GO:0032386	56	29	0.056709
antigen processing and presentation of peptide or polysaccharide antigen via MHC class II	GO:0002504	27	14	0.0569188
protein amino acid acetylation	GO:0006473	39	15	0.0569246
regulation of ARF protein signal transduction	GO:0032012	41	16	0.0571527
vasculogenesis	GO:0001570	23	8	0.0576414
fucose metabolic process	GO:0006004	40	20	0.0579513
protein amino acid O-linked glycosylation	GO:0006493	51	21	0.058129
platelet activation	GO:0030168	28	14	0.0582677
alcohol catabolic process	GO:0046164	143	79	0.0597364
calcium-mediated signaling	GO:0019722	61	25	0.0600138
mononuclear cell proliferation	GO:0032943	22	11	0.0601264
negative regulation of cell differentiation	GO:0045596	42	25	0.060193
positive regulation of neurogenesis	GO:0050769	22	7	0.0602541
nicotinamide metabolic process	GO:0006769	47	21	0.0602559
cytokinesis	GO:0000910	73	30	0.0602693
regulation of myeloid leukocyte differentiation	GO:0002761	29	10	0.0603578
positive regulation of protein modification process	GO:0031401	47	21	0.0604368
aminoglycan biosynthetic process	GO:0006023	52	22	0.0606189
DNA recombination	GO:0006310	152	70	0.0607731
axonogenesis	GO:0007409	131	52	0.0607921
L-fucose metabolic process	GO:0042354	30	14	0.0609531
regulation of mitosis	GO:0007088	77	35	0.0622614
coenzyme A biosynthetic process	GO:0015937	9	6	0.062436
positive regulation of cellular component organization	GO:0051130	99	40	0.0624989
positive regulation of tyrosine phosphorylation of STAT protein	GO:0042531	9	5	0.0629272
axon guidance	GO:0007411	83	30	0.0634799
cellular component disassembly	GO:0022411	54	30	0.0636628
sulfur amino acid metabolic process	GO:0000096	40	17	0.063747
regulation of CD4-positive, alpha beta T cell differentiation	GO:0043370	14	7	0.0637902
positive regulation of cell adhesion	GO:0045785	12	7	0.0639751
group transfer coenzyme metabolic process	GO:0006752	42	20	0.063994
proteoglycan metabolic process	GO:0006029	60	28	0.0643884
positive regulation of peptidyl-tyrosine phosphorylation	GO:0050731	25	14	0.0658009
lysosome organization and biogenesis	GO:0007040	21	9	0.0663455
macrophage chemotaxis	GO:0048246	9	5	0.0663609
regulation of JNK activity	GO:0043506	41	15	0.0663853
positive regulation of DNA metabolic process	GO:0051054	21	10	0.0664221
negative regulation of cytoskeleton organization and biogenesis	GO:0051494	126	43	0.0664248
histone modification	GO:0016570	69	31	0.0665369
DNA damage checkpoint	GO:0000077	63	23	0.0665543
sphingolipid biosynthetic process	GO:0030148	27	17	0.0665579
cell-cell junction assembly	GO:0007043	31	13	0.0667045
protein amino acid autophosphorylation	GO:0046777	82	33	0.0692062
response to radiation	GO:0009314	103	46	0.0694675
vesicle docking	GO:0048278	56	23	0.0696533
positive regulation of epithelial cell proliferation	GO:0050679	27	7	0.0696593
macrophage activation	GO:0042116	9	5	0.0697961
organelle fusion	GO:0048284	29	8	0.0699873
peptidoglycan metabolic process	GO:0000270	37	24	0.0708645
regulation of synaptic plasticity	GO:0048167	29	11	0.070925
GPI anchor biosynthetic process	GO:0006506	48	25	0.0710555
mast cell activation	GO:0045576	15	7	0.071177
peptidyl-asparagine modification	GO:0018196	16	10	0.0712173
isoprenoid biosynthetic process	GO:0008299	34	17	0.0712283
phosphoinositide metabolic process	GO:0030384	84	42	0.0732325
establishment of RNA localization	GO:0051236	121	62	0.0732955
leukocyte chemotaxis	GO:0030595	29	18	0.0740817
mRNA transport	GO:0051028	116	59	0.074215
regulation of DNA metabolic process	GO:0051052	81	41	0.0760596
negative regulation of survival gene product expression	GO:0008634	12	5	0.0761374
chondroitin sulfate proteoglycan biosynthetic process	GO:0050650	19	9	0.0771055
inositol metabolic process	GO:0006020	13	5	0.0772974
protein amino acid acylation	GO:0043543	45	18	0.0775566
ceramide metabolic process	GO:0006672	40	19	0.077661
rRNA metabolic process	GO:0016072	106	57	0.0785715
antigen receptor-mediated signaling pathway	GO:0050851	19	9	0.0789027
cell-cell junction organization	GO:0045216	37	16	0.0790147
phosphoinositide biosynthetic process	GO:0046489	56	30	0.0790669
positive regulation of interferon-gamma biosynthetic process	GO:0045078	14	10	0.0791044
regulation of protein secretion	GO:0050708	36	18	0.0791302
activation of MAPKKK activity	GO:0000185	12	5	0.0792037
hormone metabolic process	GO:0042445	110	62	0.0814299
RNA elongation	GO:0006354	36	15	0.0816417
G1/S transition of mitotic cell cycle	GO:0000082	59	24	0.0826967
regulation of lymphocyte proliferation	GO:0050670	43	21	0.0835509
lymphocyte chemotaxis	GO:0048247	10	6	0.0836636
vitamin transport	GO:0051180	21	12	0.0845437
protein autoprocessing	GO:0016540	83	34	0.0845589
regulation of axon extension	GO:0030516	21	6	0.085251
proteasomal ubiquitin-dependent protein catabolic process	GO:0043161	37	22	0.0876886
pattern specification process	GO:0007389	70	36	0.0901619
negative regulation of lymphocyte activation	GO:0051250	21	10	0.0902047
response to xenobiotic stimulus	GO:0009410	66	38	0.0902664
protein homooligomerization	GO:0051260	45	19	0.0902964
glycerophospholipid biosynthetic process	GO:0046474	70	38	0.0903068
positive regulation of organelle organization and biogenesis	GO:0010638	35	13	0.0903236
xenobiotic metabolic process	GO:0006805	60	34	0.0903639
mannose metabolic process	GO:0006013	17	10	0.0904291
antigen processing and presentation of endogenous antigen	GO:0019883	22	8	0.0904502
glycosaminoglycan biosynthetic process	GO:0006024	51	21	0.090494
monocarboxylic acid transport	GO:0015718	28	12	0.091213
protein retention in ER lumen	GO:0006621	15	7	0.091849
protein polymerization	GO:0051258	62	35	0.0930492
positive regulation of axonogenesis	GO:0050772	16	5	0.0932067
posttranscriptional regulation of gene expression	GO:0010608	195	91	0.0934687
rRNA processing	GO:0006364	101	54	0.0935782
hexose biosynthetic process	GO:0019319	37	21	0.0950303
nitric oxide metabolic process	GO:0046209	18	10	0.0967286
iron ion transport	GO:0006826	76	23	0.0969502
ER-associated protein catabolic process	GO:0030433	20	12	0.0970305
activation of JNK activity	GO:0007257	38	14	0.0975613
cysteine metabolic process	GO:0006534	12	5	0.0976243
androgen receptor signaling pathway	GO:0030521	100	37	0.0979026
insulin receptor signaling pathway	GO:0008286	58	22	0.0985366
cell junction assembly	GO:0034329	34	14	0.0999781
Rac protein signal transduction	GO:0016601	11	5	0.100183
mitotic cell cycle checkpoint	GO:0007093	73	30	0.10028
positive regulation of angiogenesis	GO:0045766	29	10	0.100971
positive regulation of interleukin-1 secretion	GO:0050716	15	8	0.101116
meiosis	GO:0007126	116	56	0.101382
sphingoid metabolic process	GO:0046519	43	21	0.101792
aging	GO:0007568	27	15	0.102753
sphingomyelin metabolic process	GO:0006684	15	9	0.102912
heart development	GO:0007507	82	33	0.103034
activation of NF-kappaB-inducing kinase activity	GO:0007250	30	13	0.104149
prostaglandin biosynthetic process	GO:0001516	23	10	0.105394
digestion	GO:0007586	124	79	0.105513
cartilage development	GO:0051216	46	22	0.105744
regulation of nucleocytoplasmic transport	GO:0046822	51	28	0.105926
regulation of viral reproduction	GO:0050792	26	15	0.106064
nitric oxide mediated signal transduction	GO:0007263	12	5	0.106869
zinc ion transport	GO:0006829	16	10	0.107131
positive regulation of protein polymerization	GO:0032273	17	7	0.107241
multicellular organismal macromolecule metabolic process	GO:0044259	27	19	0.10726
neutral lipid metabolic process	GO:0006638	12	9	0.107399
negative regulation of response to stimulus	GO:0048585	13	7	0.107481
fucose catabolic process	GO:0019317	22	12	0.107483
regulation of neuronal synaptic plasticity	GO:0048168	16	5	0.107547
negative regulation of transcription factor activity	GO:0043433	15	8	0.107612
viral reproduction	GO:0016032	92	34	0.10808
regulation of protein catabolic process	GO:0042176	31	11	0.108572
tRNA metabolic process	GO:0006399	177	96	0.109075
respiratory gaseous exchange	GO:0007585	54	21	0.109623
transcription initiation	GO:0006352	127	60	0.110493
leukocyte mediated cytotoxicity	GO:0001909	12	7	0.110952
muscle fiber development	GO:0048747	63	12	0.112814
negative regulation of binding	GO:0051100	22	12	0.113062
retinoid metabolic process	GO:0001523	17	8	0.113739
regulation of DNA recombination	GO:0000018	25	11	0.114803
regulation of T cell proliferation	GO:0042129	34	17	0.115113
Rho protein signal transduction	GO:0007266	47	20	0.115203
cellular macromolecular complex disassembly	GO:0034623	32	17	0.115363
regulation of actin cytoskeleton organization and biogenesis	GO:0032956	124	48	0.117381
negative regulation of T cell activation	GO:0050868	9	6	0.117399
neutral amino acid transport	GO:0015804	19	11	0.118272
regulation of JNK cascade	GO:0046328	27	10	0.118815
meiotic cell cycle	GO:0051321	117	57	0.118856
regulation of tyrosine phosphorylation of STAT protein	GO:0042509	20	10	0.119071
vesicle docking during exocytosis	GO:0006904	52	22	0.119096
terpenoid metabolic process	GO:0006721	25	12	0.119232
keratinocyte differentiation	GO:0030216	36	21	0.11935
negative regulation of myeloid cell differentiation	GO:0045638	17	9	0.119493
regulation of Cdc42 protein signal transduction	GO:0032489	25	9	0.120915
urea metabolic process	GO:0019627	11	9	0.121169
skeletal muscle development	GO:0007519	101	31	0.121178
cellular lipid catabolic process	GO:0044242	109	53	0.121403
gland development	GO:0048732	13	9	0.121425
tissue morphogenesis	GO:0048729	49	29	0.121431
interaction with host	GO:0051701	45	15	0.121483
sequestering of metal ion	GO:0051238	9	7	0.121621
nucleoside metabolic process	GO:0009116	54	31	0.121684
brain development	GO:0007420	103	51	0.121793
chondroitin sulfate proteoglycan metabolic process	GO:0050654	20	10	0.12216
cell fate determination	GO:0001709	38	17	0.122199
ribosome biogenesis	GO:0042254	121	67	0.122385
histone acetylation	GO:0016573	23	7	0.122411
actomyosin structure organization and biogenesis	GO:0031032	30	12	0.122968
energy derivation by oxidation of organic compounds	GO:0015980	141	78	0.123072
regulation of neurotransmitter levels	GO:0001505	85	44	0.123307
neuron recognition	GO:0008038	25	10	0.123522
transforming growth factor beta receptor complex assembly	GO:0007181	11	6	0.123535
regulation of alpha-beta T cell activation	GO:0046634	15	8	0.124269
oligosaccharide biosynthetic process	GO:0009312	17	6	0.124468
glycerol metabolic process	GO:0006071	38	19	0.124586
glycosphingolipid metabolic process	GO:0006687	35	20	0.1246
regulation of viral genome replication	GO:0045069	18	10	0.126216
amino acid biosynthetic process	GO:0008652	89	52	0.126312
regulation of survival gene product expression	GO:0045884	16	8	0.127486
positive regulation of transcription factor activity	GO:0051091	46	24	0.128388
peptidyl-histidine phosphorylation	GO:0018106	10	5	0.128436
protein import into nucleus, docking	GO:0000059	55	19	0.128523
cellular protein localization	GO:0034613	20	5	0.130262
tryptophan metabolic process	GO:0006568	8	5	0.130522
regulation of MAPKKK cascade	GO:0043408	33	14	0.131873
vacuole organization and biogenesis	GO:0007033	22	10	0.132081
regulation of neuron differentiation	GO:0045664	24	12	0.132132
response to UV	GO:0009411	31	13	0.132236
leukocyte adhesion	GO:0007159	22	10	0.132342
regulation of cyclin-dependent protein kinase activity	GO:0000079	74	41	0.13245
mitotic spindle organization and biogenesis	GO:0007052	27	13	0.132495
RNA elongation from RNA polymerase II promoter	GO:0006368	20	8	0.132505
antigen processing and presentation of endogenous peptide antigen	GO:0002483	18	6	0.132742
calcium ion transport	GO:0006816	197	91	0.134478
N-acetylglucosamine metabolic process	GO:0006044	31	23	0.134551
DNA integrity checkpoint	GO:0031570	67	26	0.134561
glutamine metabolic process	GO:0006541	36	18	0.134642
nucleoside triphosphate metabolic process	GO:0009141	125	66	0.13473
glucocorticoid metabolic process	GO:0008211	7	5	0.134771
regulation of RNA stability	GO:0043487	19	5	0.136134
dicarboxylic acid transport	GO:0006835	28	9	0.136539
regulation of antigen receptor-mediated signaling pathway	GO:0050854	13	6	0.137796
tRNA processing	GO:0008033	88	49	0.13809
myeloid leukocyte differentiation	GO:0002573	20	8	0.139015
regulation of transmission of nerve impulse	GO:0051969	38	14	0.139144
nucleobase biosynthetic process	GO:0046112	27	11	0.140085
arachidonic acid metabolic process	GO:0019369	13	5	0.140202
glucosamine metabolic process	GO:0006041	32	24	0.140258
response to endogenous stimulus	GO:0009719	47	27	0.140321
amino sugar metabolic process	GO:0006040	38	28	0.140587
T cell selection	GO:0045058	11	6	0.14408
aromatic compound biosynthetic process	GO:0019438	25	15	0.144509
positive regulation of interleukin-1 beta secretion	GO:0050718	14	7	0.144707
calcium-independent cell-cell adhesion	GO:0016338	31	19	0.144939
N-glycan processing	GO:0006491	17	6	0.14501
regulation of protein import into nucleus	GO:0042306	31	19	0.14521
phosphoinositide-mediated signaling	GO:0048015	153	76	0.145314
nucleobase, nucleoside, nucleotide and nucleic acid biosynthetic process	GO:0034654	31	13	0.145583
lipid modification	GO:0030258	119	57	0.14563
cell maturation	GO:0048469	36	17	0.145796
one-carbon compound metabolic process	GO:0006730	138	74	0.146707
establishment or maintenance of cell polarity	GO:0007163	73	26	0.147445
positive regulation of cytoskeleton organization and biogenesis	GO:0051495	24	10	0.148877
nitrogen compound catabolic process	GO:0044270	130	65	0.149094
cell projection biogenesis	GO:0030031	45	20	0.149854
transcription initiation from RNA polymerase II promoter	GO:0006367	87	37	0.149909
response to organic substance	GO:0010033	44	24	0.149999
natural killer cell mediated immunity	GO:0002228	11	6	0.15007
positive regulation of DNA binding	GO:0043388	48	25	0.150274
signal complex assembly	GO:0007172	20	8	0.150749
positive regulation of lymphocyte proliferation	GO:0050671	32	17	0.150869
positive regulation of JNK cascade	GO:0046330	19	6	0.151259
hemoglobin metabolic process	GO:0020027	10	5	0.152714
regulation of muscle contraction	GO:0006937	66	37	0.154274
DNA damage response, signal transduction by p53 class mediator	GO:0030330	32	12	0.154366
viral reproductive process	GO:0022415	80	28	0.154485
methionine metabolic process	GO:0006555	24	9	0.154629
base-excision repair	GO:0006284	50	28	0.154762
multicellular organismal catabolic process	GO:0044243	29	20	0.154908
cholesterol homeostasis	GO:0042632	21	11	0.155096
learning or memory	GO:0007611	42	20	0.155188
fructose metabolic process	GO:0006000	31	19	0.155297
peptide modification	GO:0031179	8	5	0.157267
cellular aldehyde metabolic process	GO:0006081	26	14	0.157949
circadian rhythm	GO:0007623	32	15	0.157959
negative regulation of cell growth	GO:0030308	78	34	0.158228
amine catabolic process	GO:0009310	128	63	0.159193
positive regulation of mitosis	GO:0045840	14	7	0.159235
establishment of organelle localization	GO:0051656	54	26	0.161085
cortical cytoskeleton organization and biogenesis	GO:0030865	27	9	0.161319
mRNA catabolic process	GO:0006402	70	34	0.161351
neutrophil chemotaxis	GO:0030593	18	8	0.161361
peptide transport	GO:0015833	34	15	0.161752
lysosomal transport	GO:0007041	26	11	0.163615
membrane protein proteolysis	GO:0033619	35	13	0.165195
response to reactive oxygen species	GO:0000302	25	13	0.165484
L-glutamate transport	GO:0015813	18	7	0.165724
protein sumoylation	GO:0016925	7	5	0.165971
molybdopterin cofactor biosynthetic process	GO:0032324	14	7	0.166011
microspike biogenesis	GO:0030035	25	8	0.166214
nucleotide-sugar metabolic process	GO:0009225	20	10	0.167705
genetic imprinting	GO:0006349	9	5	0.167753
activation of phospholipase C activity	GO:0007202	46	15	0.167996
membrane lipid catabolic process	GO:0046466	33	15	0.168285
embryo implantation	GO:0007566	23	9	0.168429
amino acid derivative biosynthetic process	GO:0042398	66	29	0.169746
tissue homeostasis	GO:0001894	16	11	0.16997
neuron migration	GO:0001764	11	5	0.170469
T-helper 1 type immune response	GO:0042088	12	7	0.170589
nuclear organization and biogenesis	GO:0006997	48	24	0.170692
entry into host cell	GO:0030260	28	9	0.170765
viral infectious cycle	GO:0019058	66	24	0.170983
secondary metabolic process	GO:0019748	38	20	0.171057
peptidyl-serine phosphorylation	GO:0018105	24	12	0.171185
cell fate commitment	GO:0045165	47	20	0.171346
pyrimidine nucleoside triphosphate metabolic process	GO:0009147	34	19	0.171374
positive regulation of caspase activity	GO:0043280	75	37	0.171541
male meiosis	GO:0007140	5	5	0.172859
positive regulation of MAPKKK cascade	GO:0043410	25	10	0.172974
negative regulation of I-kappaB kinase/NF-kappaB cascade	GO:0043124	18	6	0.173984
mitotic cell cycle spindle assembly checkpoint	GO:0007094	22	7	0.176126
organelle localization	GO:0051640	67	31	0.17631
endosome to lysosome transport	GO:0008333	11	5	0.176375
virus-host interaction	GO:0019048	17	5	0.17667
mRNA polyadenylation	GO:0006378	24	11	0.177523
phospholipid catabolic process	GO:0009395	17	8	0.177719
cyclic nucleotide biosynthetic process	GO:0009190	39	25	0.177821
chondroitin sulfate biosynthetic process	GO:0030206	16	8	0.178013
respiratory tube development	GO:0030323	10	5	0.178094
DNA catabolic process	GO:0006308	31	18	0.178469
peptidyl-histidine modification	GO:0018202	15	7	0.179398
synaptic vesicle endocytosis	GO:0048488	15	5	0.179853
actin filament polymerization	GO:0030041	28	11	0.18191
regulation of intracellular protein transport	GO:0033157	40	22	0.18266
focal adhesion formation	GO:0048041	23	9	0.182797
pyrimidine deoxyribonucleotide metabolic process	GO:0009219	13	7	0.182819
pyrimidine deoxyribonucleoside metabolic process	GO:0046125	11	5	0.182819
nucleoside triphosphate biosynthetic process	GO:0009142	110	59	0.182914
regulation of catabolic process	GO:0009894	47	17	0.183179
aminoglycan catabolic process	GO:0006026	8	6	0.183201
estrogen receptor signaling pathway	GO:0030520	32	10	0.184478
positive regulation of antigen receptor-mediated signaling pathway	GO:0050857	10	5	0.184612
amino acid catabolic process	GO:0009063	122	60	0.184634
protein prenylation	GO:0018342	21	7	0.184706
glycerol ether metabolic process	GO:0006662	13	10	0.184773
galactose metabolic process	GO:0006012	16	7	0.185003
deoxyribonucleotide metabolic process	GO:0009262	19	11	0.185121
positive regulation of alpha-beta T cell activation	GO:0046635	12	7	0.185301
pyrimidine nucleotide metabolic process	GO:0006220	65	33	0.185422
positive regulation of binding	GO:0051099	49	26	0.185481
arginine metabolic process	GO:0006525	22	13	0.187045
regulation of cellular component size	GO:0032535	113	44	0.187308
negative regulation of angiogenesis	GO:0016525	24	14	0.187421
negative regulation of cytokine biosynthetic process	GO:0042036	15	10	0.187658
female gamete generation	GO:0007292	36	20	0.187812
cartilage condensation	GO:0001502	20	8	0.187882
cofactor transport	GO:0051181	18	9	0.187933
keratinization	GO:0031424	24	18	0.188115
regionalization	GO:0003002	45	18	0.188412
negative regulation of transport	GO:0051051	44	24	0.189135
G2 phase	GO:0051319	19	5	0.190758
indolalkylamine metabolic process	GO:0006586	16	8	0.190913
amino acid activation	GO:0043038	100	51	0.190968
protein stabilization	GO:0050821	20	9	0.191422
cell structure disassembly during apoptosis	GO:0006921	22	13	0.191604
anterior/posterior pattern formation	GO:0009952	25	9	0.191719
ciliary or flagellar motility	GO:0001539	25	13	0.191903
regulation of exit from mitosis	GO:0007096	14	9	0.192016
negative regulation of catabolic process	GO:0009895	13	5	0.192135
regulation of protein polymerization	GO:0032271	33	15	0.192837
aspartate family amino acid metabolic process	GO:0009066	36	18	0.1934
localization within membrane	GO:0051668	24	8	0.193509
aspartate family amino acid biosynthetic process	GO:0009067	13	9	0.193586
glucose catabolic process	GO:0006007	116	65	0.193689
cell redox homeostasis	GO:0045454	20	8	0.193807
ovulation cycle	GO:0042698	19	13	0.195101
'de novo' pyrimidine base biosynthetic process	GO:0006207	11	5	0.196019
regulation of pH	GO:0006885	46	24	0.196169
embryonic development	GO:0009790	188	79	0.196408
defense response to virus	GO:0051607	17	8	0.196515
regulation of behavior	GO:0050795	15	8	0.196814
ovarian follicle development	GO:0001541	17	11	0.197117
serine family amino acid metabolic process	GO:0009069	73	34	0.198446
cell killing	GO:0001906	17	10	0.198587
amyloid precursor protein catabolic process	GO:0042987	19	8	0.199337
B cell differentiation	GO:0030183	40	14	0.200021
RNA polyadenylation	GO:0043631	30	13	0.200024
vacuolar transport	GO:0007034	35	16	0.201173
energy coupled proton transport, down electrochemical gradient	GO:0015985	71	36	0.201197
triacylglycerol metabolic process	GO:0006641	10	7	0.201356
regulation of interferon-alpha biosynthetic process	GO:0045354	7	5	0.20151
regulation of fibroblast proliferation	GO:0048145	14	6	0.201518
pyruvate metabolic process	GO:0006090	27	17	0.201546
sulfur amino acid biosynthetic process	GO:0000097	16	9	0.20157
regulation of intracellular pH	GO:0051453	15	6	0.202808
heparan sulfate proteoglycan biosynthetic process	GO:0015012	22	7	0.204268
negative regulation of small GTPase mediated signal transduction	GO:0051058	14	5	0.204488
cortical actin cytoskeleton organization and biogenesis	GO:0030866	24	7	0.204571
transmembrane receptor protein tyrosine phosphatase signaling pathway	GO:0007185	34	9	0.205131
apoptotic nuclear changes	GO:0030262	27	15	0.207997
RNA-dependent DNA replication	GO:0006278	33	16	0.209162
regulation of cytokine production	GO:0001817	9	5	0.209975
snRNA metabolic process	GO:0016073	12	5	0.210283
regulation of membrane potential	GO:0042391	51	27	0.210448
acetyl-CoA metabolic process	GO:0006084	56	31	0.212517
mRNA 3'-end processing	GO:0031124	26	13	0.212531
developmental maturation	GO:0021700	41	20	0.212754
positive regulation of viral reproduction	GO:0048524	12	5	0.213596
tissue remodeling	GO:0048771	11	7	0.213922
regulation of epidermal growth factor receptor activity	GO:0007176	11	5	0.216278
parturition	GO:0007567	20	8	0.218864
synaptic vesicle transport	GO:0048489	32	14	0.219323
protein ubiquitination during ubiquitin-dependent protein catabolic process	GO:0042787	17	5	0.219768
smooth muscle contraction	GO:0006939	39	17	0.219875
energy reserve metabolic process	GO:0006112	66	38	0.220032
ribonucleoside triphosphate biosynthetic process	GO:0009201	106	57	0.22033
regulation of action potential	GO:0001508	48	25	0.220543
regulation of gene-specific transcription	GO:0032583	23	9	0.220785
DNA topological change	GO:0006265	16	9	0.221102
neurotransmitter metabolic process	GO:0042133	32	18	0.221138
ubiquinone metabolic process	GO:0006743	21	12	0.221992
proline biosynthetic process	GO:0006561	10	7	0.222104
response to drug	GO:0042493	57	35	0.222177
pyrimidine base biosynthetic process	GO:0019856	14	7	0.222421
regulation of DNA repair	GO:0006282	21	11	0.223265
protein amino acid deacetylation	GO:0006476	28	14	0.223504
bile acid catabolic process	GO:0030573	9	5	0.223929
hormone biosynthetic process	GO:0042446	60	33	0.224067
ATP metabolic process	GO:0046034	89	45	0.224083
phosphatidylserine metabolic process	GO:0006658	6	5	0.224246
synaptic transmission, cholinergic	GO:0007271	14	9	0.224249
nuclear-transcribed mRNA catabolic process	GO:0000956	51	27	0.22472
ribonucleoside triphosphate metabolic process	GO:0009199	118	62	0.225
cytoskeletal anchoring at plasma membrane	GO:0007016	37	10	0.225376
epidermal cell differentiation	GO:0009913	29	21	0.225514
epidermal growth factor receptor signaling pathway	GO:0007173	51	18	0.225528
pyrimidine nucleotide biosynthetic process	GO:0006221	47	24	0.226504
regulation of action potential in neuron	GO:0019228	45	23	0.22682
meiosis I	GO:0007127	62	25	0.227136
generation of a signal involved in cell-cell signaling	GO:0003001	53	25	0.227454
ribonucleoprotein complex assembly	GO:0022618	154	71	0.227682
amyloid precursor protein metabolic process	GO:0042982	22	10	0.231017
regulation of cell projection organization and biogenesis	GO:0031344	18	7	0.231544
negative regulation of muscle development	GO:0048635	19	7	0.231865
regulation of muscle development	GO:0048634	32	12	0.232045
positive regulation of pseudopodium formation	GO:0031274	12	5	0.232121
positive regulation of actin filament polymerization	GO:0030838	10	5	0.232441
nucleotide-excision repair	GO:0006289	35	22	0.232509
glycine catabolic process	GO:0006546	18	9	0.233104
DNA fragmentation during apoptosis	GO:0006309	20	11	0.2336
response to metal ion	GO:0010038	59	25	0.234399
leukocyte degranulation	GO:0043299	8	5	0.23559
regulation of cellular pH	GO:0030641	22	10	0.235607
positive regulation of NF-kappaB transcription factor activity	GO:0051092	39	19	0.235776
purine ribonucleoside triphosphate biosynthetic process	GO:0009206	105	56	0.236892
cell aging	GO:0007569	21	11	0.237113
microtubule organizing center organization and biogenesis	GO:0031023	25	17	0.237245
polyamine metabolic process	GO:0006595	26	11	0.237433
chloride transport	GO:0006821	86	43	0.237468
filopodium formation	GO:0046847	15	6	0.237546
positive regulation of cell cycle	GO:0045787	22	11	0.237754
histone deacetylation	GO:0016575	24	12	0.237816
proline metabolic process	GO:0006560	13	9	0.237908
nuclear export	GO:0051168	74	38	0.238027
response to extracellular stimulus	GO:0009991	70	37	0.238341
actin filament-based movement	GO:0030048	37	15	0.239737
epidermis morphogenesis	GO:0048730	32	22	0.239778
phospholipid dephosphorylation	GO:0046839	52	21	0.2401
oogenesis	GO:0048477	18	9	0.242247
response to nutrient levels	GO:0031667	66	34	0.242255
glycolipid biosynthetic process	GO:0009247	16	12	0.242394
RNA splicing, via transesterification reactions with bulged adenosine as nucleophile	GO:0000377	150	70	0.242435
acyl-CoA metabolic process	GO:0006637	16	9	0.242572
excretion	GO:0007588	83	40	0.243435
peripheral nervous system development	GO:0007422	23	13	0.243683
ATP biosynthetic process	GO:0006754	77	40	0.243742
cAMP biosynthetic process	GO:0006171	25	14	0.243847
regulation of interleukin-6 biosynthetic process	GO:0045408	11	6	0.244086
glutamine family amino acid catabolic process	GO:0009065	40	15	0.244139
NADP metabolic process	GO:0006739	29	14	0.24417
negative regulation of intracellular transport	GO:0032387	28	15	0.244461
nucleosome disassembly	GO:0006337	16	8	0.245124
porphyrin catabolic process	GO:0006787	12	5	0.245257
positive regulation of T-helper 1 cell differentiation	GO:0045627	8	5	0.24558
response to bacterium	GO:0009617	94	73	0.248081
glycolysis	GO:0006096	93	54	0.248533
DNA duplex unwinding	GO:0032508	26	14	0.248556
cAMP metabolic process	GO:0046058	32	17	0.248593
nucleoside transport	GO:0015858	10	5	0.248786
protein import into nucleus, translocation	GO:0000060	35	16	0.249055
phenol metabolic process	GO:0018958	42	23	0.249102
response to light stimulus	GO:0009416	75	39	0.249114
carboxylic acid catabolic process	GO:0046395	57	31	0.249353
G-protein signaling, coupled to IP3 second messenger (phospholipase C activating)	GO:0007200	127	59	0.249485
'de novo' posttranslational protein folding	GO:0051084	21	9	0.249703
response to starvation	GO:0042594	26	15	0.250224
immunoglobulin production	GO:0002377	8	5	0.252766
interspecies interaction between organisms	GO:0044419	56	22	0.254234
spindle organization and biogenesis	GO:0007051	35	21	0.254561
nucleosome organization	GO:0034728	149	83	0.254844
neurotransmitter secretion	GO:0007269	39	19	0.255449
complement activation, alternative pathway	GO:0006957	16	12	0.25569
establishment of vesicle localization	GO:0051650	27	13	0.255743
gluconeogenesis	GO:0006094	25	16	0.255763
cyclic-nucleotide-mediated signaling	GO:0019935	154	82	0.256017
nucleobase metabolic process	GO:0009112	36	16	0.25609
mRNA export from nucleus	GO:0006406	45	24	0.256197
regulation of transcription factor import into nucleus	GO:0042990	29	18	0.256356
folic acid transport	GO:0015884	13	6	0.256406
glycogen metabolic process	GO:0005977	48	31	0.256459
regulation of defense response	GO:0031347	31	18	0.256683
positive regulation of CD4-positive, alpha beta T cell differentiation	GO:0043372	11	6	0.256731
RNA export from nucleus	GO:0006405	53	30	0.256783
response to redox state	GO:0051775	8	5	0.256894
DNA-dependent DNA replication	GO:0006261	139	76	0.257184
glutamine family amino acid biosynthetic process	GO:0009084	26	20	0.257453
two-component signal transduction system (phosphorelay)	GO:0000160	23	9	0.25762
Notch receptor processing	GO:0007220	22	9	0.257943
cytoplasmic sequestering of protein	GO:0051220	24	13	0.258185
SMAD protein complex assembly	GO:0007183	7	5	0.258259
regulation of hormone secretion	GO:0046883	18	10	0.258264
bone resorption	GO:0045453	10	6	0.258345
glycine metabolic process	GO:0006544	32	16	0.259539
regulation of response to external stimulus	GO:0032101	28	16	0.259863
oxygen transport	GO:0015671	32	17	0.259883
purine ribonucleoside triphosphate metabolic process	GO:0009205	117	61	0.260037
detection of biotic stimulus	GO:0009595	24	15	0.260932
serine family amino acid catabolic process	GO:0009071	21	10	0.262197
neurotransmitter transport	GO:0006836	118	58	0.262905
tetraterpenoid metabolic process	GO:0016108	13	7	0.264986
oxidative phosphorylation	GO:0006119	120	64	0.265226
regulation of protein stability	GO:0031647	34	14	0.265416
response to nutrient	GO:0007584	36	17	0.266957
folic acid and derivative biosynthetic process	GO:0009396	21	9	0.267409
arginine catabolic process	GO:0006527	14	6	0.267569
cellular response to nutrient levels	GO:0031669	25	15	0.269944
protein heterooligomerization	GO:0051291	19	8	0.27035
spindle checkpoint	GO:0031577	25	8	0.27068
telomere maintenance via telomerase	GO:0007004	30	14	0.270763
neutrophil activation	GO:0042119	8	5	0.270859
organic anion transport	GO:0015711	30	14	0.271095
negative regulation of immune response	GO:0050777	11	5	0.271191
actin filament bundle formation	GO:0051017	35	12	0.271373
viral genome replication	GO:0019079	43	17	0.27216
detection of calcium ion	GO:0005513	27	9	0.272181
G1/S transition checkpoint	GO:0031575	28	9	0.272512
negative regulation of phosphorus metabolic process	GO:0010563	16	7	0.273302
autophagy	GO:0006914	43	21	0.273417
induction of apoptosis by intracellular signals	GO:0008629	60	25	0.27344
positive regulation of lyase activity	GO:0051349	64	25	0.27377
positive regulation of protein transport	GO:0051222	7	5	0.273936
centrosome cycle	GO:0007098	19	12	0.277254
detection of chemical stimulus	GO:0009593	32	13	0.277407
glucan metabolic process	GO:0006073	49	32	0.277502
regulation of blood pressure	GO:0008217	60	31	0.277979
regulation of osteoclast differentiation	GO:0045670	9	5	0.278164
caspase activation	GO:0006919	64	32	0.27843
neuron maturation	GO:0042551	24	10	0.278611
heparan sulfate proteoglycan metabolic process	GO:0030201	30	10	0.278944
monovalent inorganic cation homeostasis	GO:0055067	60	28	0.280588
urogenital system development	GO:0001655	15	8	0.280704
bile acid biosynthetic process	GO:0006699	10	7	0.282531
oligopeptide transport	GO:0006857	14	6	0.282598
rRNA transcription	GO:0009303	12	7	0.282866
dicarboxylic acid metabolic process	GO:0043648	26	10	0.283103
cellular monovalent inorganic cation homeostasis	GO:0030004	36	14	0.283127
sex differentiation	GO:0007548	74	45	0.283141
negative regulation of transcription factor import into nucleus	GO:0042992	22	13	0.283167
retrograde vesicle-mediated transport, Golgi to ER	GO:0006890	28	14	0.283464
cofactor catabolic process	GO:0051187	60	32	0.287669
female pregnancy	GO:0007565	149	64	0.288313
biogenic amine biosynthetic process	GO:0042401	59	26	0.288316
regulation of heart contraction	GO:0008016	62	27	0.288652
reproductive structure development	GO:0048608	41	28	0.288989
telomere organization and biogenesis	GO:0032200	43	21	0.289004
RNA 3'-end processing	GO:0031123	36	16	0.289265
iron ion homeostasis	GO:0055072	53	22	0.28934
regulation of smooth muscle contraction	GO:0006940	22	14	0.289527
bile acid metabolic process	GO:0008206	30	16	0.289604
retinol metabolic process	GO:0042572	14	5	0.289637
Wnt receptor signaling pathway, calcium modulating pathway	GO:0007223	25	18	0.289737
regulation of inflammatory response	GO:0050727	13	8	0.289855
DNA methylation	GO:0006306	28	14	0.289868
development of primary sexual characteristics	GO:0045137	43	30	0.289924
fatty acid transport	GO:0015908	16	5	0.289976
defense response to bacterium	GO:0042742	85	69	0.290405
drug metabolic process	GO:0017144	8	5	0.290856
S phase	GO:0051320	10	5	0.291193
regulation of embryonic development	GO:0045995	17	6	0.291932
negative regulation of myeloid leukocyte differentiation	GO:0002762	12	6	0.292268
pyrimidine nucleoside metabolic process	GO:0006213	18	10	0.2924
female gonad development	GO:0008585	18	12	0.292818
G2/M transition of mitotic cell cycle	GO:0000086	32	12	0.293154
glycosphingolipid biosynthetic process	GO:0006688	15	11	0.293437
protein amino acid sulfation	GO:0006477	14	9	0.293453
spermidine metabolic process	GO:0008216	15	5	0.294498
striated muscle cell differentiation	GO:0051146	14	6	0.294774
regulation of actin polymerization or depolymerization	GO:0008064	105	41	0.294997
positive regulation of T cell proliferation	GO:0042102	29	14	0.295157
translational initiation	GO:0006413	70	29	0.296091
catecholamine metabolic process	GO:0006584	41	22	0.29642
regulation of cellular biosynthetic process	GO:0031326	166	85	0.296504
regulation of chemotaxis	GO:0050920	12	7	0.29673
meiotic recombination	GO:0007131	54	21	0.296758
eye development	GO:0001654	13	6	0.297307
sensory organ development	GO:0007423	21	10	0.297518
lipid oxidation	GO:0034440	42	23	0.298481
positive regulation of transport	GO:0051050	48	24	0.298818
pyrimidine ribonucleotide biosynthetic process	GO:0009220	37	19	0.298858
response to osmotic stress	GO:0006970	9	5	0.298882
response to carbohydrate stimulus	GO:0009743	15	10	0.302699
cellular response to starvation	GO:0009267	24	14	0.302738
regulation of translation	GO:0006417	123	68	0.302907
DNA replication initiation	GO:0006270	34	20	0.303415
amino sugar catabolic process	GO:0046348	12	9	0.303433
regulation of cyclase activity	GO:0031279	118	52	0.305534
protein amino acid prenylation	GO:0018346	19	6	0.307844
folic acid and derivative metabolic process	GO:0006760	30	13	0.307975
ensheathment of neurons	GO:0007272	35	19	0.308152
cellular response to extracellular stimulus	GO:0031668	26	16	0.308194
pigment biosynthetic process	GO:0046148	65	31	0.308296
synapse organization and biogenesis	GO:0050808	62	27	0.30843
regulated secretory pathway	GO:0045055	12	7	0.308535
response to inorganic substance	GO:0010035	64	27	0.308774
protein tetramerization	GO:0051262	36	14	0.309267
regulation of translational initiation	GO:0006446	81	46	0.31177
gene silencing	GO:0016458	45	17	0.311939
heme metabolic process	GO:0042168	32	17	0.312284
copper ion transport	GO:0006825	18	10	0.313929
positive regulation of anti-apoptosis	GO:0045768	29	7	0.314117
negative regulation of protein amino acid phosphorylation	GO:0001933	12	5	0.314842
DNA damage response, signal transduction by p53 class mediator resulting in induction of apoptosis	GO:0042771	15	5	0.315187
response to temperature stimulus	GO:0009266	25	14	0.315347
mRNA splice site selection	GO:0006376	36	13	0.31555
G-protein signaling, coupled to cyclic nucleotide second messenger	GO:0007187	136	76	0.315772
malate metabolic process	GO:0006108	14	6	0.316055
pigment metabolic process	GO:0042440	72	35	0.317416
reproductive developmental process	GO:0003006	81	47	0.318951
synaptic vesicle exocytosis	GO:0016079	15	7	0.319023
collagen fibril organization	GO:0030199	14	5	0.319061
multicellular organism reproduction	GO:0032504	43	25	0.319366
post-Golgi vesicle-mediated transport	GO:0006892	57	18	0.319451
developmental growth	GO:0048589	16	9	0.320105
estrogen metabolic process	GO:0008210	16	9	0.320452
porphyrin metabolic process	GO:0006778	39	20	0.321094
microtubule nucleation	GO:0007020	23	8	0.321114
biopolymer methylation	GO:0043414	62	31	0.321222
embryonic pattern specification	GO:0009880	22	13	0.321441
mitotic recombination	GO:0006312	10	5	0.321738
induction of apoptosis via death domain receptors	GO:0008625	26	14	0.321825
fatty acid beta-oxidation	GO:0006635	33	16	0.322613
regulation of epidermal growth factor receptor signaling pathway	GO:0042058	14	6	0.322715
chromosome condensation	GO:0030261	26	15	0.325209
fructose 2,6-bisphosphate metabolic process	GO:0006003	13	9	0.326171
regulation of anti-apoptosis	GO:0045767	40	10	0.330345
tube development	GO:0035295	35	23	0.330426
DNA damage response, signal transduction resulting in induction of apoptosis	GO:0008630	26	12	0.330907
Golgi to endosome transport	GO:0006895	21	6	0.335842
positive regulation of gene expression, epigenetic	GO:0045815	18	5	0.337291
pyrimidine nucleotide-sugar transport	GO:0015781	11	5	0.33765
DNA ligation	GO:0006266	15	9	0.33947
regulation of protein complex assembly	GO:0043254	18	7	0.341815
positive regulation of endocytosis	GO:0045807	23	11	0.341964
transcription from RNA polymerase III promoter	GO:0006383	36	17	0.342028
mitotic sister chromatid segregation	GO:0000070	38	20	0.342295
DNA damage response, signal transduction by p53 class mediator resulting in cell cycle arrest	GO:0006977	17	6	0.345613
acetyl-CoA catabolic process	GO:0046356	45	24	0.345705
regulation of transforming growth factor beta receptor signaling pathway	GO:0017015	22	8	0.34589
G-protein signaling, coupled to cAMP nucleotide second messenger	GO:0007188	77	40	0.345926
synaptogenesis	GO:0007416	36	23	0.346069
CTP metabolic process	GO:0046036	27	15	0.346228
steroid catabolic process	GO:0006706	29	13	0.347726
regulation of mRNA processing	GO:0050684	18	9	0.34775
vesicle localization	GO:0051648	28	14	0.34791
cGMP metabolic process	GO:0046068	14	11	0.348321
detection of external stimulus	GO:0009581	45	30	0.348618
regulation of Wnt receptor signaling pathway	GO:0030111	47	17	0.349662
cellular respiration	GO:0045333	71	37	0.349731
neuron adhesion	GO:0007158	14	6	0.351023
mitochondrion localization	GO:0051646	14	7	0.351218
positive regulation of nitric oxide biosynthetic process	GO:0045429	25	7	0.351583
pyrimidine ribonucleotide metabolic process	GO:0009218	40	20	0.351891
regulation of tyrosine phosphorylation of Stat3 protein	GO:0042516	15	7	0.351948
fat-soluble vitamin metabolic process	GO:0006775	23	12	0.352049
sister chromatid segregation	GO:0000819	41	21	0.352259
peptidyl-tyrosine modification	GO:0018212	24	12	0.352416
mitochondrial transport	GO:0006839	75	44	0.354182
regulation of nucleobase, nucleoside, nucleotide and nucleic acid transport	GO:0032239	15	6	0.354207
negative regulation of nucleocytoplasmic transport	GO:0046823	23	14	0.354547
acetylcholine receptor signaling, muscarinic pathway	GO:0007213	8	5	0.354631
G-protein signaling, adenylate cyclase activating pathway	GO:0007189	19	5	0.354996
N-terminal protein amino acid modification	GO:0031365	21	10	0.355291
arginine biosynthetic process	GO:0006526	8	7	0.355341
ethanol metabolic process	GO:0006067	9	5	0.355363
detection of stimulus	GO:0051606	97	57	0.355577
purine base metabolic process	GO:0006144	17	6	0.358379
water transport	GO:0006833	19	9	0.358996
embryonic development ending in birth or egg hatching	GO:0009792	50	19	0.359264
mesoderm morphogenesis	GO:0048332	20	8	0.35979
gastrulation	GO:0007369	23	11	0.359842
organic cation transport	GO:0015695	11	5	0.359865
chromatin assembly	GO:0031497	154	86	0.359932
polysaccharide catabolic process	GO:0000272	20	14	0.360124
spliceosome assembly	GO:0000245	62	27	0.363093
actin cytoskeleton reorganization	GO:0031532	20	8	0.364926
regulation of ossification	GO:0030278	22	12	0.364977
DNA modification	GO:0006304	35	18	0.365123
centrosome organization and biogenesis	GO:0051297	24	16	0.365235
response to mechanical stimulus	GO:0009612	19	8	0.365296
bone mineralization	GO:0030282	9	7	0.367199
axon cargo transport	GO:0008088	19	7	0.36757
regulation of liquid surface tension	GO:0050828	12	5	0.368185
negative regulation of coagulation	GO:0050819	27	15	0.368388
N-acetylglucosamine catabolic process	GO:0006046	11	8	0.368535
histidine catabolic process	GO:0006548	6	5	0.368557
L-serine metabolic process	GO:0006563	37	15	0.36876
protein maturation	GO:0051604	25	10	0.368846
regulation of bone mineralization	GO:0030500	19	9	0.370866
regulation of NF-kappaB import into nucleus	GO:0042345	22	12	0.371824
branched chain family amino acid metabolic process	GO:0009081	33	16	0.373767
pentose-phosphate shunt	GO:0006098	20	10	0.374687
cytokine metabolic process	GO:0042107	16	9	0.379217
activation of adenylate cyclase activity	GO:0007190	45	20	0.381689
response to calcium ion	GO:0051592	30	10	0.384123
odontogenesis	GO:0042476	17	11	0.387204
methylation	GO:0032259	70	36	0.388808
regulation of transcriptional preinitiation complex assembly	GO:0045898	19	7	0.389003
hemocyte development	GO:0007516	14	9	0.389194
cytoplasmic sequestering of transcription factor	GO:0042994	19	12	0.389362
coenzyme catabolic process	GO:0009109	48	27	0.391981
cAMP-mediated signaling	GO:0019933	86	42	0.392044
negative regulation of cellular biosynthetic process	GO:0031327	26	15	0.392944
C21-steroid hormone metabolic process	GO:0008207	35	19	0.393176
hydrogen peroxide catabolic process	GO:0042744	13	7	0.393904
glucan biosynthetic process	GO:0009250	15	11	0.394466
chromatin silencing	GO:0006342	22	11	0.394856
regulation of oxidoreductase activity	GO:0051341	19	5	0.39625
gliogenesis	GO:0042063	13	9	0.396561
thiamin and derivative metabolic process	GO:0042723	9	5	0.39664
pyrimidine base metabolic process	GO:0006206	19	10	0.397631
nucleosome assembly	GO:0006334	133	76	0.398859
calcium ion-dependent exocytosis	GO:0017156	11	7	0.399719
aerobic respiration	GO:0009060	61	32	0.401928
porphyrin biosynthetic process	GO:0006779	27	15	0.402143
tRNA modification	GO:0006400	9	5	0.402219
mitochondrial membrane organization and biogenesis	GO:0007006	22	13	0.40239
regulation of nitric oxide biosynthetic process	GO:0045428	27	9	0.403019
natural killer cell activation	GO:0030101	38	22	0.403428
nucleoside diphosphate metabolic process	GO:0009132	12	7	0.407441
negative regulation of protein modification process	GO:0031400	18	8	0.410545
germ cell development	GO:0007281	30	13	0.4137
Golgi organization and biogenesis	GO:0007030	25	12	0.414127
hormone transport	GO:0009914	15	7	0.414128
negative regulation of hormone secretion	GO:0046888	8	5	0.414275
fibrinolysis	GO:0042730	19	10	0.414357
regulation of mitotic metaphase/anaphase transition	GO:0030071	22	11	0.414484
regulation of calcium ion transport	GO:0051924	16	8	0.414655
deoxyribonucleoside diphosphate metabolic process	GO:0009186	8	5	0.414677
regulation of endothelial cell proliferation	GO:0001936	11	6	0.416881
peroxisome organization and biogenesis	GO:0007031	33	18	0.417687
fatty acid catabolic process	GO:0009062	48	26	0.418516
mechanosensory behavior	GO:0007638	10	5	0.418706
heme biosynthetic process	GO:0006783	25	13	0.42106
sphingolipid catabolic process	GO:0030149	21	9	0.421201
regulation of chromosome organization and biogenesis	GO:0033044	31	12	0.421779
tetrahydrobiopterin metabolic process	GO:0046146	11	8	0.421902
plasma membrane organization and biogenesis	GO:0007009	8	5	0.423444
postreplication repair	GO:0006301	17	6	0.425823
glutamate signaling pathway	GO:0007215	42	18	0.429128
macroautophagy	GO:0016236	15	9	0.429548
response to hexose stimulus	GO:0009746	12	9	0.429958
peptide or protein amino-terminal blocking	GO:0018409	12	6	0.431695
positive regulation of response to external stimulus	GO:0032103	21	11	0.431955
negative regulation of translation	GO:0017148	20	12	0.432018
in utero embryonic development	GO:0001701	41	14	0.434341
serine family amino acid biosynthetic process	GO:0009070	35	16	0.434365
cell wall organization and biogenesis	GO:0007047	21	15	0.434418
beta-tubulin folding	GO:0007025	14	8	0.434527
cytokine biosynthetic process	GO:0042089	15	8	0.434939
positive regulation of intracellular transport	GO:0032388	9	6	0.435666
establishment of tissue polarity	GO:0007164	9	6	0.436078
peptide biosynthetic process	GO:0043043	11	5	0.442643
detection of bacterium	GO:0016045	13	10	0.442654
ribonucleoside metabolic process	GO:0009119	24	13	0.442669
protein amino acid ADP-ribosylation	GO:0006471	81	37	0.44408
epithelial cell differentiation	GO:0030855	12	9	0.44582
regulation of actin filament polymerization	GO:0030833	24	12	0.448798
DNA damage response, detection of DNA damage	GO:0042769	6	5	0.448849
positive regulation of behavior	GO:0048520	11	6	0.448915
regulation of innate immune response	GO:0045088	15	8	0.449323
neurotransmitter biosynthetic process	GO:0042136	13	7	0.449711
positive regulation of nitrogen compound metabolic process	GO:0051173	27	8	0.449744
purine ribonucleoside metabolic process	GO:0046128	20	10	0.449954
segmentation	GO:0035282	15	7	0.450131
regulation of nitrogen compound metabolic process	GO:0051171	30	11	0.451136
cytokine production	GO:0001816	22	13	0.452503
aromatic amino acid family metabolic process	GO:0009072	36	21	0.453625
branched chain family amino acid catabolic process	GO:0009083	17	9	0.453962
mesodermal cell differentiation	GO:0048333	9	5	0.454014
biogenic amine catabolic process	GO:0042402	12	6	0.45415
tryptophanyl-tRNA aminoacylation	GO:0006436	10	6	0.454572
negative regulation of gene expression, epigenetic	GO:0045814	28	12	0.455475
regulation of blood coagulation	GO:0030193	22	12	0.455897
response to hydrogen peroxide	GO:0042542	14	8	0.458693
regulation of chromatin assembly or disassembly	GO:0001672	12	5	0.461073
positive regulation of cell motion	GO:0051272	35	13	0.463196
protein amino acid alkylation	GO:0008213	34	17	0.463419
double-strand break repair	GO:0006302	47	21	0.463498
negative regulation of NF-kappaB import into nucleus	GO:0042347	15	7	0.463546
transcription-coupled nucleotide-excision repair	GO:0006283	10	6	0.46378
chaperone cofactor-dependent protein folding	GO:0051085	11	6	0.464206
negative regulation of Wnt receptor signaling pathway	GO:0030178	25	10	0.464339
amino acid derivative catabolic process	GO:0042219	19	10	0.464766
response to pH	GO:0009268	9	5	0.465843
regulation of ion transport	GO:0043269	19	10	0.472729
induction of positive chemotaxis	GO:0050930	9	5	0.473144
RNA modification	GO:0009451	22	13	0.473935
polyamine biosynthetic process	GO:0006596	20	8	0.474426
peptide hormone secretion	GO:0030072	14	6	0.476494
estrogen biosynthetic process	GO:0006703	8	6	0.476928
methionine biosynthetic process	GO:0009086	8	5	0.480511
regulation of receptor-mediated endocytosis	GO:0048259	15	7	0.481047
ribosome assembly	GO:0042255	14	11	0.481162
UTP metabolic process	GO:0046051	26	14	0.484482
response to toxin	GO:0009636	19	13	0.487684
lactation	GO:0007595	17	7	0.489679
regulation of immune effector process	GO:0002697	14	6	0.489827
negative regulation of adenylate cyclase activity	GO:0007194	54	27	0.492921
regulation of endocytosis	GO:0030100	46	21	0.492971
acrosome reaction	GO:0007340	6	5	0.494359
negative regulation of translational initiation	GO:0045947	9	6	0.495722
activation of protein kinase C activity	GO:0007205	51	24	0.495921
purine salvage	GO:0043101	11	6	0.496168
histidine metabolic process	GO:0006547	14	8	0.496409
regulation of histone modification	GO:0031056	17	6	0.496615
protein export from nucleus	GO:0006611	18	8	0.496855
cell wall catabolic process	GO:0016998	19	13	0.497217
kidney development	GO:0001822	11	6	0.49902
lipid glycosylation	GO:0030259	8	5	0.499317
regulation of muscle cell differentiation	GO:0051147	9	6	0.499466
androgen biosynthetic process	GO:0006702	7	5	0.499764
cholesterol transport	GO:0030301	12	5	0.500212
G1 phase of mitotic cell cycle	GO:0000080	38	18	0.500334
positive regulation of growth	GO:0045927	21	11	0.500449
external encapsulating structure organization	GO:0045229	24	17	0.500773
mRNA cleavage	GO:0006379	18	10	0.50437
G1 phase	GO:0051318	47	21	0.504402
inner mitochondrial membrane organization and biogenesis	GO:0007007	11	7	0.504517
thyroid hormone generation	GO:0006590	10	5	0.50483
tetraterpenoid biosynthetic process	GO:0016109	11	5	0.505278
mitochondrial ATP synthesis coupled electron transport	GO:0042775	43	25	0.505821
nucleotide catabolic process	GO:0009166	26	13	0.506142
cell-cell recognition	GO:0009988	11	8	0.509981
transcription termination	GO:0006353	12	6	0.510954
neuronal ion channel clustering	GO:0045161	13	6	0.511405
androgen metabolic process	GO:0008209	17	12	0.512058
establishment of chromosome localization	GO:0051303	11	6	0.516289
transcription from RNA polymerase I promoter	GO:0006360	10	6	0.516742
mitochondrial electron transport, NADH to ubiquinone	GO:0006120	33	20	0.516979
regulation of S phase	GO:0033261	13	6	0.517197
positive regulation of cellular biosynthetic process	GO:0031328	50	20	0.517435
calcium-dependent cell-cell adhesion	GO:0016339	50	30	0.518127
positive regulation of muscle contraction	GO:0045933	6	5	0.518617
G-protein signaling, adenylate cyclase inhibiting pathway	GO:0007193	20	11	0.518715
peroxisomal transport	GO:0043574	15	7	0.518792
drug transport	GO:0015893	17	12	0.519689
fibroblast growth factor receptor signaling pathway	GO:0008543	25	10	0.521831
GTP metabolic process	GO:0046039	28	16	0.522144
phosphoinositide phosphorylation	GO:0046854	17	8	0.522309
glycerol-3-phosphate metabolic process	GO:0006072	17	6	0.522446
regulation of DNA replication	GO:0006275	33	18	0.522838
regulation of lipid metabolic process	GO:0019216	37	15	0.527221
negative regulation of mitotic cell cycle	GO:0045930	14	6	0.527792
regulation of transcription from RNA polymerase III promoter	GO:0006359	10	6	0.52825
metabotropic glutamate receptor signaling pathway	GO:0007216	10	6	0.528709
protein targeting to mitochondrion	GO:0006626	41	24	0.534458
C21-steroid hormone biosynthetic process	GO:0006700	26	14	0.53468
myelination	GO:0042552	19	13	0.539397
positive regulation of interleukin-8 biosynthetic process	GO:0045416	8	5	0.539586
traversing start control point of mitotic cell cycle	GO:0007089	11	6	0.539712
positive regulation of lipid metabolic process	GO:0045834	19	5	0.540052
phosphatidylinositol biosynthetic process	GO:0006661	8	5	0.540518
regulation of lipid kinase activity	GO:0043550	8	5	0.540985
positive regulation of cell migration	GO:0030335	24	9	0.541715
positive regulation of cell growth	GO:0030307	10	7	0.542068
cellular metabolic compound salvage	GO:0043094	15	9	0.542181
appendage morphogenesis	GO:0035107	28	9	0.542647
detection of visible light	GO:0009584	28	19	0.545023
ATP hydrolysis coupled proton transport	GO:0015991	10	5	0.545395
positive regulation of multicellular organismal process	GO:0051240	34	18	0.550695
digestive system process	GO:0022600	18	9	0.551065
anaphase	GO:0051322	19	7	0.551405
regulation of actin filament depolymerization	GO:0030834	78	27	0.55143
regulation of protein binding	GO:0043393	8	5	0.551752
morphogenesis of an epithelium	GO:0002009	20	14	0.557277
glycogen catabolic process	GO:0005980	8	5	0.560703
glial cell development	GO:0021782	10	7	0.560907
short-chain fatty acid metabolic process	GO:0046459	8	5	0.56118
fat cell differentiation	GO:0045444	20	8	0.562606
pathogenesis	GO:0009405	18	10	0.568415
response to magnesium ion	GO:0032026	11	5	0.57032
protein polyubiquitination	GO:0000209	23	8	0.571742
negative regulation of multicellular organismal process	GO:0051241	37	22	0.572074
negative regulation of secretion	GO:0051048	16	8	0.572226
detection of stimulus involved in sensory perception	GO:0050906	29	20	0.572559
asymmetric protein localization	GO:0008105	13	5	0.575914
anaerobic glycolysis	GO:0019642	6	5	0.576399
protein lipoylation	GO:0009249	9	5	0.576885
hyaluronan metabolic process	GO:0030212	8	5	0.577371
phototransduction	GO:0007602	27	18	0.577563
regulation of exocytosis	GO:0017157	7	5	0.577858
cytolysis	GO:0019835	19	14	0.580094
barbed-end actin filament capping	GO:0051016	74	26	0.583456
positive regulation of translation	GO:0045727	13	7	0.58886
non-recombinational repair	GO:0000726	18	8	0.589333
dopamine receptor signaling pathway	GO:0007212	14	8	0.599502
embryonic morphogenesis	GO:0048598	66	27	0.599641
respiratory electron transport chain	GO:0022904	44	26	0.600143
neurotransmitter catabolic process	GO:0042135	15	7	0.600345
glucan catabolic process	GO:0009251	9	6	0.605693
endothelial cell migration	GO:0043542	11	8	0.608559
positive regulation of defense response	GO:0031349	15	10	0.609668
positive regulation of translational initiation	GO:0045948	9	5	0.613304
multicellular organismal water homeostasis	GO:0050891	8	5	0.613815
cell wall metabolic process	GO:0010382	20	14	0.619389
peptidyl-tyrosine phosphorylation	GO:0018108	22	10	0.620562
zymogen activation	GO:0031638	6	5	0.621709
regulation of lipid biosynthetic process	GO:0046890	12	5	0.622225
assembly of spliceosomal tri-snRNP	GO:0000244	9	5	0.628107
peptidoglycan catabolic process	GO:0009253	5	5	0.628626
regulation of interleukin-8 biosynthetic process	GO:0045414	9	6	0.628929
positive regulation of receptor-mediated endocytosis	GO:0048260	10	5	0.629145
spermatid development	GO:0007286	23	13	0.629154
positive regulation of innate immune response	GO:0045089	8	6	0.62945
DNA synthesis during DNA repair	GO:0000731	8	5	0.629665
intra-Golgi vesicle-mediated transport	GO:0006891	38	16	0.634862
regulation of neuron apoptosis	GO:0043523	17	10	0.640354
energy coupled proton transport, against electrochemical gradient	GO:0015988	13	7	0.640654
blastoderm segmentation	GO:0007350	14	6	0.644812
heterophilic cell adhesion	GO:0007157	15	6	0.652764
protein homotetramerization	GO:0051289	18	6	0.6533
superoxide release	GO:0042554	12	9	0.653814
water homeostasis	GO:0030104	16	8	0.65385
cytoplasmic sequestering of NF-kappaB	GO:0007253	12	6	0.660422
peptide hormone processing	GO:0016486	9	6	0.669237
detection of abiotic stimulus	GO:0009582	34	23	0.672521
caspase activation via cytochrome c	GO:0008635	13	7	0.672734
copper ion homeostasis	GO:0055070	15	8	0.672915
organelle fission	GO:0048285	7	5	0.67424
protein import into mitochondrion	GO:0043681	13	9	0.677413
sperm-egg recognition	GO:0035036	6	6	0.683909
melanin biosynthetic process from tyrosine	GO:0006583	11	6	0.684465
response to fungus	GO:0009620	16	12	0.689522
translational elongation	GO:0006414	45	22	0.690772
cell volume homeostasis	GO:0006884	11	7	0.690882
respiratory chain complex IV assembly	GO:0008535	12	6	0.691385
hormone-mediated signaling	GO:0009755	18	10	0.693682
protein-cofactor linkage	GO:0018065	12	6	0.6988
sex determination	GO:0007530	19	11	0.69899
carbohydrate homeostasis	GO:0033500	7	5	0.699443
tube morphogenesis	GO:0035239	25	18	0.706141
plasma membrane fusion	GO:0045026	19	9	0.707028
oligodendrocyte development	GO:0014003	8	6	0.707397
spermatid differentiation	GO:0048515	27	14	0.707662
glutamate catabolic process	GO:0006538	12	5	0.718946
aromatic compound catabolic process	GO:0019439	31	18	0.72087
tyrosine metabolic process	GO:0006570	21	11	0.72124
thyroid hormone metabolic process	GO:0042403	11	6	0.72201
aspartate family amino acid catabolic process	GO:0009068	9	6	0.722589
feeding behavior	GO:0007631	35	25	0.723022
sulfate transport	GO:0008272	17	10	0.724558
glutamate metabolic process	GO:0006536	19	9	0.727745
response to heat	GO:0009408	11	8	0.728928
mitotic chromosome condensation	GO:0007076	17	10	0.737228
body fluid secretion	GO:0007589	23	13	0.743117
regulation of cellular catabolic process	GO:0031329	14	5	0.743878
L-serine biosynthetic process	GO:0006564	22	9	0.751444
phosphatidylinositol metabolic process	GO:0046488	9	6	0.757953
catecholamine biosynthetic process	GO:0042423	13	7	0.75994
single fertilization	GO:0007338	52	39	0.760483
monoamine transport	GO:0015844	9	6	0.764601
cytokine secretion	GO:0050663	7	5	0.772487
regeneration	GO:0031099	7	5	0.7731
protein import into mitochondrial inner membrane	GO:0045039	8	6	0.780263
positive regulation of carbohydrate metabolic process	GO:0045913	11	5	0.780834
fertilization	GO:0009566	53	40	0.780843
striated muscle contraction	GO:0006941	49	24	0.782103
protein targeting to peroxisome	GO:0006625	14	6	0.787773
receptor guanylyl cyclase signaling pathway	GO:0007168	7	5	0.788063
hindbrain development	GO:0030902	17	6	0.80175
sterol catabolic process	GO:0016127	11	6	0.802382
mating	GO:0007618	10	6	0.803015
sperm motility	GO:0030317	12	9	0.805225
defense response to fungus	GO:0050832	11	10	0.814679
aromatic amino acid family catabolic process	GO:0009074	22	12	0.819677
vesicle organization and biogenesis	GO:0016050	27	13	0.830576
pigmentation	GO:0043473	13	6	0.832982
tyrosine catabolic process	GO:0006572	10	5	0.842974
regulation of striated muscle contraction	GO:0006942	15	10	0.843577
maintenance of fidelity during DNA-dependent DNA replication	GO:0045005	53	29	0.853402
male gonad development	GO:0008584	15	11	0.85762
vasoconstriction	GO:0042310	6	5	0.858889
embryonic limb morphogenesis	GO:0030326	26	8	0.860157
spliceosomal snRNP biogenesis	GO:0000387	14	8	0.860828
pentose metabolic process	GO:0019321	11	6	0.861171
substrate-bound cell migration	GO:0006929	9	8	0.868383
autophagosome formation	GO:0000045	13	8	0.876143
vascular process in circulatory system	GO:0003018	15	12	0.876975
negative regulation of DNA metabolic process	GO:0051053	14	10	0.884929
adult behavior	GO:0030534	9	5	0.890522
determination of bilateral symmetry	GO:0009855	7	5	0.891213
L-phenylalanine metabolic process	GO:0006558	16	9	0.900573
cardiac cell differentiation	GO:0035051	9	5	0.905869
sensory perception of smell	GO:0007608	75	49	0.907217
regulation of carbohydrate metabolic process	GO:0006109	15	8	0.909845
tachykinin signaling pathway	GO:0007217	7	5	0.910131
development of primary male sexual characteristics	GO:0046546	17	13	0.910432
gamma-aminobutyric acid signaling pathway	GO:0007214	24	14	0.924741
male sex differentiation	GO:0046661	19	15	0.930658
regulation of DNA replication initiation	GO:0030174	15	8	0.939661
fusion of sperm to egg plasma membrane	GO:0007342	8	6	0.94872
histone methylation	GO:0016571	12	8	0.948754
axis specification	GO:0009798	7	5	0.951965
negative regulation of DNA replication initiation	GO:0032297	9	6	0.960687
regulation of tube size	GO:0035150	12	10	0.962596
sensory perception of chemical stimulus	GO:0007606	99	65	0.977226
regulation of vasoconstriction	GO:0019229	11	6	0.977717
sensory perception of taste	GO:0050909	24	16	0.993815
