# Supplementary material for: Subgingival bacterial colonization profiles correlate with gingival tissue gene expression
Source: BMC Microbiol. 2009 Oct 18;9:221. doi: 10.1186/1471-2180-9-221 (PMC2771036; doi:10.1186/1471-2180-9-221)
Supplement: Additional file 15 — Table S15. List of all statistically significantly regulated GO groups in the gingival tissues according to levels of each of the 11 investigated species in the adjacent pockets. [file 1471-2180-9-221-S15.ZIP › Td_GO_complete.xls]

## Sheet: Td_GeneOntology
Group Name	ID	Probes (n)	Genes (n)	p-value
antigen processing and presentation of peptide antigen via MHC class I	GO:0002474	167	55	3.265e-10
antigen processing and presentation of peptide antigen	GO:0048002	173	58	4.353e-10
MAPKKK cascade	GO:0000165	193	84	5.533e-10
regulation of cell differentiation	GO:0045595	160	74	6.53e-10
antigen processing and presentation	GO:0019882	212	81	1.306e-09
regulation of Rho protein signal transduction	GO:0035023	233	85	2.837e-09
regulation of anatomical structure morphogenesis	GO:0022603	133	48	3.124e-09
fatty acid biosynthetic process	GO:0006633	122	57	9.005e-09
immune system development	GO:0002520	212	86	1.293e-08
hemopoietic or lymphoid organ development	GO:0048534	205	82	1.537e-08
hemopoiesis	GO:0030097	203	81	2.223e-08
carboxylic acid biosynthetic process	GO:0046394	137	67	3.382e-08
vasculature development	GO:0001944	154	62	4.411e-08
hemostasis	GO:0007599	186	88	6.57e-08
regulation of lymphocyte activation	GO:0051249	88	46	8.362e-08
ectoderm development	GO:0007398	166	95	9.212e-08
regulation of cell activation	GO:0050865	92	48	1.269e-07
negative regulation of signal transduction	GO:0009968	196	78	1.604e-07
blood vessel development	GO:0001568	150	61	1.701e-07
leukocyte activation	GO:0045321	219	100	1.791e-07
acute inflammatory response	GO:0002526	117	63	2.383e-07
lipid transport	GO:0006869	153	69	3.183e-07
regulation of MAP kinase activity	GO:0043405	128	55	4.25e-07
innate immune response	GO:0045087	117	70	4.615e-07
positive regulation of immune system process	GO:0002684	149	83	5.022e-07
carbohydrate biosynthetic process	GO:0016051	162	85	7.95e-07
immune effector process	GO:0002252	120	66	8.962e-07
blood coagulation	GO:0007596	170	82	9.864e-07
lymphocyte activation	GO:0046649	180	80	1.149e-06
angiogenesis	GO:0001525	137	57	1.18e-06
positive regulation of transferase activity	GO:0051347	211	89	1.185e-06
positive regulation of kinase activity	GO:0033674	208	87	1.2e-06
anatomical structure formation	GO:0048646	161	66	1.282e-06
wound healing	GO:0042060	188	92	1.333e-06
humoral immune response	GO:0006959	122	66	1.351e-06
membrane lipid biosynthetic process	GO:0046467	159	81	1.618e-06
coenzyme biosynthetic process	GO:0009108	129	65	1.735e-06
positive regulation of transcription from RNA polymerase II promoter	GO:0045944	147	50	2.008e-06
epidermis development	GO:0008544	143	85	2.086e-06
cellular carbohydrate biosynthetic process	GO:0034637	135	73	3.571e-06
regulation of GTPase activity	GO:0043087	116	46	3.93e-06
cofactor biosynthetic process	GO:0051188	157	81	6.113e-06
leukocyte mediated immunity	GO:0002443	91	47	7.289e-06
muscle development	GO:0007517	257	98	7.837e-06
regulation of T cell activation	GO:0050863	69	39	9.855e-06
generation of neurons	GO:0048699	228	94	1.128e-05
regulation of cell adhesion	GO:0030155	118	45	2.393e-05
positive regulation of response to stimulus	GO:0048584	128	70	3.774e-05
lymphocyte mediated immunity	GO:0002449	83	42	4.012e-05
adaptive immune response	GO:0002250	87	45	4.036e-05
regulation of response to stimulus	GO:0048583	166	90	4.953e-05
protein amino acid N-linked glycosylation	GO:0006487	69	39	4.956e-05
phospholipid biosynthetic process	GO:0008654	137	67	5.37e-05
activation of immune response	GO:0002253	83	44	5.63e-05
sulfur metabolic process	GO:0006790	139	68	8.507e-05
icosanoid metabolic process	GO:0006690	79	38	8.629e-05
regulation of cytokine biosynthetic process	GO:0042035	74	41	0.0001033
immunoglobulin mediated immune response	GO:0016064	69	34	0.0001102
regulation of immune response	GO:0050776	110	59	0.0001137
regulation of cell shape	GO:0008360	90	34	0.0001246
regulation of cell morphogenesis	GO:0022604	95	35	0.0001255
leukocyte differentiation	GO:0002521	87	35	0.0001772
organic acid transport	GO:0015849	116	58	0.0001788
peptidyl-amino acid modification	GO:0018193	131	66	0.0001806
negative regulation of catalytic activity	GO:0043086	199	89	0.0001831
B cell mediated immunity	GO:0019724	71	35	0.0002225
positive regulation of immune response	GO:0050778	97	53	0.0002247
positive regulation of MAP kinase activity	GO:0043406	82	34	0.0002317
aminoglycan metabolic process	GO:0006022	101	46	0.0002411
cell cycle arrest	GO:0007050	189	74	0.0002643
phosphate transport	GO:0006817	176	81	0.0003077
stress-activated protein kinase signaling pathway	GO:0031098	96	39	0.0003079
apoptotic program	GO:0008632	169	74	0.0004057
negative regulation of transferase activity	GO:0051348	89	39	0.0004209
Ras protein signal transduction	GO:0007265	124	53	0.0004459
response to protein stimulus	GO:0051789	113	58	0.0004767
activation of plasma proteins during acute inflammatory response	GO:0002541	64	35	0.0004811
regulation of cell migration	GO:0030334	88	34	0.0005077
mitochondrion organization and biogenesis	GO:0007005	122	56	0.0005219
cell-matrix adhesion	GO:0007160	161	60	0.0006038
cell-substrate adhesion	GO:0031589	163	62	0.0006345
ER to Golgi vesicle-mediated transport	GO:0006888	193	78	0.0006717
sphingolipid metabolic process	GO:0006665	97	50	0.0006768
protein processing	GO:0016485	147	70	0.0007015
glycosaminoglycan metabolic process	GO:0030203	100	45	0.000745
cellular protein complex assembly	GO:0043623	193	89	0.0007821
cell recognition	GO:0008037	59	32	0.000835
negative regulation of transcription from RNA polymerase II promoter	GO:0000122	193	81	0.0008405
JNK cascade	GO:0007254	93	38	0.000878
sulfur compound biosynthetic process	GO:0044272	77	36	0.0009452
growth	GO:0040007	133	64	0.0009476
cell projection organization and biogenesis	GO:0030030	194	79	0.0009827
cell motility	GO:0048870	173	86	0.001235
integrin-mediated signaling pathway	GO:0007229	165	61	0.00132
regulation of cell motion	GO:0051270	112	44	0.001676
apoptotic mitochondrial changes	GO:0008637	54	17	0.001701
amino acid transport	GO:0006865	78	40	0.00189
cellular defense response	GO:0006968	188	95	0.001958
chromatin remodeling	GO:0006338	106	46	0.002295
T cell activation	GO:0042110	72	34	0.002608
lipoprotein metabolic process	GO:0042157	103	50	0.002657
Notch signaling pathway	GO:0007219	107	40	0.002712
carbohydrate transport	GO:0008643	69	29	0.00298
positive regulation of cell differentiation	GO:0045597	70	27	0.003139
negative regulation of protein metabolic process	GO:0051248	182	71	0.003283
regulation of G-protein coupled receptor protein signaling pathway	GO:0008277	79	34	0.003295
polysaccharide metabolic process	GO:0005976	79	53	0.003402
exocytosis	GO:0006887	170	81	0.00425
cellular polysaccharide metabolic process	GO:0044264	77	51	0.004589
cell migration	GO:0016477	148	73	0.00478
calcium ion homeostasis	GO:0055074	161	89	0.004957
regulation of secretion	GO:0051046	71	33	0.00497
regulation of cell size	GO:0008361	175	77	0.005162
icosanoid biosynthetic process	GO:0046456	53	26	0.0059
amine transport	GO:0015837	94	50	0.005956
cytokine and chemokine mediated signaling pathway	GO:0019221	45	25	0.005962
positive regulation of cell activation	GO:0050867	59	31	0.006028
metal ion homeostasis	GO:0055065	179	96	0.006052
induction of apoptosis by extracellular signals	GO:0008624	98	42	0.006691
positive regulation of lymphocyte activation	GO:0051251	58	30	0.007016
B cell activation	GO:0042113	81	30	0.007074
transition metal ion transport	GO:0000041	112	45	0.007359
nitrogen compound biosynthetic process	GO:0044271	170	91	0.007515
microtubule cytoskeleton organization and biogenesis	GO:0000226	138	71	0.007938
regulation of I-kappaB kinase/NF-kappaB cascade	GO:0043122	228	98	0.008001
regulation of axonogenesis	GO:0050770	34	11	0.008033
cell growth	GO:0016049	90	37	0.008764
regulation of neurogenesis	GO:0050767	46	16	0.008775
protein amino acid lipidation	GO:0006497	80	36	0.009169
maintenance of location	GO:0051235	91	41	0.009747
oxygen and reactive oxygen species metabolic process	GO:0006800	50	32	0.009816
cellular response to unfolded protein	GO:0034620	19	9	0.009993
regulation of phosphate metabolic process	GO:0019220	87	37	0.0100499
positive regulation of cytokine biosynthetic process	GO:0042108	51	28	0.0102823
activation of protein kinase activity	GO:0032147	124	50	0.0104768
cholesterol metabolic process	GO:0008203	151	76	0.0105734
sterol metabolic process	GO:0016125	159	81	0.0106697
positive regulation of cellular protein metabolic process	GO:0032270	90	40	0.0116264
positive regulation of protein metabolic process	GO:0051247	93	42	0.0117858
regulation of phosphorylation	GO:0042325	78	33	0.0119827
glycerophospholipid metabolic process	GO:0006650	113	59	0.0122444
nuclear import	GO:0051170	165	65	0.0123944
response to virus	GO:0009615	134	79	0.0125583
regulation of myeloid cell differentiation	GO:0045637	55	19	0.0127426
regulation of protein modification process	GO:0031399	84	33	0.0127881
endosome transport	GO:0016197	76	29	0.0134178
cotranslational protein targeting to membrane	GO:0006613	24	11	0.0142513
protein-chromophore linkage	GO:0018298	66	23	0.0143482
negative regulation of cellular component organization	GO:0051129	174	65	0.0150598
mesoderm development	GO:0007498	57	29	0.015179
activation of MAPK activity	GO:0000187	62	30	0.0152802
neurite development	GO:0031175	145	58	0.0159849
protein targeting to membrane	GO:0006612	43	20	0.016389
Wnt receptor signaling pathway	GO:0016055	173	83	0.0171992
transmembrane receptor protein serine/threonine kinase signaling pathway	GO:0007178	93	39	0.017981
elevation of cytosolic calcium ion concentration	GO:0007204	84	47	0.0179822
JAK-STAT cascade	GO:0007259	67	29	0.0180312
regulation of mitotic cell cycle	GO:0007346	174	77	0.0188892
negative regulation of cellular protein metabolic process	GO:0032269	171	67	0.0203771
lymphocyte differentiation	GO:0030098	67	27	0.0211001
neuron development	GO:0048666	167	68	0.0219729
regulation of organelle organization and biogenesis	GO:0033043	200	75	0.0228888
phagocytosis	GO:0006909	40	22	0.0229151
protein oligomerization	GO:0051259	87	39	0.023131
neuron differentiation	GO:0030182	181	76	0.0255133
regulation of cytoskeleton organization and biogenesis	GO:0051493	169	63	0.0256525
protein import into nucleus	GO:0006606	162	64	0.0256827
release of cytochrome c from mitochondria	GO:0001836	40	12	0.0260034
leukotriene biosynthetic process	GO:0019370	27	15	0.0264273
cell junction organization	GO:0034330	40	17	0.0264678
complement activation, classical pathway	GO:0006958	55	28	0.0279148
regulation of lymphocyte differentiation	GO:0045619	26	16	0.0280183
extracellular structure organization	GO:0043062	117	49	0.0283072
ER-nuclear signaling pathway	GO:0006984	30	14	0.0284073
RNA catabolic process	GO:0006401	96	49	0.0284462
regulation of angiogenesis	GO:0045765	64	29	0.0284468
protein modification by small protein conjugation	GO:0032446	167	63	0.0285036
regulation of T cell differentiation	GO:0045580	22	14	0.0285688
myeloid cell differentiation	GO:0030099	60	28	0.0292573
positive regulation of myeloid cell differentiation	GO:0045639	32	7	0.0306547
lipopolysaccharide metabolic process	GO:0008653	10	7	0.0312791
glucose metabolic process	GO:0006006	171	94	0.0316229
leukotriene metabolic process	GO:0006691	34	18	0.0316918
neuron morphogenesis during differentiation	GO:0048667	132	53	0.0317092
acute-phase response	GO:0006953	53	28	0.0317579
T cell differentiation	GO:0030217	27	13	0.0324056
unsaturated fatty acid metabolic process	GO:0033559	18	7	0.0324745
positive regulation of neurogenesis	GO:0050769	22	7	0.03303
maintenance of location in cell	GO:0051651	86	37	0.0330319
peptide metabolic process	GO:0006518	40	21	0.0336123
regulation of homeostatic process	GO:0032844	36	12	0.0338404
positive regulation of T cell activation	GO:0050870	51	27	0.0339834
steroid hormone receptor signaling pathway	GO:0030518	134	49	0.0361816
isoprenoid metabolic process	GO:0006720	48	24	0.0362179
muscle cell differentiation	GO:0042692	61	16	0.0362778
peptide cross-linking	GO:0018149	26	18	0.0362815
cell cycle checkpoint	GO:0000075	137	52	0.0363192
glycolipid metabolic process	GO:0006664	43	24	0.0364056
maintenance of protein location	GO:0045185	79	32	0.0375563
circulatory system process	GO:0003013	165	87	0.0376682
negative regulation of microtubule depolymerization	GO:0007026	37	11	0.0377968
regulation of peptidase activity	GO:0052547	115	52	0.0379409
vitamin metabolic process	GO:0006766	116	56	0.0380533
DNA damage response, signal transduction	GO:0042770	86	34	0.0382259
glutathione biosynthetic process	GO:0006750	21	11	0.0386385
actin polymerization or depolymerization	GO:0008154	51	16	0.0388313
cell morphogenesis during differentiation	GO:0000904	134	54	0.039224
transforming growth factor beta receptor signaling pathway	GO:0007179	64	30	0.0407497
positive regulation of hydrolase activity	GO:0051345	138	58	0.0414489
steroid biosynthetic process	GO:0006694	151	75	0.0414633
regulation of protein amino acid phosphorylation	GO:0001932	56	23	0.0415826
positive regulation of I-kappaB kinase/NF-kappaB cascade	GO:0043123	207	91	0.0417046
polysaccharide biosynthetic process	GO:0000271	31	21	0.0428854
positive regulation of T cell differentiation	GO:0045582	17	11	0.0429332
axonogenesis	GO:0007409	131	52	0.0430314
regulation of interleukin-2 biosynthetic process	GO:0045076	21	10	0.0432915
cell-cell junction assembly	GO:0007043	31	13	0.0435434
oligosaccharide metabolic process	GO:0009311	33	14	0.0436132
signal peptide processing	GO:0006465	12	9	0.0445524
polyol metabolic process	GO:0019751	55	26	0.0446664
antigen processing and presentation of peptide or polysaccharide antigen via MHC class II	GO:0002504	27	14	0.04571
anatomical structure homeostasis	GO:0060249	76	40	0.0466664
positive regulation of phosphorus metabolic process	GO:0010562	45	18	0.0466763
regulation of mitochondrial depolarization	GO:0051900	32	10	0.0469052
biogenic amine metabolic process	GO:0006576	114	56	0.0478043
positive regulation of axonogenesis	GO:0050772	16	5	0.0482527
positive regulation of cellular component organization	GO:0051130	99	40	0.0484989
positive regulation of secretion	GO:0051047	30	17	0.0487017
heterocycle metabolic process	GO:0046483	134	63	0.0501111
response to hypoxia	GO:0001666	39	17	0.0502329
response to oxidative stress	GO:0006979	95	50	0.0502856
amine biosynthetic process	GO:0009309	152	81	0.0503259
intracellular receptor-mediated signaling pathway	GO:0030522	139	51	0.050357
cell-cell junction organization	GO:0045216	37	16	0.0507889
interphase	GO:0051325	159	64	0.0513033
covalent chromatin modification	GO:0016569	73	32	0.0515723
amino acid derivative metabolic process	GO:0006575	131	65	0.0515935
maintenance of protein location in cell	GO:0032507	78	31	0.051744
negative regulation of caspase activity	GO:0043154	40	15	0.0517973
negative regulation of hydrolase activity	GO:0051346	45	17	0.0518028
extracellular matrix organization and biogenesis	GO:0030198	57	23	0.0519382
regulation of peptidyl-tyrosine phosphorylation	GO:0050730	53	21	0.0519971
chromosome segregation	GO:0007059	101	47	0.0520382
glutathione metabolic process	GO:0006749	26	15	0.0521056
oxidoreduction coenzyme metabolic process	GO:0006733	77	37	0.0559193
interphase of mitotic cell cycle	GO:0051329	150	61	0.0562904
phosphoinositide metabolic process	GO:0030384	84	42	0.0567168
negative regulation of cell migration	GO:0030336	31	12	0.0571178
regulation of axon extension	GO:0030516	21	6	0.0572428
inactivation of MAPK activity	GO:0000188	37	17	0.0576468
protein secretion	GO:0009306	46	21	0.058822
water-soluble vitamin metabolic process	GO:0006767	87	41	0.0591206
positive regulation of interleukin-2 biosynthetic process	GO:0045086	19	8	0.0593636
cell junction assembly	GO:0034329	34	14	0.0596698
negative regulation of cell motion	GO:0051271	38	16	0.0608186
regulation of microtubule-based process	GO:0032886	43	14	0.0612443
glucose transport	GO:0015758	38	15	0.0618698
protein amino acid autophosphorylation	GO:0046777	82	33	0.06239
striated muscle development	GO:0014706	114	36	0.0627068
negative regulation of organelle organization and biogenesis	GO:0010639	136	48	0.0629429
negative regulation of immune system process	GO:0002683	35	16	0.0633735
cellular carbohydrate catabolic process	GO:0044275	167	98	0.0640315
regulation of proteolysis	GO:0030162	38	14	0.0645055
microtubule-based movement	GO:0007018	187	96	0.0649651
hexose transport	GO:0008645	40	16	0.0652018
axon guidance	GO:0007411	83	30	0.0653739
NLS-bearing substrate import into nucleus	GO:0006607	65	19	0.0654957
regulation of CD4-positive, alpha beta T cell differentiation	GO:0043370	14	7	0.0663477
protein import	GO:0017038	184	77	0.0663735
GPI anchor biosynthetic process	GO:0006506	48	25	0.0695808
protein amino acid acetylation	GO:0006473	39	15	0.0701015
positive regulation of protein secretion	GO:0050714	23	13	0.0701192
proteoglycan biosynthetic process	GO:0030166	44	19	0.0704427
ossification	GO:0001503	100	44	0.0708695
regulation of epithelial cell proliferation	GO:0050678	33	10	0.0708802
regulation of microtubule polymerization or depolymerization	GO:0031110	39	12	0.0710966
protein amino acid O-linked glycosylation	GO:0006493	51	21	0.0739988
glycerophospholipid biosynthetic process	GO:0046474	70	38	0.0752661
protein autoprocessing	GO:0016540	83	34	0.0755106
tissue morphogenesis	GO:0048729	49	29	0.0779461
negative regulation of cell differentiation	GO:0045596	42	25	0.0780102
protein ubiquitination	GO:0016567	159	57	0.0780136
DNA recombination	GO:0006310	152	70	0.0780577
cellular component disassembly	GO:0022411	54	30	0.0782216
positive regulation of B cell activation	GO:0050871	12	7	0.0789765
regulation of interferon-gamma biosynthetic process	GO:0045072	19	13	0.0791848
peptidyl-asparagine modification	GO:0018196	16	10	0.0792443
coenzyme A metabolic process	GO:0015936	12	7	0.0793316
response to abiotic stimulus	GO:0009628	168	80	0.0794074
glycoprotein catabolic process	GO:0006516	39	15	0.0798011
phosphoinositide biosynthetic process	GO:0046489	56	30	0.0802479
regulation of cell cycle process	GO:0010564	89	41	0.0802872
sphingolipid biosynthetic process	GO:0030148	27	17	0.0803056
alcohol biosynthetic process	GO:0046165	38	22	0.0803347
vitamin biosynthetic process	GO:0009110	41	19	0.0809941
positive regulation of epithelial cell proliferation	GO:0050679	27	7	0.0813621
myoblast differentiation	GO:0045445	28	5	0.0813722
prostaglandin metabolic process	GO:0006693	45	18	0.0814944
neutral lipid metabolic process	GO:0006638	12	9	0.0815809
aminoglycan biosynthetic process	GO:0006023	52	22	0.0817451
receptor-mediated endocytosis	GO:0006898	80	34	0.082781
negative regulation of growth	GO:0045926	89	39	0.0828143
purine nucleoside monophosphate metabolic process	GO:0009126	24	13	0.0839234
regulation of mitosis	GO:0007088	77	35	0.0839988
brain development	GO:0007420	103	51	0.0841046
DNA damage checkpoint	GO:0000077	63	23	0.0842263
positive regulation of cytokine secretion	GO:0050715	20	11	0.0843176
positive regulation of protein polymerization	GO:0032273	17	7	0.084337
digestion	GO:0007586	124	79	0.0844359
regulation of ARF protein signal transduction	GO:0032012	41	16	0.0849532
ceramide metabolic process	GO:0006672	40	19	0.0856669
peptidoglycan metabolic process	GO:0000270	37	24	0.0865434
regulation of transcription factor activity	GO:0051090	75	36	0.086682
ribonucleotide metabolic process	GO:0009259	165	86	0.0874278
proteasomal ubiquitin-dependent protein catabolic process	GO:0043161	37	22	0.0876797
regulation of binding	GO:0051098	102	50	0.0878077
positive regulation of organelle organization and biogenesis	GO:0010638	35	13	0.0879166
G1/S transition of mitotic cell cycle	GO:0000082	59	24	0.088297
regulation of protein secretion	GO:0050708	36	18	0.0883483
protein homooligomerization	GO:0051260	45	19	0.0884835
neuropeptide signaling pathway	GO:0007218	131	85	0.0885326
negative regulation of MAP kinase activity	GO:0043407	40	18	0.0886243
rhythmic process	GO:0048511	74	38	0.0887458
glutamine family amino acid metabolic process	GO:0009064	83	44	0.0890705
multicellular organismal macromolecule metabolic process	GO:0044259	27	19	0.0892367
protein amino acid acylation	GO:0043543	45	18	0.0894108
histone modification	GO:0016570	69	31	0.0921389
regulation of B cell activation	GO:0050864	19	11	0.0941276
ribonucleoside monophosphate metabolic process	GO:0009161	39	21	0.0959969
cholesterol biosynthetic process	GO:0006695	51	24	0.0961263
ER-associated protein catabolic process	GO:0030433	20	12	0.0961414
regulation of synaptic plasticity	GO:0048167	29	11	0.0961904
platelet activation	GO:0030168	28	14	0.0962507
regulation of JNK activity	GO:0043506	41	15	0.0962585
nucleoside monophosphate metabolic process	GO:0009123	42	22	0.0962878
hormone metabolic process	GO:0042445	110	62	0.0965251
group transfer coenzyme metabolic process	GO:0006752	42	20	0.0965329
actin filament organization	GO:0007015	76	30	0.0965408
regulation of DNA binding	GO:0051101	87	43	0.096604
pyridine nucleotide biosynthetic process	GO:0019363	31	13	0.0966285
leukocyte migration	GO:0050900	33	20	0.0968168
vasculogenesis	GO:0001570	23	8	0.0968584
sulfur amino acid metabolic process	GO:0000096	40	17	0.0969036
negative regulation of cytoskeleton organization and biogenesis	GO:0051494	126	43	0.0970672
negative regulation of survival gene product expression	GO:0008634	12	5	0.0973511
proteoglycan metabolic process	GO:0006029	60	28	0.0985351
superoxide metabolic process	GO:0006801	32	21	0.0989097
protein retention in ER lumen	GO:0006621	15	7	0.10128
erythrocyte differentiation	GO:0030218	22	12	0.101383
regulation of Cdc42 protein signal transduction	GO:0032489	25	9	0.10144
cytokinesis	GO:0000910	73	30	0.101846
sphingoid metabolic process	GO:0046519	43	21	0.102057
homeostasis of number of cells	GO:0048872	24	14	0.102099
heart development	GO:0007507	82	33	0.102151
myeloid leukocyte activation	GO:0002274	28	16	0.103108
negative regulation of cell adhesion	GO:0007162	51	20	0.103123
water-soluble vitamin biosynthetic process	GO:0042364	37	17	0.103316
neutral amino acid transport	GO:0015804	19	11	0.103367
RNA elongation	GO:0006354	36	15	0.103379
keratinocyte differentiation	GO:0030216	36	21	0.10341
inositol metabolic process	GO:0006020	13	5	0.103597
proton transport	GO:0015992	132	66	0.104196
cellular aldehyde metabolic process	GO:0006081	26	14	0.104426
viral reproduction	GO:0016032	92	34	0.104626
positive regulation of protein amino acid phosphorylation	GO:0001934	26	15	0.104768
ribonucleotide biosynthetic process	GO:0009260	151	80	0.106237
mannose metabolic process	GO:0006013	17	10	0.10628
T cell receptor signaling pathway	GO:0050852	15	7	0.106414
lysosome organization and biogenesis	GO:0007040	21	9	0.106443
NAD metabolic process	GO:0019674	18	7	0.106704
monocarboxylic acid transport	GO:0015718	28	12	0.109074
protein polymerization	GO:0051258	62	35	0.109282
calcium-mediated signaling	GO:0019722	61	25	0.112008
hydrogen transport	GO:0006818	136	67	0.112119
hexose biosynthetic process	GO:0019319	37	21	0.112281
B cell proliferation	GO:0042100	14	7	0.112517
glycosphingolipid metabolic process	GO:0006687	35	20	0.112581
nucleobase, nucleoside, nucleotide and nucleic acid transport	GO:0015931	140	72	0.113989
positive regulation of protein modification process	GO:0031401	47	21	0.114138
mitotic cell cycle checkpoint	GO:0007093	73	30	0.114146
cell fate determination	GO:0001709	38	17	0.114301
glycosaminoglycan biosynthetic process	GO:0006024	51	21	0.114438
regulation of gene expression, epigenetic	GO:0040029	105	40	0.11461
response to xenobiotic stimulus	GO:0009410	66	38	0.115065
positive regulation of interferon-gamma biosynthetic process	GO:0045078	14	10	0.115133
macrophage chemotaxis	GO:0048246	9	5	0.115144
interaction with host	GO:0051701	45	15	0.115205
response to radiation	GO:0009314	103	46	0.115244
purine nucleotide biosynthetic process	GO:0006164	139	75	0.115382
meiosis	GO:0007126	116	56	0.115618
sphingomyelin metabolic process	GO:0006684	15	9	0.115786
glycerol metabolic process	GO:0006071	38	19	0.116078
cellular protein localization	GO:0034613	20	5	0.116157
xenobiotic metabolic process	GO:0006805	60	34	0.11752
sterol biosynthetic process	GO:0016126	58	28	0.119415
organelle fusion	GO:0048284	29	8	0.119585
purine nucleotide metabolic process	GO:0006163	149	79	0.119765
nitric oxide metabolic process	GO:0046209	18	10	0.120903
fucose metabolic process	GO:0006004	40	20	0.121108
keratinization	GO:0031424	24	18	0.121801
neuron recognition	GO:0008038	25	10	0.122689
sequestering of metal ion	GO:0051238	9	7	0.122946
mononuclear cell proliferation	GO:0032943	22	11	0.123438
regulation of protein catabolic process	GO:0042176	31	11	0.12476
purine ribonucleotide metabolic process	GO:0009150	142	74	0.124978
activation of JNK activity	GO:0007257	38	14	0.124987
regulation of alpha-beta T cell activation	GO:0046634	15	8	0.125021
androgen receptor signaling pathway	GO:0030521	100	37	0.125467
gland development	GO:0048732	13	9	0.126209
regulation of transport	GO:0051049	165	79	0.126212
cellular lipid catabolic process	GO:0044242	109	53	0.127561
negative regulation of myeloid cell differentiation	GO:0045638	17	9	0.127801
positive regulation of peptidyl-tyrosine phosphorylation	GO:0050731	25	14	0.127826
pyridine nucleotide metabolic process	GO:0019362	56	25	0.128975
neuron migration	GO:0001764	11	5	0.128979
positive regulation of cytoskeleton organization and biogenesis	GO:0051495	24	10	0.12903
antigen receptor-mediated signaling pathway	GO:0050851	19	9	0.129206
regulation of neuronal synaptic plasticity	GO:0048168	16	5	0.129288
regulation of myeloid leukocyte differentiation	GO:0002761	29	10	0.129341
vitamin transport	GO:0051180	21	12	0.13004
negative regulation of lymphocyte activation	GO:0051250	21	10	0.131135
negative regulation of transcription factor activity	GO:0043433	15	8	0.131307
positive regulation of DNA metabolic process	GO:0051054	21	10	0.131443
positive regulation of alpha-beta T cell activation	GO:0046635	12	7	0.131464
activation of MAPKKK activity	GO:0000185	12	5	0.131539
purine ribonucleotide biosynthetic process	GO:0009152	132	70	0.131714
negative regulation of binding	GO:0051100	22	12	0.131943
coenzyme A biosynthetic process	GO:0015937	9	6	0.131965
meiotic cell cycle	GO:0051321	117	57	0.133037
regulation of exit from mitosis	GO:0007096	14	9	0.133121
regulation of intracellular transport	GO:0032386	56	29	0.133585
multicellular organismal catabolic process	GO:0044243	29	20	0.135788
regulation of lymphocyte proliferation	GO:0050670	43	21	0.136102
lipid modification	GO:0030258	119	57	0.137192
positive regulation of tyrosine phosphorylation of STAT protein	GO:0042531	9	5	0.138106
leukocyte chemotaxis	GO:0030595	29	18	0.138628
nicotinamide metabolic process	GO:0006769	47	21	0.139805
cell projection biogenesis	GO:0030031	45	20	0.143778
L-fucose metabolic process	GO:0042354	30	14	0.144076
insulin receptor signaling pathway	GO:0008286	58	22	0.144103
actomyosin structure organization and biogenesis	GO:0031032	30	12	0.144256
regulation of JNK cascade	GO:0046328	27	10	0.144404
learning or memory	GO:0007611	42	20	0.14443
dicarboxylic acid transport	GO:0006835	28	9	0.145549
posttranscriptional regulation of gene expression	GO:0010608	195	91	0.145598
retinoid metabolic process	GO:0001523	17	8	0.145763
regulation of neurotransmitter levels	GO:0001505	85	44	0.146202
cyclic nucleotide metabolic process	GO:0009187	72	35	0.146231
cysteine metabolic process	GO:0006534	12	5	0.146327
histone acetylation	GO:0016573	23	7	0.147177
regulation of RNA stability	GO:0043487	19	5	0.147352
regulation of neuron differentiation	GO:0045664	24	12	0.147431
microspike biogenesis	GO:0030035	25	8	0.147543
glycerol ether metabolic process	GO:0006662	13	10	0.147578
transcription initiation	GO:0006352	127	60	0.147675
macrophage activation	GO:0042116	9	5	0.14839
pattern specification process	GO:0007389	70	36	0.148483
isoprenoid biosynthetic process	GO:0008299	34	17	0.148686
RNA elongation from RNA polymerase II promoter	GO:0006368	20	8	0.149009
skeletal muscle development	GO:0007519	101	31	0.150062
amino acid biosynthetic process	GO:0008652	89	52	0.151379
negative regulation of response to stimulus	GO:0048585	13	7	0.151516
terpenoid metabolic process	GO:0006721	25	12	0.151654
mast cell activation	GO:0045576	15	7	0.151844
regulation of viral reproduction	GO:0050792	26	15	0.153987
establishment or maintenance of cell polarity	GO:0007163	73	26	0.153991
cartilage development	GO:0051216	46	22	0.154011
virus-host interaction	GO:0019048	17	5	0.154248
DNA integrity checkpoint	GO:0031570	67	26	0.15432
ciliary or flagellar motility	GO:0001539	25	13	0.154441
cellular macromolecular complex disassembly	GO:0034623	32	17	0.157219
regulation of MAPKKK cascade	GO:0043408	33	14	0.157273
epidermal cell differentiation	GO:0009913	29	21	0.158701
vesicle docking	GO:0048278	56	23	0.159011
positive regulation of interleukin-1 secretion	GO:0050716	15	8	0.159034
I-kappaB kinase/NF-kappaB cascade	GO:0007249	80	40	0.159067
chondroitin sulfate proteoglycan biosynthetic process	GO:0050650	19	9	0.159164
zinc ion transport	GO:0006829	16	10	0.159236
DNA catabolic process	GO:0006308	31	18	0.159365
regulation of survival gene product expression	GO:0045884	16	8	0.161223
response to reactive oxygen species	GO:0000302	25	13	0.161539
glucocorticoid metabolic process	GO:0008211	7	5	0.161776
RNA localization	GO:0006403	128	63	0.161972
lymphocyte chemotaxis	GO:0048247	10	6	0.162659
respiratory gaseous exchange	GO:0007585	54	21	0.162967
cell fate commitment	GO:0045165	47	20	0.163304
arachidonic acid metabolic process	GO:0019369	13	5	0.166039
nucleobase biosynthetic process	GO:0046112	27	11	0.167572
glutamine metabolic process	GO:0006541	36	18	0.16787
mitotic spindle organization and biogenesis	GO:0007052	27	13	0.168104
muscle fiber development	GO:0048747	63	12	0.168314
N-acetylglucosamine metabolic process	GO:0006044	31	23	0.168559
regulation of protein polymerization	GO:0032271	33	15	0.169013
regulation of cyclin-dependent protein kinase activity	GO:0000079	74	41	0.16915
membrane fusion	GO:0006944	93	36	0.16946
regulation of DNA metabolic process	GO:0051052	81	41	0.16975
amino sugar metabolic process	GO:0006040	38	28	0.170159
prostaglandin biosynthetic process	GO:0001516	23	10	0.170384
regulation of transmission of nerve impulse	GO:0051969	38	14	0.170462
Rac protein signal transduction	GO:0016601	11	5	0.170877
cortical cytoskeleton organization and biogenesis	GO:0030865	27	9	0.17089
hexose catabolic process	GO:0019320	137	76	0.170971
response to UV	GO:0009411	31	13	0.171104
negative regulation of T cell activation	GO:0050868	9	6	0.171136
regulation of T cell proliferation	GO:0042129	34	17	0.171138
secondary metabolic process	GO:0019748	38	20	0.171257
positive regulation of cell adhesion	GO:0045785	12	7	0.17138
cell structure disassembly during apoptosis	GO:0006921	22	13	0.171445
glucosamine metabolic process	GO:0006041	32	24	0.171525
response to organic substance	GO:0010033	44	24	0.171862
regulation of viral genome replication	GO:0045069	18	10	0.171889
protein import into nucleus, docking	GO:0000059	55	19	0.173989
phosphoinositide-mediated signaling	GO:0048015	153	76	0.175169
myeloid leukocyte differentiation	GO:0002573	20	8	0.175203
tissue homeostasis	GO:0001894	16	11	0.17523
epidermis morphogenesis	GO:0048730	32	22	0.175232
nucleotide-sugar metabolic process	GO:0009225	20	10	0.175327
protein sumoylation	GO:0016925	7	5	0.175337
calcium ion transport	GO:0006816	197	91	0.175539
negative regulation of small GTPase mediated signal transduction	GO:0051058	14	5	0.175677
iron ion transport	GO:0006826	76	23	0.176135
fructose metabolic process	GO:0006000	31	19	0.176398
phospholipid catabolic process	GO:0009395	17	8	0.177159
B cell differentiation	GO:0030183	40	14	0.177181
positive regulation of interleukin-1 beta secretion	GO:0050718	14	7	0.177432
Rho protein signal transduction	GO:0007266	47	20	0.17842
cell maturation	GO:0048469	36	17	0.178763
antigen processing and presentation of endogenous antigen	GO:0019883	22	8	0.179736
protein ubiquitination during ubiquitin-dependent protein catabolic process	GO:0042787	17	5	0.180519
embryo implantation	GO:0007566	23	9	0.181675
nucleobase, nucleoside, nucleotide and nucleic acid biosynthetic process	GO:0034654	31	13	0.181895
urea metabolic process	GO:0019627	11	9	0.182013
tryptophan metabolic process	GO:0006568	8	5	0.182218
regulation of gene-specific transcription	GO:0032583	23	9	0.182353
regulation of DNA recombination	GO:0000018	25	11	0.182498
DNA damage response, signal transduction by p53 class mediator	GO:0030330	32	12	0.18257
leukocyte adhesion	GO:0007159	22	10	0.182705
peptide transport	GO:0015833	34	15	0.182876
regulation of membrane potential	GO:0042391	51	27	0.182877
heparan sulfate proteoglycan biosynthetic process	GO:0015012	22	7	0.182911
endosome to lysosome transport	GO:0008333	11	5	0.182961
response to nutrient levels	GO:0031667	66	34	0.183125
localization within membrane	GO:0051668	24	8	0.183185
activation of phospholipase C activity	GO:0007202	46	15	0.183211
protein prenylation	GO:0018342	21	7	0.183245
calcium-independent cell-cell adhesion	GO:0016338	31	19	0.183394
monosaccharide catabolic process	GO:0046365	138	77	0.18352
entry into host cell	GO:0030260	28	9	0.183716
vacuole organization and biogenesis	GO:0007033	22	10	0.183934
viral reproductive process	GO:0022415	80	28	0.184475
one-carbon compound metabolic process	GO:0006730	138	74	0.184494
positive regulation of T-helper 1 cell differentiation	GO:0045627	8	5	0.184517
peptidyl-serine phosphorylation	GO:0018105	24	12	0.184768
actin filament polymerization	GO:0030041	28	11	0.185381
positive regulation of antigen receptor-mediated signaling pathway	GO:0050857	10	5	0.185573
methionine metabolic process	GO:0006555	24	9	0.185706
cholesterol homeostasis	GO:0042632	21	11	0.185716
peptidyl-histidine phosphorylation	GO:0018106	10	5	0.185906
nitric oxide mediated signal transduction	GO:0007263	12	5	0.18624
regulation of antigen receptor-mediated signaling pathway	GO:0050854	13	6	0.187061
regulation of actin cytoskeleton organization and biogenesis	GO:0032956	124	48	0.188299
embryonic development	GO:0009790	188	79	0.188615
membrane lipid catabolic process	GO:0046466	33	15	0.188671
triacylglycerol metabolic process	GO:0006641	10	7	0.18898
response to drug	GO:0042493	57	35	0.18923
regulation of action potential	GO:0001508	48	25	0.189266
epidermal growth factor receptor signaling pathway	GO:0007173	51	18	0.189301
respiratory tube development	GO:0030323	10	5	0.189405
establishment of organelle localization	GO:0051656	54	26	0.189509
base-excision repair	GO:0006284	50	28	0.189845
amino acid activation	GO:0043038	100	51	0.194165
regulation of action potential in neuron	GO:0019228	45	23	0.194305
leukocyte mediated cytotoxicity	GO:0001909	12	7	0.194367
tRNA metabolic process	GO:0006399	177	96	0.194416
nitrogen compound catabolic process	GO:0044270	130	65	0.194602
activation of NF-kappaB-inducing kinase activity	GO:0007250	30	13	0.194664
regulation of nucleocytoplasmic transport	GO:0046822	51	28	0.1953
positive regulation of CD4-positive, alpha beta T cell differentiation	GO:0043372	11	6	0.195403
pyruvate metabolic process	GO:0006090	27	17	0.196949
organelle localization	GO:0051640	67	31	0.198764
neutrophil chemotaxis	GO:0030593	18	8	0.19888
response to starvation	GO:0042594	26	15	0.199031
fucose catabolic process	GO:0019317	22	12	0.199052
G-protein signaling, coupled to IP3 second messenger (phospholipase C activating)	GO:0007200	127	59	0.199088
transmembrane receptor protein tyrosine phosphatase signaling pathway	GO:0007185	34	9	0.199182
nuclear organization and biogenesis	GO:0006997	48	24	0.199423
negative regulation of angiogenesis	GO:0016525	24	14	0.201696
mitotic cell cycle spindle assembly checkpoint	GO:0007094	22	7	0.202507
parturition	GO:0007567	20	8	0.202674
transforming growth factor beta receptor complex assembly	GO:0007181	11	6	0.202697
regulation of tyrosine phosphorylation of STAT protein	GO:0042509	20	10	0.203314
G2 phase	GO:0051319	19	5	0.204636
amine catabolic process	GO:0009310	128	63	0.205599
response to extracellular stimulus	GO:0009991	70	37	0.205849
T cell selection	GO:0045058	11	6	0.206157
amino acid derivative biosynthetic process	GO:0042398	66	29	0.206791
regulation of interferon-alpha biosynthetic process	GO:0045354	7	5	0.207133
anterior/posterior pattern formation	GO:0009952	25	9	0.207493
filopodium formation	GO:0046847	15	6	0.207715
alcohol catabolic process	GO:0046164	143	79	0.207769
transcription initiation from RNA polymerase II promoter	GO:0006367	87	37	0.207896
negative regulation of catabolic process	GO:0009895	13	5	0.208657
synaptic vesicle endocytosis	GO:0048488	15	5	0.209003
mRNA transport	GO:0051028	116	59	0.209308
lysosomal transport	GO:0007041	26	11	0.209434
positive regulation of angiogenesis	GO:0045766	29	10	0.209589
DNA fragmentation during apoptosis	GO:0006309	20	11	0.20978
aspartate family amino acid metabolic process	GO:0009066	36	18	0.209792
circadian rhythm	GO:0007623	32	15	0.209923
regulation of protein import into nucleus	GO:0042306	31	19	0.210043
regionalization	GO:0003002	45	18	0.210136
regulation of catabolic process	GO:0009894	47	17	0.210313
smooth muscle contraction	GO:0006939	39	17	0.21066
positive regulation of mitosis	GO:0045840	14	7	0.211066
aspartate family amino acid biosynthetic process	GO:0009067	13	9	0.211759
cofactor transport	GO:0051181	18	9	0.212103
defense response to virus	GO:0051607	17	8	0.212558
energy derivation by oxidation of organic compounds	GO:0015980	141	78	0.21381
T-helper 1 type immune response	GO:0042088	12	7	0.213831
hemoglobin metabolic process	GO:0020027	10	5	0.214034
positive regulation of lymphocyte proliferation	GO:0050671	32	17	0.214302
negative regulation of cell growth	GO:0030308	78	34	0.214475
vesicle docking during exocytosis	GO:0006904	52	22	0.215898
response to redox state	GO:0051775	8	5	0.216014
meiosis I	GO:0007127	62	25	0.216556
apoptotic nuclear changes	GO:0030262	27	15	0.217573
cellular response to nutrient levels	GO:0031669	25	15	0.21792
tissue remodeling	GO:0048771	11	7	0.219462
establishment of RNA localization	GO:0051236	121	62	0.219708
estrogen receptor signaling pathway	GO:0030520	32	10	0.219823
peptide modification	GO:0031179	8	5	0.219867
mRNA catabolic process	GO:0006402	70	34	0.220427
amino acid catabolic process	GO:0009063	122	60	0.22071
autophagy	GO:0006914	43	21	0.220714
excretion	GO:0007588	83	40	0.220726
cortical actin cytoskeleton organization and biogenesis	GO:0030866	24	7	0.220847
aminoglycan catabolic process	GO:0006026	8	6	0.221019
mRNA polyadenylation	GO:0006378	24	11	0.221093
phosphatidylserine metabolic process	GO:0006658	6	5	0.221106
N-glycan processing	GO:0006491	17	6	0.221365
viral infectious cycle	GO:0019058	66	24	0.221674
oligosaccharide biosynthetic process	GO:0009312	17	6	0.221712
chondroitin sulfate proteoglycan metabolic process	GO:0050654	20	10	0.22395
proline metabolic process	GO:0006560	13	9	0.224106
folic acid and derivative biosynthetic process	GO:0009396	21	9	0.224454
proline biosynthetic process	GO:0006561	10	7	0.224497
peripheral nervous system development	GO:0007422	23	13	0.229055
urogenital system development	GO:0001655	15	8	0.229114
generation of a signal involved in cell-cell signaling	GO:0003001	53	25	0.229414
positive regulation of JNK cascade	GO:0046330	19	6	0.229697
antigen processing and presentation of endogenous peptide antigen	GO:0002483	18	6	0.23169
interspecies interaction between organisms	GO:0044419	56	22	0.231945
negative regulation of muscle development	GO:0048635	19	7	0.236054
glycolipid biosynthetic process	GO:0009247	16	12	0.236215
regulation of cytokine production	GO:0001817	9	5	0.236298
oogenesis	GO:0048477	18	9	0.236529
regulation of muscle development	GO:0048634	32	12	0.236575
male meiosis	GO:0007140	5	5	0.23666
positive regulation of transcription factor activity	GO:0051091	46	24	0.236903
retinol metabolic process	GO:0042572	14	5	0.2379
'de novo' pyrimidine base biosynthetic process	GO:0006207	11	5	0.241512
porphyrin catabolic process	GO:0006787	12	5	0.241876
protein stabilization	GO:0050821	20	9	0.242064
regulation of pH	GO:0006885	46	24	0.243189
peptidyl-histidine modification	GO:0018202	15	7	0.243282
cyclic nucleotide biosynthetic process	GO:0009190	39	25	0.243551
regulation of intracellular pH	GO:0051453	15	6	0.24362
pyrimidine base biosynthetic process	GO:0019856	14	7	0.243629
snRNA metabolic process	GO:0016073	12	5	0.243636
ovulation cycle	GO:0042698	19	13	0.243652
signal complex assembly	GO:0007172	20	8	0.243715
drug metabolic process	GO:0017144	8	5	0.243741
negative regulation of transport	GO:0051051	44	24	0.243913
regulation of cell projection organization and biogenesis	GO:0031344	18	7	0.24399
developmental maturation	GO:0021700	41	20	0.244086
phenol metabolic process	GO:0018958	42	23	0.244277
female gamete generation	GO:0007292	36	20	0.24445
gluconeogenesis	GO:0006094	25	16	0.245819
synaptic transmission, cholinergic	GO:0007271	14	9	0.245931
natural killer cell mediated immunity	GO:0002228	11	6	0.245967
positive regulation of MAPKKK cascade	GO:0043410	25	10	0.24605
nucleoside metabolic process	GO:0009116	54	31	0.247348
actin filament-based movement	GO:0030048	37	15	0.247519
positive regulation of actin filament polymerization	GO:0030838	10	5	0.247644
aromatic compound biosynthetic process	GO:0019438	25	15	0.247881
'de novo' posttranslational protein folding	GO:0051084	21	9	0.249387
cellular response to starvation	GO:0009267	24	14	0.249611
neurotransmitter secretion	GO:0007269	39	19	0.249908
RNA-dependent DNA replication	GO:0006278	33	16	0.250557
ovarian follicle development	GO:0001541	17	11	0.250743
folic acid transport	GO:0015884	13	6	0.252358
histone deacetylation	GO:0016575	24	12	0.252658
negative regulation of I-kappaB kinase/NF-kappaB cascade	GO:0043124	18	6	0.252723
sulfur amino acid biosynthetic process	GO:0000097	16	9	0.252823
carboxylic acid catabolic process	GO:0046395	57	31	0.25286
membrane protein proteolysis	GO:0033619	35	13	0.253014
glycogen metabolic process	GO:0005977	48	31	0.253222
nuclear-transcribed mRNA catabolic process	GO:0000956	51	27	0.25324
regulation of intracellular protein transport	GO:0033157	40	22	0.253323
phospholipid dephosphorylation	GO:0046839	52	21	0.253686
glucan metabolic process	GO:0006073	49	32	0.253713
cartilage condensation	GO:0001502	20	8	0.253862
protein amino acid deacetylation	GO:0006476	28	14	0.253891
heparan sulfate proteoglycan metabolic process	GO:0030201	30	10	0.253973
neurotransmitter transport	GO:0006836	118	58	0.254046
glutamine family amino acid catabolic process	GO:0009065	40	15	0.254227
hormone biosynthetic process	GO:0042446	60	33	0.254259
DNA topological change	GO:0006265	16	9	0.254346
tRNA processing	GO:0008033	88	49	0.254458
regulation of fibroblast proliferation	GO:0048145	14	6	0.254661
polyamine metabolic process	GO:0006595	26	11	0.255486
regulation of DNA repair	GO:0006282	21	11	0.255846
regulation of epidermal growth factor receptor activity	GO:0007176	11	5	0.256786
mRNA 3'-end processing	GO:0031124	26	13	0.257752
glutamine family amino acid biosynthetic process	GO:0009084	26	20	0.257903
response to metal ion	GO:0010038	59	25	0.258267
positive regulation of DNA binding	GO:0043388	48	25	0.258628
negative regulation of cytokine biosynthetic process	GO:0042036	15	10	0.259708
L-glutamate transport	GO:0015813	18	7	0.259823
cell redox homeostasis	GO:0045454	20	8	0.260112
nucleoside triphosphate metabolic process	GO:0009141	125	66	0.260164
synaptic vesicle transport	GO:0048489	32	14	0.260712
vacuolar transport	GO:0007034	35	16	0.261137
pyrimidine deoxyribonucleoside metabolic process	GO:0046125	11	5	0.261236
positive regulation of viral reproduction	GO:0048524	12	5	0.261597
indolalkylamine metabolic process	GO:0006586	16	8	0.26199
RNA polyadenylation	GO:0043631	30	13	0.262243
serine family amino acid metabolic process	GO:0009069	73	34	0.264115
cellular response to extracellular stimulus	GO:0031668	26	16	0.266397
cytoskeletal anchoring at plasma membrane	GO:0007016	37	10	0.266658
protein import into nucleus, translocation	GO:0000060	35	16	0.266763
chondroitin sulfate biosynthetic process	GO:0030206	16	8	0.268426
nucleotide-excision repair	GO:0006289	35	22	0.26902
ubiquinone metabolic process	GO:0006743	21	12	0.269218
regulation of osteoclast differentiation	GO:0045670	9	5	0.26956
neurotransmitter metabolic process	GO:0042133	32	18	0.27014
copper ion transport	GO:0006825	18	10	0.270252
bone resorption	GO:0045453	10	6	0.270418
arginine metabolic process	GO:0006525	22	13	0.271008
cAMP biosynthetic process	GO:0006171	25	14	0.271237
ensheathment of neurons	GO:0007272	35	19	0.271268
positive regulation of pseudopodium formation	GO:0031274	12	5	0.271512
glycine metabolic process	GO:0006544	32	16	0.271569
deoxyribonucleotide metabolic process	GO:0009262	19	11	0.272742
response to mechanical stimulus	GO:0009612	19	8	0.272744
pyrimidine deoxyribonucleotide metabolic process	GO:0009219	13	7	0.276944
molybdopterin cofactor biosynthetic process	GO:0032324	14	7	0.277315
aging	GO:0007568	27	15	0.278018
folic acid and derivative metabolic process	GO:0006760	30	13	0.27803
detection of calcium ion	GO:0005513	27	9	0.278197
energy reserve metabolic process	GO:0006112	66	38	0.279664
positive regulation of caspase activity	GO:0043280	75	37	0.280462
negative regulation of immune response	GO:0050777	11	5	0.280487
cAMP metabolic process	GO:0046058	32	17	0.280634
induction of apoptosis by intracellular signals	GO:0008629	60	25	0.280833
epithelial cell differentiation	GO:0030855	12	9	0.280972
catecholamine metabolic process	GO:0006584	41	22	0.282296
amyloid precursor protein catabolic process	GO:0042987	19	8	0.282642
nucleosome disassembly	GO:0006337	16	8	0.283016
pigment metabolic process	GO:0042440	72	35	0.283687
regulation of muscle contraction	GO:0006937	66	37	0.283978
pigment biosynthetic process	GO:0046148	65	31	0.284278
response to nutrient	GO:0007584	36	17	0.28567
regulation of cellular pH	GO:0030641	22	10	0.285942
tube development	GO:0035295	35	23	0.287892
regulation of interleukin-6 biosynthetic process	GO:0045408	11	6	0.288761
focal adhesion formation	GO:0048041	23	9	0.288777
cytoplasmic sequestering of protein	GO:0051220	24	13	0.288869
bile acid catabolic process	GO:0030573	9	5	0.288891
negative regulation of intracellular transport	GO:0032387	28	15	0.288906
mechanosensory behavior	GO:0007638	10	5	0.289267
pyrimidine nucleoside triphosphate metabolic process	GO:0009147	34	19	0.289663
galactose metabolic process	GO:0006012	16	7	0.291459
glycosphingolipid biosynthetic process	GO:0006688	15	11	0.292416
G1/S transition checkpoint	GO:0031575	28	9	0.29306
acyl-CoA metabolic process	GO:0006637	16	9	0.293438
regulation of cellular component size	GO:0032535	113	44	0.293484
regulation of embryonic development	GO:0045995	17	6	0.296382
rRNA transcription	GO:0009303	12	7	0.296486
glycine catabolic process	GO:0006546	18	9	0.297994
spindle checkpoint	GO:0031577	25	8	0.299645
cell killing	GO:0001906	17	10	0.29997
detection of biotic stimulus	GO:0009595	24	15	0.301744
fatty acid beta-oxidation	GO:0006635	33	16	0.302087
protein amino acid prenylation	GO:0018346	19	6	0.302256
positive regulation of binding	GO:0051099	49	26	0.302565
two-component signal transduction system (phosphorelay)	GO:0000160	23	9	0.303019
nucleosome organization	GO:0034728	149	83	0.30309
acetyl-CoA metabolic process	GO:0006084	56	31	0.303222
regulation of anti-apoptosis	GO:0045767	40	10	0.303223
negative regulation of myeloid leukocyte differentiation	GO:0002762	12	6	0.304714
protein tetramerization	GO:0051262	36	14	0.305463
lipid oxidation	GO:0034440	42	23	0.305467
genetic imprinting	GO:0006349	9	5	0.305568
response to bacterium	GO:0009617	94	73	0.305806
telomere maintenance via telomerase	GO:0007004	30	14	0.305846
Wnt receptor signaling pathway, calcium modulating pathway	GO:0007223	25	18	0.305868
detection of chemical stimulus	GO:0009593	32	13	0.305964
ATP metabolic process	GO:0046034	89	45	0.306003
regulation of protein stability	GO:0031647	34	14	0.30623
post-Golgi vesicle-mediated transport	GO:0006892	57	18	0.30625
negative regulation of transcription factor import into nucleus	GO:0042992	22	13	0.30635
nucleobase metabolic process	GO:0009112	36	16	0.30641
porphyrin metabolic process	GO:0006778	39	20	0.307183
synapse organization and biogenesis	GO:0050808	62	27	0.30723
regulation of protein complex assembly	GO:0043254	18	7	0.307266
chloride transport	GO:0006821	86	43	0.307347
synaptogenesis	GO:0007416	36	23	0.307391
striated muscle cell differentiation	GO:0051146	14	6	0.307395
meiotic recombination	GO:0007131	54	21	0.307561
regulation of behavior	GO:0050795	15	8	0.307582
rRNA metabolic process	GO:0016072	106	57	0.307645
neuron adhesion	GO:0007158	14	6	0.307725
mRNA export from nucleus	GO:0006406	45	24	0.307768
leukocyte degranulation	GO:0043299	8	5	0.307781
amyloid precursor protein metabolic process	GO:0042982	22	10	0.307908
immunoglobulin production	GO:0002377	8	5	0.308161
positive regulation of cell cycle	GO:0045787	22	11	0.311364
oligopeptide transport	GO:0006857	14	6	0.311367
macroautophagy	GO:0016236	15	9	0.311393
complement activation, alternative pathway	GO:0006957	16	12	0.311619
establishment of vesicle localization	GO:0051650	27	13	0.313241
regulation of transcriptional preinitiation complex assembly	GO:0045898	19	7	0.313559
neuron maturation	GO:0042551	24	10	0.314394
fat-soluble vitamin metabolic process	GO:0006775	23	12	0.314659
fatty acid transport	GO:0015908	16	5	0.314685
positive regulation of lyase activity	GO:0051349	64	25	0.31476
N-terminal protein amino acid modification	GO:0031365	21	10	0.314774
biogenic amine biosynthetic process	GO:0042401	59	26	0.314895
bile acid metabolic process	GO:0008206	30	16	0.315183
response to endogenous stimulus	GO:0009719	47	27	0.315276
negative regulation of phosphorus metabolic process	GO:0010563	16	7	0.316685
female pregnancy	GO:0007565	149	64	0.316686
gene silencing	GO:0016458	45	17	0.319947
telomere organization and biogenesis	GO:0032200	43	21	0.321604
regulation of transcription factor import into nucleus	GO:0042990	29	18	0.326047
organic anion transport	GO:0015711	30	14	0.326445
retrograde vesicle-mediated transport, Golgi to ER	GO:0006890	28	14	0.326835
developmental growth	GO:0048589	16	9	0.326981
regulation of blood pressure	GO:0008217	60	31	0.32709
synaptic vesicle exocytosis	GO:0016079	15	7	0.327309
SMAD protein complex assembly	GO:0007183	7	5	0.327371
microtubule nucleation	GO:0007020	23	8	0.327406
pyrimidine nucleotide metabolic process	GO:0006220	65	33	0.327522
Golgi to endosome transport	GO:0006895	21	6	0.32782
heme metabolic process	GO:0042168	32	17	0.328019
glycolysis	GO:0006096	93	54	0.328055
nuclear export	GO:0051168	74	38	0.329666
DNA duplex unwinding	GO:0032508	26	14	0.33063
defense response to bacterium	GO:0042742	85	69	0.330944
protein amino acid sulfation	GO:0006477	14	9	0.332393
negative regulation of coagulation	GO:0050819	27	15	0.333389
rRNA processing	GO:0006364	101	54	0.333546
chromosome condensation	GO:0030261	26	15	0.333779
positive regulation of nitric oxide biosynthetic process	GO:0045429	25	7	0.33409
serine family amino acid catabolic process	GO:0009071	21	10	0.334127
negative regulation of cellular biosynthetic process	GO:0031327	26	15	0.334171
RNA export from nucleus	GO:0006405	53	30	0.334193
glucose catabolic process	GO:0006007	116	65	0.334442
nucleoside transport	GO:0015858	10	5	0.334608
S phase	GO:0051320	10	5	0.334997
embryonic pattern specification	GO:0009880	22	13	0.335136
bile acid biosynthetic process	GO:0006699	10	7	0.336942
regulation of defense response	GO:0031347	31	18	0.337104
response to light stimulus	GO:0009416	75	39	0.337329
actin cytoskeleton reorganization	GO:0031532	20	8	0.337451
spermidine metabolic process	GO:0008216	15	5	0.337464
nucleoside triphosphate biosynthetic process	GO:0009142	110	59	0.337494
energy coupled proton transport, down electrochemical gradient	GO:0015985	71	36	0.337774
monovalent inorganic cation homeostasis	GO:0055067	60	28	0.340385
regulation of oxidoreductase activity	GO:0051341	19	5	0.340498
tetraterpenoid metabolic process	GO:0016108	13	7	0.341078
cofactor catabolic process	GO:0051187	60	32	0.341325
ribonucleoside triphosphate metabolic process	GO:0009199	118	62	0.341365
branched chain family amino acid catabolic process	GO:0009083	17	9	0.346403
regulation of hormone secretion	GO:0046883	18	10	0.346768
mesoderm morphogenesis	GO:0048332	20	8	0.346911
oxygen transport	GO:0015671	32	17	0.348254
response to inorganic substance	GO:0010035	64	27	0.348601
amino sugar catabolic process	GO:0046348	12	9	0.35096
chromatin assembly	GO:0031497	154	86	0.351103
fructose 2,6-bisphosphate metabolic process	GO:0006003	13	9	0.351357
DNA-dependent DNA replication	GO:0006261	139	76	0.351421
spindle organization and biogenesis	GO:0007051	35	21	0.351581
positive regulation of gene expression, epigenetic	GO:0045815	18	5	0.351597
regulation of mRNA processing	GO:0050684	18	9	0.351755
cyclic-nucleotide-mediated signaling	GO:0019935	154	82	0.351854
estrogen metabolic process	GO:0008210	16	9	0.352257
cellular monovalent inorganic cation homeostasis	GO:0030004	36	14	0.352329
RNA splicing, via transesterification reactions with bulged adenosine as nucleophile	GO:0000377	150	70	0.352537
DNA methylation	GO:0006306	28	14	0.352722
response to carbohydrate stimulus	GO:0009743	15	10	0.353035
gastrulation	GO:0007369	23	11	0.353068
negative regulation of translation	GO:0017148	20	12	0.3532
protein heterooligomerization	GO:0051291	19	8	0.353288
regulation of liquid surface tension	GO:0050828	12	5	0.353335
DNA damage response, signal transduction resulting in induction of apoptosis	GO:0008630	26	12	0.353592
neutrophil activation	GO:0042119	8	5	0.35373
viral genome replication	GO:0019079	43	17	0.353945
negative regulation of protein amino acid phosphorylation	GO:0001933	12	5	0.354126
sex differentiation	GO:0007548	74	45	0.354239
positive regulation of endocytosis	GO:0045807	23	11	0.356819
mitochondrion localization	GO:0051646	14	7	0.357411
positive regulation of anti-apoptosis	GO:0045768	29	7	0.357806
fibrinolysis	GO:0042730	19	10	0.358145
microtubule organizing center organization and biogenesis	GO:0031023	25	17	0.358537
female gonad development	GO:0008585	18	12	0.360509
response to osmotic stress	GO:0006970	9	5	0.360885
regulation of cellular biosynthetic process	GO:0031326	166	85	0.361045
iron ion homeostasis	GO:0055072	53	22	0.361791
glutamate signaling pathway	GO:0007215	42	18	0.362601
acetylcholine receptor signaling, muscarinic pathway	GO:0007213	8	5	0.362837
RNA 3'-end processing	GO:0031123	36	16	0.36292
ribonucleoside triphosphate biosynthetic process	GO:0009201	106	57	0.363028
ethanol metabolic process	GO:0006067	9	5	0.363234
regulation of ossification	GO:0030278	22	12	0.364502
morphogenesis of an epithelium	GO:0002009	20	14	0.364512
regulation of endothelial cell proliferation	GO:0001936	11	6	0.36477
NADP metabolic process	GO:0006739	29	14	0.36491
postreplication repair	GO:0006301	17	6	0.365168
G-protein signaling, coupled to cAMP nucleotide second messenger	GO:0007188	77	40	0.366423
detection of external stimulus	GO:0009581	45	30	0.368832
arginine catabolic process	GO:0006527	14	6	0.369005
positive regulation of T cell proliferation	GO:0042102	29	14	0.370773
induction of apoptosis via death domain receptors	GO:0008625	26	14	0.371173
hydrogen peroxide catabolic process	GO:0042744	13	7	0.371206
regulation of heart contraction	GO:0008016	62	27	0.371568
pyrimidine nucleoside metabolic process	GO:0006213	18	10	0.371957
ATP biosynthetic process	GO:0006754	77	40	0.372825
collagen fibril organization	GO:0030199	14	5	0.373184
pyrimidine nucleotide biosynthetic process	GO:0006221	47	24	0.373494
regulation of chemotaxis	GO:0050920	12	7	0.373568
chromatin silencing	GO:0006342	22	11	0.373677
regulation of translation	GO:0006417	123	68	0.373881
regulation of cyclase activity	GO:0031279	118	52	0.373985
malate metabolic process	GO:0006108	14	6	0.374087
actin filament bundle formation	GO:0051017	35	12	0.376714
reproductive developmental process	GO:0003006	81	47	0.376796
purine ribonucleoside triphosphate metabolic process	GO:0009205	117	61	0.377027
development of primary sexual characteristics	GO:0045137	43	30	0.377377
G-protein signaling, coupled to cyclic nucleotide second messenger	GO:0007187	136	76	0.379462
regulation of Wnt receptor signaling pathway	GO:0030111	47	17	0.380265
response to calcium ion	GO:0051592	30	10	0.38045
positive regulation of protein transport	GO:0051222	7	5	0.380549
peptidyl-tyrosine modification	GO:0018212	24	12	0.380917
plasma membrane organization and biogenesis	GO:0007009	8	5	0.380951
fatty acid catabolic process	GO:0009062	48	26	0.38097
arginine biosynthetic process	GO:0006526	8	7	0.381013
negative regulation of nucleocytoplasmic transport	GO:0046823	23	14	0.381182
regulation of response to external stimulus	GO:0032101	28	16	0.381183
G2/M transition of mitotic cell cycle	GO:0000086	32	12	0.381318
DNA ligation	GO:0006266	15	9	0.381978
mitotic recombination	GO:0006312	10	5	0.383776
multicellular organism reproduction	GO:0032504	43	25	0.38462
positive regulation of transport	GO:0051050	48	24	0.385024
regulation of smooth muscle contraction	GO:0006940	22	14	0.385489
transcription from RNA polymerase III promoter	GO:0006383	36	17	0.385882
regulation of tyrosine phosphorylation of Stat3 protein	GO:0042516	15	7	0.38606
DNA damage response, signal transduction by p53 class mediator resulting in cell cycle arrest	GO:0006977	17	6	0.386118
branched chain family amino acid metabolic process	GO:0009081	33	16	0.386125
reproductive structure development	GO:0048608	41	28	0.386273
calcium ion-dependent exocytosis	GO:0017156	11	7	0.386463
purine ribonucleoside triphosphate biosynthetic process	GO:0009206	105	56	0.386463
detection of stimulus	GO:0051606	97	57	0.386689
regulation of actin polymerization or depolymerization	GO:0008064	105	41	0.387915
dicarboxylic acid metabolic process	GO:0043648	26	10	0.388093
porphyrin biosynthetic process	GO:0006779	27	15	0.38819
purine base metabolic process	GO:0006144	17	6	0.389938
activation of adenylate cyclase activity	GO:0007190	45	20	0.390439
cytoplasmic sequestering of transcription factor	GO:0042994	19	12	0.392487
odontogenesis	GO:0042476	17	11	0.392822
peptide or protein amino-terminal blocking	GO:0018409	12	6	0.39325
regulation of epidermal growth factor receptor signaling pathway	GO:0042058	14	6	0.393654
Notch receptor processing	GO:0007220	22	9	0.395884
L-serine metabolic process	GO:0006563	37	15	0.396196
nucleosome assembly	GO:0006334	133	76	0.396308
kidney development	GO:0001822	11	6	0.396527
caspase activation	GO:0006919	64	32	0.396562
response to toxin	GO:0009636	19	13	0.397776
DNA replication initiation	GO:0006270	34	20	0.398223
glucan biosynthetic process	GO:0009250	15	11	0.399508
embryonic development ending in birth or egg hatching	GO:0009792	50	19	0.400376
eye development	GO:0001654	13	6	0.400491
regulation of nitric oxide biosynthetic process	GO:0045428	27	9	0.401894
cAMP-mediated signaling	GO:0019933	86	42	0.402644
regulation of blood coagulation	GO:0030193	22	12	0.402931
mitotic sister chromatid segregation	GO:0000070	38	20	0.405184
polysaccharide catabolic process	GO:0000272	20	14	0.405336
heme biosynthetic process	GO:0006783	25	13	0.405494
activation of protein kinase C activity	GO:0007205	51	24	0.407756
regulated secretory pathway	GO:0045055	12	7	0.408348
centrosome cycle	GO:0007098	19	12	0.408365
establishment of tissue polarity	GO:0007164	9	6	0.408497
C21-steroid hormone metabolic process	GO:0008207	35	19	0.408665
peroxisome organization and biogenesis	GO:0007031	33	18	0.41122
sensory organ development	GO:0007423	21	10	0.411397
metabotropic glutamate receptor signaling pathway	GO:0007216	10	6	0.411455
DNA modification	GO:0006304	35	18	0.411633
pyrimidine nucleotide-sugar transport	GO:0015781	11	5	0.414299
positive regulation of NF-kappaB transcription factor activity	GO:0051092	39	19	0.415935
polyamine biosynthetic process	GO:0006596	20	8	0.417052
ribosome biogenesis	GO:0042254	121	67	0.417208
cytokine metabolic process	GO:0042107	16	9	0.418862
acetyl-CoA catabolic process	GO:0046356	45	24	0.419001
vesicle localization	GO:0051648	28	14	0.419043
regulation of bone mineralization	GO:0030500	19	9	0.419279
N-acetylglucosamine catabolic process	GO:0006046	11	8	0.420832
bone mineralization	GO:0030282	9	7	0.422676
axon cargo transport	GO:0008088	19	7	0.423094
Golgi organization and biogenesis	GO:0007030	25	12	0.423349
sister chromatid segregation	GO:0000819	41	21	0.42337
chaperone cofactor-dependent protein folding	GO:0051085	11	6	0.423509
histidine catabolic process	GO:0006548	6	5	0.423635
thiamin and derivative metabolic process	GO:0042723	9	5	0.427477
DNA damage response, signal transduction by p53 class mediator resulting in induction of apoptosis	GO:0042771	15	5	0.427898
cell aging	GO:0007569	21	11	0.428172
cellular respiration	GO:0045333	71	37	0.430399
water transport	GO:0006833	19	9	0.43141
regulation of inflammatory response	GO:0050727	13	8	0.431948
mRNA splice site selection	GO:0006376	36	13	0.432349
response to temperature stimulus	GO:0009266	25	14	0.432715
glycerol-3-phosphate metabolic process	GO:0006072	17	6	0.435657
mesodermal cell differentiation	GO:0048333	9	5	0.436885
organic cation transport	GO:0015695	11	5	0.437312
regulation of mitotic metaphase/anaphase transition	GO:0030071	22	11	0.437873
biopolymer methylation	GO:0043414	62	31	0.440094
hormone transport	GO:0009914	15	7	0.44137
thyroid hormone generation	GO:0006590	10	5	0.441425
double-strand break repair	GO:0006302	47	21	0.441428
pyrimidine ribonucleotide biosynthetic process	GO:0009220	37	19	0.441456
G-protein signaling, adenylate cyclase activating pathway	GO:0007189	19	5	0.441855
negative regulation of protein modification process	GO:0031400	18	8	0.443179
pyrimidine base metabolic process	GO:0006206	19	10	0.443516
detection of bacterium	GO:0016045	13	10	0.443945
steroid catabolic process	GO:0006706	29	13	0.444949
regulation of translational initiation	GO:0006446	81	46	0.450672
positive regulation of growth	GO:0045927	21	11	0.450753
negative regulation of hormone secretion	GO:0046888	8	5	0.450916
nucleotide catabolic process	GO:0009166	26	13	0.454274
positive regulation of nitrogen compound metabolic process	GO:0051173	27	8	0.45444
regulation of endocytosis	GO:0030100	46	21	0.454762
response to hydrogen peroxide	GO:0042542	14	8	0.454877
digestive system process	GO:0022600	18	9	0.455297
negative regulation of Wnt receptor signaling pathway	GO:0030178	25	10	0.458557
aerobic respiration	GO:0009060	61	32	0.460014
oxidative phosphorylation	GO:0006119	120	64	0.461072
calcium-dependent cell-cell adhesion	GO:0016339	50	30	0.461787
mitochondrial transport	GO:0006839	75	44	0.461982
translational initiation	GO:0006413	70	29	0.462228
regulation of nitrogen compound metabolic process	GO:0051171	30	11	0.464393
positive regulation of response to external stimulus	GO:0032103	21	11	0.464834
cGMP metabolic process	GO:0046068	14	11	0.465276
regulation of innate immune response	GO:0045088	15	8	0.465577
CTP metabolic process	GO:0046036	27	15	0.465704
response to hexose stimulus	GO:0009746	12	9	0.465898
aromatic amino acid family metabolic process	GO:0009072	36	21	0.468175
cytokine biosynthetic process	GO:0042089	15	8	0.468771
phosphoinositide phosphorylation	GO:0046854	17	8	0.469215
negative regulation of gene expression, epigenetic	GO:0045814	28	12	0.469476
germ cell development	GO:0007281	30	13	0.469914
neurotransmitter biosynthetic process	GO:0042136	13	7	0.472591
coenzyme catabolic process	GO:0009109	48	27	0.477145
pyrimidine ribonucleotide metabolic process	GO:0009218	40	20	0.478046
natural killer cell activation	GO:0030101	38	22	0.478496
regulation of transcription from RNA polymerase III promoter	GO:0006359	10	6	0.480484
tetrahydrobiopterin metabolic process	GO:0046146	11	8	0.480506
cytokine production	GO:0001816	22	13	0.480884
response to pH	GO:0009268	9	5	0.484626
regulation of receptor-mediated endocytosis	GO:0048259	15	7	0.485313
protein amino acid ADP-ribosylation	GO:0006471	81	37	0.48533
tryptophanyl-tRNA aminoacylation	GO:0006436	10	6	0.486019
cholesterol transport	GO:0030301	12	5	0.487762
positive regulation of cell migration	GO:0030335	24	9	0.48799
peptide biosynthetic process	GO:0043043	11	5	0.488216
mRNA cleavage	GO:0006379	18	10	0.489859
nucleoside diphosphate metabolic process	GO:0009132	12	7	0.490029
negative regulation of translational initiation	GO:0045947	9	6	0.490562
regulation of actin filament polymerization	GO:0030833	24	12	0.490943
lipid glycosylation	GO:0030259	8	5	0.491408
segmentation	GO:0035282	15	7	0.498318
DNA damage response, detection of DNA damage	GO:0042769	6	5	0.498962
transcription-coupled nucleotide-excision repair	GO:0006283	10	6	0.502007
acrosome reaction	GO:0007340	6	5	0.503985
mitochondrial membrane organization and biogenesis	GO:0007006	22	13	0.504283
tRNA modification	GO:0006400	9	5	0.50445
serine family amino acid biosynthetic process	GO:0009070	35	16	0.504682
regulation of transforming growth factor beta receptor signaling pathway	GO:0017015	22	8	0.505603
methylation	GO:0032259	70	36	0.509178
cell wall organization and biogenesis	GO:0007047	21	15	0.509604
RNA modification	GO:0009451	22	13	0.51008
pathogenesis	GO:0009405	18	10	0.510538
ribonucleoside metabolic process	GO:0009119	24	13	0.510547
ribonucleoprotein complex assembly	GO:0022618	154	71	0.510619
establishment of chromosome localization	GO:0051303	11	6	0.510919
external encapsulating structure organization	GO:0045229	24	17	0.513664
peptide hormone secretion	GO:0030072	14	6	0.514666
drug transport	GO:0015893	17	12	0.515158
androgen metabolic process	GO:0008209	17	12	0.515626
regulation of chromosome organization and biogenesis	GO:0033044	31	12	0.516096
protein maturation	GO:0051604	25	10	0.516459
regulation of immune effector process	GO:0002697	14	6	0.516863
sphingolipid catabolic process	GO:0030149	21	9	0.516943
biogenic amine catabolic process	GO:0042402	12	6	0.517331
centrosome organization and biogenesis	GO:0051297	24	16	0.517388
appendage morphogenesis	GO:0035107	28	9	0.51741
deoxyribonucleoside diphosphate metabolic process	GO:0009186	8	5	0.517446
estrogen biosynthetic process	GO:0006703	8	6	0.5178
neuronal ion channel clustering	GO:0045161	13	6	0.51827
regulation of NF-kappaB import into nucleus	GO:0042345	22	12	0.519038
positive regulation of behavior	GO:0048520	11	6	0.520356
negative regulation of multicellular organismal process	GO:0051241	37	22	0.520538
in utero embryonic development	GO:0001701	41	14	0.520635
regulation of exocytosis	GO:0017157	7	5	0.520763
regulation of muscle cell differentiation	GO:0051147	9	6	0.520825
G1 phase	GO:0051318	47	21	0.521005
regulation of calcium ion transport	GO:0051924	16	8	0.523038
positive regulation of cell motion	GO:0051272	35	13	0.523055
lactation	GO:0007595	17	7	0.529981
response to magnesium ion	GO:0032026	11	5	0.530044
regulation of nucleobase, nucleoside, nucleotide and nucleic acid transport	GO:0032239	15	6	0.530164
G1 phase of mitotic cell cycle	GO:0000080	38	18	0.530177
methionine biosynthetic process	GO:0009086	8	5	0.530517
protein targeting to mitochondrion	GO:0006626	41	24	0.532419
anaphase	GO:0051322	19	7	0.536151
detection of visible light	GO:0009584	28	19	0.537056
negative regulation of NF-kappaB import into nucleus	GO:0042347	15	7	0.540997
embryonic morphogenesis	GO:0048598	66	27	0.541198
regulation of chromatin assembly or disassembly	GO:0001672	12	5	0.541672
spliceosome assembly	GO:0000245	62	27	0.541678
purine salvage	GO:0043101	11	6	0.541828
melanin biosynthetic process from tyrosine	GO:0006583	11	6	0.542309
purine ribonucleoside metabolic process	GO:0046128	20	10	0.54512
positive regulation of interleukin-8 biosynthetic process	GO:0045416	8	5	0.545572
amino acid derivative catabolic process	GO:0042219	19	10	0.545601
positive regulation of cellular biosynthetic process	GO:0031328	50	20	0.550821
positive regulation of multicellular organismal process	GO:0051240	34	18	0.550949
regulation of histone modification	GO:0031056	17	6	0.55108
negative regulation of adenylate cyclase activity	GO:0007194	54	27	0.5514
positive regulation of cell growth	GO:0030307	10	7	0.552862
peroxisomal transport	GO:0043574	15	7	0.553347
myelination	GO:0042552	19	13	0.556245
phosphatidylinositol biosynthetic process	GO:0006661	8	5	0.556263
fibroblast growth factor receptor signaling pathway	GO:0008543	25	10	0.557048
pentose-phosphate shunt	GO:0006098	20	10	0.557535
regulation of DNA replication	GO:0006275	33	18	0.558837
neurotransmitter catabolic process	GO:0042135	15	7	0.558851
anaerobic glycolysis	GO:0019642	6	5	0.56088
negative regulation of mitotic cell cycle	GO:0045930	14	6	0.564612
gliogenesis	GO:0042063	13	9	0.564641
protein amino acid alkylation	GO:0008213	34	17	0.564848
tube morphogenesis	GO:0035239	25	18	0.568065
positive regulation of intracellular transport	GO:0032388	9	6	0.570751
regulation of actin filament depolymerization	GO:0030834	78	27	0.57558
fat cell differentiation	GO:0045444	20	8	0.576034
transcription termination	GO:0006353	12	6	0.576048
regulation of lipid metabolic process	GO:0019216	37	15	0.576049
phototransduction	GO:0007602	27	18	0.576227
regulation of ion transport	GO:0043269	19	10	0.576667
intra-Golgi vesicle-mediated transport	GO:0006891	38	16	0.576867
tetraterpenoid biosynthetic process	GO:0016109	11	5	0.577147
detection of stimulus involved in sensory perception	GO:0050906	29	20	0.577596
hyaluronan metabolic process	GO:0030212	8	5	0.577646
traversing start control point of mitotic cell cycle	GO:0007089	11	6	0.57818
tyrosine metabolic process	GO:0006570	21	11	0.578278
cellular metabolic compound salvage	GO:0043094	15	9	0.578587
asymmetric protein localization	GO:0008105	13	5	0.580823
glycogen catabolic process	GO:0005980	8	5	0.581321
barbed-end actin filament capping	GO:0051016	74	26	0.583267
positive regulation of defense response	GO:0031349	15	10	0.583527
androgen biosynthetic process	GO:0006702	7	5	0.58678
spermatid development	GO:0007286	23	13	0.587093
regulation of lipid biosynthetic process	GO:0046890	12	5	0.587281
C21-steroid hormone biosynthetic process	GO:0006700	26	14	0.590414
non-recombinational repair	GO:0000726	18	8	0.59069
heterophilic cell adhesion	GO:0007157	15	6	0.590873
cell-cell recognition	GO:0009988	11	8	0.595881
G-protein signaling, adenylate cyclase inhibiting pathway	GO:0007193	20	11	0.596151
protein export from nucleus	GO:0006611	18	8	0.596386
multicellular organismal water homeostasis	GO:0050891	8	5	0.596736
cell wall catabolic process	GO:0016998	19	13	0.596749
protein lipoylation	GO:0009249	9	5	0.597241
positive regulation of lipid metabolic process	GO:0045834	19	5	0.597747
induction of positive chemotaxis	GO:0050930	9	5	0.598253
peptidoglycan catabolic process	GO:0009253	5	5	0.60261
negative regulation of secretion	GO:0051048	16	8	0.603054
regulation of protein binding	GO:0043393	8	5	0.603119
UTP metabolic process	GO:0046051	26	14	0.605951
glucan catabolic process	GO:0009251	9	6	0.606097
translational elongation	GO:0006414	45	22	0.606113
cytolysis	GO:0019835	19	14	0.606461
DNA synthesis during DNA repair	GO:0000731	8	5	0.607471
regulation of neuron apoptosis	GO:0043523	17	10	0.60907
hemocyte development	GO:0007516	14	9	0.613256
inner mitochondrial membrane organization and biogenesis	GO:0007007	11	7	0.614252
peptidyl-tyrosine phosphorylation	GO:0018108	22	10	0.615509
regulation of interleukin-8 biosynthetic process	GO:0045414	9	6	0.621112
protein homotetramerization	GO:0051289	18	6	0.621631
body fluid secretion	GO:0007589	23	13	0.622079
histidine metabolic process	GO:0006547	14	8	0.622539
GTP metabolic process	GO:0046039	28	16	0.62534
ATP hydrolysis coupled proton transport	GO:0015991	10	5	0.62719
beta-tubulin folding	GO:0007025	14	8	0.627211
detection of abiotic stimulus	GO:0009582	34	23	0.62999
positive regulation of receptor-mediated endocytosis	GO:0048260	10	5	0.633014
sex determination	GO:0007530	19	11	0.636515
positive regulation of innate immune response	GO:0045089	8	6	0.639394
autophagosome formation	GO:0000045	13	8	0.639405
regulation of lipid kinase activity	GO:0043550	8	5	0.639913
short-chain fatty acid metabolic process	GO:0046459	8	5	0.640444
striated muscle contraction	GO:0006941	49	24	0.640911
thyroid hormone metabolic process	GO:0042403	11	6	0.644917
superoxide release	GO:0042554	12	9	0.645107
positive regulation of muscle contraction	GO:0045933	6	5	0.645663
assembly of spliceosomal tri-snRNP	GO:0000244	9	5	0.646195
mitochondrial ATP synthesis coupled electron transport	GO:0042775	43	25	0.652184
glutamate metabolic process	GO:0006536	19	9	0.652715
hindbrain development	GO:0030902	17	6	0.654036
spermatid differentiation	GO:0048515	27	14	0.65686
dopamine receptor signaling pathway	GO:0007212	14	8	0.664892
vesicle organization and biogenesis	GO:0016050	27	13	0.671086
regulation of S phase	GO:0033261	13	6	0.672574
glutamate catabolic process	GO:0006538	12	5	0.674042
vasoconstriction	GO:0042310	6	5	0.674594
endothelial cell migration	GO:0043542	11	8	0.677659
transcription from RNA polymerase I promoter	GO:0006360	10	6	0.678037
respiratory chain complex IV assembly	GO:0008535	12	6	0.683227
positive regulation of carbohydrate metabolic process	GO:0045913	11	5	0.690166
mitochondrial electron transport, NADH to ubiquinone	GO:0006120	33	20	0.690345
water homeostasis	GO:0030104	16	8	0.690662
organelle fission	GO:0048285	7	5	0.690728
response to fungus	GO:0009620	16	12	0.690913
positive regulation of translational initiation	GO:0045948	9	5	0.695731
copper ion homeostasis	GO:0055070	15	8	0.696294
carbohydrate homeostasis	GO:0033500	7	5	0.696295
receptor guanylyl cyclase signaling pathway	GO:0007168	7	5	0.69686
pigmentation	GO:0043473	13	6	0.699117
feeding behavior	GO:0007631	35	25	0.702791
peptide hormone processing	GO:0016486	9	6	0.70438
positive regulation of translation	GO:0045727	13	7	0.706979
cell wall metabolic process	GO:0010382	20	14	0.708649
ribosome assembly	GO:0042255	14	11	0.7091
aspartate family amino acid catabolic process	GO:0009068	9	6	0.709115
cytoplasmic sequestering of NF-kappaB	GO:0007253	12	6	0.709686
protein polyubiquitination	GO:0000209	23	8	0.716683
protein-cofactor linkage	GO:0018065	12	6	0.722779
blastoderm segmentation	GO:0007350	14	6	0.72885
zymogen activation	GO:0031638	6	5	0.728972
caspase activation via cytochrome c	GO:0008635	13	7	0.730329
mitotic chromosome condensation	GO:0007076	17	10	0.73265
sulfate transport	GO:0008272	17	10	0.733237
respiratory electron transport chain	GO:0022904	44	26	0.734716
energy coupled proton transport, against electrochemical gradient	GO:0015988	13	7	0.735652
vascular process in circulatory system	GO:0003018	15	12	0.737676
sperm motility	GO:0030317	12	9	0.739233
hormone-mediated signaling	GO:0009755	18	10	0.73929
aromatic compound catabolic process	GO:0019439	31	18	0.747992
regeneration	GO:0031099	7	5	0.748623
monoamine transport	GO:0015844	9	6	0.749595
cytokine secretion	GO:0050663	7	5	0.753914
regulation of cellular catabolic process	GO:0031329	14	5	0.754513
phosphatidylinositol metabolic process	GO:0046488	9	6	0.754958
glial cell development	GO:0021782	10	7	0.758168
embryonic limb morphogenesis	GO:0030326	26	8	0.779221
adult behavior	GO:0030534	9	5	0.783564
defense response to fungus	GO:0050832	11	10	0.788163
cell volume homeostasis	GO:0006884	11	7	0.789532
protein import into mitochondrion	GO:0043681	13	9	0.791382
regulation of striated muscle contraction	GO:0006942	15	10	0.79527
single fertilization	GO:0007338	52	39	0.798039
protein targeting to peroxisome	GO:0006625	14	6	0.799683
tachykinin signaling pathway	GO:0007217	7	5	0.802969
catecholamine biosynthetic process	GO:0042423	13	7	0.803329
sperm-egg recognition	GO:0035036	6	6	0.812688
mating	GO:0007618	10	6	0.813326
male gonad development	GO:0008584	15	11	0.816982
fertilization	GO:0009566	53	40	0.817699
spliceosomal snRNP biogenesis	GO:0000387	14	8	0.819901
tyrosine catabolic process	GO:0006572	10	5	0.823112
maintenance of fidelity during DNA-dependent DNA replication	GO:0045005	53	29	0.826236
L-serine biosynthetic process	GO:0006564	22	9	0.827218
sterol catabolic process	GO:0016127	11	6	0.828877
regulation of tube size	GO:0035150	12	10	0.829993
aromatic amino acid family catabolic process	GO:0009074	22	12	0.83615
regulation of DNA replication initiation	GO:0030174	15	8	0.83793
negative regulation of DNA metabolic process	GO:0051053	14	10	0.843457
protein import into mitochondrial inner membrane	GO:0045039	8	6	0.85054
oligodendrocyte development	GO:0014003	8	6	0.856399
regulation of carbohydrate metabolic process	GO:0006109	15	8	0.857357
plasma membrane fusion	GO:0045026	19	9	0.87133
negative regulation of DNA replication initiation	GO:0032297	9	6	0.871423
substrate-bound cell migration	GO:0006929	9	8	0.880488
development of primary male sexual characteristics	GO:0046546	17	13	0.882571
determination of bilateral symmetry	GO:0009855	7	5	0.890206
response to heat	GO:0009408	11	8	0.891476
pentose metabolic process	GO:0019321	11	6	0.891791
cardiac cell differentiation	GO:0035051	9	5	0.902264
L-phenylalanine metabolic process	GO:0006558	16	9	0.904206
male sex differentiation	GO:0046661	19	15	0.908832
sensory perception of smell	GO:0007608	75	49	0.918984
regulation of vasoconstriction	GO:0019229	11	6	0.940486
axis specification	GO:0009798	7	5	0.95343
gamma-aminobutyric acid signaling pathway	GO:0007214	24	14	0.970116
histone methylation	GO:0016571	12	8	0.977135
sensory perception of chemical stimulus	GO:0007606	99	65	0.981954
fusion of sperm to egg plasma membrane	GO:0007342	8	6	0.989017
sensory perception of taste	GO:0050909	24	16	0.995575
