# Supplementary material for: Subgingival bacterial colonization profiles correlate with gingival tissue gene expression
Source: BMC Microbiol. 2009 Oct 18;9:221. doi: 10.1186/1471-2180-9-221 (PMC2771036; doi:10.1186/1471-2180-9-221)
Supplement: Additional file 15 — Table S15. List of all statistically significantly regulated GO groups in the gingival tissues according to levels of each of the 11 investigated species in the adjacent pockets. [file 1471-2180-9-221-S15.ZIP › Tf_GO_complete.xls]

## Sheet: Tf_GeneOntology
Group Name	ID	Probes (n)	Genes (n)	p-value
regulation of cell differentiation	GO:0045595	160	74	6.53e-10
antigen processing and presentation	GO:0019882	212	81	1.306e-09
antigen processing and presentation of peptide antigen	GO:0048002	173	58	1.758e-09
MAPKKK cascade	GO:0000165	193	84	2.75e-09
antigen processing and presentation of peptide antigen via MHC class I	GO:0002474	167	55	1.151e-08
regulation of Rho protein signal transduction	GO:0035023	233	85	1.168e-08
regulation of anatomical structure morphogenesis	GO:0022603	133	48	1.272e-08
ectoderm development	GO:0007398	166	95	2.358e-08
vasculature development	GO:0001944	154	62	5.49e-08
immune system development	GO:0002520	212	86	8.534e-08
hemopoietic or lymphoid organ development	GO:0048534	205	82	8.986e-08
hemopoiesis	GO:0030097	203	81	1.189e-07
blood vessel development	GO:0001568	150	61	2.449e-07
negative regulation of signal transduction	GO:0009968	196	78	3.303e-07
hemostasis	GO:0007599	186	88	6.785e-07
epidermis development	GO:0008544	143	85	7.003e-07
leukocyte activation	GO:0045321	219	100	7.033e-07
acute inflammatory response	GO:0002526	117	63	1.009e-06
regulation of lymphocyte activation	GO:0051249	88	46	1.302e-06
regulation of MAP kinase activity	GO:0043405	128	55	1.487e-06
fatty acid biosynthetic process	GO:0006633	122	57	1.788e-06
angiogenesis	GO:0001525	137	57	1.899e-06
anatomical structure formation	GO:0048646	161	66	2.263e-06
positive regulation of immune system process	GO:0002684	149	83	2.277e-06
regulation of cell activation	GO:0050865	92	48	2.331e-06
innate immune response	GO:0045087	117	70	2.792e-06
positive regulation of transferase activity	GO:0051347	211	89	2.88e-06
positive regulation of kinase activity	GO:0033674	208	87	2.98e-06
coenzyme biosynthetic process	GO:0009108	129	65	3.309e-06
membrane lipid biosynthetic process	GO:0046467	159	81	4.044e-06
lymphocyte activation	GO:0046649	180	80	4.181e-06
carboxylic acid biosynthetic process	GO:0046394	137	67	5.841e-06
blood coagulation	GO:0007596	170	82	7.327e-06
lipid transport	GO:0006869	153	69	7.668e-06
wound healing	GO:0042060	188	92	8.461e-06
immune effector process	GO:0002252	120	66	1.027e-05
regulation of GTPase activity	GO:0043087	116	46	1.144e-05
carbohydrate biosynthetic process	GO:0016051	162	85	1.319e-05
muscle development	GO:0007517	257	98	1.341e-05
humoral immune response	GO:0006959	122	66	1.47e-05
cofactor biosynthetic process	GO:0051188	157	81	1.554e-05
generation of neurons	GO:0048699	228	94	2.438e-05
cellular carbohydrate biosynthetic process	GO:0034637	135	73	4.045e-05
positive regulation of response to stimulus	GO:0048584	128	70	4.603e-05
regulation of cell adhesion	GO:0030155	118	45	5.557e-05
positive regulation of transcription from RNA polymerase II promoter	GO:0045944	147	50	5.806e-05
regulation of response to stimulus	GO:0048583	166	90	7.554e-05
regulation of T cell activation	GO:0050863	69	39	8.735e-05
leukocyte mediated immunity	GO:0002443	91	47	9.976e-05
regulation of cell morphogenesis	GO:0022604	95	35	0.000145
phospholipid biosynthetic process	GO:0008654	137	67	0.0001479
regulation of cell shape	GO:0008360	90	34	0.0001597
regulation of immune response	GO:0050776	110	59	0.000207
adaptive immune response	GO:0002250	87	45	0.0002498
sulfur metabolic process	GO:0006790	139	68	0.0002609
cell cycle arrest	GO:0007050	189	74	0.0003078
regulation of cytokine biosynthetic process	GO:0042035	74	41	0.0003471
activation of immune response	GO:0002253	83	44	0.0003573
organic acid transport	GO:0015849	116	58	0.0003639
positive regulation of MAP kinase activity	GO:0043406	82	34	0.0004035
leukocyte differentiation	GO:0002521	87	35	0.0004745
lymphocyte mediated immunity	GO:0002449	83	42	0.0004781
positive regulation of immune response	GO:0050778	97	53	0.0005644
phosphate transport	GO:0006817	176	81	0.0005713
negative regulation of catalytic activity	GO:0043086	199	89	0.0005891
cellular protein complex assembly	GO:0043623	193	89	0.0006253
response to protein stimulus	GO:0051789	113	58	0.0007141
negative regulation of transferase activity	GO:0051348	89	39	0.000723
stress-activated protein kinase signaling pathway	GO:0031098	96	39	0.0007664
icosanoid metabolic process	GO:0006690	79	38	0.0009467
regulation of cell migration	GO:0030334	88	34	0.0009574
immunoglobulin mediated immune response	GO:0016064	69	34	0.001029
aminoglycan metabolic process	GO:0006022	101	46	0.001066
protein processing	GO:0016485	147	70	0.001191
cell projection organization and biogenesis	GO:0030030	194	79	0.001246
cell-matrix adhesion	GO:0007160	161	60	0.001253
Ras protein signal transduction	GO:0007265	124	53	0.00126
growth	GO:0040007	133	64	0.001262
regulation of cell motion	GO:0051270	112	44	0.001335
cell-substrate adhesion	GO:0031589	163	62	0.001337
protein amino acid N-linked glycosylation	GO:0006487	69	39	0.001414
regulation of secretion	GO:0051046	71	33	0.001552
apoptotic program	GO:0008632	169	74	0.001556
B cell mediated immunity	GO:0019724	71	35	0.001623
JNK cascade	GO:0007254	93	38	0.001736
mitochondrion organization and biogenesis	GO:0007005	122	56	0.001739
integrin-mediated signaling pathway	GO:0007229	165	61	0.001761
cell motility	GO:0048870	173	86	0.002248
activation of plasma proteins during acute inflammatory response	GO:0002541	64	35	0.002269
peptidyl-amino acid modification	GO:0018193	131	66	0.002395
glycosaminoglycan metabolic process	GO:0030203	100	45	0.002504
carbohydrate transport	GO:0008643	69	29	0.002697
regulation of cell size	GO:0008361	175	77	0.002858
lipoprotein metabolic process	GO:0042157	103	50	0.002984
negative regulation of transcription from RNA polymerase II promoter	GO:0000122	193	81	0.003441
sulfur compound biosynthetic process	GO:0044272	77	36	0.003836
sphingolipid metabolic process	GO:0006665	97	50	0.004108
positive regulation of cell differentiation	GO:0045597	70	27	0.004131
ER to Golgi vesicle-mediated transport	GO:0006888	193	78	0.0042
cell recognition	GO:0008037	59	32	0.004244
apoptotic mitochondrial changes	GO:0008637	54	17	0.004267
Notch signaling pathway	GO:0007219	107	40	0.004302
regulation of G-protein coupled receptor protein signaling pathway	GO:0008277	79	34	0.004427
exocytosis	GO:0006887	170	81	0.004705
calcium ion homeostasis	GO:0055074	161	89	0.004862
amino acid transport	GO:0006865	78	40	0.004937
cell migration	GO:0016477	148	73	0.005243
metal ion homeostasis	GO:0055065	179	96	0.005681
chromatin remodeling	GO:0006338	106	46	0.006259
amine transport	GO:0015837	94	50	0.008128
polysaccharide metabolic process	GO:0005976	79	53	0.008271
cellular defense response	GO:0006968	188	95	0.008498
protein amino acid lipidation	GO:0006497	80	36	0.009625
cytokine and chemokine mediated signaling pathway	GO:0019221	45	25	0.00968
T cell activation	GO:0042110	72	34	0.009748
regulation of myeloid cell differentiation	GO:0045637	55	19	0.009879
B cell activation	GO:0042113	81	30	0.009908
cell growth	GO:0016049	90	37	0.0107612
cellular polysaccharide metabolic process	GO:0044264	77	51	0.0129423
microtubule cytoskeleton organization and biogenesis	GO:0000226	138	71	0.0137328
regulation of axonogenesis	GO:0050770	34	11	0.0141933
nuclear import	GO:0051170	165	65	0.0147136
positive regulation of cell activation	GO:0050867	59	31	0.0153959
Wnt receptor signaling pathway	GO:0016055	173	83	0.0163619
transition metal ion transport	GO:0000041	112	45	0.0175832
induction of apoptosis by extracellular signals	GO:0008624	98	42	0.0182326
negative regulation of protein metabolic process	GO:0051248	182	71	0.0183112
mesoderm development	GO:0007498	57	29	0.018398
maintenance of location	GO:0051235	91	41	0.0186772
positive regulation of lymphocyte activation	GO:0051251	58	30	0.0187062
elevation of cytosolic calcium ion concentration	GO:0007204	84	47	0.0187847
positive regulation of cytokine biosynthetic process	GO:0042108	51	28	0.0188307
activation of MAPK activity	GO:0000187	62	30	0.0188479
regulation of phosphate metabolic process	GO:0019220	87	37	0.0188766
sterol metabolic process	GO:0016125	159	81	0.0189802
cellular response to unfolded protein	GO:0034620	19	9	0.0191579
regulation of I-kappaB kinase/NF-kappaB cascade	GO:0043122	228	98	0.0203163
neuron differentiation	GO:0030182	181	76	0.0203855
icosanoid biosynthetic process	GO:0046456	53	26	0.0203944
activation of protein kinase activity	GO:0032147	124	50	0.0204338
regulation of neurogenesis	GO:0050767	46	16	0.0205229
neurite development	GO:0031175	145	58	0.020532
glycerophospholipid metabolic process	GO:0006650	113	59	0.0208274
positive regulation of cellular protein metabolic process	GO:0032270	90	40	0.0235947
neuron development	GO:0048666	167	68	0.0242704
cholesterol metabolic process	GO:0008203	151	76	0.0254716
cotranslational protein targeting to membrane	GO:0006613	24	11	0.0255386
regulation of phosphorylation	GO:0042325	78	33	0.0256383
peptide cross-linking	GO:0018149	26	18	0.0257359
positive regulation of protein metabolic process	GO:0051247	93	42	0.0257744
protein-chromophore linkage	GO:0018298	66	23	0.0258153
protein import into nucleus	GO:0006606	162	64	0.0259023
positive regulation of hydrolase activity	GO:0051345	138	58	0.025934
lymphocyte differentiation	GO:0030098	67	27	0.025947
oxygen and reactive oxygen species metabolic process	GO:0006800	50	32	0.0259831
protein modification by small protein conjugation	GO:0032446	167	63	0.0270014
endosome transport	GO:0016197	76	29	0.0274839
positive regulation of myeloid cell differentiation	GO:0045639	32	7	0.0274926
isoprenoid metabolic process	GO:0006720	48	24	0.0288716
neuron morphogenesis during differentiation	GO:0048667	132	53	0.0295655
transmembrane receptor protein serine/threonine kinase signaling pathway	GO:0007178	93	39	0.0304926
JAK-STAT cascade	GO:0007259	67	29	0.0306626
steroid biosynthetic process	GO:0006694	151	75	0.0309982
phagocytosis	GO:0006909	40	22	0.0312166
positive regulation of secretion	GO:0051047	30	17	0.0314451
extracellular structure organization	GO:0043062	117	49	0.0315382
acute-phase response	GO:0006953	53	28	0.0315486
circulatory system process	GO:0003013	165	87	0.0316024
regulation of angiogenesis	GO:0045765	64	29	0.0319931
regulation of protein modification process	GO:0031399	84	33	0.0329084
protein targeting to membrane	GO:0006612	43	20	0.0329957
negative regulation of cellular component organization	GO:0051129	174	65	0.0368577
lipopolysaccharide metabolic process	GO:0008653	10	7	0.0377457
regulation of peptidase activity	GO:0052547	115	52	0.0381457
steroid hormone receptor signaling pathway	GO:0030518	134	49	0.0382486
release of cytochrome c from mitochondria	GO:0001836	40	12	0.0386977
cell morphogenesis during differentiation	GO:0000904	134	54	0.038819
cell junction organization	GO:0034330	40	17	0.0402806
maintenance of location in cell	GO:0051651	86	37	0.0415156
protein oligomerization	GO:0051259	87	39	0.0424006
axonogenesis	GO:0007409	131	52	0.0424305
regulation of lymphocyte differentiation	GO:0045619	26	16	0.0446336
vitamin metabolic process	GO:0006766	116	56	0.045303
nitrogen compound biosynthetic process	GO:0044271	170	91	0.0458681
regulation of mitotic cell cycle	GO:0007346	174	77	0.0463709
microtubule-based movement	GO:0007018	187	96	0.0466119
muscle cell differentiation	GO:0042692	61	16	0.0469671
ER-nuclear signaling pathway	GO:0006984	30	14	0.048454
protein import	GO:0017038	184	77	0.0490927
regulation of cytoskeleton organization and biogenesis	GO:0051493	169	63	0.0491373
regulation of T cell differentiation	GO:0045580	22	14	0.0491996
response to virus	GO:0009615	134	79	0.0498623
unsaturated fatty acid metabolic process	GO:0033559	18	7	0.0499393
intracellular receptor-mediated signaling pathway	GO:0030522	139	51	0.0511048
positive regulation of neurogenesis	GO:0050769	22	7	0.0514363
regulation of organelle organization and biogenesis	GO:0033043	200	75	0.0526401
leukotriene biosynthetic process	GO:0019370	27	15	0.0531964
chromosome segregation	GO:0007059	101	47	0.053366
myeloid cell differentiation	GO:0030099	60	28	0.0535786
regulation of interleukin-2 biosynthetic process	GO:0045076	21	10	0.0537166
actin polymerization or depolymerization	GO:0008154	51	16	0.0555862
RNA catabolic process	GO:0006401	96	49	0.0557333
anatomical structure homeostasis	GO:0060249	76	40	0.0560446
complement activation, classical pathway	GO:0006958	55	28	0.0561001
DNA damage response, signal transduction	GO:0042770	86	34	0.056693
hormone metabolic process	GO:0042445	110	62	0.0569828
negative regulation of growth	GO:0045926	89	39	0.0588919
glucose transport	GO:0015758	38	15	0.0590212
positive regulation of T cell activation	GO:0050870	51	27	0.0593608
interphase	GO:0051325	159	64	0.0595353
regulation of homeostatic process	GO:0032844	36	12	0.0596984
rhythmic process	GO:0048511	74	38	0.0598631
negative regulation of cell motion	GO:0051271	38	16	0.0600945
negative regulation of cellular protein metabolic process	GO:0032269	171	67	0.0601918
positive regulation of phosphorus metabolic process	GO:0010562	45	18	0.0617465
maintenance of protein location	GO:0045185	79	32	0.0618457
glutathione biosynthetic process	GO:0006750	21	11	0.0622306
positive regulation of axonogenesis	GO:0050772	16	5	0.0627839
polysaccharide biosynthetic process	GO:0000271	31	21	0.0628292
peptide metabolic process	GO:0006518	40	21	0.0631135
interphase of mitotic cell cycle	GO:0051329	150	61	0.0632983
positive regulation of protein secretion	GO:0050714	23	13	0.063341
T cell differentiation	GO:0030217	27	13	0.0636302
negative regulation of cell migration	GO:0030336	31	12	0.0648647
negative regulation of microtubule depolymerization	GO:0007026	37	11	0.0650376
tissue morphogenesis	GO:0048729	49	29	0.0656467
leukotriene metabolic process	GO:0006691	34	18	0.0664456
polyol metabolic process	GO:0019751	55	26	0.0665832
extracellular matrix organization and biogenesis	GO:0030198	57	23	0.066652
hexose transport	GO:0008645	40	16	0.0675145
cell-cell junction assembly	GO:0007043	31	13	0.0679855
axon guidance	GO:0007411	83	30	0.068258
cell cycle checkpoint	GO:0000075	137	52	0.0682968
digestion	GO:0007586	124	79	0.0683263
inactivation of MAPK activity	GO:0000188	37	17	0.0693121
signal peptide processing	GO:0006465	12	9	0.0694403
regulation of protein amino acid phosphorylation	GO:0001932	56	23	0.0705626
positive regulation of interleukin-2 biosynthetic process	GO:0045086	19	8	0.0708423
heterocycle metabolic process	GO:0046483	134	63	0.0713329
positive regulation of I-kappaB kinase/NF-kappaB cascade	GO:0043123	207	91	0.0713944
glycolipid metabolic process	GO:0006664	43	24	0.0716403
transforming growth factor beta receptor signaling pathway	GO:0007179	64	30	0.0741236
positive regulation of cytokine secretion	GO:0050715	20	11	0.0745172
response to hypoxia	GO:0001666	39	17	0.0746936
oxidoreduction coenzyme metabolic process	GO:0006733	77	37	0.0747324
cell-cell junction organization	GO:0045216	37	16	0.075095
phosphoinositide metabolic process	GO:0030384	84	42	0.0751173
glutathione metabolic process	GO:0006749	26	15	0.0753197
negative regulation of immune system process	GO:0002683	35	16	0.0765202
glucose metabolic process	GO:0006006	171	94	0.0766356
positive regulation of T cell differentiation	GO:0045582	17	11	0.0767339
protein polymerization	GO:0051258	62	35	0.0767882
water-soluble vitamin metabolic process	GO:0006767	87	41	0.0768073
response to oxidative stress	GO:0006979	95	50	0.0770109
regulation of mitochondrial depolarization	GO:0051900	32	10	0.077054
maintenance of protein location in cell	GO:0032507	78	31	0.0770994
heart development	GO:0007507	82	33	0.0772899
response to abiotic stimulus	GO:0009628	168	80	0.0773762
brain development	GO:0007420	103	51	0.0775561
negative regulation of cell differentiation	GO:0045596	42	25	0.079892
sphingolipid biosynthetic process	GO:0030148	27	17	0.0833638
G1/S transition of mitotic cell cycle	GO:0000082	59	24	0.0834943
protein secretion	GO:0009306	46	21	0.083723
regulation of microtubule-based process	GO:0032886	43	14	0.0846436
cell junction assembly	GO:0034329	34	14	0.0849642
regulation of peptidyl-tyrosine phosphorylation	GO:0050730	53	21	0.0856756
GPI anchor biosynthetic process	GO:0006506	48	25	0.0858438
negative regulation of caspase activity	GO:0043154	40	15	0.0871233
vitamin biosynthetic process	GO:0009110	41	19	0.0874108
protein amino acid acetylation	GO:0006473	39	15	0.0874484
nucleobase, nucleoside, nucleotide and nucleic acid transport	GO:0015931	140	72	0.0875043
ribonucleotide metabolic process	GO:0009259	165	86	0.0875076
pyridine nucleotide biosynthetic process	GO:0019363	31	13	0.0878321
regulation of CD4-positive, alpha beta T cell differentiation	GO:0043370	14	7	0.0880358
regulation of protein secretion	GO:0050708	36	18	0.088998
negative regulation of organelle organization and biogenesis	GO:0010639	136	48	0.0917645
glycerophospholipid biosynthetic process	GO:0046474	70	38	0.0960513
protein ubiquitination	GO:0016567	159	57	0.0962
regulation of Cdc42 protein signal transduction	GO:0032489	25	9	0.0962118
myoblast differentiation	GO:0045445	28	5	0.0969972
keratinocyte differentiation	GO:0030216	36	21	0.0971804
glycoprotein catabolic process	GO:0006516	39	15	0.0975795
negative regulation of hydrolase activity	GO:0051346	45	17	0.097698
oligosaccharide metabolic process	GO:0009311	33	14	0.0978346
NLS-bearing substrate import into nucleus	GO:0006607	65	19	0.097881
regulation of axon extension	GO:0030516	21	6	0.0983823
inositol metabolic process	GO:0006020	13	5	0.0986806
regulation of cell cycle process	GO:0010564	89	41	0.101025
NAD metabolic process	GO:0019674	18	7	0.101046
regulation of interferon-gamma biosynthetic process	GO:0045072	19	13	0.102296
aminoglycan biosynthetic process	GO:0006023	52	22	0.105587
regulation of microtubule polymerization or depolymerization	GO:0031110	39	12	0.105683
regulation of epithelial cell proliferation	GO:0050678	33	10	0.105722
negative regulation of MAP kinase activity	GO:0043407	40	18	0.105724
actin filament organization	GO:0007015	76	30	0.105898
proteoglycan biosynthetic process	GO:0030166	44	19	0.105956
positive regulation of protein polymerization	GO:0032273	17	7	0.106051
ribonucleotide biosynthetic process	GO:0009260	151	80	0.106182
phosphoinositide biosynthetic process	GO:0046489	56	30	0.106247
viral reproduction	GO:0016032	92	34	0.106401
cellular carbohydrate catabolic process	GO:0044275	167	98	0.106411
vasculogenesis	GO:0001570	23	8	0.106541
ossification	GO:0001503	100	44	0.106762
multicellular organismal macromolecule metabolic process	GO:0044259	27	19	0.106787
response to radiation	GO:0009314	103	46	0.106954
purine nucleoside monophosphate metabolic process	GO:0009126	24	13	0.107254
neuropeptide signaling pathway	GO:0007218	131	85	0.10911
positive regulation of cellular component organization	GO:0051130	99	40	0.109135
cellular component disassembly	GO:0022411	54	30	0.109404
purine nucleotide biosynthetic process	GO:0006164	139	75	0.109778
protein amino acid acylation	GO:0043543	45	18	0.110569
protein retention in ER lumen	GO:0006621	15	7	0.11168
water-soluble vitamin biosynthetic process	GO:0042364	37	17	0.113284
regulation of proteolysis	GO:0030162	38	14	0.11356
protein amino acid O-linked glycosylation	GO:0006493	51	21	0.113838
regulation of mitosis	GO:0007088	77	35	0.114518
positive regulation of epithelial cell proliferation	GO:0050679	27	7	0.115974
cytokinesis	GO:0000910	73	30	0.116905
protein amino acid autophosphorylation	GO:0046777	82	33	0.117068
purine nucleotide metabolic process	GO:0006163	149	79	0.117213
peptidoglycan metabolic process	GO:0000270	37	24	0.117499
regulation of JNK activity	GO:0043506	41	15	0.118709
proteoglycan metabolic process	GO:0006029	60	28	0.118838
regulation of transcription factor activity	GO:0051090	75	36	0.119009
DNA damage checkpoint	GO:0000077	63	23	0.119363
protein homooligomerization	GO:0051260	45	19	0.119509
T cell receptor signaling pathway	GO:0050852	15	7	0.119537
monocarboxylic acid transport	GO:0015718	28	12	0.11973
neutral lipid metabolic process	GO:0006638	12	9	0.123475
regulation of synaptic plasticity	GO:0048167	29	11	0.123754
cholesterol biosynthetic process	GO:0006695	51	24	0.123931
ribonucleoside monophosphate metabolic process	GO:0009161	39	21	0.12584
positive regulation of B cell activation	GO:0050871	12	7	0.126423
nucleoside monophosphate metabolic process	GO:0009123	42	22	0.128449
keratinization	GO:0031424	24	18	0.128846
striated muscle development	GO:0014706	114	36	0.129147
RNA localization	GO:0006403	128	63	0.129476
negative regulation of myeloid cell differentiation	GO:0045638	17	9	0.130948
purine ribonucleotide metabolic process	GO:0009150	142	74	0.134652
coenzyme A metabolic process	GO:0015936	12	7	0.135061
biogenic amine metabolic process	GO:0006576	114	56	0.135414
prostaglandin metabolic process	GO:0006693	45	18	0.135521
purine ribonucleotide biosynthetic process	GO:0009152	132	70	0.135614
neutral amino acid transport	GO:0015804	19	11	0.135709
positive regulation of organelle organization and biogenesis	GO:0010638	35	13	0.135713
amino acid derivative metabolic process	GO:0006575	131	65	0.135755
positive regulation of protein amino acid phosphorylation	GO:0001934	26	15	0.13576
sulfur amino acid metabolic process	GO:0000096	40	17	0.135866
group transfer coenzyme metabolic process	GO:0006752	42	20	0.135936
regulation of viral reproduction	GO:0050792	26	15	0.136151
covalent chromatin modification	GO:0016569	73	32	0.136624
isoprenoid biosynthetic process	GO:0008299	34	17	0.136669
protein autoprocessing	GO:0016540	83	34	0.13668
RNA elongation	GO:0006354	36	15	0.136836
negative regulation of cytoskeleton organization and biogenesis	GO:0051494	126	43	0.136966
androgen receptor signaling pathway	GO:0030521	100	37	0.13836
regulation of binding	GO:0051098	102	50	0.138603
cell fate determination	GO:0001709	38	17	0.138808
myeloid leukocyte activation	GO:0002274	28	16	0.139567
regulation of ARF protein signal transduction	GO:0032012	41	16	0.142037
amine biosynthetic process	GO:0009309	152	81	0.142159
alcohol biosynthetic process	GO:0046165	38	22	0.142304
platelet activation	GO:0030168	28	14	0.142354
activation of MAPKKK activity	GO:0000185	12	5	0.142389
sequestering of metal ion	GO:0051238	9	7	0.142566
lysosome organization and biogenesis	GO:0007040	21	9	0.142617
glycosaminoglycan biosynthetic process	GO:0006024	51	21	0.142694
cellular aldehyde metabolic process	GO:0006081	26	14	0.142722
terpenoid metabolic process	GO:0006721	25	12	0.142895
antigen processing and presentation of peptide or polysaccharide antigen via MHC class II	GO:0002504	27	14	0.14311
organelle fusion	GO:0048284	29	8	0.143468
DNA recombination	GO:0006310	152	70	0.143526
regulation of DNA binding	GO:0051101	87	43	0.143659
negative regulation of survival gene product expression	GO:0008634	12	5	0.143818
learning or memory	GO:0007611	42	20	0.144565
rRNA metabolic process	GO:0016072	106	57	0.146011
ceramide metabolic process	GO:0006672	40	19	0.14634
dicarboxylic acid transport	GO:0006835	28	9	0.146362
epidermal cell differentiation	GO:0009913	29	21	0.146364
positive regulation of protein modification process	GO:0031401	47	21	0.146746
regulation of viral genome replication	GO:0045069	18	10	0.146848
regulation of B cell activation	GO:0050864	19	11	0.146899
sterol biosynthetic process	GO:0016126	58	28	0.146925
superoxide metabolic process	GO:0006801	32	21	0.14713
peptidyl-asparagine modification	GO:0018196	16	10	0.147234
positive regulation of interferon-gamma biosynthetic process	GO:0045078	14	10	0.147568
erythrocyte differentiation	GO:0030218	22	12	0.148283
proteasomal ubiquitin-dependent protein catabolic process	GO:0043161	37	22	0.14886
ER-associated protein catabolic process	GO:0030433	20	12	0.149989
negative regulation of cell adhesion	GO:0007162	51	20	0.1523
neuron recognition	GO:0008038	25	10	0.153063
B cell differentiation	GO:0030183	40	14	0.153905
regulation of alpha-beta T cell activation	GO:0046634	15	8	0.153945
regulation of gene expression, epigenetic	GO:0040029	105	40	0.154777
epidermis morphogenesis	GO:0048730	32	22	0.154854
retinoid metabolic process	GO:0001523	17	8	0.15524
leukocyte migration	GO:0050900	33	20	0.155243
positive regulation of DNA metabolic process	GO:0051054	21	10	0.155298
neuron migration	GO:0001764	11	5	0.15532
positive regulation of interleukin-1 secretion	GO:0050716	15	8	0.155632
homeostasis of number of cells	GO:0048872	24	14	0.155692
membrane fusion	GO:0006944	93	36	0.155903
antigen receptor-mediated signaling pathway	GO:0050851	19	9	0.156477
B cell proliferation	GO:0042100	14	7	0.157026
positive regulation of interleukin-1 beta secretion	GO:0050718	14	7	0.157415
positive regulation of peptidyl-tyrosine phosphorylation	GO:0050731	25	14	0.157782
pyridine nucleotide metabolic process	GO:0019362	56	25	0.158611
cellular protein localization	GO:0034613	20	5	0.158849
vesicle docking	GO:0048278	56	23	0.158998
positive regulation of alpha-beta T cell activation	GO:0046635	12	7	0.159195
multicellular organismal catabolic process	GO:0044243	29	20	0.159223
calcium ion transport	GO:0006816	197	91	0.159724
xenobiotic metabolic process	GO:0006805	60	34	0.160287
response to UV	GO:0009411	31	13	0.160474
activation of JNK activity	GO:0007257	38	14	0.160512
actomyosin structure organization and biogenesis	GO:0031032	30	12	0.162073
microspike biogenesis	GO:0030035	25	8	0.162169
peptide transport	GO:0015833	34	15	0.163827
regulation of myeloid leukocyte differentiation	GO:0002761	29	10	0.163887
protein import into nucleus, docking	GO:0000059	55	19	0.163984
sphingomyelin metabolic process	GO:0006684	15	9	0.16463
meiosis	GO:0007126	116	56	0.16466
histone modification	GO:0016570	69	31	0.165349
cysteine metabolic process	GO:0006534	12	5	0.165492
glutamine family amino acid metabolic process	GO:0009064	83	44	0.165536
calcium-mediated signaling	GO:0019722	61	25	0.165703
response to xenobiotic stimulus	GO:0009410	66	38	0.16579
regulation of neurotransmitter levels	GO:0001505	85	44	0.165821
negative regulation of response to stimulus	GO:0048585	13	7	0.165837
protein sumoylation	GO:0016925	7	5	0.165877
regulation of neuronal synaptic plasticity	GO:0048168	16	5	0.166264
cell projection biogenesis	GO:0030031	45	20	0.167271
N-acetylglucosamine metabolic process	GO:0006044	31	23	0.169255
iron ion transport	GO:0006826	76	23	0.169645
regulation of cyclin-dependent protein kinase activity	GO:0000079	74	41	0.169776
rRNA processing	GO:0006364	101	54	0.170017
insulin receptor signaling pathway	GO:0008286	58	22	0.170019
cellular macromolecular complex disassembly	GO:0034623	32	17	0.170363
mast cell activation	GO:0045576	15	7	0.170628
nitric oxide metabolic process	GO:0046209	18	10	0.17076
circadian rhythm	GO:0007623	32	15	0.171328
mRNA transport	GO:0051028	116	59	0.171506
one-carbon compound metabolic process	GO:0006730	138	74	0.171647
establishment of RNA localization	GO:0051236	121	62	0.171904
glucocorticoid metabolic process	GO:0008211	7	5	0.171932
response to nutrient levels	GO:0031667	66	34	0.171983
cyclic nucleotide metabolic process	GO:0009187	72	35	0.172221
negative regulation of lymphocyte activation	GO:0051250	21	10	0.17227
positive regulation of cytoskeleton organization and biogenesis	GO:0051495	24	10	0.172653
regulation of JNK cascade	GO:0046328	27	10	0.173038
respiratory gaseous exchange	GO:0007585	54	21	0.17306
glycosphingolipid metabolic process	GO:0006687	35	20	0.173447
macrophage chemotaxis	GO:0048246	9	5	0.174355
interaction with host	GO:0051701	45	15	0.174578
secondary metabolic process	GO:0019748	38	20	0.174788
sphingoid metabolic process	GO:0046519	43	21	0.175169
transcription initiation	GO:0006352	127	60	0.175302
lipid modification	GO:0030258	119	57	0.175345
chondroitin sulfate proteoglycan biosynthetic process	GO:0050650	19	9	0.175481
mononuclear cell proliferation	GO:0032943	22	11	0.175634
amino sugar metabolic process	GO:0006040	38	28	0.175863
macrophage activation	GO:0042116	9	5	0.17631
glucosamine metabolic process	GO:0006041	32	24	0.176394
regulation of DNA recombination	GO:0000018	25	11	0.17648
receptor-mediated endocytosis	GO:0006898	80	34	0.176812
vitamin transport	GO:0051180	21	12	0.177105
nicotinamide metabolic process	GO:0006769	47	21	0.177121
mannose metabolic process	GO:0006013	17	10	0.177195
regulation of protein polymerization	GO:0032271	33	15	0.177235
positive regulation of tyrosine phosphorylation of STAT protein	GO:0042531	9	5	0.177421
virus-host interaction	GO:0019048	17	5	0.179887
glycerol metabolic process	GO:0006071	38	19	0.18053
hexose biosynthetic process	GO:0019319	37	21	0.181667
meiotic cell cycle	GO:0051321	117	57	0.182785
pattern specification process	GO:0007389	70	36	0.184568
activation of NF-kappaB-inducing kinase activity	GO:0007250	30	13	0.186386
fucose metabolic process	GO:0006004	40	20	0.186546
response to reactive oxygen species	GO:0000302	25	13	0.186777
regulation of exit from mitosis	GO:0007096	14	9	0.186802
regulation of lymphocyte proliferation	GO:0050670	43	21	0.186935
cell fate commitment	GO:0045165	47	20	0.187325
proton transport	GO:0015992	132	66	0.18834
arachidonic acid metabolic process	GO:0019369	13	5	0.19202
mitotic spindle organization and biogenesis	GO:0007052	27	13	0.1938
regulation of neuron differentiation	GO:0045664	24	12	0.193817
coenzyme A biosynthetic process	GO:0015937	9	6	0.194187
positive regulation of antigen receptor-mediated signaling pathway	GO:0050857	10	5	0.194324
regulation of T cell proliferation	GO:0042129	34	17	0.194573
establishment or maintenance of cell polarity	GO:0007163	73	26	0.194639
gland development	GO:0048732	13	9	0.194697
positive regulation of cell adhesion	GO:0045785	12	7	0.194741
response to extracellular stimulus	GO:0009991	70	37	0.194761
positive regulation of transcription factor activity	GO:0051091	46	24	0.194807
muscle fiber development	GO:0048747	63	12	0.19499
regulation of antigen receptor-mediated signaling pathway	GO:0050854	13	6	0.195032
tRNA metabolic process	GO:0006399	177	96	0.195071
regulation of protein catabolic process	GO:0042176	31	11	0.195191
hydrogen transport	GO:0006818	136	67	0.19536
cell maturation	GO:0048469	36	17	0.198674
viral reproductive process	GO:0022415	80	28	0.200726
mitotic cell cycle checkpoint	GO:0007093	73	30	0.200911
DNA integrity checkpoint	GO:0031570	67	26	0.201127
protein ubiquitination during ubiquitin-dependent protein catabolic process	GO:0042787	17	5	0.20132
generation of a signal involved in cell-cell signaling	GO:0003001	53	25	0.201445
leukocyte chemotaxis	GO:0030595	29	18	0.203475
negative regulation of cell growth	GO:0030308	78	34	0.203627
respiratory tube development	GO:0030323	10	5	0.204195
I-kappaB kinase/NF-kappaB cascade	GO:0007249	80	40	0.204454
regulation of RNA stability	GO:0043487	19	5	0.20521
tryptophan metabolic process	GO:0006568	8	5	0.205612
actin filament polymerization	GO:0030041	28	11	0.205695
base-excision repair	GO:0006284	50	28	0.205881
ribosome biogenesis	GO:0042254	121	67	0.20788
zinc ion transport	GO:0006829	16	10	0.207929
fructose metabolic process	GO:0006000	31	19	0.20806
regulation of gene-specific transcription	GO:0032583	23	9	0.208104
negative regulation of transcription factor activity	GO:0043433	15	8	0.208409
glutamine metabolic process	GO:0006541	36	18	0.208465
regulation of MAPKKK cascade	GO:0043408	33	14	0.208467
heparan sulfate proteoglycan biosynthetic process	GO:0015012	22	7	0.208555
smooth muscle contraction	GO:0006939	39	17	0.208558
organelle localization	GO:0051640	67	31	0.208739
phosphoinositide-mediated signaling	GO:0048015	153	76	0.208775
transmembrane receptor protein tyrosine phosphatase signaling pathway	GO:0007185	34	9	0.20881
nucleotide-sugar metabolic process	GO:0009225	20	10	0.208834
activation of phospholipase C activity	GO:0007202	46	15	0.208848
regulation of transmission of nerve impulse	GO:0051969	38	14	0.208849
positive regulation of T-helper 1 cell differentiation	GO:0045627	8	5	0.20891
filopodium formation	GO:0046847	15	6	0.208935
protein prenylation	GO:0018342	21	7	0.208973
lymphocyte chemotaxis	GO:0048247	10	6	0.209069
drug metabolic process	GO:0017144	8	5	0.209071
glycerol ether metabolic process	GO:0006662	13	10	0.209237
nitric oxide mediated signal transduction	GO:0007263	12	5	0.209467
epidermal growth factor receptor signaling pathway	GO:0007173	51	18	0.209753
Rho protein signal transduction	GO:0007266	47	20	0.209761
hormone biosynthetic process	GO:0042446	60	33	0.209814
establishment of organelle localization	GO:0051656	54	26	0.209857
nucleobase biosynthetic process	GO:0046112	27	11	0.210055
L-fucose metabolic process	GO:0042354	30	14	0.210859
excretion	GO:0007588	83	40	0.211366
skeletal muscle development	GO:0007519	101	31	0.213293
phospholipid catabolic process	GO:0009395	17	8	0.213635
regulation of intracellular transport	GO:0032386	56	29	0.213684
cartilage development	GO:0051216	46	22	0.213753
regulation of DNA metabolic process	GO:0051052	81	41	0.214089
vesicle docking during exocytosis	GO:0006904	52	22	0.214146
ciliary or flagellar motility	GO:0001539	25	13	0.214515
negative regulation of T cell activation	GO:0050868	9	6	0.214811
RNA-dependent DNA replication	GO:0006278	33	16	0.215739
regulation of membrane potential	GO:0042391	51	27	0.215809
cortical cytoskeleton organization and biogenesis	GO:0030865	27	9	0.21594
negative regulation of small GTPase mediated signal transduction	GO:0051058	14	5	0.217462
estrogen receptor signaling pathway	GO:0030520	32	10	0.217953
mRNA polyadenylation	GO:0006378	24	11	0.218314
folic acid and derivative biosynthetic process	GO:0009396	21	9	0.218638
DNA damage response, signal transduction by p53 class mediator	GO:0030330	32	12	0.219992
vacuole organization and biogenesis	GO:0007033	22	10	0.220728
posttranscriptional regulation of gene expression	GO:0010608	195	91	0.220901
embryo implantation	GO:0007566	23	9	0.221132
positive regulation of caspase activity	GO:0043280	75	37	0.221496
methionine metabolic process	GO:0006555	24	9	0.221528
negative regulation of binding	GO:0051100	22	12	0.222171
localization within membrane	GO:0051668	24	8	0.222414
neurotransmitter transport	GO:0006836	118	58	0.222519
negative regulation of angiogenesis	GO:0016525	24	14	0.222551
T-helper 1 type immune response	GO:0042088	12	7	0.222621
regulation of action potential	GO:0001508	48	25	0.222905
positive regulation of DNA binding	GO:0043388	48	25	0.223298
regulation of survival gene product expression	GO:0045884	16	8	0.224563
amino acid activation	GO:0043038	100	51	0.225569
myeloid leukocyte differentiation	GO:0002573	20	8	0.226347
Rac protein signal transduction	GO:0016601	11	5	0.22749
amino acid biosynthetic process	GO:0008652	89	52	0.227691
nucleobase, nucleoside, nucleotide and nucleic acid biosynthetic process	GO:0034654	31	13	0.227708
embryonic development	GO:0009790	188	79	0.227784
response to metal ion	GO:0010038	59	25	0.227931
regulation of interferon-alpha biosynthetic process	GO:0045354	7	5	0.227955
leukocyte adhesion	GO:0007159	22	10	0.22796
regulation of transport	GO:0051049	165	79	0.228177
response to nutrient	GO:0007584	36	17	0.228214
regulation of action potential in neuron	GO:0019228	45	23	0.228324
response to organic substance	GO:0010033	44	24	0.228719
RNA elongation from RNA polymerase II promoter	GO:0006368	20	8	0.230563
hemoglobin metabolic process	GO:0020027	10	5	0.23273
neutrophil chemotaxis	GO:0030593	18	8	0.232749
response to drug	GO:0042493	57	35	0.232759
developmental maturation	GO:0021700	41	20	0.232825
rRNA transcription	GO:0009303	12	7	0.232966
mRNA catabolic process	GO:0006402	70	34	0.23298
viral infectious cycle	GO:0019058	66	24	0.23301
positive regulation of CD4-positive, alpha beta T cell differentiation	GO:0043372	11	6	0.233037
retinol metabolic process	GO:0042572	14	5	0.234453
regulation of cell projection organization and biogenesis	GO:0031344	18	7	0.234518
hexose catabolic process	GO:0019320	137	76	0.235423
prostaglandin biosynthetic process	GO:0001516	23	10	0.235857
ovulation cycle	GO:0042698	19	13	0.235924
DNA catabolic process	GO:0006308	31	18	0.236117
peptidyl-histidine phosphorylation	GO:0018106	10	5	0.237959
negative regulation of muscle development	GO:0048635	19	7	0.237983
parturition	GO:0007567	20	8	0.238252
transforming growth factor beta receptor complex assembly	GO:0007181	11	6	0.238345
phosphatidylserine metabolic process	GO:0006658	6	5	0.238356
calcium-independent cell-cell adhesion	GO:0016338	31	19	0.238377
mRNA 3'-end processing	GO:0031124	26	13	0.23861
glycolipid biosynthetic process	GO:0009247	16	12	0.238856
cell structure disassembly during apoptosis	GO:0006921	22	13	0.239007
aspartate family amino acid biosynthetic process	GO:0009067	13	9	0.241191
endosome to lysosome transport	GO:0008333	11	5	0.241193
aromatic compound biosynthetic process	GO:0019438	25	15	0.241407
response to redox state	GO:0051775	8	5	0.241589
aspartate family amino acid metabolic process	GO:0009066	36	18	0.241759
phospholipid dephosphorylation	GO:0046839	52	21	0.242013
cholesterol homeostasis	GO:0042632	21	11	0.242064
regionalization	GO:0003002	45	18	0.242154
meiosis I	GO:0007127	62	25	0.242237
ovarian follicle development	GO:0001541	17	11	0.242455
leukocyte mediated cytotoxicity	GO:0001909	12	7	0.242806
neurotransmitter secretion	GO:0007269	39	19	0.242924
urogenital system development	GO:0001655	15	8	0.247416
antigen processing and presentation of endogenous antigen	GO:0019883	22	8	0.247814
regulation of actin cytoskeleton organization and biogenesis	GO:0032956	124	48	0.24814
positive regulation of actin filament polymerization	GO:0030838	10	5	0.248784
chondroitin sulfate proteoglycan metabolic process	GO:0050654	20	10	0.248812
entry into host cell	GO:0030260	28	9	0.248881
monosaccharide catabolic process	GO:0046365	138	77	0.248929
L-glutamate transport	GO:0015813	18	7	0.249155
defense response to virus	GO:0051607	17	8	0.249192
positive regulation of angiogenesis	GO:0045766	29	10	0.249206
'de novo' posttranslational protein folding	GO:0051084	21	9	0.249279
triacylglycerol metabolic process	GO:0006641	10	7	0.249555
heparan sulfate proteoglycan metabolic process	GO:0030201	30	10	0.249601
nuclear organization and biogenesis	GO:0006997	48	24	0.249608
folic acid and derivative metabolic process	GO:0006760	30	13	0.24987
porphyrin catabolic process	GO:0006787	12	5	0.249873
induction of apoptosis by intracellular signals	GO:0008629	60	25	0.250001
histone acetylation	GO:0016573	23	7	0.250272
anterior/posterior pattern formation	GO:0009952	25	9	0.250678
regulation of cytokine production	GO:0001817	9	5	0.251614
cellular lipid catabolic process	GO:0044242	109	53	0.253181
serine family amino acid metabolic process	GO:0009069	73	34	0.253323
transcription initiation from RNA polymerase II promoter	GO:0006367	87	37	0.2559
positive regulation of lymphocyte proliferation	GO:0050671	32	17	0.256234
oogenesis	GO:0048477	18	9	0.257314
synaptic vesicle endocytosis	GO:0048488	15	5	0.2575
positive regulation of mitosis	GO:0045840	14	7	0.257611
G2 phase	GO:0051319	19	5	0.2579
regulation of blood pressure	GO:0008217	60	31	0.258953
RNA polyadenylation	GO:0043631	30	13	0.261
nucleosome organization	GO:0034728	149	83	0.261165
G-protein signaling, coupled to IP3 second messenger (phospholipase C activating)	GO:0007200	127	59	0.261311
tissue homeostasis	GO:0001894	16	11	0.26139
female gamete generation	GO:0007292	36	20	0.261411
positive regulation of JNK cascade	GO:0046330	19	6	0.262758
response to starvation	GO:0042594	26	15	0.263175
cofactor transport	GO:0051181	18	9	0.263529
membrane lipid catabolic process	GO:0046466	33	15	0.263575
nucleoside metabolic process	GO:0009116	54	31	0.26383
two-component signal transduction system (phosphorelay)	GO:0000160	23	9	0.263932
T cell selection	GO:0045058	11	6	0.263956
positive regulation of binding	GO:0051099	49	26	0.264041
glycosphingolipid biosynthetic process	GO:0006688	15	11	0.264218
negative regulation of immune response	GO:0050777	11	5	0.264282
tRNA processing	GO:0008033	88	49	0.265447
pyrimidine nucleoside triphosphate metabolic process	GO:0009147	34	19	0.268043
regulation of protein import into nucleus	GO:0042306	31	19	0.268446
regulation of fibroblast proliferation	GO:0048145	14	6	0.268584
regulation of muscle development	GO:0048634	32	12	0.268968
tube development	GO:0035295	35	23	0.269311
cyclic nucleotide biosynthetic process	GO:0009190	39	25	0.269714
positive regulation of pseudopodium formation	GO:0031274	12	5	0.271049
regulation of nucleocytoplasmic transport	GO:0046822	51	28	0.271209
autophagy	GO:0006914	43	21	0.271233
peptidyl-serine phosphorylation	GO:0018105	24	12	0.272557
positive regulation of viral reproduction	GO:0048524	12	5	0.2727
nucleoside triphosphate metabolic process	GO:0009141	125	66	0.273198
lysosomal transport	GO:0007041	26	11	0.273951
negative regulation of catabolic process	GO:0009895	13	5	0.274587
nitrogen compound catabolic process	GO:0044270	130	65	0.274773
regulation of epidermal growth factor receptor activity	GO:0007176	11	5	0.274992
pyruvate metabolic process	GO:0006090	27	17	0.275085
nuclear-transcribed mRNA catabolic process	GO:0000956	51	27	0.275505
N-terminal protein amino acid modification	GO:0031365	21	10	0.277063
DNA fragmentation during apoptosis	GO:0006309	20	11	0.277258
alcohol catabolic process	GO:0046164	143	79	0.277662
'de novo' pyrimidine base biosynthetic process	GO:0006207	11	5	0.278019
aging	GO:0007568	27	15	0.278176
actin filament-based movement	GO:0030048	37	15	0.278582
regulation of interleukin-6 biosynthetic process	GO:0045408	11	6	0.279169
microtubule organizing center organization and biogenesis	GO:0031023	25	17	0.279172
regulation of embryonic development	GO:0045995	17	6	0.279357
fucose catabolic process	GO:0019317	22	12	0.279371
signal complex assembly	GO:0007172	20	8	0.27948
cortical actin cytoskeleton organization and biogenesis	GO:0030866	24	7	0.27949
RNA export from nucleus	GO:0006405	53	30	0.279576
regulation of osteoclast differentiation	GO:0045670	9	5	0.279655
response to mechanical stimulus	GO:0009612	19	8	0.279884
chondroitin sulfate biosynthetic process	GO:0030206	16	8	0.280289
mRNA export from nucleus	GO:0006406	45	24	0.280648
detection of calcium ion	GO:0005513	27	9	0.280725
cellular response to nutrient levels	GO:0031669	25	15	0.280892
telomere maintenance via telomerase	GO:0007004	30	14	0.281004
regulation of tyrosine phosphorylation of STAT protein	GO:0042509	20	10	0.281198
tissue remodeling	GO:0048771	11	7	0.281289
regulation of DNA repair	GO:0006282	21	11	0.281365
synaptic vesicle transport	GO:0048489	32	14	0.281404
regulation of intracellular pH	GO:0051453	15	6	0.282425
N-glycan processing	GO:0006491	17	6	0.284767
peripheral nervous system development	GO:0007422	23	13	0.284972
glycine metabolic process	GO:0006544	32	16	0.285085
apoptotic nuclear changes	GO:0030262	27	15	0.285386
detection of biotic stimulus	GO:0009595	24	15	0.285789
molybdopterin cofactor biosynthetic process	GO:0032324	14	7	0.2863
nuclear export	GO:0051168	74	38	0.286385
epithelial cell differentiation	GO:0030855	12	9	0.286416
regulation of catabolic process	GO:0009894	47	17	0.286524
peptide modification	GO:0031179	8	5	0.286545
Wnt receptor signaling pathway, calcium modulating pathway	GO:0007223	25	18	0.286939
regulation of hormone secretion	GO:0046883	18	10	0.28732
regulation of muscle contraction	GO:0006937	66	37	0.287628
cartilage condensation	GO:0001502	20	8	0.288135
synaptic vesicle exocytosis	GO:0016079	15	7	0.288559
iron ion homeostasis	GO:0055072	53	22	0.29021
mechanosensory behavior	GO:0007638	10	5	0.290247
male meiosis	GO:0007140	5	5	0.290648
tetraterpenoid metabolic process	GO:0016108	13	7	0.291179
natural killer cell mediated immunity	GO:0002228	11	6	0.291267
proline metabolic process	GO:0006560	13	9	0.291542
response to endogenous stimulus	GO:0009719	47	27	0.292909
amino acid derivative biosynthetic process	GO:0042398	66	29	0.293082
positive regulation of MAPKKK cascade	GO:0043410	25	10	0.293134
nucleosome disassembly	GO:0006337	16	8	0.297329
peptidyl-histidine modification	GO:0018202	15	7	0.298103
pyrimidine base biosynthetic process	GO:0019856	14	7	0.298509
focal adhesion formation	GO:0048041	23	9	0.29873
sulfur amino acid biosynthetic process	GO:0000097	16	9	0.299136
viral genome replication	GO:0019079	43	17	0.299583
response to light stimulus	GO:0009416	75	39	0.3
aminoglycan catabolic process	GO:0006026	8	6	0.300062
mitotic cell cycle spindle assembly checkpoint	GO:0007094	22	7	0.300618
pigment biosynthetic process	GO:0046148	65	31	0.30133
response to bacterium	GO:0009617	94	73	0.301406
ubiquinone metabolic process	GO:0006743	21	12	0.301528
urea metabolic process	GO:0019627	11	9	0.301719
histone deacetylation	GO:0016575	24	12	0.301934
proline biosynthetic process	GO:0006561	10	7	0.30313
pyrimidine nucleotide metabolic process	GO:0006220	65	33	0.303439
folic acid transport	GO:0015884	13	6	0.303662
neurotransmitter metabolic process	GO:0042133	32	18	0.30375
amine catabolic process	GO:0009310	128	63	0.303893
oligopeptide transport	GO:0006857	14	6	0.304068
DNA topological change	GO:0006265	16	9	0.304197
response to inorganic substance	GO:0010035	64	27	0.304234
fat-soluble vitamin metabolic process	GO:0006775	23	12	0.304386
regulation of protein complex assembly	GO:0043254	18	7	0.304402
chromatin assembly	GO:0031497	154	86	0.304439
amino acid catabolic process	GO:0009063	122	60	0.30489
membrane protein proteolysis	GO:0033619	35	13	0.305566
protein stabilization	GO:0050821	20	9	0.307433
negative regulation of myeloid leukocyte differentiation	GO:0002762	12	6	0.307452
estrogen metabolic process	GO:0008210	16	9	0.307838
protein amino acid deacetylation	GO:0006476	28	14	0.309018
indolalkylamine metabolic process	GO:0006586	16	8	0.310265
telomere organization and biogenesis	GO:0032200	43	21	0.311132
cytoskeletal anchoring at plasma membrane	GO:0007016	37	10	0.313883
cellular response to starvation	GO:0009267	24	14	0.314174
negative regulation of I-kappaB kinase/NF-kappaB cascade	GO:0043124	18	6	0.315693
oligosaccharide biosynthetic process	GO:0009312	17	6	0.316105
interspecies interaction between organisms	GO:0044419	56	22	0.31676
antigen processing and presentation of endogenous peptide antigen	GO:0002483	18	6	0.318657
synapse organization and biogenesis	GO:0050808	62	27	0.318684
response to osmotic stress	GO:0006970	9	5	0.318713
DNA duplex unwinding	GO:0032508	26	14	0.318744
pigment metabolic process	GO:0042440	72	35	0.318946
DNA-dependent DNA replication	GO:0006261	139	76	0.319017
regulation of heart contraction	GO:0008016	62	27	0.319092
cAMP metabolic process	GO:0046058	32	17	0.319136
pyrimidine nucleotide biosynthetic process	GO:0006221	47	24	0.319174
galactose metabolic process	GO:0006012	16	7	0.319484
chloride transport	GO:0006821	86	43	0.319507
synaptogenesis	GO:0007416	36	23	0.319584
negative regulation of transport	GO:0051051	44	24	0.319995
vacuolar transport	GO:0007034	35	16	0.320004
ribonucleoside triphosphate metabolic process	GO:0009199	118	62	0.322244
ensheathment of neurons	GO:0007272	35	19	0.322307
protein amino acid prenylation	GO:0018346	19	6	0.32231
cAMP biosynthetic process	GO:0006171	25	14	0.322545
negative regulation of cytokine biosynthetic process	GO:0042036	15	10	0.322898
neuron adhesion	GO:0007158	14	6	0.323128
embryonic pattern specification	GO:0009880	22	13	0.323165
synaptic transmission, cholinergic	GO:0007271	14	9	0.323194
gluconeogenesis	GO:0006094	25	16	0.323281
gene silencing	GO:0016458	45	17	0.324054
regulation of pH	GO:0006885	46	24	0.324381
neuron maturation	GO:0042551	24	10	0.324452
gastrulation	GO:0007369	23	11	0.325323
positive regulation of cell cycle	GO:0045787	22	11	0.325731
DNA replication initiation	GO:0006270	34	20	0.32609
nucleoside triphosphate biosynthetic process	GO:0009142	110	59	0.326129
protein tetramerization	GO:0051262	36	14	0.326533
centrosome cycle	GO:0007098	19	12	0.327144
protein import into nucleus, translocation	GO:0000060	35	16	0.327648
pyrimidine deoxyribonucleoside metabolic process	GO:0046125	11	5	0.32885
regulation of smooth muscle contraction	GO:0006940	22	14	0.332074
SMAD protein complex assembly	GO:0007183	7	5	0.33221
complement activation, alternative pathway	GO:0006957	16	12	0.332454
caspase activation	GO:0006919	64	32	0.332814
regulation of behavior	GO:0050795	15	8	0.332852
phenol metabolic process	GO:0018958	42	23	0.332884
detection of chemical stimulus	GO:0009593	32	13	0.332909
regulation of intracellular protein transport	GO:0033157	40	22	0.332966
immunoglobulin production	GO:0002377	8	5	0.33311
defense response to bacterium	GO:0042742	85	69	0.333117
sex differentiation	GO:0007548	74	45	0.333677
ribonucleoside triphosphate biosynthetic process	GO:0009201	106	57	0.335862
bile acid catabolic process	GO:0030573	9	5	0.336463
glutamine family amino acid catabolic process	GO:0009065	40	15	0.336646
bone resorption	GO:0045453	10	6	0.336715
regulation of defense response	GO:0031347	31	18	0.337001
calcium ion-dependent exocytosis	GO:0017156	11	7	0.337864
cell redox homeostasis	GO:0045454	20	8	0.3382
nucleotide-excision repair	GO:0006289	35	22	0.338488
developmental growth	GO:0048589	16	9	0.338774
glycogen metabolic process	GO:0005977	48	31	0.340281
striated muscle cell differentiation	GO:0051146	14	6	0.340301
L-serine metabolic process	GO:0006563	37	15	0.340555
morphogenesis of an epithelium	GO:0002009	20	14	0.340611
RNA 3'-end processing	GO:0031123	36	16	0.340927
regulation of protein stability	GO:0031647	34	14	0.341024
DNA damage response, signal transduction resulting in induction of apoptosis	GO:0008630	26	12	0.341067
glycolysis	GO:0006096	93	54	0.341074
cellular response to extracellular stimulus	GO:0031668	26	16	0.341338
leukocyte degranulation	GO:0043299	8	5	0.341606
Golgi to endosome transport	GO:0006895	21	6	0.342141
meiotic recombination	GO:0007131	54	21	0.342238
C21-steroid hormone metabolic process	GO:0008207	35	19	0.34602
chromatin silencing	GO:0006342	22	11	0.346082
amino sugar catabolic process	GO:0046348	12	9	0.346308
pyrimidine nucleotide-sugar transport	GO:0015781	11	5	0.346462
nucleobase metabolic process	GO:0009112	36	16	0.346533
mesoderm morphogenesis	GO:0048332	20	8	0.346667
regulation of cellular component size	GO:0032535	113	44	0.34668
positive regulation of lyase activity	GO:0051349	64	25	0.346794
female gonad development	GO:0008585	18	12	0.346969
acetylcholine receptor signaling, muscarinic pathway	GO:0007213	8	5	0.348231
glycine catabolic process	GO:0006546	18	9	0.348238
negative regulation of coagulation	GO:0050819	27	15	0.348565
chromosome condensation	GO:0030261	26	15	0.348977
cell killing	GO:0001906	17	10	0.349282
induction of apoptosis via death domain receptors	GO:0008625	26	14	0.349501
cytoplasmic sequestering of protein	GO:0051220	24	13	0.349902
ATP metabolic process	GO:0046034	89	45	0.350221
negative regulation of transcription factor import into nucleus	GO:0042992	22	13	0.350313
peptide or protein amino-terminal blocking	GO:0018409	12	6	0.351114
amyloid precursor protein catabolic process	GO:0042987	19	8	0.351925
negative regulation of intracellular transport	GO:0032387	28	15	0.352718
glucan metabolic process	GO:0006073	49	32	0.35288
detection of stimulus	GO:0051606	97	57	0.353074
CTP metabolic process	GO:0046036	27	15	0.353127
post-Golgi vesicle-mediated transport	GO:0006892	57	18	0.353349
lipid oxidation	GO:0034440	42	23	0.353405
establishment of vesicle localization	GO:0051650	27	13	0.353514
snRNA metabolic process	GO:0016073	12	5	0.353615
nucleosome assembly	GO:0006334	133	76	0.353684
carboxylic acid catabolic process	GO:0046395	57	31	0.353826
thiamin and derivative metabolic process	GO:0042723	9	5	0.354024
regulation of transcriptional preinitiation complex assembly	GO:0045898	19	7	0.355678
reproductive developmental process	GO:0003006	81	47	0.358369
regulation of cellular pH	GO:0030641	22	10	0.358466
protein amino acid sulfation	GO:0006477	14	9	0.358918
spindle organization and biogenesis	GO:0007051	35	21	0.35927
pyrimidine ribonucleotide biosynthetic process	GO:0009220	37	19	0.359659
detection of external stimulus	GO:0009581	45	30	0.359976
positive regulation of nitric oxide biosynthetic process	GO:0045429	25	7	0.360042
postreplication repair	GO:0006301	17	6	0.360153
development of primary sexual characteristics	GO:0045137	43	30	0.360386
pyrimidine deoxyribonucleotide metabolic process	GO:0009219	13	7	0.360456
purine ribonucleoside triphosphate biosynthetic process	GO:0009206	105	56	0.360699
polysaccharide catabolic process	GO:0000272	20	14	0.360707
purine ribonucleoside triphosphate metabolic process	GO:0009205	117	61	0.36101
mitochondrion localization	GO:0051646	14	7	0.361045
energy derivation by oxidation of organic compounds	GO:0015980	141	78	0.36106
G1/S transition checkpoint	GO:0031575	28	9	0.361588
actin filament bundle formation	GO:0051017	35	12	0.361968
cyclic-nucleotide-mediated signaling	GO:0019935	154	82	0.362741
porphyrin metabolic process	GO:0006778	39	20	0.36313
multicellular organism reproduction	GO:0032504	43	25	0.36354
glutamine family amino acid biosynthetic process	GO:0009084	26	20	0.36354
negative regulation of phosphorus metabolic process	GO:0010563	16	7	0.363833
hormone transport	GO:0009914	15	7	0.364242
hydrogen peroxide catabolic process	GO:0042744	13	7	0.364652
plasma membrane organization and biogenesis	GO:0007009	8	5	0.364963
genetic imprinting	GO:0006349	9	5	0.365373
serine family amino acid catabolic process	GO:0009071	21	10	0.365899
sensory organ development	GO:0007423	21	10	0.366307
amyloid precursor protein metabolic process	GO:0042982	22	10	0.366717
regulation of oxidoreductase activity	GO:0051341	19	5	0.36809
establishment of tissue polarity	GO:0007164	9	6	0.36901
regulation of response to external stimulus	GO:0032101	28	16	0.369254
arginine metabolic process	GO:0006525	22	13	0.371419
regulation of liquid surface tension	GO:0050828	12	5	0.371602
positive regulation of gene expression, epigenetic	GO:0045815	18	5	0.372014
eye development	GO:0001654	13	6	0.372073
deoxyribonucleotide metabolic process	GO:0009262	19	11	0.372167
regulation of transcription factor import into nucleus	GO:0042990	29	18	0.372361
catecholamine metabolic process	GO:0006584	41	22	0.37239
kidney development	GO:0001822	11	6	0.372484
positive regulation of T cell proliferation	GO:0042102	29	14	0.372569
bile acid metabolic process	GO:0008206	30	16	0.372619
pyrimidine ribonucleotide metabolic process	GO:0009218	40	20	0.3728
regulation of endothelial cell proliferation	GO:0001936	11	6	0.372897
positive regulation of NF-kappaB transcription factor activity	GO:0051092	39	19	0.375045
copper ion transport	GO:0006825	18	10	0.375389
regulation of anti-apoptosis	GO:0045767	40	10	0.3758
nucleoside transport	GO:0015858	10	5	0.376485
neutrophil activation	GO:0042119	8	5	0.376896
collagen fibril organization	GO:0030199	14	5	0.377307
reproductive structure development	GO:0048608	41	28	0.377491
organic anion transport	GO:0015711	30	14	0.378903
response to calcium ion	GO:0051592	30	10	0.380245
female pregnancy	GO:0007565	149	64	0.380484
microtubule nucleation	GO:0007020	23	8	0.381885
positive regulation of growth	GO:0045927	21	11	0.382447
energy coupled proton transport, down electrochemical gradient	GO:0015985	71	36	0.382731
transcription from RNA polymerase III promoter	GO:0006383	36	17	0.383731
G-protein signaling, coupled to cyclic nucleotide second messenger	GO:0007187	136	76	0.384339
fibrinolysis	GO:0042730	19	10	0.384593
macroautophagy	GO:0016236	15	9	0.384672
DNA methylation	GO:0006306	28	14	0.385151
tryptophanyl-tRNA aminoacylation	GO:0006436	10	6	0.385467
energy reserve metabolic process	GO:0006112	66	38	0.385969
polyamine metabolic process	GO:0006595	26	11	0.386852
glucose catabolic process	GO:0006007	116	65	0.386981
regulation of transcription from RNA polymerase III promoter	GO:0006359	10	6	0.388192
mRNA cleavage	GO:0006379	18	10	0.388507
digestive system process	GO:0022600	18	9	0.388713
oxygen transport	GO:0015671	32	17	0.389417
fatty acid transport	GO:0015908	16	5	0.393017
ethanol metabolic process	GO:0006067	9	5	0.393436
response to carbohydrate stimulus	GO:0009743	15	10	0.393517
actin cytoskeleton reorganization	GO:0031532	20	8	0.393802
regulation of chemotaxis	GO:0050920	12	7	0.393819
fructose 2,6-bisphosphate metabolic process	GO:0006003	13	9	0.393838
positive regulation of response to external stimulus	GO:0032103	21	11	0.393974
N-acetylglucosamine catabolic process	GO:0006046	11	8	0.394219
protein heterooligomerization	GO:0051291	19	8	0.394636
fatty acid beta-oxidation	GO:0006635	33	16	0.395912
heme metabolic process	GO:0042168	32	17	0.396199
glutamate signaling pathway	GO:0007215	42	18	0.396465
DNA ligation	GO:0006266	15	9	0.397293
acyl-CoA metabolic process	GO:0006637	16	9	0.397711
thyroid hormone generation	GO:0006590	10	5	0.398611
negative regulation of cellular biosynthetic process	GO:0031327	26	15	0.398659
purine base metabolic process	GO:0006144	17	6	0.399745
response to toxin	GO:0009636	19	13	0.400038
bile acid biosynthetic process	GO:0006699	10	7	0.400151
positive regulation of anti-apoptosis	GO:0045768	29	7	0.404082
spindle checkpoint	GO:0031577	25	8	0.405692
chaperone cofactor-dependent protein folding	GO:0051085	11	6	0.407257
negative regulation of hormone secretion	GO:0046888	8	5	0.407703
centrosome organization and biogenesis	GO:0051297	24	16	0.407816
regulation of mRNA processing	GO:0050684	18	9	0.408627
regulation of actin polymerization or depolymerization	GO:0008064	105	41	0.408773
RNA splicing, via transesterification reactions with bulged adenosine as nucleophile	GO:0000377	150	70	0.409458
ATP biosynthetic process	GO:0006754	77	40	0.409821
mitotic sister chromatid segregation	GO:0000070	38	20	0.411194
ribonucleoprotein complex assembly	GO:0022618	154	71	0.413857
regulation of ossification	GO:0030278	22	12	0.414114
translational initiation	GO:0006413	70	29	0.414139
spermidine metabolic process	GO:0008216	15	5	0.414345
axon cargo transport	GO:0008088	19	7	0.414405
protein targeting to mitochondrion	GO:0006626	41	24	0.414759
branched chain family amino acid catabolic process	GO:0009083	17	9	0.41487
mitochondrial transport	GO:0006839	75	44	0.415535
cell aging	GO:0007569	21	11	0.415636
regulation of cyclase activity	GO:0031279	118	52	0.416009
odontogenesis	GO:0042476	17	11	0.416063
embryonic development ending in birth or egg hatching	GO:0009792	50	19	0.416367
activation of adenylate cyclase activity	GO:0007190	45	20	0.416379
regulation of epidermal growth factor receptor signaling pathway	GO:0042058	14	6	0.416404
metabotropic glutamate receptor signaling pathway	GO:0007216	10	6	0.416828
negative regulation of translation	GO:0017148	20	12	0.416933
positive regulation of protein transport	GO:0051222	7	5	0.417005
positive regulation of multicellular organismal process	GO:0051240	34	18	0.417214
S phase	GO:0051320	10	5	0.419206
peptide hormone secretion	GO:0030072	14	6	0.419284
cellular monovalent inorganic cation homeostasis	GO:0030004	36	14	0.420156
cofactor catabolic process	GO:0051187	60	32	0.420754
biogenic amine biosynthetic process	GO:0042401	59	26	0.421385
malate metabolic process	GO:0006108	14	6	0.42153
organic cation transport	GO:0015695	11	5	0.421603
cytokine metabolic process	GO:0042107	16	9	0.421613
monovalent inorganic cation homeostasis	GO:0055067	60	28	0.421809
negative regulation of protein amino acid phosphorylation	GO:0001933	12	5	0.422029
mitotic recombination	GO:0006312	10	5	0.422456
regulation of translation	GO:0006417	123	68	0.4235
mRNA splice site selection	GO:0006376	36	13	0.427957
regulation of blood coagulation	GO:0030193	22	12	0.427967
regulation of innate immune response	GO:0045088	15	8	0.42923
detection of bacterium	GO:0016045	13	10	0.429392
sister chromatid segregation	GO:0000819	41	21	0.429767
mesodermal cell differentiation	GO:0048333	9	5	0.430436
cytoplasmic sequestering of transcription factor	GO:0042994	19	12	0.430469
regulation of cellular biosynthetic process	GO:0031326	166	85	0.43054
negative regulation of nucleocytoplasmic transport	GO:0046823	23	14	0.430675
segmentation	GO:0035282	15	7	0.4307
retrograde vesicle-mediated transport, Golgi to ER	GO:0006890	28	14	0.431103
G-protein signaling, coupled to cAMP nucleotide second messenger	GO:0007188	77	40	0.43128
regulation of nitric oxide biosynthetic process	GO:0045428	27	9	0.431377
water transport	GO:0006833	19	9	0.431807
dicarboxylic acid metabolic process	GO:0043648	26	10	0.432995
neurotransmitter catabolic process	GO:0042135	15	7	0.433197
DNA damage response, signal transduction by p53 class mediator resulting in induction of apoptosis	GO:0042771	15	5	0.433414
regulated secretory pathway	GO:0045055	12	7	0.433626
negative regulation of gene expression, epigenetic	GO:0045814	28	12	0.4351
regulation of actin filament polymerization	GO:0030833	24	12	0.435528
pyrimidine nucleoside metabolic process	GO:0006213	18	10	0.437876
acetyl-CoA metabolic process	GO:0006084	56	31	0.439608
DNA damage response, signal transduction by p53 class mediator resulting in cell cycle arrest	GO:0006977	17	6	0.441383
Notch receptor processing	GO:0007220	22	9	0.441419
glucan biosynthetic process	GO:0009250	15	11	0.441676
cGMP metabolic process	GO:0046068	14	11	0.442109
regulation of Wnt receptor signaling pathway	GO:0030111	47	17	0.444161
arginine catabolic process	GO:0006527	14	6	0.444397
peroxisome organization and biogenesis	GO:0007031	33	18	0.444583
regulation of inflammatory response	GO:0050727	13	8	0.450844
bone mineralization	GO:0030282	9	7	0.452696
double-strand break repair	GO:0006302	47	21	0.452713
G-protein signaling, adenylate cyclase activating pathway	GO:0007189	19	5	0.453024
positive regulation of cell growth	GO:0030307	10	7	0.453136
positive regulation of endocytosis	GO:0045807	23	11	0.453312
cAMP-mediated signaling	GO:0019933	86	42	0.454352
nucleotide catabolic process	GO:0009166	26	13	0.456228
tetrahydrobiopterin metabolic process	GO:0046146	11	8	0.458243
vesicle localization	GO:0051648	28	14	0.460961
peptide biosynthetic process	GO:0043043	11	5	0.461317
regulation of transforming growth factor beta receptor signaling pathway	GO:0017015	22	8	0.464058
response to hydrogen peroxide	GO:0042542	14	8	0.464505
regulation of bone mineralization	GO:0030500	19	9	0.465283
androgen metabolic process	GO:0008209	17	12	0.466562
NADP metabolic process	GO:0006739	29	14	0.468441
DNA modification	GO:0006304	35	18	0.469189
cytokine biosynthetic process	GO:0042089	15	8	0.469741
germ cell development	GO:0007281	30	13	0.469867
tetraterpenoid biosynthetic process	GO:0016109	11	5	0.469879
estrogen biosynthetic process	GO:0006703	8	6	0.469973
aromatic amino acid family metabolic process	GO:0009072	36	21	0.469998
activation of protein kinase C activity	GO:0007205	51	24	0.471867
peptidyl-tyrosine modification	GO:0018212	24	12	0.472756
regulation of tyrosine phosphorylation of Stat3 protein	GO:0042516	15	7	0.47391
porphyrin biosynthetic process	GO:0006779	27	15	0.475954
positive regulation of nitrogen compound metabolic process	GO:0051173	27	8	0.475961
regulation of mitotic metaphase/anaphase transition	GO:0030071	22	11	0.476224
cell wall organization and biogenesis	GO:0007047	21	15	0.476405
branched chain family amino acid metabolic process	GO:0009081	33	16	0.476609
cytokine production	GO:0001816	22	13	0.476715
heme biosynthetic process	GO:0006783	25	13	0.477168
spliceosome assembly	GO:0000245	62	27	0.481358
fatty acid catabolic process	GO:0009062	48	26	0.481813
biopolymer methylation	GO:0043414	62	31	0.483195
natural killer cell activation	GO:0030101	38	22	0.485249
translational elongation	GO:0006414	45	22	0.485706
UTP metabolic process	GO:0046051	26	14	0.486046
DNA damage response, detection of DNA damage	GO:0042769	6	5	0.486976
response to hexose stimulus	GO:0009746	12	9	0.490448
response to magnesium ion	GO:0032026	11	5	0.490743
acrosome reaction	GO:0007340	6	5	0.49254
external encapsulating structure organization	GO:0045229	24	17	0.49266
cholesterol transport	GO:0030301	12	5	0.493
G1 phase	GO:0051318	47	21	0.493006
drug transport	GO:0015893	17	12	0.493424
regulation of muscle cell differentiation	GO:0051147	9	6	0.493739
negative regulation of Wnt receptor signaling pathway	GO:0030178	25	10	0.49735
heterophilic cell adhesion	GO:0007157	15	6	0.497521
G2/M transition of mitotic cell cycle	GO:0000086	32	12	0.497906
mitochondrial membrane organization and biogenesis	GO:0007006	22	13	0.498212
negative regulation of multicellular organismal process	GO:0051241	37	22	0.498839
arginine biosynthetic process	GO:0006526	8	7	0.499512
establishment of chromosome localization	GO:0051303	11	6	0.499818
regulation of nitrogen compound metabolic process	GO:0051171	30	11	0.49991
positive regulation of transport	GO:0051050	48	24	0.500204
calcium-dependent cell-cell adhesion	GO:0016339	50	30	0.503347
neuronal ion channel clustering	GO:0045161	13	6	0.50345
pyrimidine base metabolic process	GO:0006206	19	10	0.504003
C21-steroid hormone biosynthetic process	GO:0006700	26	14	0.504337
G1 phase of mitotic cell cycle	GO:0000080	38	18	0.504399
serine family amino acid biosynthetic process	GO:0009070	35	16	0.505145
GTP metabolic process	GO:0046039	28	16	0.505609
lactation	GO:0007595	17	7	0.509004
positive regulation of cell motion	GO:0051272	35	13	0.512431
methylation	GO:0032259	70	36	0.512866
histidine catabolic process	GO:0006548	6	5	0.513048
protein lipoylation	GO:0009249	9	5	0.513518
polyamine biosynthetic process	GO:0006596	20	8	0.513936
peroxisomal transport	GO:0043574	15	7	0.514958
positive regulation of defense response	GO:0031349	15	10	0.51525
Golgi organization and biogenesis	GO:0007030	25	12	0.51534
regulation of immune effector process	GO:0002697	14	6	0.516001
steroid catabolic process	GO:0006706	29	13	0.518781
purine salvage	GO:0043101	11	6	0.519518
biogenic amine catabolic process	GO:0042402	12	6	0.51999
protein amino acid ADP-ribosylation	GO:0006471	81	37	0.523037
oxidative phosphorylation	GO:0006119	120	64	0.523224
tube morphogenesis	GO:0035239	25	18	0.526868
ribonucleoside metabolic process	GO:0009119	24	13	0.526996
positive regulation of behavior	GO:0048520	11	6	0.530105
positive regulation of interleukin-8 biosynthetic process	GO:0045416	8	5	0.530875
androgen biosynthetic process	GO:0006702	7	5	0.531354
acetyl-CoA catabolic process	GO:0046356	45	24	0.531472
regulation of endocytosis	GO:0030100	46	21	0.531733
positive regulation of cell migration	GO:0030335	24	9	0.532107
negative regulation of protein modification process	GO:0031400	18	8	0.536255
neurotransmitter biosynthetic process	GO:0042136	13	7	0.536476
lipid glycosylation	GO:0030259	8	5	0.536557
purine ribonucleoside metabolic process	GO:0046128	20	10	0.536573
phosphoinositide phosphorylation	GO:0046854	17	8	0.536736
cytolysis	GO:0019835	19	14	0.536796
response to pH	GO:0009268	9	5	0.53704
body fluid secretion	GO:0007589	23	13	0.542177
negative regulation of mitotic cell cycle	GO:0045930	14	6	0.544186
inner mitochondrial membrane organization and biogenesis	GO:0007007	11	7	0.544235
detection of visible light	GO:0009584	28	19	0.544644
zymogen activation	GO:0031638	6	5	0.544724
tRNA modification	GO:0006400	9	5	0.545209
regulation of exocytosis	GO:0017157	7	5	0.545694
transcription-coupled nucleotide-excision repair	GO:0006283	10	6	0.548717
in utero embryonic development	GO:0001701	41	14	0.550003
embryonic morphogenesis	GO:0048598	66	27	0.550338
gliogenesis	GO:0042063	13	9	0.550521
negative regulation of translational initiation	GO:0045947	9	6	0.551779
melanin biosynthetic process from tyrosine	GO:0006583	11	6	0.552267
glycerol-3-phosphate metabolic process	GO:0006072	17	6	0.552756
methionine biosynthetic process	GO:0009086	8	5	0.555615
response to temperature stimulus	GO:0009266	25	14	0.556731
G-protein signaling, adenylate cyclase inhibiting pathway	GO:0007193	20	11	0.556857
spermatid development	GO:0007286	23	13	0.559363
myelination	GO:0042552	19	13	0.559856
regulation of translational initiation	GO:0006446	81	46	0.560818
anaerobic glycolysis	GO:0019642	6	5	0.560996
regulation of receptor-mediated endocytosis	GO:0048259	15	7	0.56134
multicellular organismal water homeostasis	GO:0050891	8	5	0.561488
cellular respiration	GO:0045333	71	37	0.561556
negative regulation of adenylate cyclase activity	GO:0007194	54	27	0.571127
glycogen catabolic process	GO:0005980	8	5	0.571224
cell wall catabolic process	GO:0016998	19	13	0.571301
glucan catabolic process	GO:0009251	9	6	0.571486
coenzyme catabolic process	GO:0009109	48	27	0.571626
cell-cell recognition	GO:0009988	11	8	0.571876
protein maturation	GO:0051604	25	10	0.571925
aerobic respiration	GO:0009060	61	32	0.571976
phototransduction	GO:0007602	27	18	0.572268
DNA synthesis during DNA repair	GO:0000731	8	5	0.572294
negative regulation of secretion	GO:0051048	16	8	0.572374
pathogenesis	GO:0009405	18	10	0.572422
detection of stimulus involved in sensory perception	GO:0050906	29	20	0.572705
nucleoside diphosphate metabolic process	GO:0009132	12	7	0.572731
cellular metabolic compound salvage	GO:0043094	15	9	0.572823
tyrosine metabolic process	GO:0006570	21	11	0.572922
ribosome assembly	GO:0042255	14	11	0.573416
protein export from nucleus	GO:0006611	18	8	0.574145
RNA modification	GO:0009451	22	13	0.576094
amino acid derivative catabolic process	GO:0042219	19	10	0.576174
regulation of interleukin-8 biosynthetic process	GO:0045414	9	6	0.576654
non-recombinational repair	GO:0000726	18	8	0.577215
hemocyte development	GO:0007516	14	9	0.57733
positive regulation of innate immune response	GO:0045089	8	6	0.580296
beta-tubulin folding	GO:0007025	14	8	0.581791
regulation of nucleobase, nucleoside, nucleotide and nucleic acid transport	GO:0032239	15	6	0.584031
thyroid hormone metabolic process	GO:0042403	11	6	0.58453
regulation of NF-kappaB import into nucleus	GO:0042345	22	12	0.58458
striated muscle contraction	GO:0006941	49	24	0.584989
peptidoglycan catabolic process	GO:0009253	5	5	0.585024
hyaluronan metabolic process	GO:0030212	8	5	0.585525
peptide hormone processing	GO:0016486	9	6	0.593497
traversing start control point of mitotic cell cycle	GO:0007089	11	6	0.594002
positive regulation of intracellular transport	GO:0032388	9	6	0.594508
positive regulation of muscle contraction	GO:0045933	6	5	0.596453
appendage morphogenesis	GO:0035107	28	9	0.596855
vasoconstriction	GO:0042310	6	5	0.59696
transcription termination	GO:0006353	12	6	0.598364
regulation of chromosome organization and biogenesis	GO:0033044	31	12	0.599394
assembly of spliceosomal tri-snRNP	GO:0000244	9	5	0.601031
spermatid differentiation	GO:0048515	27	14	0.603007
regulation of histone modification	GO:0031056	17	6	0.603038
induction of positive chemotaxis	GO:0050930	9	5	0.604633
regulation of neuron apoptosis	GO:0043523	17	10	0.604854
detection of abiotic stimulus	GO:0009582	34	23	0.605082
fat cell differentiation	GO:0045444	20	8	0.606071
endothelial cell migration	GO:0043542	11	8	0.606581
anaphase	GO:0051322	19	7	0.60735
hormone-mediated signaling	GO:0009755	18	10	0.609889
barbed-end actin filament capping	GO:0051016	74	26	0.610177
fibroblast growth factor receptor signaling pathway	GO:0008543	25	10	0.610399
asymmetric protein localization	GO:0008105	13	5	0.610566
regulation of actin filament depolymerization	GO:0030834	78	27	0.610689
regulation of protein binding	GO:0043393	8	5	0.611078
superoxide release	GO:0042554	12	9	0.61544
positive regulation of cellular biosynthetic process	GO:0031328	50	20	0.618153
water homeostasis	GO:0030104	16	8	0.622174
negative regulation of NF-kappaB import into nucleus	GO:0042347	15	7	0.626798
protein amino acid alkylation	GO:0008213	34	17	0.627488
feeding behavior	GO:0007631	35	25	0.627515
deoxyribonucleoside diphosphate metabolic process	GO:0009186	8	5	0.627907
vascular process in circulatory system	GO:0003018	15	12	0.627951
regulation of S phase	GO:0033261	13	6	0.631042
protein import into mitochondrion	GO:0043681	13	9	0.631452
regulation of chromatin assembly or disassembly	GO:0001672	12	5	0.631813
positive regulation of lipid metabolic process	GO:0045834	19	5	0.63711
ATP hydrolysis coupled proton transport	GO:0015991	10	5	0.637637
protein homotetramerization	GO:0051289	18	6	0.641154
regulation of lipid biosynthetic process	GO:0046890	12	5	0.643876
transcription from RNA polymerase I promoter	GO:0006360	10	6	0.64471
regulation of lipid metabolic process	GO:0019216	37	15	0.645093
blastoderm segmentation	GO:0007350	14	6	0.645242
protein-cofactor linkage	GO:0018065	12	6	0.651705
regulation of calcium ion transport	GO:0051924	16	8	0.653269
aromatic compound catabolic process	GO:0019439	31	18	0.660501
glutamate metabolic process	GO:0006536	19	9	0.661294
monoamine transport	GO:0015844	9	6	0.662262
histidine metabolic process	GO:0006547	14	8	0.668793
dopamine receptor signaling pathway	GO:0007212	14	8	0.669341
sex determination	GO:0007530	19	11	0.67096
regulation of ion transport	GO:0043269	19	10	0.674854
hindbrain development	GO:0030902	17	6	0.680171
regulation of lipid kinase activity	GO:0043550	8	5	0.682553
cell wall metabolic process	GO:0010382	20	14	0.684414
respiratory chain complex IV assembly	GO:0008535	12	6	0.687215
sulfate transport	GO:0008272	17	10	0.687225
glutamate catabolic process	GO:0006538	12	5	0.687397
intra-Golgi vesicle-mediated transport	GO:0006891	38	16	0.687442
phosphatidylinositol biosynthetic process	GO:0006661	8	5	0.687956
energy coupled proton transport, against electrochemical gradient	GO:0015988	13	7	0.688426
autophagosome formation	GO:0000045	13	8	0.690512
sphingolipid catabolic process	GO:0030149	21	9	0.691222
aspartate family amino acid catabolic process	GO:0009068	9	6	0.693608
mitochondrial electron transport, NADH to ubiquinone	GO:0006120	33	20	0.694334
mitochondrial ATP synthesis coupled electron transport	GO:0042775	43	25	0.694647
protein polyubiquitination	GO:0000209	23	8	0.695021
regulation of DNA replication	GO:0006275	33	18	0.695387
carbohydrate homeostasis	GO:0033500	7	5	0.695469
tachykinin signaling pathway	GO:0007217	7	5	0.69603
peptidyl-tyrosine phosphorylation	GO:0018108	22	10	0.696036
pentose-phosphate shunt	GO:0006098	20	10	0.696596
copper ion homeostasis	GO:0055070	15	8	0.706106
mitotic chromosome condensation	GO:0007076	17	10	0.712294
pigmentation	GO:0043473	13	6	0.712552
adult behavior	GO:0030534	9	5	0.714221
short-chain fatty acid metabolic process	GO:0046459	8	5	0.721748
glial cell development	GO:0021782	10	7	0.725965
vesicle organization and biogenesis	GO:0016050	27	13	0.726136
receptor guanylyl cyclase signaling pathway	GO:0007168	7	5	0.72804
response to fungus	GO:0009620	16	12	0.732549
positive regulation of carbohydrate metabolic process	GO:0045913	11	5	0.746956
cytokine secretion	GO:0050663	7	5	0.747552
regulation of tube size	GO:0035150	12	10	0.748855
aromatic amino acid family catabolic process	GO:0009074	22	12	0.749202
protein targeting to peroxisome	GO:0006625	14	6	0.752093
caspase activation via cytochrome c	GO:0008635	13	7	0.755907
protein import into mitochondrial inner membrane	GO:0045039	8	6	0.757449
single fertilization	GO:0007338	52	39	0.760557
positive regulation of translation	GO:0045727	13	7	0.761198
sperm-egg recognition	GO:0035036	6	6	0.761418
regulation of striated muscle contraction	GO:0006942	15	10	0.775922
positive regulation of receptor-mediated endocytosis	GO:0048260	10	5	0.775965
fertilization	GO:0009566	53	40	0.776264
respiratory electron transport chain	GO:0022904	44	26	0.780546
positive regulation of translational initiation	GO:0045948	9	5	0.781441
cytoplasmic sequestering of NF-kappaB	GO:0007253	12	6	0.783528
regulation of cellular catabolic process	GO:0031329	14	5	0.787212
tyrosine catabolic process	GO:0006572	10	5	0.79196
L-serine biosynthetic process	GO:0006564	22	9	0.795946
mating	GO:0007618	10	6	0.799797
plasma membrane fusion	GO:0045026	19	9	0.803744
organelle fission	GO:0048285	7	5	0.804579
cell volume homeostasis	GO:0006884	11	7	0.805044
sterol catabolic process	GO:0016127	11	6	0.815354
sperm motility	GO:0030317	12	9	0.817242
regeneration	GO:0031099	7	5	0.830562
spliceosomal snRNP biogenesis	GO:0000387	14	8	0.838273
male gonad development	GO:0008584	15	11	0.838393
determination of bilateral symmetry	GO:0009855	7	5	0.840703
defense response to fungus	GO:0050832	11	10	0.841886
catecholamine biosynthetic process	GO:0042423	13	7	0.849857
maintenance of fidelity during DNA-dependent DNA replication	GO:0045005	53	29	0.858537
phosphatidylinositol metabolic process	GO:0046488	9	6	0.861412
oligodendrocyte development	GO:0014003	8	6	0.862082
cardiac cell differentiation	GO:0035051	9	5	0.86233
axis specification	GO:0009798	7	5	0.863
L-phenylalanine metabolic process	GO:0006558	16	9	0.867902
embryonic limb morphogenesis	GO:0030326	26	8	0.880679
substrate-bound cell migration	GO:0006929	9	8	0.885121
development of primary male sexual characteristics	GO:0046546	17	13	0.885972
regulation of carbohydrate metabolic process	GO:0006109	15	8	0.893787
pentose metabolic process	GO:0019321	11	6	0.899984
male sex differentiation	GO:0046661	19	15	0.901891
response to heat	GO:0009408	11	8	0.90572
histone methylation	GO:0016571	12	8	0.9338
regulation of DNA replication initiation	GO:0030174	15	8	0.944702
negative regulation of DNA metabolic process	GO:0051053	14	10	0.950867
regulation of vasoconstriction	GO:0019229	11	6	0.952255
sensory perception of smell	GO:0007608	75	49	0.956805
fusion of sperm to egg plasma membrane	GO:0007342	8	6	0.967162
negative regulation of DNA replication initiation	GO:0032297	9	6	0.974423
sensory perception of taste	GO:0050909	24	16	0.988177
sensory perception of chemical stimulus	GO:0007606	99	65	0.98889
gamma-aminobutyric acid signaling pathway	GO:0007214	24	14	0.992865
