# Supplementary material for: Subgingival bacterial colonization profiles correlate with gingival tissue gene expression
Source: BMC Microbiol. 2009 Oct 18;9:221. doi: 10.1186/1471-2180-9-221 (PMC2771036; doi:10.1186/1471-2180-9-221)
Supplement: Additional file 15 — Table S15. List of all statistically significantly regulated GO groups in the gingival tissues according to levels of each of the 11 investigated species in the adjacent pockets. [file 1471-2180-9-221-S15.ZIP › Vp_GO_complete.xls]

## Sheet: Vp_GeneOntology
Group Name	ID	Probes (n)	Genes (n)	p-value
antigen processing and presentation of peptide antigen via MHC class I	GO:0002474	167	55	4.353e-10
antigen processing and presentation of peptide antigen	GO:0048002	173	58	6.53e-10
antigen processing and presentation	GO:0019882	212	81	1.306e-09
MAPKKK cascade	GO:0000165	193	84	1.39e-08
fatty acid biosynthetic process	GO:0006633	122	57	1.384e-07
carboxylic acid biosynthetic process	GO:0046394	137	67	6.244e-07
vasculature development	GO:0001944	154	62	6.409e-07
regulation of cell differentiation	GO:0045595	160	74	1.752e-06
regulation of MAP kinase activity	GO:0043405	128	55	1.948e-06
blood vessel development	GO:0001568	150	61	2.57e-06
carbohydrate biosynthetic process	GO:0016051	162	85	2.993e-06
regulation of anatomical structure morphogenesis	GO:0022603	133	48	3.539e-06
muscle development	GO:0007517	257	98	3.547e-06
regulation of Rho protein signal transduction	GO:0035023	233	85	3.809e-06
immune system development	GO:0002520	212	86	4.079e-06
hemopoietic or lymphoid organ development	GO:0048534	205	82	7.371e-06
acute inflammatory response	GO:0002526	117	63	7.714e-06
membrane lipid biosynthetic process	GO:0046467	159	81	7.769e-06
anatomical structure formation	GO:0048646	161	66	8.65e-06
angiogenesis	GO:0001525	137	57	9.145e-06
hemopoiesis	GO:0030097	203	81	9.496e-06
cellular carbohydrate biosynthetic process	GO:0034637	135	73	1.057e-05
hemostasis	GO:0007599	186	88	1.327e-05
negative regulation of signal transduction	GO:0009968	196	78	1.339e-05
regulation of lymphocyte activation	GO:0051249	88	46	1.402e-05
regulation of cell activation	GO:0050865	92	48	1.429e-05
positive regulation of immune system process	GO:0002684	149	83	1.463e-05
phosphate transport	GO:0006817	176	81	1.464e-05
humoral immune response	GO:0006959	122	66	1.892e-05
regulation of GTPase activity	GO:0043087	116	46	2.999e-05
coenzyme biosynthetic process	GO:0009108	129	65	3.354e-05
positive regulation of transcription from RNA polymerase II promoter	GO:0045944	147	50	3.638e-05
immune effector process	GO:0002252	120	66	3.697e-05
wound healing	GO:0042060	188	92	6.552e-05
cofactor biosynthetic process	GO:0051188	157	81	6.827e-05
negative regulation of catalytic activity	GO:0043086	199	89	7.606e-05
positive regulation of kinase activity	GO:0033674	208	87	7.854e-05
positive regulation of transferase activity	GO:0051347	211	89	7.928e-05
blood coagulation	GO:0007596	170	82	8.024e-05
lipid transport	GO:0006869	153	69	9.464e-05
cell-substrate adhesion	GO:0031589	163	62	9.77e-05
cell-matrix adhesion	GO:0007160	161	60	0.0001228
leukocyte activation	GO:0045321	219	100	0.0001257
leukocyte mediated immunity	GO:0002443	91	47	0.0001352
regulation of cell adhesion	GO:0030155	118	45	0.00017
aminoglycan metabolic process	GO:0006022	101	46	0.0002293
activation of immune response	GO:0002253	83	44	0.0002416
apoptotic mitochondrial changes	GO:0008637	54	17	0.0002721
regulation of cell morphogenesis	GO:0022604	95	35	0.000348
regulation of cell shape	GO:0008360	90	34	0.0003854
negative regulation of transferase activity	GO:0051348	89	39	0.0003901
immunoglobulin mediated immune response	GO:0016064	69	34	0.000445
glycosaminoglycan metabolic process	GO:0030203	100	45	0.000623
phospholipid biosynthetic process	GO:0008654	137	67	0.0006236
regulation of T cell activation	GO:0050863	69	39	0.0006283
lymphocyte mediated immunity	GO:0002449	83	42	0.000634
regulation of G-protein coupled receptor protein signaling pathway	GO:0008277	79	34	0.0006342
protein amino acid N-linked glycosylation	GO:0006487	69	39	0.0006404
regulation of response to stimulus	GO:0048583	166	90	0.0006544
adaptive immune response	GO:0002250	87	45	0.0006853
positive regulation of MAP kinase activity	GO:0043406	82	34	0.0007117
organic acid transport	GO:0015849	116	58	0.0008225
lymphocyte activation	GO:0046649	180	80	0.0008281
cellular polysaccharide metabolic process	GO:0044264	77	51	0.0009291
regulation of immune response	GO:0050776	110	59	0.0009396
positive regulation of immune response	GO:0050778	97	53	0.0009399
cell cycle arrest	GO:0007050	189	74	0.0009512
innate immune response	GO:0045087	117	70	0.0009515
B cell mediated immunity	GO:0019724	71	35	0.0009655
positive regulation of response to stimulus	GO:0048584	128	70	0.001159
chromatin remodeling	GO:0006338	106	46	0.001242
polysaccharide metabolic process	GO:0005976	79	53	0.001255
stress-activated protein kinase signaling pathway	GO:0031098	96	39	0.00141
sulfur metabolic process	GO:0006790	139	68	0.001508
apoptotic program	GO:0008632	169	74	0.001574
icosanoid metabolic process	GO:0006690	79	38	0.00199
regulation of cell migration	GO:0030334	88	34	0.002066
regulation of homeostatic process	GO:0032844	36	12	0.002149
protein-chromophore linkage	GO:0018298	66	23	0.002177
sulfur compound biosynthetic process	GO:0044272	77	36	0.002181
mitochondrion organization and biogenesis	GO:0007005	122	56	0.002776
regulation of cytokine biosynthetic process	GO:0042035	74	41	0.002893
generation of neurons	GO:0048699	228	94	0.00291
carbohydrate transport	GO:0008643	69	29	0.003498
activation of plasma proteins during acute inflammatory response	GO:0002541	64	35	0.00393
protein processing	GO:0016485	147	70	0.004074
release of cytochrome c from mitochondria	GO:0001836	40	12	0.004278
JNK cascade	GO:0007254	93	38	0.00429
peptidyl-amino acid modification	GO:0018193	131	66	0.005064
regulation of mitochondrial depolarization	GO:0051900	32	10	0.006675
sphingolipid metabolic process	GO:0006665	97	50	0.006715
lipopolysaccharide metabolic process	GO:0008653	10	7	0.007098
regulation of cell motion	GO:0051270	112	44	0.007127
icosanoid biosynthetic process	GO:0046456	53	26	0.007711
integrin-mediated signaling pathway	GO:0007229	165	61	0.008128
amino acid derivative metabolic process	GO:0006575	131	65	0.008161
biogenic amine metabolic process	GO:0006576	114	56	0.008862
amino acid transport	GO:0006865	78	40	0.0089
cell projection organization and biogenesis	GO:0030030	194	79	0.0103895
transition metal ion transport	GO:0000041	112	45	0.011634
activation of MAPK activity	GO:0000187	62	30	0.0120902
negative regulation of transcription from RNA polymerase II promoter	GO:0000122	193	81	0.0127791
positive regulation of lymphocyte activation	GO:0051251	58	30	0.0134995
cholesterol metabolic process	GO:0008203	151	76	0.0135716
positive regulation of cell activation	GO:0050867	59	31	0.0136306
cellular protein complex assembly	GO:0043623	193	89	0.0142529
positive regulation of cell differentiation	GO:0045597	70	27	0.0158673
mesoderm development	GO:0007498	57	29	0.0165309
endosome transport	GO:0016197	76	29	0.0166812
receptor-mediated endocytosis	GO:0006898	80	34	0.0168297
oxygen and reactive oxygen species metabolic process	GO:0006800	50	32	0.0168314
Wnt receptor signaling pathway	GO:0016055	173	83	0.0169669
negative regulation of caspase activity	GO:0043154	40	15	0.0171629
protein amino acid O-linked glycosylation	GO:0006493	51	21	0.0174133
actin filament organization	GO:0007015	76	30	0.0184544
cytokine and chemokine mediated signaling pathway	GO:0019221	45	25	0.0184641
leukocyte differentiation	GO:0002521	87	35	0.0193146
regulation of gene expression, epigenetic	GO:0040029	105	40	0.0197137
nitrogen compound biosynthetic process	GO:0044271	170	91	0.0205674
sterol metabolic process	GO:0016125	159	81	0.0208928
ossification	GO:0001503	100	44	0.0209323
regulation of cell size	GO:0008361	175	77	0.0209788
inactivation of MAPK activity	GO:0000188	37	17	0.0210593
induction of apoptosis by extracellular signals	GO:0008624	98	42	0.0210606
actin polymerization or depolymerization	GO:0008154	51	16	0.0210887
polysaccharide biosynthetic process	GO:0000271	31	21	0.0211448
meiosis	GO:0007126	116	56	0.0242734
B cell activation	GO:0042113	81	30	0.0243345
negative regulation of hydrolase activity	GO:0051346	45	17	0.0244122
cellular defense response	GO:0006968	188	95	0.0245758
oligosaccharide metabolic process	GO:0009311	33	14	0.0246744
Ras protein signal transduction	GO:0007265	124	53	0.0249724
unsaturated fatty acid metabolic process	GO:0033559	18	7	0.0262182
Notch signaling pathway	GO:0007219	107	40	0.0264299
glutathione biosynthetic process	GO:0006750	21	11	0.0264611
amine transport	GO:0015837	94	50	0.0282981
ectoderm development	GO:0007398	166	95	0.0288243
ER to Golgi vesicle-mediated transport	GO:0006888	193	78	0.0291456
ribonucleotide metabolic process	GO:0009259	165	86	0.0293034
regulation of cytoskeleton organization and biogenesis	GO:0051493	169	63	0.029746
meiotic cell cycle	GO:0051321	117	57	0.0303577
positive regulation of myeloid cell differentiation	GO:0045639	32	7	0.0310865
regulation of organelle organization and biogenesis	GO:0033043	200	75	0.0326015
cell recognition	GO:0008037	59	32	0.0327458
metal ion homeostasis	GO:0055065	179	96	0.0328878
regulation of myeloid cell differentiation	GO:0045637	55	19	0.0338129
regulation of I-kappaB kinase/NF-kappaB cascade	GO:0043122	228	98	0.0368841
regulation of phosphate metabolic process	GO:0019220	87	37	0.0369602
regulation of phosphorylation	GO:0042325	78	33	0.0377019
glycolipid metabolic process	GO:0006664	43	24	0.038527
covalent chromatin modification	GO:0016569	73	32	0.0392445
growth	GO:0040007	133	64	0.0393919
negative regulation of growth	GO:0045926	89	39	0.0399164
extracellular structure organization	GO:0043062	117	49	0.0399814
ribonucleotide biosynthetic process	GO:0009260	151	80	0.0410602
purine ribonucleotide metabolic process	GO:0009150	142	74	0.0411566
calcium ion homeostasis	GO:0055074	161	89	0.0415845
positive regulation of cytokine biosynthetic process	GO:0042108	51	28	0.0420191
negative regulation of MAP kinase activity	GO:0043407	40	18	0.0422602
acute-phase response	GO:0006953	53	28	0.0422817
glutathione metabolic process	GO:0006749	26	15	0.0422838
steroid hormone receptor signaling pathway	GO:0030518	134	49	0.0423615
coenzyme A metabolic process	GO:0015936	12	7	0.0425644
protein oligomerization	GO:0051259	87	39	0.0428048
purine ribonucleotide biosynthetic process	GO:0009152	132	70	0.0440053
regulation of neurogenesis	GO:0050767	46	16	0.0461401
positive regulation of B cell activation	GO:0050871	12	7	0.0461821
maintenance of protein location	GO:0045185	79	32	0.0462884
leukotriene biosynthetic process	GO:0019370	27	15	0.0465987
nuclear import	GO:0051170	165	65	0.0477953
myeloid cell differentiation	GO:0030099	60	28	0.0483676
complement activation, classical pathway	GO:0006958	55	28	0.0486504
sphingolipid biosynthetic process	GO:0030148	27	17	0.0505792
regulation of angiogenesis	GO:0045765	64	29	0.0509713
T cell activation	GO:0042110	72	34	0.0510538
regulation of JNK activity	GO:0043506	41	15	0.0518431
proton transport	GO:0015992	132	66	0.0520669
positive regulation of protein metabolic process	GO:0051247	93	42	0.0520904
positive regulation of cellular protein metabolic process	GO:0032270	90	40	0.0523352
hydrogen transport	GO:0006818	136	67	0.0523389
regulation of mitotic cell cycle	GO:0007346	174	77	0.0525251
regulation of protein modification process	GO:0031399	84	33	0.0528609
purine nucleotide metabolic process	GO:0006163	149	79	0.0552626
regulation of proteolysis	GO:0030162	38	14	0.0554515
positive regulation of T cell activation	GO:0050870	51	27	0.0581514
cellular response to unfolded protein	GO:0034620	19	9	0.0584245
extracellular matrix organization and biogenesis	GO:0030198	57	23	0.0584965
aminoglycan biosynthetic process	GO:0006023	52	22	0.0585616
purine nucleoside monophosphate metabolic process	GO:0009126	24	13	0.0586647
regulation of lymphocyte differentiation	GO:0045619	26	16	0.05877
lipoprotein metabolic process	GO:0042157	103	50	0.0588565
glycerophospholipid metabolic process	GO:0006650	113	59	0.0589925
purine nucleotide biosynthetic process	GO:0006164	139	75	0.0591604
maintenance of location	GO:0051235	91	41	0.0594607
protein amino acid autophosphorylation	GO:0046777	82	33	0.0597657
intracellular receptor-mediated signaling pathway	GO:0030522	139	51	0.0603769
response to protein stimulus	GO:0051789	113	58	0.0622347
glucose transport	GO:0015758	38	15	0.0625108
regulation of axonogenesis	GO:0050770	34	11	0.0626815
muscle cell differentiation	GO:0042692	61	16	0.0627191
protein amino acid acetylation	GO:0006473	39	15	0.0628265
vasculogenesis	GO:0001570	23	8	0.0628309
T cell differentiation	GO:0030217	27	13	0.0628974
regulation of secretion	GO:0051046	71	33	0.0629342
regulation of T cell differentiation	GO:0045580	22	14	0.0629492
regulation of protein amino acid phosphorylation	GO:0001932	56	23	0.0630099
hexose transport	GO:0008645	40	16	0.0630192
protein import into nucleus	GO:0006606	162	64	0.0631078
neutral lipid metabolic process	GO:0006638	12	9	0.0632811
fucose metabolic process	GO:0006004	40	20	0.0634298
maintenance of protein location in cell	GO:0032507	78	31	0.0636035
peptide metabolic process	GO:0006518	40	21	0.0637392
negative regulation of protein metabolic process	GO:0051248	182	71	0.0651438
cell cycle checkpoint	GO:0000075	137	52	0.0655358
phagocytosis	GO:0006909	40	22	0.0657252
DNA recombination	GO:0006310	152	70	0.0661203
negative regulation of cellular component organization	GO:0051129	174	65	0.0678596
activation of protein kinase activity	GO:0032147	124	50	0.0687601
T cell receptor signaling pathway	GO:0050852	15	7	0.0694851
maintenance of location in cell	GO:0051651	86	37	0.0695037
activation of JNK activity	GO:0007257	38	14	0.0696139
protein modification by small protein conjugation	GO:0032446	167	63	0.0724581
glucose metabolic process	GO:0006006	171	94	0.0724929
DNA damage response, signal transduction	GO:0042770	86	34	0.0726225
regulation of peptidyl-tyrosine phosphorylation	GO:0050730	53	21	0.0759512
positive regulation of phosphorus metabolic process	GO:0010562	45	18	0.0781
histone modification	GO:0016570	69	31	0.079712
regulation of B cell activation	GO:0050864	19	11	0.0810455
regulation of transport	GO:0051049	165	79	0.0812844
ribonucleoside monophosphate metabolic process	GO:0009161	39	21	0.0812971
protein autoprocessing	GO:0016540	83	34	0.0813939
striated muscle development	GO:0014706	114	36	0.0832492
neurite development	GO:0031175	145	58	0.0846257
positive regulation of T cell differentiation	GO:0045582	17	11	0.0847505
JAK-STAT cascade	GO:0007259	67	29	0.0849741
coenzyme A biosynthetic process	GO:0015937	9	6	0.0858534
response to virus	GO:0009615	134	79	0.0859323
leukotriene metabolic process	GO:0006691	34	18	0.0859467
platelet activation	GO:0030168	28	14	0.0860503
prostaglandin metabolic process	GO:0006693	45	18	0.0863048
exocytosis	GO:0006887	170	81	0.0865822
transmembrane receptor protein serine/threonine kinase signaling pathway	GO:0007178	93	39	0.0866371
regulation of JNK cascade	GO:0046328	27	10	0.0867008
neuron morphogenesis during differentiation	GO:0048667	132	53	0.0867356
response to abiotic stimulus	GO:0009628	168	80	0.0878325
epidermis development	GO:0008544	143	85	0.087923
glycosaminoglycan biosynthetic process	GO:0006024	51	21	0.088195
negative regulation of cell migration	GO:0030336	31	12	0.0896822
nitric oxide metabolic process	GO:0046209	18	10	0.0911859
negative regulation of microtubule depolymerization	GO:0007026	37	11	0.0915245
regulation of ARF protein signal transduction	GO:0032012	41	16	0.091656
nucleoside monophosphate metabolic process	GO:0009123	42	22	0.0932598
cotranslational protein targeting to membrane	GO:0006613	24	11	0.0942658
regulation of peptidase activity	GO:0052547	115	52	0.0944801
regulation of intracellular transport	GO:0032386	56	29	0.0944929
antigen receptor-mediated signaling pathway	GO:0050851	19	9	0.0946085
chromosome segregation	GO:0007059	101	47	0.0947894
transforming growth factor beta receptor signaling pathway	GO:0007179	64	30	0.094865
neuron development	GO:0048666	167	68	0.0952352
cell morphogenesis during differentiation	GO:0000904	134	54	0.0955478
activation of MAPKKK activity	GO:0000185	12	5	0.0956337
superoxide metabolic process	GO:0006801	32	21	0.0958956
microtubule cytoskeleton organization and biogenesis	GO:0000226	138	71	0.0959437
myoblast differentiation	GO:0045445	28	5	0.0959959
positive regulation of I-kappaB kinase/NF-kappaB cascade	GO:0043123	207	91	0.0961465
response to UV	GO:0009411	31	13	0.0961736
response to radiation	GO:0009314	103	46	0.096192
protein secretion	GO:0009306	46	21	0.0962561
regulation of myeloid leukocyte differentiation	GO:0002761	29	10	0.0989658
mast cell activation	GO:0045576	15	7	0.0990667
regulation of RNA stability	GO:0043487	19	5	0.0995885
regulation of epithelial cell proliferation	GO:0050678	33	10	0.101299
negative regulation of cell growth	GO:0030308	78	34	0.101408
monocarboxylic acid transport	GO:0015718	28	12	0.101477
mononuclear cell proliferation	GO:0032943	22	11	0.101638
protein amino acid lipidation	GO:0006497	80	36	0.101677
oxidoreduction coenzyme metabolic process	GO:0006733	77	37	0.101893
regulation of synaptic plasticity	GO:0048167	29	11	0.102005
mannose metabolic process	GO:0006013	17	10	0.102103
cell migration	GO:0016477	148	73	0.102219
glycoprotein catabolic process	GO:0006516	39	15	0.102234
regulation of interferon-gamma biosynthetic process	GO:0045072	19	13	0.102474
RNA elongation	GO:0006354	36	15	0.102598
neuron differentiation	GO:0030182	181	76	0.103694
myeloid leukocyte activation	GO:0002274	28	16	0.104004
alcohol biosynthetic process	GO:0046165	38	22	0.104138
B cell proliferation	GO:0042100	14	7	0.104228
protein ubiquitination	GO:0016567	159	57	0.104341
negative regulation of immune system process	GO:0002683	35	16	0.104366
neuropeptide signaling pathway	GO:0007218	131	85	0.107587
cellular carbohydrate catabolic process	GO:0044275	167	98	0.107666
cell motility	GO:0048870	173	86	0.107879
signal peptide processing	GO:0006465	12	9	0.108024
negative regulation of cell motion	GO:0051271	38	16	0.110632
regulation of actin cytoskeleton organization and biogenesis	GO:0032956	124	48	0.111363
regulation of neuronal synaptic plasticity	GO:0048168	16	5	0.111451
homeostasis of number of cells	GO:0048872	24	14	0.113508
proteoglycan biosynthetic process	GO:0030166	44	19	0.113604
cell junction organization	GO:0034330	40	17	0.114461
insulin receptor signaling pathway	GO:0008286	58	22	0.11582
negative regulation of cellular protein metabolic process	GO:0032269	171	67	0.116165
protein retention in ER lumen	GO:0006621	15	7	0.116217
protein amino acid acylation	GO:0043543	45	18	0.116372
L-fucose metabolic process	GO:0042354	30	14	0.11754
axonogenesis	GO:0007409	131	52	0.118338
amine biosynthetic process	GO:0009309	152	81	0.118344
zinc ion transport	GO:0006829	16	10	0.118632
NLS-bearing substrate import into nucleus	GO:0006607	65	19	0.120084
erythrocyte differentiation	GO:0030218	22	12	0.12033
negative regulation of cell adhesion	GO:0007162	51	20	0.120447
regulation of fibroblast proliferation	GO:0048145	14	6	0.122117
ER-nuclear signaling pathway	GO:0006984	30	14	0.122165
elevation of cytosolic calcium ion concentration	GO:0007204	84	47	0.123723
response to hypoxia	GO:0001666	39	17	0.124773
negative regulation of organelle organization and biogenesis	GO:0010639	136	48	0.12484
circulatory system process	GO:0003013	165	87	0.125011
histone acetylation	GO:0016573	23	7	0.12578
cell growth	GO:0016049	90	37	0.128898
lymphocyte differentiation	GO:0030098	67	27	0.131007
regulation of cell cycle process	GO:0010564	89	41	0.131243
transcription initiation	GO:0006352	127	60	0.131424
detection of calcium ion	GO:0005513	27	9	0.132601
regulation of interleukin-2 biosynthetic process	GO:0045076	21	10	0.13271
chondroitin sulfate proteoglycan biosynthetic process	GO:0050650	19	9	0.133013
glycerol ether metabolic process	GO:0006662	13	10	0.133119
pyridine nucleotide biosynthetic process	GO:0019363	31	13	0.133304
DNA damage checkpoint	GO:0000077	63	23	0.133815
NAD metabolic process	GO:0019674	18	7	0.135304
triacylglycerol metabolic process	GO:0006641	10	7	0.135716
organelle fusion	GO:0048284	29	8	0.137882
positive regulation of secretion	GO:0051047	30	17	0.138807
regulation of MAPKKK cascade	GO:0043408	33	14	0.139903
dicarboxylic acid transport	GO:0006835	28	9	0.140954
actomyosin structure organization and biogenesis	GO:0031032	30	12	0.142397
glucan metabolic process	GO:0006073	49	32	0.142488
positive regulation of protein amino acid phosphorylation	GO:0001934	26	15	0.142559
positive regulation of interleukin-2 biosynthetic process	GO:0045086	19	8	0.142744
RNA elongation from RNA polymerase II promoter	GO:0006368	20	8	0.143171
DNA topological change	GO:0006265	16	9	0.14393
negative regulation of survival gene product expression	GO:0008634	12	5	0.144505
regulation of transmission of nerve impulse	GO:0051969	38	14	0.144691
regulation of nucleocytoplasmic transport	GO:0046822	51	28	0.144962
positive regulation of tyrosine phosphorylation of STAT protein	GO:0042531	9	5	0.145307
peptidoglycan metabolic process	GO:0000270	37	24	0.145405
axon guidance	GO:0007411	83	30	0.145414
positive regulation of interferon-gamma biosynthetic process	GO:0045078	14	10	0.145595
antigen processing and presentation of endogenous antigen	GO:0019883	22	8	0.145723
peptidyl-serine phosphorylation	GO:0018105	24	12	0.145755
pyridine nucleotide metabolic process	GO:0019362	56	25	0.145824
positive regulation of protein modification process	GO:0031401	47	21	0.146033
ceramide metabolic process	GO:0006672	40	19	0.146135
positive regulation of hydrolase activity	GO:0051345	138	58	0.146524
negative regulation of response to stimulus	GO:0048585	13	7	0.146795
prostaglandin biosynthetic process	GO:0001516	23	10	0.149139
positive regulation of cellular component organization	GO:0051130	99	40	0.150036
interphase	GO:0051325	159	64	0.151485
inositol metabolic process	GO:0006020	13	5	0.151598
positive regulation of angiogenesis	GO:0045766	29	10	0.151711
sphingoid metabolic process	GO:0046519	43	21	0.151971
regulation of microtubule-based process	GO:0032886	43	14	0.152056
negative regulation of cell differentiation	GO:0045596	42	25	0.152144
skeletal muscle development	GO:0007519	101	31	0.152177
glycerophospholipid biosynthetic process	GO:0046474	70	38	0.152221
cell-cell junction assembly	GO:0007043	31	13	0.152227
nucleotide-excision repair	GO:0006289	35	22	0.152391
N-acetylglucosamine metabolic process	GO:0006044	31	23	0.152566
glycogen metabolic process	GO:0005977	48	31	0.152592
positive regulation of protein secretion	GO:0050714	23	13	0.152652
negative regulation of cytoskeleton organization and biogenesis	GO:0051494	126	43	0.152698
protein import	GO:0017038	184	77	0.157793
nicotinamide metabolic process	GO:0006769	47	21	0.157826
learning or memory	GO:0007611	42	20	0.158251
gland development	GO:0048732	13	9	0.158414
glycosphingolipid metabolic process	GO:0006687	35	20	0.158679
GPI anchor biosynthetic process	GO:0006506	48	25	0.158977
pattern specification process	GO:0007389	70	36	0.15932
meiosis I	GO:0007127	62	25	0.159398
androgen receptor signaling pathway	GO:0030521	100	37	0.159607
cell-cell junction organization	GO:0045216	37	16	0.159699
positive regulation of cell adhesion	GO:0045785	12	7	0.160386
mitotic cell cycle checkpoint	GO:0007093	73	30	0.160737
lymphocyte chemotaxis	GO:0048247	10	6	0.161125
calcium-independent cell-cell adhesion	GO:0016338	31	19	0.161274
regulation of Cdc42 protein signal transduction	GO:0032489	25	9	0.161873
immunoglobulin production	GO:0002377	8	5	0.162012
base-excision repair	GO:0006284	50	28	0.162421
positive regulation of JNK cascade	GO:0046330	19	6	0.162461
regulation of microtubule polymerization or depolymerization	GO:0031110	39	12	0.16261
estrogen receptor signaling pathway	GO:0030520	32	10	0.162794
transcription initiation from RNA polymerase II promoter	GO:0006367	87	37	0.163625
L-glutamate transport	GO:0015813	18	7	0.163668
regulation of mitosis	GO:0007088	77	35	0.163781
isoprenoid metabolic process	GO:0006720	48	24	0.16441
calcium-mediated signaling	GO:0019722	61	25	0.164828
positive regulation of peptidyl-tyrosine phosphorylation	GO:0050731	25	14	0.165184
interphase of mitotic cell cycle	GO:0051329	150	61	0.16589
embryonic development	GO:0009790	188	79	0.167191
microspike biogenesis	GO:0030035	25	8	0.167592
DNA duplex unwinding	GO:0032508	26	14	0.170958
proteoglycan metabolic process	GO:0006029	60	28	0.171266
regulation of cell projection organization and biogenesis	GO:0031344	18	7	0.171327
cell projection biogenesis	GO:0030031	45	20	0.171505
regulation of protein import into nucleus	GO:0042306	31	19	0.171561
glucosamine metabolic process	GO:0006041	32	24	0.171597
phosphoinositide metabolic process	GO:0030384	84	42	0.171727
group transfer coenzyme metabolic process	GO:0006752	42	20	0.17193
protein targeting to membrane	GO:0006612	43	20	0.172356
fucose catabolic process	GO:0019317	22	12	0.173333
positive regulation of epithelial cell proliferation	GO:0050679	27	7	0.174729
calcium ion transport	GO:0006816	197	91	0.178932
polyol metabolic process	GO:0019751	55	26	0.179115
positive regulation of pseudopodium formation	GO:0031274	12	5	0.179174
protein homooligomerization	GO:0051260	45	19	0.179179
proline metabolic process	GO:0006560	13	9	0.179258
signal complex assembly	GO:0007172	20	8	0.179267
phosphoinositide biosynthetic process	GO:0046489	56	30	0.179295
vesicle docking	GO:0048278	56	23	0.179325
glycolipid biosynthetic process	GO:0009247	16	12	0.179418
proline biosynthetic process	GO:0006561	10	7	0.179599
iron ion transport	GO:0006826	76	23	0.179755
regulation of CD4-positive, alpha beta T cell differentiation	GO:0043370	14	7	0.180037
transforming growth factor beta receptor complex assembly	GO:0007181	11	6	0.180148
neutral amino acid transport	GO:0015804	19	11	0.181543
water-soluble vitamin biosynthetic process	GO:0042364	37	17	0.183102
chondroitin sulfate proteoglycan metabolic process	GO:0050654	20	10	0.185421
microtubule-based movement	GO:0007018	187	96	0.188008
amino sugar metabolic process	GO:0006040	38	28	0.188789
antigen processing and presentation of peptide or polysaccharide antigen via MHC class II	GO:0002504	27	14	0.188989
protein ubiquitination during ubiquitin-dependent protein catabolic process	GO:0042787	17	5	0.190162
T cell selection	GO:0045058	11	6	0.192362
ATP metabolic process	GO:0046034	89	45	0.193326
RNA catabolic process	GO:0006401	96	49	0.193698
endosome to lysosome transport	GO:0008333	11	5	0.194082
focal adhesion formation	GO:0048041	23	9	0.194892
regulation of protein secretion	GO:0050708	36	18	0.196079
nucleoside triphosphate metabolic process	GO:0009141	125	66	0.196435
myeloid leukocyte differentiation	GO:0002573	20	8	0.196484
vitamin biosynthetic process	GO:0009110	41	19	0.196612
cellular protein localization	GO:0034613	20	5	0.196733
chondroitin sulfate biosynthetic process	GO:0030206	16	8	0.196936
macrophage chemotaxis	GO:0048246	9	5	0.197182
energy reserve metabolic process	GO:0006112	66	38	0.198188
I-kappaB kinase/NF-kappaB cascade	GO:0007249	80	40	0.198361
G1/S transition of mitotic cell cycle	GO:0000082	59	24	0.198629
cholesterol homeostasis	GO:0042632	21	11	0.198916
phenol metabolic process	GO:0018958	42	23	0.199077
leukocyte migration	GO:0050900	33	20	0.199874
chromosome condensation	GO:0030261	26	15	0.20211
activation of phospholipase C activity	GO:0007202	46	15	0.202561
response to oxidative stress	GO:0006979	95	50	0.20335
response to reactive oxygen species	GO:0000302	25	13	0.203518
muscle fiber development	GO:0048747	63	12	0.205738
positive regulation of neurogenesis	GO:0050769	22	7	0.205794
respiratory gaseous exchange	GO:0007585	54	21	0.206229
peptide modification	GO:0031179	8	5	0.206675
cartilage development	GO:0051216	46	22	0.206679
cholesterol biosynthetic process	GO:0006695	51	24	0.207048
positive regulation of DNA metabolic process	GO:0051054	21	10	0.207102
tryptophan metabolic process	GO:0006568	8	5	0.207123
cell junction assembly	GO:0034329	34	14	0.207467
negative regulation of myeloid cell differentiation	GO:0045638	17	9	0.207468
regulation of tyrosine phosphorylation of STAT protein	GO:0042509	20	10	0.207557
antigen processing and presentation of endogenous peptide antigen	GO:0002483	18	6	0.207666
regulation of cellular component size	GO:0032535	113	44	0.207798
nucleobase, nucleoside, nucleotide and nucleic acid transport	GO:0015931	140	72	0.208776
positive regulation of cytokine secretion	GO:0050715	20	11	0.210118
peptidyl-histidine phosphorylation	GO:0018106	10	5	0.210526
response to calcium ion	GO:0051592	30	10	0.210659
oligosaccharide biosynthetic process	GO:0009312	17	6	0.210698
positive regulation of organelle organization and biogenesis	GO:0010638	35	13	0.212492
detection of chemical stimulus	GO:0009593	32	13	0.212938
retinoid metabolic process	GO:0001523	17	8	0.213189
peptide cross-linking	GO:0018149	26	18	0.213194
cell maturation	GO:0048469	36	17	0.213225
water-soluble vitamin metabolic process	GO:0006767	87	41	0.213485
energy derivation by oxidation of organic compounds	GO:0015980	141	78	0.213561
establishment or maintenance of cell polarity	GO:0007163	73	26	0.213599
hexose biosynthetic process	GO:0019319	37	21	0.213664
N-glycan processing	GO:0006491	17	6	0.215422
glutamine family amino acid metabolic process	GO:0009064	83	44	0.216527
positive regulation of gene expression, epigenetic	GO:0045815	18	5	0.21659
protein import into nucleus, docking	GO:0000059	55	19	0.216621
ribonucleoside triphosphate metabolic process	GO:0009199	118	62	0.216791
regulation of antigen receptor-mediated signaling pathway	GO:0050854	13	6	0.216793
molybdopterin cofactor biosynthetic process	GO:0032324	14	7	0.216934
hexose catabolic process	GO:0019320	137	76	0.216991
actin filament-based movement	GO:0030048	37	15	0.218147
interaction with host	GO:0051701	45	15	0.218594
cytokinesis	GO:0000910	73	30	0.21903
regulation of intracellular protein transport	GO:0033157	40	22	0.219639
DNA damage response, signal transduction by p53 class mediator	GO:0030330	32	12	0.219741
glycosphingolipid biosynthetic process	GO:0006688	15	11	0.22202
urea metabolic process	GO:0019627	11	9	0.222179
genetic imprinting	GO:0006349	9	5	0.222282
regulation of axon extension	GO:0030516	21	6	0.222309
purine ribonucleoside triphosphate metabolic process	GO:0009205	117	61	0.222389
lysosome organization and biogenesis	GO:0007040	21	9	0.222629
vitamin metabolic process	GO:0006766	116	56	0.223017
nucleobase, nucleoside, nucleotide and nucleic acid biosynthetic process	GO:0034654	31	13	0.223067
negative regulation of lymphocyte activation	GO:0051250	21	10	0.223078
cortical cytoskeleton organization and biogenesis	GO:0030865	27	9	0.223082
sphingomyelin metabolic process	GO:0006684	15	9	0.227236
regulation of protein catabolic process	GO:0042176	31	11	0.227941
actin filament polymerization	GO:0030041	28	11	0.228394
mitotic spindle organization and biogenesis	GO:0007052	27	13	0.231744
DNA integrity checkpoint	GO:0031570	67	26	0.232409
synaptic transmission, cholinergic	GO:0007271	14	9	0.236922
energy coupled proton transport, down electrochemical gradient	GO:0015985	71	36	0.238469
thyroid hormone generation	GO:0006590	10	5	0.238911
monosaccharide catabolic process	GO:0046365	138	77	0.239544
catecholamine metabolic process	GO:0006584	41	22	0.240807
regulation of lymphocyte proliferation	GO:0050670	43	21	0.241278
regulation of binding	GO:0051098	102	50	0.241717
cysteine metabolic process	GO:0006534	12	5	0.242293
indolalkylamine metabolic process	GO:0006586	16	8	0.242525
synaptic vesicle endocytosis	GO:0048488	15	5	0.242764
aging	GO:0007568	27	15	0.242908
leukocyte adhesion	GO:0007159	22	10	0.243151
viral reproduction	GO:0016032	92	34	0.243709
regulation of intracellular pH	GO:0051453	15	6	0.244084
viral reproductive process	GO:0022415	80	28	0.245425
gene silencing	GO:0016458	45	17	0.245458
nucleobase biosynthetic process	GO:0046112	27	11	0.246544
snRNA metabolic process	GO:0016073	12	5	0.246822
amyloid precursor protein metabolic process	GO:0042982	22	10	0.24688
vesicle docking during exocytosis	GO:0006904	52	22	0.247006
mRNA polyadenylation	GO:0006378	24	11	0.247009
purine ribonucleoside triphosphate biosynthetic process	GO:0009206	105	56	0.24701
heterocycle metabolic process	GO:0046483	134	63	0.24708
positive regulation of MAPKKK cascade	GO:0043410	25	10	0.247344
regulation of alpha-beta T cell activation	GO:0046634	15	8	0.247391
regulation of exit from mitosis	GO:0007096	14	9	0.24747
Rho protein signal transduction	GO:0007266	47	20	0.247473
germ cell development	GO:0007281	30	13	0.247509
cyclic nucleotide metabolic process	GO:0009187	72	35	0.248517
phosphatidylserine metabolic process	GO:0006658	6	5	0.24937
ER-associated protein catabolic process	GO:0030433	20	12	0.250779
transcription from RNA polymerase III promoter	GO:0006383	36	17	0.25257
epidermal growth factor receptor signaling pathway	GO:0007173	51	18	0.252598
negative regulation of cytokine biosynthetic process	GO:0042036	15	10	0.254561
negative regulation of small GTPase mediated signal transduction	GO:0051058	14	5	0.255201
multicellular organismal catabolic process	GO:0044243	29	20	0.25545
regulation of pH	GO:0006885	46	24	0.255803
glutamine family amino acid biosynthetic process	GO:0009084	26	20	0.255921
circadian rhythm	GO:0007623	32	15	0.256062
multicellular organismal macromolecule metabolic process	GO:0044259	27	19	0.25612
nucleoside triphosphate biosynthetic process	GO:0009142	110	59	0.256483
protein heterooligomerization	GO:0051291	19	8	0.256508
regulation of viral reproduction	GO:0050792	26	15	0.256529
macrophage activation	GO:0042116	9	5	0.257223
vitamin transport	GO:0051180	21	12	0.258106
embryo implantation	GO:0007566	23	9	0.258154
polyamine metabolic process	GO:0006595	26	11	0.258515
amine catabolic process	GO:0009310	128	63	0.258876
heparan sulfate proteoglycan biosynthetic process	GO:0015012	22	7	0.259603
positive regulation of protein polymerization	GO:0032273	17	7	0.26007
virus-host interaction	GO:0019048	17	5	0.260755
negative regulation of T cell activation	GO:0050868	9	6	0.261504
regulation of actin polymerization or depolymerization	GO:0008064	105	41	0.261539
response to endogenous stimulus	GO:0009719	47	27	0.264112
peptidyl-asparagine modification	GO:0018196	16	10	0.264291
proteasomal ubiquitin-dependent protein catabolic process	GO:0043161	37	22	0.26436
terpenoid metabolic process	GO:0006721	25	12	0.264378
ribonucleoside triphosphate biosynthetic process	GO:0009201	106	57	0.264473
sterol biosynthetic process	GO:0016126	58	28	0.264581
positive regulation of actin filament polymerization	GO:0030838	10	5	0.265016
negative regulation of transcription factor activity	GO:0043433	15	8	0.266293
amino acid biosynthetic process	GO:0008652	89	52	0.266323
amyloid precursor protein catabolic process	GO:0042987	19	8	0.266763
regulation of survival gene product expression	GO:0045884	16	8	0.272296
nucleotide-sugar metabolic process	GO:0009225	20	10	0.272335
sulfur amino acid metabolic process	GO:0000096	40	17	0.272476
alcohol catabolic process	GO:0046164	143	79	0.272711
glycerol metabolic process	GO:0006071	38	19	0.273386
spermidine metabolic process	GO:0008216	15	5	0.273441
positive regulation of transport	GO:0051050	48	24	0.273444
meiotic recombination	GO:0007131	54	21	0.273864
leukocyte chemotaxis	GO:0030595	29	18	0.275061
digestion	GO:0007586	124	79	0.275217
neuron recognition	GO:0008038	25	10	0.276084
arachidonic acid metabolic process	GO:0019369	13	5	0.278445
ATP biosynthetic process	GO:0006754	77	40	0.278549
gastrulation	GO:0007369	23	11	0.279211
regulation of T cell proliferation	GO:0042129	34	17	0.280467
positive regulation of lymphocyte proliferation	GO:0050671	32	17	0.280946
nucleoside transport	GO:0015858	10	5	0.281386
entry into host cell	GO:0030260	28	9	0.281404
regulation of transcription factor activity	GO:0051090	75	36	0.281411
steroid biosynthetic process	GO:0006694	151	75	0.281793
Rac protein signal transduction	GO:0016601	11	5	0.281862
parturition	GO:0007567	20	8	0.282265
positive regulation of viral reproduction	GO:0048524	12	5	0.282339
hormone biosynthetic process	GO:0042446	60	33	0.28245
regulation of neurotransmitter levels	GO:0001505	85	44	0.282555
rhythmic process	GO:0048511	74	38	0.282659
regulation of viral genome replication	GO:0045069	18	10	0.28267
regulation of DNA binding	GO:0051101	87	43	0.282701
microtubule nucleation	GO:0007020	23	8	0.282745
lysosomal transport	GO:0007041	26	11	0.28309
response to light stimulus	GO:0009416	75	39	0.283454
anatomical structure homeostasis	GO:0060249	76	40	0.283457
chromatin silencing	GO:0006342	22	11	0.283564
regulation of transcription factor import into nucleus	GO:0042990	29	18	0.283709
regulation of muscle contraction	GO:0006937	66	37	0.284596
tissue remodeling	GO:0048771	11	7	0.285663
hormone metabolic process	GO:0042445	110	62	0.285683
cortical actin cytoskeleton organization and biogenesis	GO:0030866	24	7	0.286135
cytoskeletal anchoring at plasma membrane	GO:0007016	37	10	0.286182
RNA polyadenylation	GO:0043631	30	13	0.28672
amino acid derivative biosynthetic process	GO:0042398	66	29	0.287961
'de novo' pyrimidine base biosynthetic process	GO:0006207	11	5	0.288369
glucan biosynthetic process	GO:0009250	15	11	0.289027
negative regulation of binding	GO:0051100	22	12	0.290112
excretion	GO:0007588	83	40	0.29052
DNA ligation	GO:0006266	15	9	0.290953
nitrogen compound catabolic process	GO:0044270	130	65	0.292242
hemoglobin metabolic process	GO:0020027	10	5	0.293702
protein tetramerization	GO:0051262	36	14	0.293702
positive regulation of cytoskeleton organization and biogenesis	GO:0051495	24	10	0.293934
viral infectious cycle	GO:0019058	66	24	0.294165
in utero embryonic development	GO:0001701	41	14	0.294178
negative regulation of transport	GO:0051051	44	24	0.29464
positive regulation of protein transport	GO:0051222	7	5	0.295193
brain development	GO:0007420	103	51	0.295436
glutamine family amino acid catabolic process	GO:0009065	40	15	0.295625
respiratory tube development	GO:0030323	10	5	0.295665
arginine metabolic process	GO:0006525	22	13	0.29602
nitric oxide mediated signal transduction	GO:0007263	12	5	0.296138
histone deacetylation	GO:0016575	24	12	0.296141
leukocyte degranulation	GO:0043299	8	5	0.296613
mitochondrion localization	GO:0051646	14	7	0.300061
neutrophil chemotaxis	GO:0030593	18	8	0.300287
galactose metabolic process	GO:0006012	16	7	0.300535
neurotransmitter metabolic process	GO:0042133	32	18	0.300793
regionalization	GO:0003002	45	18	0.30127
oogenesis	GO:0048477	18	9	0.301608
G1/S transition checkpoint	GO:0031575	28	9	0.302082
nucleoside metabolic process	GO:0009116	54	31	0.302475
peptide transport	GO:0015833	34	15	0.303523
nucleosome organization	GO:0034728	149	83	0.303631
cytoplasmic sequestering of protein	GO:0051220	24	13	0.303742
aromatic compound biosynthetic process	GO:0019438	25	15	0.303996
organic cation transport	GO:0015695	11	5	0.304172
regulation of epidermal growth factor receptor activity	GO:0007176	11	5	0.304645
G-protein signaling, coupled to IP3 second messenger (phospholipase C activating)	GO:0007200	127	59	0.305922
protein amino acid deacetylation	GO:0006476	28	14	0.308922
chromatin assembly	GO:0031497	154	86	0.31056
regulation of cytokine production	GO:0001817	9	5	0.312112
response to osmotic stress	GO:0006970	9	5	0.312594
developmental maturation	GO:0021700	41	20	0.313199
cell fate commitment	GO:0045165	47	20	0.313681
protein import into nucleus, translocation	GO:0000060	35	16	0.314416
biogenic amine catabolic process	GO:0042402	12	6	0.314776
membrane fusion	GO:0006944	93	36	0.314995
filopodium formation	GO:0046847	15	6	0.315257
tissue morphogenesis	GO:0048729	49	29	0.31542
response to metal ion	GO:0010038	59	25	0.318124
generation of a signal involved in cell-cell signaling	GO:0003001	53	25	0.318608
fructose metabolic process	GO:0006000	31	19	0.321402
mRNA 3'-end processing	GO:0031124	26	13	0.321484
negative regulation of transcription factor import into nucleus	GO:0042992	22	13	0.321972
DNA catabolic process	GO:0006308	31	18	0.322355
post-Golgi vesicle-mediated transport	GO:0006892	57	18	0.322838
peptidyl-histidine modification	GO:0018202	15	7	0.323015
regulation of calcium ion transport	GO:0051924	16	8	0.323039
positive regulation of interleukin-1 secretion	GO:0050716	15	8	0.323525
negative regulation of intracellular transport	GO:0032387	28	15	0.323778
cartilage condensation	GO:0001502	20	8	0.324012
anterior/posterior pattern formation	GO:0009952	25	9	0.324195
negative regulation of angiogenesis	GO:0016525	24	14	0.325301
bone resorption	GO:0045453	10	6	0.327026
tissue homeostasis	GO:0001894	16	11	0.330614
mitotic cell cycle spindle assembly checkpoint	GO:0007094	22	7	0.330661
membrane protein proteolysis	GO:0033619	35	13	0.330669
positive regulation of mitosis	GO:0045840	14	7	0.331149
localization within membrane	GO:0051668	24	8	0.33125
monovalent inorganic cation homeostasis	GO:0055067	60	28	0.331398
regulation of inflammatory response	GO:0050727	13	8	0.331741
regulation of action potential in neuron	GO:0019228	45	23	0.332838
RNA localization	GO:0006403	128	63	0.332949
DNA modification	GO:0006304	35	18	0.333405
regulation of catabolic process	GO:0009894	47	17	0.333469
smooth muscle contraction	GO:0006939	39	17	0.333956
cell fate determination	GO:0001709	38	17	0.334445
pyruvate metabolic process	GO:0006090	27	17	0.334935
amino acid activation	GO:0043038	100	51	0.335696
axon cargo transport	GO:0008088	19	7	0.335924
peripheral nervous system development	GO:0007422	23	13	0.336048
acyl-CoA metabolic process	GO:0006637	16	9	0.336565
vacuole organization and biogenesis	GO:0007033	22	10	0.34127
embryonic development ending in birth or egg hatching	GO:0009792	50	19	0.341687
regulation of cellular pH	GO:0030641	22	10	0.341765
G2 phase	GO:0051319	19	5	0.341946
pyrimidine nucleotide biosynthetic process	GO:0006221	47	24	0.342157
aminoglycan catabolic process	GO:0006026	8	6	0.342208
tRNA modification	GO:0006400	9	5	0.342439
protein prenylation	GO:0018342	21	7	0.342589
nuclear organization and biogenesis	GO:0006997	48	24	0.342647
establishment of organelle localization	GO:0051656	54	26	0.343063
induction of apoptosis by intracellular signals	GO:0008629	60	25	0.343139
positive regulation of lyase activity	GO:0051349	64	25	0.343632
neurotransmitter transport	GO:0006836	118	58	0.344898
two-component signal transduction system (phosphorelay)	GO:0000160	23	9	0.345337
regulation of osteoclast differentiation	GO:0045670	9	5	0.345868
neuron migration	GO:0001764	11	5	0.346359
negative regulation of phosphorus metabolic process	GO:0010563	16	7	0.346461
cellular lipid catabolic process	GO:0044242	109	53	0.35151
folic acid transport	GO:0015884	13	6	0.352887
membrane lipid catabolic process	GO:0046466	33	15	0.352913
keratinocyte differentiation	GO:0030216	36	21	0.353061
methionine metabolic process	GO:0006555	24	9	0.353407
T-helper 1 type immune response	GO:0042088	12	7	0.353536
activation of adenylate cyclase activity	GO:0007190	45	20	0.353558
synaptic vesicle transport	GO:0048489	32	14	0.353744
pyrimidine nucleotide metabolic process	GO:0006220	65	33	0.353832
pyrimidine ribonucleotide biosynthetic process	GO:0009220	37	19	0.356396
positive regulation of antigen receptor-mediated signaling pathway	GO:0050857	10	5	0.357101
organelle localization	GO:0051640	67	31	0.360512
positive regulation of endocytosis	GO:0045807	23	11	0.360678
regulation of protein complex assembly	GO:0043254	18	7	0.361414
pyrimidine base biosynthetic process	GO:0019856	14	7	0.361916
copper ion transport	GO:0006825	18	10	0.362234
nuclear export	GO:0051168	74	38	0.362532
DNA methylation	GO:0006306	28	14	0.364661
mRNA transport	GO:0051028	116	59	0.364838
regulation of DNA recombination	GO:0000018	25	11	0.368574
leukocyte mediated cytotoxicity	GO:0001909	12	7	0.368582
regulation of action potential	GO:0001508	48	25	0.368759
amino sugar catabolic process	GO:0046348	12	9	0.368891
negative regulation of myeloid leukocyte differentiation	GO:0002762	12	6	0.368918
male meiosis	GO:0007140	5	5	0.36903
arginine biosynthetic process	GO:0006526	8	7	0.369089
cyclic nucleotide biosynthetic process	GO:0009190	39	25	0.36926
establishment of RNA localization	GO:0051236	121	62	0.369391
pyrimidine nucleoside triphosphate metabolic process	GO:0009147	34	19	0.369476
response to mechanical stimulus	GO:0009612	19	8	0.369584
positive regulation of alpha-beta T cell activation	GO:0046635	12	7	0.369596
regulation of cyclin-dependent protein kinase activity	GO:0000079	74	41	0.369622
complement activation, alternative pathway	GO:0006957	16	12	0.372614
response to inorganic substance	GO:0010035	64	27	0.372846
DNA-dependent DNA replication	GO:0006261	139	76	0.372979
positive regulation of axonogenesis	GO:0050772	16	5	0.373072
hydrogen peroxide catabolic process	GO:0042744	13	7	0.373199
striated muscle cell differentiation	GO:0051146	14	6	0.373242
cellular component disassembly	GO:0022411	54	30	0.373314
protein stabilization	GO:0050821	20	9	0.373396
NADP metabolic process	GO:0006739	29	14	0.373479
amino acid catabolic process	GO:0009063	122	60	0.373595
protein export from nucleus	GO:0006611	18	8	0.373749
translational initiation	GO:0006413	70	29	0.373812
cofactor transport	GO:0051181	18	9	0.373895
protein sumoylation	GO:0016925	7	5	0.376012
cellular macromolecular complex disassembly	GO:0034623	32	17	0.376019
chloride transport	GO:0006821	86	43	0.376131
tRNA metabolic process	GO:0006399	177	96	0.376163
female gamete generation	GO:0007292	36	20	0.376222
response to xenobiotic stimulus	GO:0009410	66	38	0.376373
actin filament bundle formation	GO:0051017	35	12	0.377629
regulation of neuron differentiation	GO:0045664	24	12	0.378124
negative regulation of gene expression, epigenetic	GO:0045814	28	12	0.37862
aspartate family amino acid metabolic process	GO:0009066	36	18	0.37874
heparan sulfate proteoglycan metabolic process	GO:0030201	30	10	0.379192
regulation of defense response	GO:0031347	31	18	0.379238
response to organic substance	GO:0010033	44	24	0.37931
mesoderm morphogenesis	GO:0048332	20	8	0.379394
negative regulation of catabolic process	GO:0009895	13	5	0.379499
transmembrane receptor protein tyrosine phosphatase signaling pathway	GO:0007185	34	9	0.379713
synapse organization and biogenesis	GO:0050808	62	27	0.379796
female pregnancy	GO:0007565	149	64	0.383128
eye development	GO:0001654	13	6	0.383133
negative regulation of I-kappaB kinase/NF-kappaB cascade	GO:0043124	18	6	0.383629
arginine catabolic process	GO:0006527	14	6	0.384127
phospholipid catabolic process	GO:0009395	17	8	0.384456
cellular monovalent inorganic cation homeostasis	GO:0030004	36	14	0.384699
drug metabolic process	GO:0017144	8	5	0.385101
secondary metabolic process	GO:0019748	38	20	0.385111
regulation of smooth muscle contraction	GO:0006940	22	14	0.385194
hyaluronan metabolic process	GO:0030212	8	5	0.385599
sister chromatid segregation	GO:0000819	41	21	0.385606
regulation of epidermal growth factor receptor signaling pathway	GO:0042058	14	6	0.389065
porphyrin biosynthetic process	GO:0006779	27	15	0.389326
regulation of behavior	GO:0050795	15	8	0.389381
Golgi to endosome transport	GO:0006895	21	6	0.389562
transcription-coupled nucleotide-excision repair	GO:0006283	10	6	0.390061
peroxisome organization and biogenesis	GO:0007031	33	18	0.390172
S phase	GO:0051320	10	5	0.390561
positive regulation of cell cycle	GO:0045787	22	11	0.391095
activation of NF-kappaB-inducing kinase activity	GO:0007250	30	13	0.391204
nucleosome assembly	GO:0006334	133	76	0.39148
regulation of ion transport	GO:0043269	19	10	0.393709
positive regulation of anti-apoptosis	GO:0045768	29	7	0.39509
regulation of tyrosine phosphorylation of Stat3 protein	GO:0042516	15	7	0.395589
pyrimidine ribonucleotide metabolic process	GO:0009218	40	20	0.395703
regulation of liquid surface tension	GO:0050828	12	5	0.395776
double-strand break repair	GO:0006302	47	21	0.3962
mechanosensory behavior	GO:0007638	10	5	0.396274
mitotic sister chromatid segregation	GO:0000070	38	20	0.396697
glucocorticoid metabolic process	GO:0008211	7	5	0.396774
phosphoinositide-mediated signaling	GO:0048015	153	76	0.398338
neurotransmitter secretion	GO:0007269	39	19	0.398436
carboxylic acid catabolic process	GO:0046395	57	31	0.399817
regulation of transforming growth factor beta receptor signaling pathway	GO:0017015	22	8	0.399821
organic anion transport	GO:0015711	30	14	0.399908
regulated secretory pathway	GO:0045055	12	7	0.40003
amino acid derivative catabolic process	GO:0042219	19	10	0.400253
negative regulation of muscle development	GO:0048635	19	7	0.400528
dicarboxylic acid metabolic process	GO:0043648	26	10	0.40075
Notch receptor processing	GO:0007220	22	9	0.400996
thyroid hormone metabolic process	GO:0042403	11	6	0.404658
malate metabolic process	GO:0006108	14	6	0.405159
synaptogenesis	GO:0007416	36	23	0.40639
ubiquinone metabolic process	GO:0006743	21	12	0.408078
cAMP biosynthetic process	GO:0006171	25	14	0.408189
negative regulation of protein amino acid phosphorylation	GO:0001933	12	5	0.408458
response to drug	GO:0042493	57	35	0.408551
cytoplasmic sequestering of transcription factor	GO:0042994	19	12	0.408572
retrograde vesicle-mediated transport, Golgi to ER	GO:0006890	28	14	0.408686
regulation of embryonic development	GO:0045995	17	6	0.408925
cell redox homeostasis	GO:0045454	20	8	0.408951
'de novo' posttranslational protein folding	GO:0051084	21	9	0.409021
L-serine metabolic process	GO:0006563	37	15	0.409152
regulation of response to external stimulus	GO:0032101	28	16	0.409389
heme metabolic process	GO:0042168	32	17	0.40939
tryptophanyl-tRNA aminoacylation	GO:0006436	10	6	0.409422
gluconeogenesis	GO:0006094	25	16	0.409889
microtubule organizing center organization and biogenesis	GO:0031023	25	17	0.409894
interspecies interaction between organisms	GO:0044419	56	22	0.410271
positive regulation of receptor-mediated endocytosis	GO:0048260	10	5	0.410471
sequestering of metal ion	GO:0051238	9	7	0.410626
DNA damage response, signal transduction by p53 class mediator resulting in induction of apoptosis	GO:0042771	15	5	0.410965
regulation of receptor-mediated endocytosis	GO:0048259	15	7	0.411122
regulation of mRNA processing	GO:0050684	18	9	0.414749
isoprenoid biosynthetic process	GO:0008299	34	17	0.417191
regulation of membrane potential	GO:0042391	51	27	0.417464
autophagy	GO:0006914	43	21	0.417485
natural killer cell mediated immunity	GO:0002228	11	6	0.417505
pyrimidine deoxyribonucleoside metabolic process	GO:0046125	11	5	0.417638
cAMP metabolic process	GO:0046058	32	17	0.417687
hormone transport	GO:0009914	15	7	0.417889
porphyrin metabolic process	GO:0006778	39	20	0.417982
phosphoinositide phosphorylation	GO:0046854	17	8	0.418123
heme biosynthetic process	GO:0006783	25	13	0.418185
negative regulation of nucleocytoplasmic transport	GO:0046823	23	14	0.418186
xenobiotic metabolic process	GO:0006805	60	34	0.418246
apoptotic nuclear changes	GO:0030262	27	15	0.418377
DNA damage response, signal transduction resulting in induction of apoptosis	GO:0008630	26	12	0.418568
lipid modification	GO:0030258	119	57	0.419718
neutrophil activation	GO:0042119	8	5	0.420166
regulation of cyclase activity	GO:0031279	118	52	0.42064
urogenital system development	GO:0001655	15	8	0.423712
regulation of muscle development	GO:0048634	32	12	0.424204
mesodermal cell differentiation	GO:0048333	9	5	0.426601
SMAD protein complex assembly	GO:0007183	7	5	0.427102
pyrimidine deoxyribonucleotide metabolic process	GO:0009219	13	7	0.427394
calcium-dependent cell-cell adhesion	GO:0016339	50	30	0.428752
protein polymerization	GO:0051258	62	35	0.429111
biopolymer methylation	GO:0043414	62	31	0.429254
positive regulation of intracellular transport	GO:0032388	9	6	0.430503
aspartate family amino acid biosynthetic process	GO:0009067	13	9	0.430584
actin cytoskeleton reorganization	GO:0031532	20	8	0.430813
heart development	GO:0007507	82	33	0.430826
response to starvation	GO:0042594	26	15	0.430927
plasma membrane organization and biogenesis	GO:0007009	8	5	0.43132
RNA splicing, via transesterification reactions with bulged adenosine as nucleophile	GO:0000377	150	70	0.432865
nuclear-transcribed mRNA catabolic process	GO:0000956	51	27	0.43523
N-acetylglucosamine catabolic process	GO:0006046	11	8	0.439458
sensory organ development	GO:0007423	21	10	0.439777
positive regulation of T cell proliferation	GO:0042102	29	14	0.440137
positive regulation of cell migration	GO:0030335	24	9	0.44017
body fluid secretion	GO:0007589	23	13	0.440179
N-terminal protein amino acid modification	GO:0031365	21	10	0.440285
vacuolar transport	GO:0007034	35	16	0.440551
nucleobase metabolic process	GO:0009112	36	16	0.441055
fatty acid beta-oxidation	GO:0006635	33	16	0.441561
regulation of protein polymerization	GO:0032271	33	15	0.441901
CTP metabolic process	GO:0046036	27	15	0.442406
neurotransmitter biosynthetic process	GO:0042136	13	7	0.44261
regulation of DNA repair	GO:0006282	21	11	0.444166
tube development	GO:0035295	35	23	0.444954
striated muscle contraction	GO:0006941	49	24	0.445457
pigment biosynthetic process	GO:0046148	65	31	0.445457
glycine catabolic process	GO:0006546	18	9	0.445468
mRNA export from nucleus	GO:0006406	45	24	0.445961
regulation of blood pressure	GO:0008217	60	31	0.445964
glucose catabolic process	GO:0006007	116	65	0.446092
neuron adhesion	GO:0007158	14	6	0.446217
oxidative phosphorylation	GO:0006119	120	64	0.446475
regulation of anti-apoptosis	GO:0045767	40	10	0.446612
polysaccharide catabolic process	GO:0000272	20	14	0.447184
one-carbon compound metabolic process	GO:0006730	138	74	0.447695
biogenic amine biosynthetic process	GO:0042401	59	26	0.448159
RNA modification	GO:0009451	22	13	0.448398
regulation of mitotic metaphase/anaphase transition	GO:0030071	22	11	0.453831
nucleosome disassembly	GO:0006337	16	8	0.453963
deoxyribonucleotide metabolic process	GO:0009262	19	11	0.454339
regulation of transcriptional preinitiation complex assembly	GO:0045898	19	7	0.455268
pyrimidine nucleotide-sugar transport	GO:0015781	11	5	0.455626
tetraterpenoid metabolic process	GO:0016108	13	7	0.455774
keratinization	GO:0031424	24	18	0.455983
viral genome replication	GO:0019079	43	17	0.456088
Wnt receptor signaling pathway, calcium modulating pathway	GO:0007223	25	18	0.45649
G1 phase	GO:0051318	47	21	0.456736
appendage morphogenesis	GO:0035107	28	9	0.456795
tRNA processing	GO:0008033	88	49	0.457071
mRNA catabolic process	GO:0006402	70	34	0.459248
induction of apoptosis via death domain receptors	GO:0008625	26	14	0.45956
mRNA splice site selection	GO:0006376	36	13	0.459872
RNA 3'-end processing	GO:0031123	36	16	0.459909
spindle checkpoint	GO:0031577	25	8	0.460315
regulation of ossification	GO:0030278	22	12	0.461542
acetyl-CoA metabolic process	GO:0006084	56	31	0.463852
negative regulation of immune response	GO:0050777	11	5	0.463974
sulfur amino acid biosynthetic process	GO:0000097	16	9	0.464832
regulation of chromatin assembly or disassembly	GO:0001672	12	5	0.467415
regulation of nucleobase, nucleoside, nucleotide and nucleic acid transport	GO:0032239	15	6	0.46792
porphyrin catabolic process	GO:0006787	12	5	0.467922
bile acid catabolic process	GO:0030573	9	5	0.46843
regulation of oxidoreductase activity	GO:0051341	19	5	0.468939
fatty acid transport	GO:0015908	16	5	0.469449
positive regulation of interleukin-1 beta secretion	GO:0050718	14	7	0.469723
glutamine metabolic process	GO:0006541	36	18	0.469847
branched chain family amino acid metabolic process	GO:0009081	33	16	0.470033
rRNA transcription	GO:0009303	12	7	0.470231
pentose-phosphate shunt	GO:0006098	20	10	0.470267
spermatid development	GO:0007286	23	13	0.4703
G1 phase of mitotic cell cycle	GO:0000080	38	18	0.470359
protein amino acid sulfation	GO:0006477	14	9	0.47063
telomere organization and biogenesis	GO:0032200	43	21	0.47073
neuron maturation	GO:0042551	24	10	0.470782
ciliary or flagellar motility	GO:0001539	25	13	0.470807
response to nutrient levels	GO:0031667	66	34	0.471142
ribonucleoside metabolic process	GO:0009119	24	13	0.471314
beta-tubulin folding	GO:0007025	14	8	0.471386
peptide hormone secretion	GO:0030072	14	6	0.472157
cellular response to nutrient levels	GO:0031669	25	15	0.47226
glycerol-3-phosphate metabolic process	GO:0006072	17	6	0.472663
purine ribonucleoside metabolic process	GO:0046128	20	10	0.476523
positive regulation of cell motion	GO:0051272	35	13	0.48055
histidine catabolic process	GO:0006548	6	5	0.480868
cell structure disassembly during apoptosis	GO:0006921	22	13	0.481062
digestive system process	GO:0022600	18	9	0.48124
organelle fission	GO:0048285	7	5	0.481379
regulation of gene-specific transcription	GO:0032583	23	9	0.48175
positive regulation of growth	GO:0045927	21	11	0.484936
detection of stimulus	GO:0051606	97	57	0.485716
UTP metabolic process	GO:0046051	26	14	0.489412
barbed-end actin filament capping	GO:0051016	74	26	0.489649
cellular aldehyde metabolic process	GO:0006081	26	14	0.489929
embryonic morphogenesis	GO:0048598	66	27	0.490156
fructose 2,6-bisphosphate metabolic process	GO:0006003	13	9	0.490641
fatty acid catabolic process	GO:0009062	48	26	0.490664
regulation of NF-kappaB import into nucleus	GO:0042345	22	12	0.490694
acetylcholine receptor signaling, muscarinic pathway	GO:0007213	8	5	0.490909
protein maturation	GO:0051604	25	10	0.490991
developmental growth	GO:0048589	16	9	0.491153
regulation of actin filament depolymerization	GO:0030834	78	27	0.491174
regulation of Wnt receptor signaling pathway	GO:0030111	47	17	0.491291
serine family amino acid catabolic process	GO:0009071	21	10	0.491499
peptide or protein amino-terminal blocking	GO:0018409	12	6	0.491544
branched chain family amino acid catabolic process	GO:0009083	17	9	0.491665
estrogen metabolic process	GO:0008210	16	9	0.492179
serine family amino acid metabolic process	GO:0009069	73	34	0.492298
pigment metabolic process	GO:0042440	72	35	0.49259
RNA export from nucleus	GO:0006405	53	30	0.492625
establishment of vesicle localization	GO:0051650	27	13	0.49269
water transport	GO:0006833	19	9	0.492694
positive regulation of transcription factor activity	GO:0051091	46	24	0.492889
regulation of DNA metabolic process	GO:0051052	81	41	0.492957
ovarian follicle development	GO:0001541	17	11	0.493097
steroid catabolic process	GO:0006706	29	13	0.493207
spermatid differentiation	GO:0048515	27	14	0.49624
peptidyl-tyrosine modification	GO:0018212	24	12	0.496717
cellular response to starvation	GO:0009267	24	14	0.49675
regulation of endothelial cell proliferation	GO:0001936	11	6	0.497185
cell aging	GO:0007569	21	11	0.49999
response to nutrient	GO:0007584	36	17	0.502346
pyrimidine nucleoside metabolic process	GO:0006213	18	10	0.50265
protein amino acid prenylation	GO:0018346	19	6	0.502724
oxygen transport	GO:0015671	32	17	0.502856
regulation of hormone secretion	GO:0046883	18	10	0.503164
ovulation cycle	GO:0042698	19	13	0.503251
methylation	GO:0032259	70	36	0.503259
glutamate signaling pathway	GO:0007215	42	18	0.503341
GTP metabolic process	GO:0046039	28	16	0.503788
response to bacterium	GO:0009617	94	73	0.504125
RNA-dependent DNA replication	GO:0006278	33	16	0.504301
regulation of bone mineralization	GO:0030500	19	9	0.50545
ethanol metabolic process	GO:0006067	9	5	0.505464
response to hydrogen peroxide	GO:0042542	14	8	0.505468
regulation of interferon-alpha biosynthetic process	GO:0045354	7	5	0.505976
regulation of chemotaxis	GO:0050920	12	7	0.506059
response to temperature stimulus	GO:0009266	25	14	0.506371
B cell differentiation	GO:0030183	40	14	0.506882
positive regulation of CD4-positive, alpha beta T cell differentiation	GO:0043372	11	6	0.50871
defense response to bacterium	GO:0042742	85	69	0.5092
oligopeptide transport	GO:0006857	14	6	0.509222
positive regulation of T-helper 1 cell differentiation	GO:0045627	8	5	0.513362
embryonic pattern specification	GO:0009880	22	13	0.513381
defense response to virus	GO:0051607	17	8	0.513574
androgen biosynthetic process	GO:0006702	7	5	0.513876
response to redox state	GO:0051775	8	5	0.514391
sphingolipid catabolic process	GO:0030149	21	9	0.517349
lipid oxidation	GO:0034440	42	23	0.518989
activation of protein kinase C activity	GO:0007205	51	24	0.519506
positive regulation of DNA binding	GO:0043388	48	25	0.520024
cGMP metabolic process	GO:0046068	14	11	0.522452
regulation of interleukin-6 biosynthetic process	GO:0045408	11	6	0.522867
purine base metabolic process	GO:0006144	17	6	0.523387
cyclic-nucleotide-mediated signaling	GO:0019935	154	82	0.528654
DNA damage response, signal transduction by p53 class mediator resulting in cell cycle arrest	GO:0006977	17	6	0.528878
regulation of actin filament polymerization	GO:0030833	24	12	0.528949
bile acid biosynthetic process	GO:0006699	10	7	0.529169
cell killing	GO:0001906	17	10	0.529291
collagen fibril organization	GO:0030199	14	5	0.529421
glycolysis	GO:0006096	93	54	0.531192
glycine metabolic process	GO:0006544	32	16	0.531732
epidermis morphogenesis	GO:0048730	32	22	0.532128
epidermal cell differentiation	GO:0009913	29	21	0.53265
regulation of endocytosis	GO:0030100	46	21	0.533172
phospholipid dephosphorylation	GO:0046839	52	21	0.533696
iron ion homeostasis	GO:0055072	53	22	0.534221
metabotropic glutamate receptor signaling pathway	GO:0007216	10	6	0.534891
deoxyribonucleoside diphosphate metabolic process	GO:0009186	8	5	0.535969
peroxisomal transport	GO:0043574	15	7	0.536398
regulation of protein binding	GO:0043393	8	5	0.536492
response to extracellular stimulus	GO:0009991	70	37	0.536932
cofactor catabolic process	GO:0051187	60	32	0.538983
centrosome organization and biogenesis	GO:0051297	24	16	0.540821
positive regulation of translational initiation	GO:0045948	9	5	0.545936
regulation of exocytosis	GO:0017157	7	5	0.546466
odontogenesis	GO:0042476	17	11	0.546756
macroautophagy	GO:0016236	15	9	0.550222
pyrimidine base metabolic process	GO:0006206	19	10	0.5517
acetyl-CoA catabolic process	GO:0046356	45	24	0.55253
peptidoglycan catabolic process	GO:0009253	5	5	0.555864
nucleoside diphosphate metabolic process	GO:0009132	12	7	0.556835
telomere maintenance via telomerase	GO:0007004	30	14	0.556865
lactation	GO:0007595	17	7	0.557371
DNA fragmentation during apoptosis	GO:0006309	20	11	0.557676
ribonucleoprotein complex assembly	GO:0022618	154	71	0.557805
non-recombinational repair	GO:0000726	18	8	0.558174
negative regulation of Wnt receptor signaling pathway	GO:0030178	25	10	0.562025
multicellular organismal water homeostasis	GO:0050891	8	5	0.562785
regulation of heart contraction	GO:0008016	62	27	0.562932
negative regulation of hormone secretion	GO:0046888	8	5	0.563323
cellular respiration	GO:0045333	71	37	0.563798
bone mineralization	GO:0030282	9	7	0.563823
neurotransmitter catabolic process	GO:0042135	15	7	0.564362
fat-soluble vitamin metabolic process	GO:0006775	23	12	0.564798
detection of external stimulus	GO:0009581	45	30	0.566493
negative regulation of protein modification process	GO:0031400	18	8	0.567284
aerobic respiration	GO:0009060	61	32	0.56753
positive regulation of cellular biosynthetic process	GO:0031328	50	20	0.567681
regulation of protein stability	GO:0031647	34	14	0.568568
cellular response to extracellular stimulus	GO:0031668	26	16	0.572808
positive regulation of nitric oxide biosynthetic process	GO:0045429	25	7	0.5738
G2/M transition of mitotic cell cycle	GO:0000086	32	12	0.574312
regulation of S phase	GO:0033261	13	6	0.57456
embryonic limb morphogenesis	GO:0030326	26	8	0.578605
positive regulation of interleukin-8 biosynthetic process	GO:0045416	8	5	0.578954
regulation of lipid kinase activity	GO:0043550	8	5	0.579501
coenzyme catabolic process	GO:0009109	48	27	0.580229
postreplication repair	GO:0006301	17	6	0.581391
respiratory chain complex IV assembly	GO:0008535	12	6	0.581938
spindle organization and biogenesis	GO:0007051	35	21	0.582249
vesicle localization	GO:0051648	28	14	0.58495
regulation of chromosome organization and biogenesis	GO:0033044	31	12	0.58584
retinol metabolic process	GO:0042572	14	5	0.587987
posttranscriptional regulation of gene expression	GO:0010608	195	91	0.589938
positive regulation of multicellular organismal process	GO:0051240	34	18	0.592765
cytokine metabolic process	GO:0042107	16	9	0.593087
protein amino acid ADP-ribosylation	GO:0006471	81	37	0.593208
detection of biotic stimulus	GO:0009595	24	15	0.593565
folic acid and derivative biosynthetic process	GO:0009396	21	9	0.59364
synaptic vesicle exocytosis	GO:0016079	15	7	0.594515
positive regulation of translation	GO:0045727	13	7	0.595068
polyamine biosynthetic process	GO:0006596	20	8	0.597816
chaperone cofactor-dependent protein folding	GO:0051085	11	6	0.598013
natural killer cell activation	GO:0030101	38	22	0.59918
G-protein signaling, coupled to cAMP nucleotide second messenger	GO:0007188	77	40	0.604272
detection of visible light	GO:0009584	28	19	0.605503
C21-steroid hormone metabolic process	GO:0008207	35	19	0.606061
thiamin and derivative metabolic process	GO:0042723	9	5	0.606175
folic acid and derivative metabolic process	GO:0006760	30	13	0.60618
cell wall organization and biogenesis	GO:0007047	21	15	0.606689
nucleotide catabolic process	GO:0009166	26	13	0.60674
G-protein signaling, coupled to cyclic nucleotide second messenger	GO:0007187	136	76	0.607701
cAMP-mediated signaling	GO:0019933	86	42	0.610664
positive regulation of binding	GO:0051099	49	26	0.615765
negative regulation of adenylate cyclase activity	GO:0007194	54	27	0.61633
glycogen catabolic process	GO:0005980	8	5	0.6168
protein amino acid alkylation	GO:0008213	34	17	0.623116
ensheathment of neurons	GO:0007272	35	19	0.6236
positive regulation of NF-kappaB transcription factor activity	GO:0051092	39	19	0.624168
response to pH	GO:0009268	9	5	0.624314
Golgi organization and biogenesis	GO:0007030	25	12	0.624395
DNA synthesis during DNA repair	GO:0000731	8	5	0.624884
cytokine biosynthetic process	GO:0042089	15	8	0.625203
regulation of lipid biosynthetic process	GO:0046890	12	5	0.625455
transcription termination	GO:0006353	12	6	0.625788
positive regulation of caspase activity	GO:0043280	75	37	0.626158
establishment of tissue polarity	GO:0007164	9	6	0.62636
bile acid metabolic process	GO:0008206	30	16	0.626702
cell wall catabolic process	GO:0016998	19	13	0.631776
G-protein signaling, adenylate cyclase inhibiting pathway	GO:0007193	20	11	0.632333
response to toxin	GO:0009636	19	13	0.632347
receptor guanylyl cyclase signaling pathway	GO:0007168	7	5	0.632813
C21-steroid hormone biosynthetic process	GO:0006700	26	14	0.636581
female gonad development	GO:0008585	18	12	0.63731
centrosome cycle	GO:0007098	19	12	0.637885
anaerobic glycolysis	GO:0019642	6	5	0.637917
multicellular organism reproduction	GO:0032504	43	25	0.637948
purine salvage	GO:0043101	11	6	0.63801
positive regulation of lipid metabolic process	GO:0045834	19	5	0.638489
kidney development	GO:0001822	11	6	0.63858
fibroblast growth factor receptor signaling pathway	GO:0008543	25	10	0.63887
mitotic recombination	GO:0006312	10	5	0.639062
neuronal ion channel clustering	GO:0045161	13	6	0.639151
phosphatidylinositol biosynthetic process	GO:0006661	8	5	0.639635
epithelial cell differentiation	GO:0030855	12	9	0.639975
determination of bilateral symmetry	GO:0009855	7	5	0.64021
cytokine production	GO:0001816	22	13	0.642121
DNA replication initiation	GO:0006270	34	20	0.642227
estrogen biosynthetic process	GO:0006703	8	6	0.644826
DNA damage response, detection of DNA damage	GO:0042769	6	5	0.646198
hormone-mediated signaling	GO:0009755	18	10	0.646308
mitotic chromosome condensation	GO:0007076	17	10	0.646882
phototransduction	GO:0007602	27	18	0.647141
mRNA cleavage	GO:0006379	18	10	0.647457
negative regulation of mitotic cell cycle	GO:0045930	14	6	0.653092
negative regulation of NF-kappaB import into nucleus	GO:0042347	15	7	0.654569
glutamate catabolic process	GO:0006538	12	5	0.654808
positive regulation of cell growth	GO:0030307	10	7	0.655148
carbohydrate homeostasis	GO:0033500	7	5	0.655386
androgen metabolic process	GO:0008209	17	12	0.656814
regulation of lipid metabolic process	GO:0019216	37	15	0.661316
hemocyte development	GO:0007516	14	9	0.661617
negative regulation of secretion	GO:0051048	16	8	0.663093
energy coupled proton transport, against electrochemical gradient	GO:0015988	13	7	0.6642
cell volume homeostasis	GO:0006884	11	7	0.664783
peptide biosynthetic process	GO:0043043	11	5	0.665057
response to carbohydrate stimulus	GO:0009743	15	10	0.666894
positive regulation of response to external stimulus	GO:0032103	21	11	0.667186
serine family amino acid biosynthetic process	GO:0009070	35	16	0.667693
histidine metabolic process	GO:0006547	14	8	0.67056
detection of stimulus involved in sensory perception	GO:0050906	29	20	0.672863
positive regulation of muscle contraction	GO:0045933	6	5	0.673238
segmentation	GO:0035282	15	7	0.673322
translational elongation	GO:0006414	45	22	0.673448
G-protein signaling, adenylate cyclase activating pathway	GO:0007189	19	5	0.673825
detection of abiotic stimulus	GO:0009582	34	23	0.673866
regulation of muscle cell differentiation	GO:0051147	9	6	0.677173
tube morphogenesis	GO:0035239	25	18	0.677427
fibrinolysis	GO:0042730	19	10	0.67751
protein polyubiquitination	GO:0000209	23	8	0.679097
sex differentiation	GO:0007548	74	45	0.679363
regulation of nitric oxide biosynthetic process	GO:0045428	27	9	0.680557
lipid glycosylation	GO:0030259	8	5	0.680661
glutamate metabolic process	GO:0006536	19	9	0.681144
regulation of transcription from RNA polymerase III promoter	GO:0006359	10	6	0.685279
regulation of histone modification	GO:0031056	17	6	0.68587
cholesterol transport	GO:0030301	12	5	0.687748
regulation of neuron apoptosis	GO:0043523	17	10	0.688137
aromatic amino acid family metabolic process	GO:0009072	36	21	0.688228
regulation of innate immune response	GO:0045088	15	8	0.688353
negative regulation of coagulation	GO:0050819	27	15	0.688428
feeding behavior	GO:0007631	35	25	0.690294
regulation of blood coagulation	GO:0030193	22	12	0.690397
glucan catabolic process	GO:0009251	9	6	0.690415
external encapsulating structure organization	GO:0045229	24	17	0.692855
acrosome reaction	GO:0007340	6	5	0.693463
positive regulation of nitrogen compound metabolic process	GO:0051173	27	8	0.69764
detection of bacterium	GO:0016045	13	10	0.697647
regulation of immune effector process	GO:0002697	14	6	0.698222
regulation of interleukin-8 biosynthetic process	GO:0045414	9	6	0.698816
aspartate family amino acid catabolic process	GO:0009068	9	6	0.69941
sterol catabolic process	GO:0016127	11	6	0.700006
negative regulation of multicellular organismal process	GO:0051241	37	22	0.700778
cellular metabolic compound salvage	GO:0043094	15	9	0.701247
caspase activation	GO:0006919	64	32	0.704169
reproductive developmental process	GO:0003006	81	47	0.704264
tetrahydrobiopterin metabolic process	GO:0046146	11	8	0.704611
water homeostasis	GO:0030104	16	8	0.705207
caspase activation via cytochrome c	GO:0008635	13	7	0.705532
calcium ion-dependent exocytosis	GO:0017156	11	7	0.706126
peptidyl-tyrosine phosphorylation	GO:0018108	22	10	0.70664
positive regulation of defense response	GO:0031349	15	10	0.707237
response to magnesium ion	GO:0032026	11	5	0.709522
ribosome assembly	GO:0042255	14	11	0.711891
spliceosome assembly	GO:0000245	62	27	0.715222
L-serine biosynthetic process	GO:0006564	22	9	0.718475
positive regulation of carbohydrate metabolic process	GO:0045913	11	5	0.71859
cell wall metabolic process	GO:0010382	20	14	0.718715
mitochondrial membrane organization and biogenesis	GO:0007006	22	13	0.718931
tetraterpenoid biosynthetic process	GO:0016109	11	5	0.719193
anaphase	GO:0051322	19	7	0.728638
assembly of spliceosomal tri-snRNP	GO:0000244	9	5	0.728914
peptide hormone processing	GO:0016486	9	6	0.731121
protein homotetramerization	GO:0051289	18	6	0.73173
intra-Golgi vesicle-mediated transport	GO:0006891	38	16	0.732238
regulation of nitrogen compound metabolic process	GO:0051171	30	11	0.732294
protein targeting to peroxisome	GO:0006625	14	6	0.73234
adult behavior	GO:0030534	9	5	0.735569
ATP hydrolysis coupled proton transport	GO:0015991	10	5	0.73618
establishment of chromosome localization	GO:0051303	11	6	0.737879
transcription from RNA polymerase I promoter	GO:0006360	10	6	0.738491
single fertilization	GO:0007338	52	39	0.738659
mitochondrial transport	GO:0006839	75	44	0.738952
vasoconstriction	GO:0042310	6	5	0.744458
heterophilic cell adhesion	GO:0007157	15	6	0.747534
methionine biosynthetic process	GO:0009086	8	5	0.752216
negative regulation of cellular biosynthetic process	GO:0031327	26	15	0.752762
positive regulation of innate immune response	GO:0045089	8	6	0.756516
vascular process in circulatory system	GO:0003018	15	12	0.762181
fertilization	GO:0009566	53	40	0.765919
sperm motility	GO:0030317	12	9	0.766459
sensory perception of smell	GO:0007608	75	49	0.771999
dopamine receptor signaling pathway	GO:0007212	14	8	0.777595
plasma membrane fusion	GO:0045026	19	9	0.777872
maintenance of fidelity during DNA-dependent DNA replication	GO:0045005	53	29	0.778049
inner mitochondrial membrane organization and biogenesis	GO:0007007	11	7	0.778495
asymmetric protein localization	GO:0008105	13	5	0.778713
zymogen activation	GO:0031638	6	5	0.77935
regulation of cellular catabolic process	GO:0031329	14	5	0.779988
melanin biosynthetic process from tyrosine	GO:0006583	11	6	0.784378
negative regulation of translation	GO:0017148	20	12	0.785399
fat cell differentiation	GO:0045444	20	8	0.78581
reproductive structure development	GO:0048608	41	28	0.786262
cytokine secretion	GO:0050663	7	5	0.786636
development of primary sexual characteristics	GO:0045137	43	30	0.79253
cell-cell recognition	GO:0009988	11	8	0.79466
response to fungus	GO:0009620	16	12	0.79736
pigmentation	GO:0043473	13	6	0.800359
mating	GO:0007618	10	6	0.801008
regeneration	GO:0031099	7	5	0.805569
regulation of DNA replication	GO:0006275	33	18	0.8057
monoamine transport	GO:0015844	9	6	0.806062
cytoplasmic sequestering of NF-kappaB	GO:0007253	12	6	0.806713
blastoderm segmentation	GO:0007350	14	6	0.807366
protein lipoylation	GO:0009249	9	5	0.811725
tachykinin signaling pathway	GO:0007217	7	5	0.812379
tyrosine metabolic process	GO:0006570	21	11	0.814263
response to hexose stimulus	GO:0009746	12	9	0.815494
myelination	GO:0042552	19	13	0.816166
cytolysis	GO:0019835	19	14	0.817247
histone methylation	GO:0016571	12	8	0.817618
short-chain fatty acid metabolic process	GO:0046459	8	5	0.8178
phosphatidylinositol metabolic process	GO:0046488	9	6	0.818641
pathogenesis	GO:0009405	18	10	0.819557
regulation of tube size	GO:0035150	12	10	0.820213
positive regulation of behavior	GO:0048520	11	6	0.825276
induction of positive chemotaxis	GO:0050930	9	5	0.825306
traversing start control point of mitotic cell cycle	GO:0007089	11	6	0.825935
mitochondrial ATP synthesis coupled electron transport	GO:0042775	43	25	0.827415
sulfate transport	GO:0008272	17	10	0.828514
hindbrain development	GO:0030902	17	6	0.832611
drug transport	GO:0015893	17	12	0.833814
sperm-egg recognition	GO:0035036	6	6	0.840839
cardiac cell differentiation	GO:0035051	9	5	0.848708
negative regulation of translational initiation	GO:0045947	9	6	0.848983
morphogenesis of an epithelium	GO:0002009	20	14	0.84962
endothelial cell migration	GO:0043542	11	8	0.85053
superoxide release	GO:0042554	12	9	0.851674
regulation of translational initiation	GO:0006446	81	46	0.852141
regulation of cellular biosynthetic process	GO:0031326	166	85	0.852212
tyrosine catabolic process	GO:0006572	10	5	0.857189
aromatic compound catabolic process	GO:0019439	31	18	0.859584
gliogenesis	GO:0042063	13	9	0.859885
defense response to fungus	GO:0050832	11	10	0.863967
regulation of translation	GO:0006417	123	68	0.869119
catecholamine biosynthetic process	GO:0042423	13	7	0.869631
aromatic amino acid family catabolic process	GO:0009074	22	12	0.871437
protein-cofactor linkage	GO:0018065	12	6	0.872363
mitochondrial electron transport, NADH to ubiquinone	GO:0006120	33	20	0.876137
copper ion homeostasis	GO:0055070	15	8	0.877359
rRNA metabolic process	GO:0016072	106	57	0.877646
rRNA processing	GO:0006364	101	54	0.87778
respiratory electron transport chain	GO:0022904	44	26	0.87854
sensory perception of chemical stimulus	GO:0007606	99	65	0.883303
ribosome biogenesis	GO:0042254	121	67	0.890775
pentose metabolic process	GO:0019321	11	6	0.891024
regulation of striated muscle contraction	GO:0006942	15	10	0.893551
regulation of DNA replication initiation	GO:0030174	15	8	0.896922
axis specification	GO:0009798	7	5	0.897494
regulation of carbohydrate metabolic process	GO:0006109	15	8	0.897621
spliceosomal snRNP biogenesis	GO:0000387	14	8	0.89832
fusion of sperm to egg plasma membrane	GO:0007342	8	6	0.901099
sex determination	GO:0007530	19	11	0.901175
glial cell development	GO:0021782	10	7	0.915436
substrate-bound cell migration	GO:0006929	9	8	0.922844
sensory perception of taste	GO:0050909	24	16	0.923121
L-phenylalanine metabolic process	GO:0006558	16	9	0.923337
autophagosome formation	GO:0000045	13	8	0.927694
gamma-aminobutyric acid signaling pathway	GO:0007214	24	14	0.930712
response to heat	GO:0009408	11	8	0.931949
protein targeting to mitochondrion	GO:0006626	41	24	0.936576
vesicle organization and biogenesis	GO:0016050	27	13	0.938438
male gonad development	GO:0008584	15	11	0.93882
regulation of vasoconstriction	GO:0019229	11	6	0.947433
development of primary male sexual characteristics	GO:0046546	17	13	0.963532
negative regulation of DNA replication initiation	GO:0032297	9	6	0.963639
oligodendrocyte development	GO:0014003	8	6	0.967754
male sex differentiation	GO:0046661	19	15	0.975892
negative regulation of DNA metabolic process	GO:0051053	14	10	0.983586
protein import into mitochondrion	GO:0043681	13	9	0.985975
protein import into mitochondrial inner membrane	GO:0045039	8	6	0.98722
